# Supplementary material for: Revisiting inconsistency in large pharmacogenomic studies
Source: F1000Res. 2017 Aug 11;5:2333. Originally published 2016 Sep 16. [Version 3] doi: 10.12688/f1000research.9611.3 (PMC5580432; doi:10.12688/f1000research.9611.3)
Supplement: Supplementary file 2 [file f1000research-5-13399-s0001.tgz]

Archive with 1 entries (1 files):
- c5d8cf68-ad71-47a2-9275-03e5d8e36339.pdf
