# Supplementary material for: Revisiting inconsistency in large pharmacogenomic studies
Source: F1000Res. 2017 Aug 11;5:2333. Originally published 2016 Sep 16. [Version 3] doi: 10.12688/f1000research.9611.3 (PMC5580432; doi:10.12688/f1000research.9611.3)
Supplement: Supplementary file 6 [file f1000research-5-13399-s0005.tgz › 8b8d64ed-33f4-4614-ba27-1be83bcf27dc.csv]

Cell_line_id	GDSC_file	CCLE_file	CCLE_contrastQC	GDSC_contrastQC	Concordance
NB4	NB4_4082.CEL	CHARY_p_NCLE_DNAAffy9_GenomeWideSNP_6_B06_490494.CEL	1.30621	1.52034	0.4932225
COR-L51	COR.L51_4253.CEL	MISTS_p_NCLE_DNAAffy11_GenomeWideSNP_6_E01_578336.CEL	1.2955	1.30621	0.5642586
MOG-G-CCM	MOG.G.CCM_3847.CEL	HONEY_p_NCLE_DNAAffy3_S_GenomeWideSNP_6_D01_293352.CEL	3.20128	0.68522	0.5737779
SW403	SW403_3834.CEL	FASTS_p_NCLE_DNAAffy4_S_GenomeWideSNP_6_C06_335246.CEL	1.97002	2.13062	0.5886489
MDA-MB-468	MDA.MB.468_4287.CEL	LIMPS_p_NCLE_DNA2N_GenomeWideSNP_6_F07_246742.CEL	2.19486	1.33833	0.7728188
HuH-7	HUH.7_4226.CEL	PODIA_p_NCLE_DNAAffy7_GenomeWideSNP_6_H12_437494.CEL	3.3833	1.42398	0.77396
HCC1937	HCC1937_3429.CEL	LOBBY_p_NCLE_DNAAffy6_GenomeWideSNP_6_B04_437302.CEL	3.5439	1.08137	0.7785157
LC-1F	LC.1F_4261.CEL	MISTS_p_NCLE_DNAAffy11_GenomeWideSNP_6_F01_578430.CEL	2.10921	0.9636	0.7852152
VM-CUB-1	VM.CUB.1_4245.CEL	MISTS_p_NCLE_DNAAffy11_GenomeWideSNP_6_C04_578302.CEL	2.81585	2.44111	0.8049585
EPLC-272H	EPLC.272H_4559.CEL	HONEY_p_NCLE_DNAAffy3_S_GenomeWideSNP_6_H04_293454.CEL	2.18415	1.98073	0.8065988
KYSE-70	KYSE.70_4246.CEL	HONEY_p_NCLE_DNAAffy3_S_GenomeWideSNP_6_C11_293348.CEL	3.34047	0.52463	0.8070187
KP-4	KP.4_4232.CEL	FIEFS_p_NCLE_DNA_Affy5_GenomeWideSNP_6_C10_411038.CEL	2.2591	1.1242	0.8089525
LCLC-103H	LCLC.103H_4255.CEL	CHARY_p_NCLE_DNAAffy9_GenomeWideSNP_6_G07_490368.CEL	2.64454	1.02784	0.8096429
HuCCT1	HUCCT1_3590.CEL	PODIA_p_NCLE_DNAAffy7_GenomeWideSNP_6_B07_437528.CEL	1.24197	1.89507	0.8096715
HLE	HLE_4269.CEL	LOBBY_p_NCLE_DNAAffy6_GenomeWideSNP_6_A06_437342.CEL	2.53747	0.91006	0.8156586
COR-L23	COR.L23_4214.CEL	FASTS_p_NCLE_DNAAffy4_S_GenomeWideSNP_6_A06_335198.CEL	2.49465	1.86296	0.8158884
K-562	K.562_3955.CEL	LIMPS_p_NCLE_DNA2N_GenomeWideSNP_6_C01_246658.CEL	1.34904	1.9379	0.8175693
PSN1	PSN1_4268.CEL	HONEY_p_NCLE_DNAAffy3_S_GenomeWideSNP_6_B02_293306.CEL	2.70878	0.98501	0.8184257
NCI-H1703	NCI.H1703_4294.CEL	FASTS_p_NCLE_DNAAffy4_S_GenomeWideSNP_6_B05_335220.CEL	1.89507	0.99572	0.821505
FTC-133	FTC.133_4288.CEL	VAULT_p_NCLE_DNAAffy14_GenomeWideSNP_6_C12_698618.CEL	4.80728	2.98715	0.8215094
BT-20	BT.20_4218.CEL	FASTS_p_NCLE_DNAAffy4_S_GenomeWideSNP_6_F06_335318.CEL	2.34475	2.78373	0.8269171
OE33	OE33_4228.CEL	ARLES_p_NCLE_DNAAffy2_S_GenomeWideSNP_6_D08_256088.CEL	2.61242	1.20985	0.8269171
NCI-H2009	NCI.H2009_3428.CEL	SKATS_p_NCLE_DNAAffy13_GenomeWideSNP_6_A12_592882.CEL	1.53105	1.89507	0.8300459
NCI-H1437	NCI.H1437_3435.CEL	FASTS_p_NCLE_DNAAffy4_S_GenomeWideSNP_6_E05_335292.CEL	2.49465	1.2955	0.8318104
ONS-76	ONS.76_4607.CEL	PODIA_p_NCLE_DNAAffy7_GenomeWideSNP_6_F06_437446.CEL	1.25268	0.93148	0.8361935
HCC1806	HCC1806_4283.CEL	FIEFS_p_NCLE_DNA_Affy5_GenomeWideSNP_6_B05_410888.CEL	2.91221	1.606	0.8368883
HCC70	HCC70_4257.CEL	FIEFS_p_NCLE_DNA_Affy5_GenomeWideSNP_6_G03_410962.CEL	1.98073	1.85225	0.8373313
NCI-H1792	NCI.H1792_4298.CEL	FASTS_p_NCLE_DNAAffy4_S_GenomeWideSNP_6_F01_335308.CEL	1.83084	0.82441	0.8376776
NCI-H446	NCI.H446_4347.CEL	LIMPS_p_NCLE_DNA2N_GenomeWideSNP_6_H05_246786.CEL	2.03426	0.99572	0.840957
MCF7	MCF7_4622.CEL	PODIA_p_NCLE_DNAAffy7_GenomeWideSNP_6_B09_437556.CEL	1.46681	1.53105	0.8415584
TYK-nu	TYK.NU_4603.CEL	LIMPS_p_NCLE_DNA2N_GenomeWideSNP_6_E10_246724.CEL	3.05139	1.15632	0.8416595
MDA-MB-157	MDA.MB.157_3714.CEL	LOBBY_p_NCLE_DNAAffy6_GenomeWideSNP_6_D06_437288.CEL	2.59101	2.03426	0.84286
RPMI-8226	RPMI.8226_4628.CEL	LIMPS_p_NCLE_DNA2N_GenomeWideSNP_6_B07_246646.CEL	2.34475	1.2848	0.8428633
BEN	BEN_3743.CEL	CHARY_p_NCLE_DNAAffy9_GenomeWideSNP_6_E06_490352.CEL	2.73019	1.90578	0.8453753
IA-LM	IA.LM_4623.CEL	PODIA_p_NCLE_DNAAffy7_GenomeWideSNP_6_A01_437562.CEL	3.24411	1.72377	0.8467517
KYSE-510	KYSE.510_4203.CEL	HONEY_p_NCLE_DNAAffy3_S_GenomeWideSNP_6_B09_293320.CEL	2.67666	1.65953	0.8468826
LCLC-97TM1	LCLC.97TM1_3675.CEL	MISTS_p_NCLE_DNAAffy11_GenomeWideSNP_6_B01_578428.CEL	2.99786	3.04069	0.8472937
HCC1569	HCC1569_4259.CEL	VAULT_p_NCLE_DNAAffy14_GenomeWideSNP_6_G07_698658.CEL	1.4561	0.6424	0.8500762
DMS-273	DMS.273_4238.CEL	AWASH_p_NCLE_DNAAffy10_GenomeWideSNP_6_D07_542826.CEL	1.74518	0.74946	0.85149
NCI-H2030	NCI.H2030_4239.CEL	LIMPS_p_NCLE_DNA2N_GenomeWideSNP_6_G06_246764.CEL	2.84797	1.4561	0.851856
M059J	M059J_3738.CEL	ARLES_p_NCLE_DNAAffy2_S_GenomeWideSNP_6_G05_256154.CEL	2.89079	2.10921	0.8519099
HCC1599	HCC1599_3375.CEL	BOWER_p_NCLE_DNAAffy8_GenomeWideSNP_6_H11_464630.CEL	1.89507	1.83084	0.8526707
HUH-6-clone5	HUH.6.CLONE5_4215.CEL	QUAFF_p_NCLE_DNAAffy12_GenomeWideSNP_6_D04_592756.CEL	2.39829	0.4818	0.8533215
UACC-812	UACC.812_4967.CEL	BOWER_p_NCLE_DNAAffy8_GenomeWideSNP_6_F03_464690.CEL	1.75589	1.18844	0.8553201
RCM-1	RCM.1_4950.CEL	BOWER_p_NCLE_DNAAffy8_GenomeWideSNP_6_C04_464574.CEL	2.62313	1.69165	0.8553564
PC-3	PC.3_3978.CEL	ARLES_p_NCLE_DNAAffy2_S_GenomeWideSNP_6_C02_256052.CEL	2.99786	1.57388	0.8554323
HCC1187	HCC1187_3376.CEL	LOBBY_p_NCLE_DNAAffy6_GenomeWideSNP_6_B11_437316.CEL	3.30835	2.19486	0.8555873
LXF-289	LXF.289_4281.CEL	AWASH_p_NCLE_DNAAffy10_GenomeWideSNP_6_G10_542940.CEL	2.83726	1.37045	0.8558192
OS-RC-2	OS.RC.2_4216.CEL	EPHOR_p_NCLE_Achilles_DNAAffy15_GenomeWideSNP_6_C10_780376.CEL	2.45182	2.0985	0.8558302
CAL-12T	CAL.12T_4626.CEL	FASTS_p_NCLE_DNAAffy4_S_GenomeWideSNP_6_A08_335202.CEL	2.7409	1.57388	0.856082
HCC38	HCC38_3392.CEL	FIEFS_p_NCLE_DNA_Affy5_GenomeWideSNP_6_H06_410918.CEL	2.51606	1.87366	0.8561886
BHT-101	BHT.101_3793.CEL	CHARY_p_NCLE_DNAAffy9_GenomeWideSNP_6_E07_490332.CEL	2.04497	2.22698	0.8564316
NCI-H23	NCI.H23_3946.CEL	PODIA_p_NCLE_DNAAffy7_GenomeWideSNP_6_E03_437410.CEL	2.55889	1.83084	0.8572407
GCT	GCT_4958.CEL	FASTS_p_NCLE_DNAAffy4_S_GenomeWideSNP_6_E12_335306.CEL	2.13062	0.98501	0.8574298
MPP-89	MPP.89_3606.CEL	BOWER_p_NCLE_DNAAffy8_GenomeWideSNP_6_G05_464656.CEL	1.11349	2.08779	0.8575727
NCI-H1838	NCI.H1838_4290.CEL	BOWER_p_NCLE_DNAAffy8_GenomeWideSNP_6_A03_464626.CEL	3.40471	1.72377	0.857587
TE-15	TE.15_4972.CEL	HONEY_p_NCLE_DNAAffy3_S_GenomeWideSNP_6_A02_293282.CEL	3.07281	2.32334	0.8576574
EC-GI-10	EC.GI.10_4526.CEL	QUAFF_p_NCLE_DNAAffy12_GenomeWideSNP_6_F12_592786.CEL	2.9015	2.16274	0.8577277
HSC-4	HSC.4_3551.CEL	SKATS_p_NCLE_DNAAffy13_GenomeWideSNP_6_D02_592876.CEL	2.69807	1.83084	0.8594141
KNS-62	KNS.62_4221.CEL	FASTS_p_NCLE_DNAAffy4_S_GenomeWideSNP_6_A10_335206.CEL	2.69807	2.81585	0.859988
NCI-H2052	NCI.H2052_3374.CEL	LOBBY_p_NCLE_DNAAffy6_GenomeWideSNP_6_C03_437324.CEL	2.52677	1.57388	0.8602222
DBTRG-05MG	DBTRG.05MG_3838.CEL	ARLES_p_NCLE_DNAAffy2_S_GenomeWideSNP_6_A06_256012.CEL	2.15203	1.19914	0.8603761
UACC-893	UACC.893_4299.CEL	VAULT_p_NCLE_DNAAffy14_GenomeWideSNP_6_F07_698652.CEL	1.99143	1.18844	0.8605234
NCI-H2126	NCI.H2126_3400.CEL	AWASH_p_NCLE_DNAAffy10_GenomeWideSNP_6_G09_542892.CEL	2.83726	2.2591	0.8607048
SW948	SW948_4599.CEL	FASTS_p_NCLE_DNAAffy4_S_GenomeWideSNP_6_D08_335274.CEL	2.56959	0.93148	0.8614139
NCI-H1694	NCI.H1694_4308.CEL	SKATS_p_NCLE_DNAAffy13_GenomeWideSNP_6_E06_592982.CEL	1.99143	2.18415	0.8615832
TE-8	TE.8_3767.CEL	SKATS_p_NCLE_DNAAffy13_GenomeWideSNP_6_B06_592840.CEL	1.80942	2.19486	0.8623494
NCI-H1395	NCI.H1395_3399.CEL	LOBBY_p_NCLE_DNAAffy6_GenomeWideSNP_6_A10_437334.CEL	2.00214	1.35974	0.8624264
RCC10RGB	RCC10RGB_4271.CEL	QUAFF_p_NCLE_DNAAffy12_GenomeWideSNP_6_E05_592792.CEL	2.69807	0.92077	0.8626177
T84	T84_4606.CEL	LIMPS_p_NCLE_DNA2N_GenomeWideSNP_6_E12_246728.CEL	2.04497	1.73448	0.8627738
COR-L88	COR.L88_4256.CEL	MISTS_p_NCLE_DNAAffy11_GenomeWideSNP_6_E03_578338.CEL	1.30621	0.98501	0.8628386
HEL	HEL_4090.CEL	VAULT_p_NCLE_DNAAffy14_GenomeWideSNP_6_C09_698706.CEL	2.15203	1.95931	0.8628452
GMS-10	GMS.10_4668.CEL	HONEY_p_NCLE_DNAAffy3_S_GenomeWideSNP_6_E10_293394.CEL	2.44111	2.15203	0.865609
HCC1395	HCC1395_3394.CEL	FASTS_p_NCLE_DNAAffy4_S_GenomeWideSNP_6_H12_335378.CEL	3.16916	2.4197	0.8660158
NCI-H1623	NCI.H1623_4293.CEL	BOWER_p_NCLE_DNAAffy8_GenomeWideSNP_6_F12_464672.CEL	2.54818	1.49893	0.8660707
RMG-I	RMG.I_4960.CEL	LIMPS_p_NCLE_DNA2N_GenomeWideSNP_6_F10_246748.CEL	2.99786	0.91006	0.8671514
MDA-MB-435	MDA.MB.435_3938.CEL	VAULT_p_NCLE_DNAAffy14_GenomeWideSNP_6_F03_698654.CEL	2.52677	2.19486	0.8673218
BHY	BHY_3658.CEL	CHARY_p_NCLE_DNAAffy9_GenomeWideSNP_6_C02_490356.CEL	1.91649	1.71306	0.8674845
OVCAR-3	OVCAR.3_3935.CEL	FIEFS_p_NCLE_DNA_Affy5_GenomeWideSNP_6_B08_410894.CEL	1.7773	1.64882	0.8677879
A253	A253_5000.CEL	LIMPS_p_NCLE_DNA2N_GenomeWideSNP_6_G01_246754.CEL	2.51606	2.05567	0.8678176
PC-14	PC.14_4279.CEL	FASTS_p_NCLE_DNAAffy4_S_GenomeWideSNP_6_B03_335216.CEL	2.82655	1.65953	0.8685993
BT-474	BT.474_3712.CEL	HONEY_p_NCLE_DNAAffy3_S_GenomeWideSNP_6_B12_293326.CEL	2.15203	1.31692	0.8692974
SNU-423	SNU.423_4251.CEL	LOBBY_p_NCLE_DNAAffy6_GenomeWideSNP_6_B08_437310.CEL	2.85867	1.64882	0.8694974
COLO-679	COLO.679_4711.CEL	ARLES_p_NCLE_DNAAffy2_S_GenomeWideSNP_6_F06_256132.CEL	2.82655	0.66381	0.8695821
SHP-77	SHP.77_4328.CEL	BOWER_p_NCLE_DNAAffy8_GenomeWideSNP_6_H03_464636.CEL	2.64454	1.2848	0.8699878
COLO-829	COLO.829_3424.CEL	LIMPS_p_NCLE_DNA2N_GenomeWideSNP_6_D05_246690.CEL	2.48394	1.56317	0.8701834
Calu-6	CALU.6_4277.CEL	HONEY_p_NCLE_DNAAffy3_S_GenomeWideSNP_6_G10_293442.CEL	2.17345	1.55246	0.8702362
U-2-OS	U.2.OS_3844.CEL	FASTS_p_NCLE_DNAAffy4_S_GenomeWideSNP_6_H10_335374.CEL	1.7666	1.86296	0.8705539
HCC2157	HCC2157_3403.CEL	BOWER_p_NCLE_DNAAffy8_GenomeWideSNP_6_A07_464618.CEL	2.10921	1.87366	0.8711355
CAPAN-1	CAPAN.1_3668.CEL	FASTS_p_NCLE_DNAAffy4_S_GenomeWideSNP_6_D10_335278.CEL	2.50535	1.82013	0.8714763
EM-2	EM.2_4063.CEL	CHARY_p_NCLE_DNAAffy9_GenomeWideSNP_6_B05_490454.CEL	2.15203	1.16702	0.8727691
KATOIII	KATOIII_4684.CEL	EPHOR_p_NCLE_Achilles_DNAAffy15_GenomeWideSNP_6_C08_780362.CEL	2.04497	1.6167	0.8733331
A101D	A101D_4306.CEL	BOWER_p_NCLE_DNAAffy8_GenomeWideSNP_6_F07_464698.CEL	3.15846	1.58458	0.8733529
S-117	S.117_4282.CEL	CHARY_p_NCLE_DNAAffy9_GenomeWideSNP_6_F05_490436.CEL	4.59315	3.94004	0.8736882
HD-MY-Z	HD.MY.Z_4575.CEL	HONEY_p_NCLE_DNAAffy3_S_GenomeWideSNP_6_E04_293382.CEL	2.56959	1.05996	0.8740587
T98G	T98G_3890.CEL	LIMPS_p_NCLE_DNA2N_GenomeWideSNP_6_B05_246642.CEL	1.2955	1.74518	0.8742928
NCI-H1693	NCI.H1693_4305.CEL	PODIA_p_NCLE_DNAAffy7_GenomeWideSNP_6_F07_437440.CEL	2.07709	2.03426	0.8743269
NCI-H2342	NCI.H2342_4234.CEL	LOBBY_p_NCLE_DNAAffy6_GenomeWideSNP_6_G02_437228.CEL	2.0985	1.58458	0.8747623
UACC-257	UACC.257_4994.CEL	LIMPS_p_NCLE_DNA2N_GenomeWideSNP_6_H08_246792.CEL	2.43041	0.92077	0.8748601
TE-10	TE.10_3784.CEL	QUAFF_p_NCLE_DNAAffy12_GenomeWideSNP_6_E03_592738.CEL	2.49465	2.63383	0.8751657
NCI-H2141	NCI.H2141_4957.CEL	AWASH_p_NCLE_DNAAffy10_GenomeWideSNP_6_A01_542800.CEL	2.7409	1.50964	0.875268
NCI-H1048	NCI.H1048_4433.CEL	BOWER_p_NCLE_DNAAffy8_GenomeWideSNP_6_A11_464610.CEL	1.49893	1.9379	0.8760012
AU565	AU565_4240.CEL	FASTS_p_NCLE_DNAAffy4_S_GenomeWideSNP_6_C05_335244.CEL	1.90578	1.23126	0.8763541
KU-19-19	KU.19.19_4280.CEL	CHARY_p_NCLE_DNAAffy9_GenomeWideSNP_6_H10_490512.CEL	2.26981	0.85653	0.8767587
HT-29	HT.29_3963.CEL	ARLES_p_NCLE_DNAAffy2_S_GenomeWideSNP_6_B01_256026.CEL	1.58458	1.89507	0.8770467
NCI-H1755	NCI.H1755_3593.CEL	BOWER_p_NCLE_DNAAffy8_GenomeWideSNP_6_C12_464556.CEL	2.20557	1.02784	0.8770742
UM-UC-3	UM.UC.3_3998.CEL	BOWER_p_NCLE_DNAAffy8_GenomeWideSNP_6_B07_464588.CEL	2.40899	3.07281	0.8772842
8505C	8505C_3690.CEL	BOWER_p_NCLE_DNAAffy8_GenomeWideSNP_6_E06_464702.CEL	3.07281	2.51606	0.8775986
OAW-42	OAW.42_4515.CEL	MISTS_p_NCLE_DNAAffy11_GenomeWideSNP_6_C11_578348.CEL	1.59529	1.20985	0.8780724
C2BBe1	C2BBE1_3860.CEL	LOBBY_p_NCLE_DNAAffy6_GenomeWideSNP_6_C02_437322.CEL	2.55889	1.94861	0.878156
A498	A498_4002.CEL	FASTS_p_NCLE_DNAAffy4_S_GenomeWideSNP_6_E01_335284.CEL	2.02355	2.28051	0.8781824
DMS-114	DMS.114_4227.CEL	LOBBY_p_NCLE_DNAAffy6_GenomeWideSNP_6_D04_437284.CEL	2.17345	1.56317	0.8781978
NCI-H522	NCI.H522_3920.CEL	FASTS_p_NCLE_DNAAffy4_S_GenomeWideSNP_6_B02_335214.CEL	3.43683	2.26981	0.8790168
RD	RD_3892.CEL	AWASH_p_NCLE_DNAAffy10_GenomeWideSNP_6_D11_542974.CEL	1.54176	1.63812	0.8790904
EFM-19	EFM.19_4564.CEL	LIMPS_p_NCLE_DNA2N_GenomeWideSNP_6_E11_246726.CEL	2.19486	1.40257	0.8793257
SK-LU-1	SK.LU.1_4326.CEL	ARLES_p_NCLE_DNAAffy2_S_GenomeWideSNP_6_G09_256162.CEL	4.42184	2.23769	0.8793829
BT-549	BT.549_3943.CEL	ARLES_p_NCLE_DNAAffy2_S_GenomeWideSNP_6_B08_256040.CEL	3.66167	3.34047	0.8798677
NCI-H1793	NCI.H1793_4206.CEL	FIEFS_p_NCLE_DNA_Affy5_GenomeWideSNP_6_B12_411058.CEL	2.05567	1.00642	0.8803118
TE-1	TE.1_3765.CEL	HONEY_p_NCLE_DNAAffy3_S_GenomeWideSNP_6_C04_293334.CEL	2.35546	1.94861	0.880314
NCI-H1299	NCI.H1299_4266.CEL	FASTS_p_NCLE_DNAAffy4_S_GenomeWideSNP_6_A01_335188.CEL	2.56959	1.46681	0.8803437
SNU-475	SNU.475_3861.CEL	LOBBY_p_NCLE_DNAAffy6_GenomeWideSNP_6_A12_437330.CEL	2.30193	1.50964	0.8806152
MDA-MB-415	MDA.MB.415_3718.CEL	FASTS_p_NCLE_DNAAffy4_S_GenomeWideSNP_6_C09_335252.CEL	2.02355	1.82013	0.8806812
HT-1197	HT.1197_3850.CEL	ARLES_p_NCLE_DNAAffy2_S_GenomeWideSNP_6_D02_256076.CEL	2.24839	1.10278	0.8807373
HN	HN_4569.CEL	CHARY_p_NCLE_DNAAffy9_GenomeWideSNP_6_B12_490428.CEL	3.21199	2.60171	0.881653
HEC-1	HEC.1_3573.CEL	VAULT_p_NCLE_DNAAffy14_GenomeWideSNP_6_C05_698694.CEL	2.64454	2.2591	0.881664
MFE-280	MFE.280_3618.CEL	LIMPS_p_NCLE_DNA2N_GenomeWideSNP_6_G09_246770.CEL	1.95931	1.98073	0.8827271
AM-38	AM.38_3845.CEL	PODIA_p_NCLE_DNAAffy7_GenomeWideSNP_6_C08_437504.CEL	1.62741	1.95931	0.8828623
SJRH30	SJRH30_3883.CEL	FASTS_p_NCLE_DNAAffy4_S_GenomeWideSNP_6_F04_335314.CEL	0.66381	1.47752	0.8829745
YKG-1	YKG.1_4987.CEL	HONEY_p_NCLE_DNAAffy3_S_GenomeWideSNP_6_F06_293410.CEL	2.14133	1.50964	0.8832955
HCC1954	HCC1954_3443.CEL	PODIA_p_NCLE_DNAAffy7_GenomeWideSNP_6_A04_437564.CEL	1.75589	1.39186	0.8833856
RERF-LC-MS	RERF.LC.MS_4233.CEL	HONEY_p_NCLE_DNAAffy3_S_GenomeWideSNP_6_D12_293374.CEL	3.32976	2.93362	0.8834659
U251	U251_3994.CEL	HONEY_p_NCLE_DNAAffy3_S_GenomeWideSNP_6_G11_293444.CEL	2.46253	2.94433	0.8834945
NCI-H2081	NCI.H2081_4341.CEL	AWASH_p_NCLE_DNAAffy10_GenomeWideSNP_6_C01_542960.CEL	1.90578	1.92719	0.8837033
KYSE-410	KYSE.410_4213.CEL	HONEY_p_NCLE_DNAAffy3_S_GenomeWideSNP_6_D07_293364.CEL	3.56531	1.606	0.8837539
COLO-680N	COLO.680N_3824.CEL	CHARY_p_NCLE_DNAAffy9_GenomeWideSNP_6_E05_490472.CEL	2.04497	2.10921	0.8838342
KM-H2	KM.H2_4561.CEL	MISTS_p_NCLE_DNAAffy11_GenomeWideSNP_6_D01_578372.CEL	1.71306	1.22056	0.8842486
HCC1143	HCC1143_3402.CEL	FIEFS_p_NCLE_DNA_Affy5_GenomeWideSNP_6_B11_410900.CEL	2.64454	2.34475	0.8842893
NCI-H1573	NCI.H1573_4291.CEL	PODIA_p_NCLE_DNAAffy7_GenomeWideSNP_6_B08_437530.CEL	2.22698	1.01713	0.8843025
HCC2218	HCC2218_3395.CEL	PODIA_p_NCLE_DNAAffy7_GenomeWideSNP_6_A05_437578.CEL	2.18415	0.43897	0.88433
SK-MEL-28	SK.MEL.28_3922.CEL	LIMPS_p_NCLE_DNA2N_GenomeWideSNP_6_B12_246656.CEL	2.66595	2.19486	0.8843718
HuH-28	HUH.28_3721.CEL	QUAFF_p_NCLE_DNAAffy12_GenomeWideSNP_6_G06_592642.CEL	2.21627	2.66595	0.8845432
SK-MEL-5	SK.MEL.5_4009.CEL	LIMPS_p_NCLE_DNA2N_GenomeWideSNP_6_F02_246732.CEL	1.46681	1.73448	0.8845476
GAMG	GAMG_3865.CEL	HONEY_p_NCLE_DNAAffy3_S_GenomeWideSNP_6_D02_293354.CEL	1.95931	0.9743	0.8847796
NCI-H2029	NCI.H2029_4346.CEL	LOBBY_p_NCLE_DNAAffy6_GenomeWideSNP_6_E10_437262.CEL	1.1349	1.7773	0.8853304
OAW-28	OAW.28_3694.CEL	VAULT_p_NCLE_DNAAffy14_GenomeWideSNP_6_G06_698726.CEL	2.01285	2.29122	0.8856899
Calu-3	CALU.3_3575.CEL	LOBBY_p_NCLE_DNAAffy6_GenomeWideSNP_6_F12_437216.CEL	2.50535	1.67024	0.8860406
OC-314	OC.314_4554.CEL	PODIA_p_NCLE_DNAAffy7_GenomeWideSNP_6_G06_437480.CEL	1.24197	1.2955	0.8862791
NCI-H1092	NCI.H1092_4428.CEL	AWASH_p_NCLE_DNAAffy10_GenomeWideSNP_6_G12_542958.CEL	1.73448	1.90578	0.8864243
NCI-H2087	NCI.H2087_3389.CEL	LOBBY_p_NCLE_DNAAffy6_GenomeWideSNP_6_D08_437292.CEL	2.34475	2.21627	0.886499
MDA-MB-175-VII	MDA.MB.175.VII_4425.CEL	LOBBY_p_NCLE_DNAAffy6_GenomeWideSNP_6_D07_437294.CEL	1.09208	2.0985	0.8865386
HSC-3	HSC.3_4964.CEL	PODIA_p_NCLE_DNAAffy7_GenomeWideSNP_6_G02_437430.CEL	1.41328	1.22056	0.8865683
NCI-H1581	NCI.H1581_4297.CEL	FASTS_p_NCLE_DNAAffy4_S_GenomeWideSNP_6_B07_335224.CEL	2.38758	1.16702	0.8865892
A375	A375_4643.CEL	HONEY_p_NCLE_DNAAffy3_S_GenomeWideSNP_6_G08_293438.CEL	2.38758	1.64882	0.8867123
MDA-MB-231	MDA.MB.231_3957.CEL	LIMPS_p_NCLE_DNA2N_GenomeWideSNP_6_G12_246776.CEL	2.10921	2.38758	0.8868541
SK-CO-1	SK.CO.1_4689.CEL	FASTS_p_NCLE_DNAAffy4_S_GenomeWideSNP_6_E06_335294.CEL	1.92719	1.86296	0.8870047
NCI-H1930	NCI.H1930_3711.CEL	BOWER_p_NCLE_DNAAffy8_GenomeWideSNP_6_D09_464716.CEL	1.98073	1.09208	0.8883206
KYSE-270	KYSE.270_4274.CEL	FIEFS_p_NCLE_DNA_Affy5_GenomeWideSNP_6_E03_411006.CEL	5.04283	3.12634	0.8885031
NB1	NB1_3803.CEL	AWASH_p_NCLE_DNAAffy10_GenomeWideSNP_6_F10_542910.CEL	1.41328	2.46253	0.8885339
SNU-C1	SNU.C1_3895.CEL	LOBBY_p_NCLE_DNAAffy6_GenomeWideSNP_6_D05_437290.CEL	1.86296	2.45182	0.8887318
NCI-H661	NCI.H661_4348.CEL	FASTS_p_NCLE_DNAAffy4_S_GenomeWideSNP_6_B09_335228.CEL	2.0985	1.88437	0.8887384
ECC10	ECC10_3568.CEL	QUAFF_p_NCLE_DNAAffy12_GenomeWideSNP_6_B12_592788.CEL	2.43041	2.16274	0.8888802
NCI-H596	NCI.H596_4344.CEL	HONEY_p_NCLE_DNAAffy3_S_GenomeWideSNP_6_H11_293468.CEL	2.21627	0.9743	0.8889055
SH-4	SH.4_3613.CEL	MISTS_p_NCLE_DNAAffy11_GenomeWideSNP_6_C06_578404.CEL	1.46681	1.53105	0.8890583
SK-LMS-1	SK.LMS.1_4642.CEL	PODIA_p_NCLE_DNAAffy7_GenomeWideSNP_6_B06_437534.CEL	2.50535	0.62099	0.889099
TE-6	TE.6_3760.CEL	SKATS_p_NCLE_DNAAffy13_GenomeWideSNP_6_E07_592848.CEL	2.34475	2.48394	0.8896234
NCI-H747	NCI.H747_4537.CEL	FASTS_p_NCLE_DNAAffy4_S_GenomeWideSNP_6_E03_335288.CEL	2.08779	1.17773	0.8899213
Capan-2	CAPAN.2_3552.CEL	ARLES_p_NCLE_DNAAffy2_S_GenomeWideSNP_6_C04_256056.CEL	2.63383	0.95289	0.8903094
Caov-3	CAOV.3_3853.CEL	ARLES_p_NCLE_DNAAffy2_S_GenomeWideSNP_6_A10_256020.CEL	3.00857	2.02355	0.8904853
SW620	SW620_3964.CEL	LIMPS_p_NCLE_DNA2N_GenomeWideSNP_6_C04_246664.CEL	2.54818	2.65525	0.8905062
EFO-21	EFO.21_4574.CEL	LIMPS_p_NCLE_DNA2N_GenomeWideSNP_6_F04_246736.CEL	2.2591	1.85225	0.890515
COR-L279	COR.L279_4273.CEL	AWASH_p_NCLE_DNAAffy10_GenomeWideSNP_6_E10_542926.CEL	1.82013	1.22056	0.8905699
SIG-M5	SIG.M5_4092.CEL	CHARY_p_NCLE_DNAAffy9_GenomeWideSNP_6_B11_490510.CEL	1.4454	1.25268	0.8907271
KLE	KLE_3729.CEL	HONEY_p_NCLE_DNAAffy3_S_GenomeWideSNP_6_A08_293294.CEL	1.69165	1.99143	0.8907403
NCI-H2291	NCI.H2291_3688.CEL	LOBBY_p_NCLE_DNAAffy6_GenomeWideSNP_6_G04_437224.CEL	1.91649	1.73448	0.8910514
NCI-H1648	NCI.H1648_4312.CEL	PODIA_p_NCLE_DNAAffy7_GenomeWideSNP_6_F05_437444.CEL	2.26981	1.54176	0.8912328
SF295	SF295_3929.CEL	ARLES_p_NCLE_DNAAffy2_S_GenomeWideSNP_6_D04_256080.CEL	2.30193	1.15632	0.8917594
COLO-800	COLO.800_4701.CEL	ARLES_p_NCLE_DNAAffy2_S_GenomeWideSNP_6_D10_256092.CEL	3.17987	1.80942	0.8921684
A704	A704_3897.CEL	SKATS_p_NCLE_DNAAffy13_GenomeWideSNP_6_A05_592962.CEL	1.07066	1.7773	0.8921717
NCI-H441	NCI.H441_4937.CEL	HONEY_p_NCLE_DNAAffy3_S_GenomeWideSNP_6_B07_293316.CEL	2.39829	1.50964	0.8921739
LS-123	LS.123_3908.CEL	FASTS_p_NCLE_DNAAffy4_S_GenomeWideSNP_6_C04_335242.CEL	2.2591	1.27409	0.8925213
Calu-1	CALU.1_3554.CEL	ARLES_p_NCLE_DNAAffy2_S_GenomeWideSNP_6_F10_256140.CEL	2.91221	1.54176	0.8927708
Caov-4	CAOV.4_3814.CEL	LOBBY_p_NCLE_DNAAffy6_GenomeWideSNP_6_B06_437306.CEL	2.65525	2.59101	0.8928368
CAMA-1	CAMA.1_3659.CEL	PODIA_p_NCLE_DNAAffy7_GenomeWideSNP_6_A08_437580.CEL	2.20557	1.34904	0.8930006
SK-HEP-1	SK.HEP.1_4639.CEL	ARLES_p_NCLE_DNAAffy2_S_GenomeWideSNP_6_F01_256122.CEL	2.30193	1.7666	0.8930413
IST-MES1	IST.MES1_3596.CEL	BOWER_p_NCLE_DNAAffy8_GenomeWideSNP_6_G11_464660.CEL	2.2591	2.17345	0.893315
DU-145	DU.145_3961.CEL	LIMPS_p_NCLE_DNA2N_GenomeWideSNP_6_F03_246734.CEL	1.89507	2.38758	0.8933876
NCI-H716	NCI.H716_4704.CEL	BOWER_p_NCLE_DNAAffy8_GenomeWideSNP_6_F08_464696.CEL	1.65953	1.62741	0.8934975
EFE-184	EFE.184_3662.CEL	HONEY_p_NCLE_DNAAffy3_S_GenomeWideSNP_6_D10_293370.CEL	2.28051	1.56317	0.8939417
SR	SR_4006.CEL	AWASH_p_NCLE_DNAAffy10_GenomeWideSNP_6_E02_542828.CEL	1.58458	1.91649	0.893956
KURAMOCHI	KURAMOCHI_4563.CEL	LOBBY_p_NCLE_DNAAffy6_GenomeWideSNP_6_A02_437350.CEL	2.55889	1.4561	0.894056
MEL-HO	MEL.HO_4973.CEL	LIMPS_p_NCLE_DNA2N_GenomeWideSNP_6_H07_246790.CEL	1.98073	1.74518	0.8941549
SCC-15	SCC.15_3566.CEL	FIEFS_p_NCLE_DNA_Affy5_GenomeWideSNP_6_D12_411012.CEL	1.63812	2.02355	0.8944386
HGC-27	HGC.27_3622.CEL	FIEFS_p_NCLE_DNA_Affy5_GenomeWideSNP_6_C05_411052.CEL	3.92934	2.7409	0.8954709
HUTU-80	HUTU.80_4984.CEL	PODIA_p_NCLE_DNAAffy7_GenomeWideSNP_6_B01_437540.CEL	1.62741	1.22056	0.8955478
LP-1	LP.1_4693.CEL	MISTS_p_NCLE_DNAAffy11_GenomeWideSNP_6_E07_578286.CEL	2.19486	0.82441	0.8958446
AsPC-1	ASPC.1_3572.CEL	LIMPS_p_NCLE_DNA2N_GenomeWideSNP_6_G07_246766.CEL	1.64882	1.6167	0.8960008
LS-411N	LS.411N_3835.CEL	HONEY_p_NCLE_DNAAffy3_S_GenomeWideSNP_6_C03_293332.CEL	1.16702	2.26981	0.896015
L-540	L.540_4538.CEL	AWASH_p_NCLE_DNAAffy10_GenomeWideSNP_6_A08_542868.CEL	2.01285	1.65953	0.8960601
MG-63	MG.63_4544.CEL	LOBBY_p_NCLE_DNAAffy6_GenomeWideSNP_6_E02_437246.CEL	1.70236	1.67024	0.8964416
PLC-PRF-5	PLC.PRF.5_3695.CEL	LOBBY_p_NCLE_DNAAffy6_GenomeWideSNP_6_E09_437260.CEL	2.01285	1.71306	0.8966802
LAMA-84	LAMA.84_4698.CEL	MISTS_p_NCLE_DNAAffy11_GenomeWideSNP_6_E11_578318.CEL	1.88437	1.94861	0.8967989
CAL-120	CAL.120_3816.CEL	CHARY_p_NCLE_DNAAffy9_GenomeWideSNP_6_G06_490466.CEL	3.42612	2.81585	0.8969264
HT55	HT55_4542.CEL	VAULT_p_NCLE_DNAAffy14_GenomeWideSNP_6_E12_698606.CEL	2.47323	1.68094	0.8975629
BxPC-3	BXPC.3_3797.CEL	LIMPS_p_NCLE_DNA2N_GenomeWideSNP_6_G02_246756.CEL	1.95931	2.26981	0.8980258
KNS-42	KNS.42_3891.CEL	FIEFS_p_NCLE_DNA_Affy5_GenomeWideSNP_6_E05_411002.CEL	2.2591	1.71306	0.8980643
KYSE-520	KYSE.520_3698.CEL	FIEFS_p_NCLE_DNA_Affy5_GenomeWideSNP_6_E09_410992.CEL	3.08351	2.88009	0.8981962
A549	A549_4999.CEL	ARLES_p_NCLE_DNAAffy2_S_GenomeWideSNP_6_B06_256036.CEL	2.32334	1.82013	0.8983732
DB	DB_4217.CEL	FASTS_p_NCLE_DNAAffy4_S_GenomeWideSNP_6_G02_335334.CEL	2.15203	1.08137	0.898548
G-361	G.361_4658.CEL	LIMPS_p_NCLE_DNA2N_GenomeWideSNP_6_C07_246670.CEL	2.23769	1.83084	0.898714
NCI-H520	NCI.H520_4975.CEL	LIMPS_p_NCLE_DNA2N_GenomeWideSNP_6_H02_246780.CEL	3.00857	2.17345	0.8993428
ZR-75-30	ZR.75.30_4714.CEL	BOWER_p_NCLE_DNAAffy8_GenomeWideSNP_6_E10_464710.CEL	1.80942	1.2955	0.8994231
NCI-H2171	NCI.H2171_3999.CEL	LIMPS_p_NCLE_DNA2N_GenomeWideSNP_6_D03_246686.CEL	2.38758	2.38758	0.8995847
NCI-H2228	NCI.H2228_3820.CEL	ARLES_p_NCLE_DNAAffy2_S_GenomeWideSNP_6_D06_256084.CEL	2.36617	1.55246	0.8997155
TE-11	TE.11_3787.CEL	HONEY_p_NCLE_DNAAffy3_S_GenomeWideSNP_6_F07_293412.CEL	3.3833	2.7409	0.8999046
Becker	BECKER_4548.CEL	PODIA_p_NCLE_DNAAffy7_GenomeWideSNP_6_D02_437524.CEL	2.14133	1.32762	0.9000398
MDA-MB-361	MDA.MB.361_4431.CEL	FASTS_p_NCLE_DNAAffy4_S_GenomeWideSNP_6_F11_335328.CEL	1.87366	1.86296	0.9001706
KALS-1	KALS.1_3827.CEL	PODIA_p_NCLE_DNAAffy7_GenomeWideSNP_6_C02_437550.CEL	2.35546	2.11991	0.9001728
TALL-1	TALL.1_4057.CEL	VAULT_p_NCLE_DNAAffy14_GenomeWideSNP_6_E06_698670.CEL	1.47752	1.75589	0.900186
OE19	OE19_4237.CEL	ARLES_p_NCLE_DNAAffy2_S_GenomeWideSNP_6_D09_256090.CEL	1.83084	1.606	0.900518
NCI-H524	NCI.H524_5003.CEL	LIMPS_p_NCLE_DNA2N_GenomeWideSNP_6_E08_246720.CEL	2.28051	1.9379	0.9005257
NCI-H1975	NCI.H1975_3716.CEL	ARLES_p_NCLE_DNAAffy2_S_GenomeWideSNP_6_B05_256034.CEL	2.77302	1.90578	0.9008621
COLO-205	COLO.205_4688.CEL	LOBBY_p_NCLE_DNAAffy6_GenomeWideSNP_6_B10_437314.CEL	1.97002	1.88437	0.9011139
BCPAP	BCPAP_3646.CEL	CHARY_p_NCLE_DNAAffy9_GenomeWideSNP_6_G05_490434.CEL	2.23769	2.60171	0.9011809
IPC-298	IPC.298_3623.CEL	LIMPS_p_NCLE_DNA2N_GenomeWideSNP_6_B06_246644.CEL	1.99143	2.16274	0.9014877
HSC-2	HSC.2_4525.CEL	PODIA_p_NCLE_DNAAffy7_GenomeWideSNP_6_F11_437432.CEL	2.22698	1.64882	0.9018856
NCI-H1666	NCI.H1666_4309.CEL	LOBBY_p_NCLE_DNAAffy6_GenomeWideSNP_6_F03_437202.CEL	1.606	1.89507	0.902144
Daoy	DAOY_3898.CEL	FASTS_p_NCLE_DNAAffy4_S_GenomeWideSNP_6_C12_335258.CEL	2.23769	1.74518	0.9022209
DEL	DEL_3570.CEL	CHARY_p_NCLE_DNAAffy9_GenomeWideSNP_6_C07_490506.CEL	1.74518	1.70236	0.9025342
HuP-T4	HUP.T4_3589.CEL	FASTS_p_NCLE_DNAAffy4_S_GenomeWideSNP_6_B10_335230.CEL	2.62313	2.20557	0.9027376
SK-MEL-24	SK.MEL.24_4993.CEL	ARLES_p_NCLE_DNAAffy2_S_GenomeWideSNP_6_A09_256018.CEL	2.83726	1.27409	0.9029619
NCI-H1155	NCI.H1155_4952.CEL	FASTS_p_NCLE_DNAAffy4_S_GenomeWideSNP_6_A09_335204.CEL	4.8394	4.10064	0.9033511
NCI-H1650	NCI.H1650_4292.CEL	FIEFS_p_NCLE_DNA_Affy5_GenomeWideSNP_6_B06_410890.CEL	3.53319	2.77302	0.9036292
NCI-H1563	NCI.H1563_4211.CEL	FASTS_p_NCLE_DNAAffy4_S_GenomeWideSNP_6_C11_335256.CEL	2.03426	1.18844	0.9037919
COLO-320-HSR	COLO.320.HSR_4553.CEL	CHARY_p_NCLE_DNAAffy9_GenomeWideSNP_6_B01_490394.CEL	2.88009	2.66595	0.9038216
BFTC-905	BFTC.905_3737.CEL	CHARY_p_NCLE_DNAAffy9_GenomeWideSNP_6_F03_490490.CEL	3.53319	3.50107	0.9038568
SCC-4	SCC.4_3595.CEL	FIEFS_p_NCLE_DNA_Affy5_GenomeWideSNP_6_E11_410996.CEL	2.33405	1.86296	0.9038689
GCIY	GCIY_3565.CEL	FIEFS_p_NCLE_DNA_Affy5_GenomeWideSNP_6_D11_411014.CEL	3.07281	2.52677	0.9039128
NCI-H2170	NCI.H2170_4342.CEL	ARLES_p_NCLE_DNAAffy2_S_GenomeWideSNP_6_G02_256148.CEL	2.20557	1.72377	0.904468
LOXIMVI	LOXIMVI_3936.CEL	HONEY_p_NCLE_DNAAffy3_S_GenomeWideSNP_6_H09_293464.CEL	1.64882	2.4197	0.9050935
LS-513	LS.513_4539.CEL	AWASH_p_NCLE_DNAAffy10_GenomeWideSNP_6_D10_542812.CEL	1.606	1.6167	0.9051892
NCI-H889	NCI.H889_3591.CEL	LIMPS_p_NCLE_DNA2N_GenomeWideSNP_6_D10_246700.CEL	2.13062	1.6167	0.9054783
CAL-62	CAL.62_3758.CEL	CHARY_p_NCLE_DNAAffy9_GenomeWideSNP_6_H01_490514.CEL	3.26552	3.00857	0.9055003
CMK	CMK_3995.CEL	QUAFF_p_NCLE_DNAAffy12_GenomeWideSNP_6_G08_592650.CEL	1.55246	1.57388	0.9055916
FADU	FADU_4715.CEL	FASTS_p_NCLE_DNAAffy4_S_GenomeWideSNP_6_F12_335330.CEL	3.01927	3.01927	0.9059181
LS-1034	LS.1034_3431.CEL	FASTS_p_NCLE_DNAAffy4_S_GenomeWideSNP_6_D04_335266.CEL	2.17345	1.89507	0.9066403
SK-MEL-1	SK.MEL.1_3621.CEL	LOBBY_p_NCLE_DNAAffy6_GenomeWideSNP_6_C11_437278.CEL	1.84154	1.72377	0.9066447
COLO-668	COLO.668_3773.CEL	AWASH_p_NCLE_DNAAffy10_GenomeWideSNP_6_B02_542866.CEL	2.22698	1.91649	0.9066832
NCI-H2122	NCI.H2122_3441.CEL	LIMPS_p_NCLE_DNA2N_GenomeWideSNP_6_C03_246662.CEL	1.72377	2.0985	0.906814
J82	J82_3439.CEL	ARLES_p_NCLE_DNAAffy2_S_GenomeWideSNP_6_G06_256156.CEL	1.78801	1.97002	0.9068239
L-428	L.428_4535.CEL	CHARY_p_NCLE_DNAAffy9_GenomeWideSNP_6_E10_490496.CEL	2.17345	2.02355	0.9068624
8305C	8305C_3794.CEL	VAULT_p_NCLE_DNAAffy14_GenomeWideSNP_6_B05_698562.CEL	2.86938	1.69165	0.9071307
SK-MES-1	SK.MES.1_4323.CEL	HONEY_p_NCLE_DNAAffy3_S_GenomeWideSNP_6_H06_293458.CEL	2.54818	2.50535	0.9071669
SNU-387	SNU.387_3903.CEL	LOBBY_p_NCLE_DNAAffy6_GenomeWideSNP_6_B05_437304.CEL	2.20557	1.74518	0.9071702
KU812	KU812_4664.CEL	BOWER_p_NCLE_DNAAffy8_GenomeWideSNP_6_F02_464684.CEL	3.50107	3.07281	0.9072703
CGTH-W-1	CGTH.W.1_3739.CEL	VAULT_p_NCLE_DNAAffy14_GenomeWideSNP_6_C10_698660.CEL	1.7666	2.04497	0.907345
23132-87	23132.87_3550.CEL	CHARY_p_NCLE_DNAAffy9_GenomeWideSNP_6_D06_490336.CEL	1.97002	1.87366	0.9074495
MKN1	MKN1_3567.CEL	PODIA_p_NCLE_DNAAffy7_GenomeWideSNP_6_B12_437554.CEL	2.21627	1.98073	0.907489
SW1417	SW1417_3863.CEL	FASTS_p_NCLE_DNAAffy4_S_GenomeWideSNP_6_D05_335268.CEL	1.56317	2.13062	0.9077529
IGR-1	IGR.1_3564.CEL	AWASH_p_NCLE_DNAAffy10_GenomeWideSNP_6_C02_542918.CEL	1.26338	1.86296	0.9079882
DOHH-2	DOHH.2_4510.CEL	MISTS_p_NCLE_DNAAffy11_GenomeWideSNP_6_A12_578328.CEL	2.13062	0.72805	0.9080167
786-0	786.0_3969.CEL	ARLES_p_NCLE_DNAAffy2_S_GenomeWideSNP_6_E12_256120.CEL	1.98073	2.65525	0.9082168
NCI-H146	NCI.H146_4505.CEL	FASTS_p_NCLE_DNAAffy4_S_GenomeWideSNP_6_D01_335260.CEL	2.06638	2.36617	0.9082916
COLO-678	COLO.678_4985.CEL	CHARY_p_NCLE_DNAAffy9_GenomeWideSNP_6_G08_490452.CEL	2.53747	2.39829	0.9083586
SW1088	SW1088_3888.CEL	PODIA_p_NCLE_DNAAffy7_GenomeWideSNP_6_F08_437442.CEL	2.02355	1.02784	0.9083652
U-118-MG	U.118.MG_3881.CEL	LIMPS_p_NCLE_DNA2N_GenomeWideSNP_6_F12_246752.CEL	2.93362	2.65525	0.9084158
GB-1	GB.1_3872.CEL	PODIA_p_NCLE_DNAAffy7_GenomeWideSNP_6_C12_437496.CEL	2.38758	1.87366	0.9084224
Hs-578-T	HS.578.T_3930.CEL	FASTS_p_NCLE_DNAAffy4_S_GenomeWideSNP_6_F02_335310.CEL	1.80942	2.05567	0.9086148
SNB19	SNB19_4004.CEL	HONEY_p_NCLE_DNAAffy3_S_GenomeWideSNP_6_F04_293406.CEL	2.22698	2.2591	0.9086731
AML-193	AML.193_3759.CEL	BOWER_p_NCLE_DNAAffy8_GenomeWideSNP_6_C09_464562.CEL	1.57388	1.53105	0.9088017
CHL-1	CHL.1_3559.CEL	LIMPS_p_NCLE_DNA2N_GenomeWideSNP_6_F11_246750.CEL	2.83726	1.75589	0.9090677
RVH-421	RVH.421_3561.CEL	CHARY_p_NCLE_DNAAffy9_GenomeWideSNP_6_H02_490418.CEL	1.94861	1.23126	0.9091095
NCI-H82	NCI.H82_4355.CEL	FASTS_p_NCLE_DNAAffy4_S_GenomeWideSNP_6_E11_335304.CEL	2.92291	2.38758	0.9091788
NCI-H526	NCI.H526_4337.CEL	HONEY_p_NCLE_DNAAffy3_S_GenomeWideSNP_6_G09_293440.CEL	2.30193	2.06638	0.9092084
KP-N-S19s	KP.N.S19S_4031.CEL	FIEFS_p_NCLE_DNA_Affy5_GenomeWideSNP_6_H05_410924.CEL	2.73019	2.15203	0.9093096
CAKI-1	CAKI.1_3921.CEL	LOBBY_p_NCLE_DNAAffy6_GenomeWideSNP_6_D12_437234.CEL	1.70236	2.05567	0.909701
LK-2	LK.2_4429.CEL	LIMPS_p_NCLE_DNA2N_GenomeWideSNP_6_C02_246660.CEL	4.28266	3.20128	0.9097438
647-V	647.V_3778.CEL	AWASH_p_NCLE_DNAAffy10_GenomeWideSNP_6_F05_542896.CEL	2.11991	2.31263	0.9098329
NCI-N87	NCI.N87_4636.CEL	FASTS_p_NCLE_DNAAffy4_S_GenomeWideSNP_6_H11_335376.CEL	2.06638	1.17773	0.909934
NUGC-3	NUGC.3_3597.CEL	LIMPS_p_NCLE_DNA2N_GenomeWideSNP_6_H04_246784.CEL	3.81156	3.28694	0.9099505
SBC-5	SBC.5_3703.CEL	LIMPS_p_NCLE_DNA2N_GenomeWideSNP_6_F09_246746.CEL	2.13062	2.35546	0.9102726
TCCSUP	TCCSUP_3871.CEL	LIMPS_p_NCLE_DNA2N_GenomeWideSNP_6_E03_246710.CEL	2.48394	2.21627	0.9106948
H4	H4_3843.CEL	FIEFS_p_NCLE_DNA_Affy5_GenomeWideSNP_6_C03_411056.CEL	1.99143	2.4197	0.9110982
EoL-1-cell	EOL.1.CELL_4080.CEL	MISTS_p_NCLE_DNAAffy11_GenomeWideSNP_6_D11_578356.CEL	1.2955	2.62313	0.9115248
MES-SA	MES.SA_4992.CEL	EPHOR_p_NCLE_Achilles_DNAAffy15_GenomeWideSNP_6_C06_780386.CEL	2.32334	1.01713	0.9116688
NCI-H810	NCI.H810_3683.CEL	FASTS_p_NCLE_DNAAffy4_S_GenomeWideSNP_6_A07_335200.CEL	2.85867	2.21627	0.9119843
SNU-449	SNU.449_3913.CEL	LOBBY_p_NCLE_DNAAffy6_GenomeWideSNP_6_B09_437312.CEL	2.44111	1.74518	0.9122767
SK-MEL-3	SK.MEL.3_3577.CEL	HONEY_p_NCLE_DNAAffy3_S_GenomeWideSNP_6_A12_293302.CEL	2.13062	2.15203	0.9122932
NCI-H1963	NCI.H1963_4353.CEL	ARLES_p_NCLE_DNAAffy2_S_GenomeWideSNP_6_E05_256106.CEL	1.4454	2.19486	0.9123053
DV-90	DV.90_4562.CEL	BOWER_p_NCLE_DNAAffy8_GenomeWideSNP_6_C07_464566.CEL	1.99143	0.59957	0.9123273
RPMI-7951	RPMI.7951_4654.CEL	HONEY_p_NCLE_DNAAffy3_S_GenomeWideSNP_6_H05_293456.CEL	3.34047	2.11991	0.9125197
MHH-CALL-2	MHH.CALL.2_4042.CEL	MISTS_p_NCLE_DNAAffy11_GenomeWideSNP_6_C03_578316.CEL	4.08994	4.52891	0.9126857
SCC-9	SCC.9_3557.CEL	BOWER_p_NCLE_DNAAffy8_GenomeWideSNP_6_B10_464586.CEL	2.26981	1.89507	0.9127847
RT4	RT4_3896.CEL	FASTS_p_NCLE_DNAAffy4_S_GenomeWideSNP_6_D09_335276.CEL	1.64882	1.2848	0.9129671
COLO-792	COLO.792_3615.CEL	MISTS_p_NCLE_DNAAffy11_GenomeWideSNP_6_B12_578288.CEL	1.17773	2.0985	0.9131837
NCI-H28	NCI.H28_4650.CEL	SKATS_p_NCLE_DNAAffy13_GenomeWideSNP_6_C07_592884.CEL	1.27409	1.64882	0.9131881
BFTC-909	BFTC.909_3786.CEL	CHARY_p_NCLE_DNAAffy9_GenomeWideSNP_6_D01_490476.CEL	2.63383	1.94861	0.9138126
TT	TT_3805.CEL	AWASH_p_NCLE_DNAAffy10_GenomeWideSNP_6_D09_542814.CEL	1.82013	1.98073	0.9138532
CAS-1	CAS.1_4965.CEL	FIEFS_p_NCLE_DNA_Affy5_GenomeWideSNP_6_E02_411008.CEL	2.62313	0.86724	0.9138587
MKN45	MKN45_3641.CEL	BOWER_p_NCLE_DNAAffy8_GenomeWideSNP_6_D11_464720.CEL	2.35546	2.54818	0.9140115
HT-144	HT.144_3617.CEL	LOBBY_p_NCLE_DNAAffy6_GenomeWideSNP_6_C10_437272.CEL	2.08779	1.88437	0.9140302
SW900	SW900_3583.CEL	LIMPS_p_NCLE_DNA2N_GenomeWideSNP_6_H10_246796.CEL	2.61242	2.53747	0.9143238
COLO-741	COLO.741_3874.CEL	HONEY_p_NCLE_DNAAffy3_S_GenomeWideSNP_6_B03_293308.CEL	2.83726	2.26981	0.9144205
SW1573	SW1573_4310.CEL	FASTS_p_NCLE_DNAAffy4_S_GenomeWideSNP_6_B04_335218.CEL	2.30193	1.82013	0.9144744
NCI-H460	NCI.H460_3979.CEL	FASTS_p_NCLE_DNAAffy4_S_GenomeWideSNP_6_B01_335212.CEL	2.52677	1.94861	0.9146173
639-V	639.V_3587.CEL	VAULT_p_NCLE_DNAAffy14_GenomeWideSNP_6_F05_698718.CEL	2.52677	1.88437	0.9148097
CAL-33	CAL.33_4947.CEL	AWASH_p_NCLE_DNAAffy10_GenomeWideSNP_6_A09_542966.CEL	2.33405	0.98501	0.9150845
HCT-15	HCT.15_3954.CEL	ARLES_p_NCLE_DNAAffy2_S_GenomeWideSNP_6_B09_256042.CEL	1.7773	1.79872	0.9152362
MDA-MB-134-VI	MDA.MB.134.VI_3607.CEL	SKATS_p_NCLE_DNAAffy13_GenomeWideSNP_6_B09_592874.CEL	2.01285	1.05996	0.9155308
OVCAR-4	OVCAR.4_3977.CEL	ARLES_p_NCLE_DNAAffy2_S_GenomeWideSNP_6_A02_256004.CEL	2.97645	2.63383	0.9160673
UACC-62	UACC.62_3988.CEL	ARLES_p_NCLE_DNAAffy2_S_GenomeWideSNP_6_G07_256158.CEL	2.59101	1.42398	0.9162465
OPM-2	OPM.2_4088.CEL	CHARY_p_NCLE_DNAAffy9_GenomeWideSNP_6_F09_490366.CEL	2.04497	2.9015	0.916263
KNS-81-FD	KNS.81.FD_3704.CEL	PODIA_p_NCLE_DNAAffy7_GenomeWideSNP_6_C07_437506.CEL	2.75161	2.02355	0.9163059
MEG-01	MEG.01_4635.CEL	LOBBY_p_NCLE_DNAAffy6_GenomeWideSNP_6_C05_437266.CEL	3.09422	3.42612	0.9164345
SJSA-1	SJSA.1_3869.CEL	ARLES_p_NCLE_DNAAffy2_S_GenomeWideSNP_6_F02_256124.CEL	1.83084	1.41328	0.9164697
MKN7	MKN7_3671.CEL	FIEFS_p_NCLE_DNA_Affy5_GenomeWideSNP_6_F07_410980.CEL	3.45824	3.40471	0.9165818
Malme-3M	MALME.3M_3928.CEL	HONEY_p_NCLE_DNAAffy3_S_GenomeWideSNP_6_F09_293416.CEL	1.92719	2.19486	0.9171997
HH	HH_4430.CEL	FASTS_p_NCLE_DNAAffy4_S_GenomeWideSNP_6_G01_335332.CEL	1.97002	1.55246	0.9172041
NCI-H1105	NCI.H1105_4441.CEL	AWASH_p_NCLE_DNAAffy10_GenomeWideSNP_6_B09_542810.CEL	2.71949	2.19486	0.9173767
SK-MEL-2	SK.MEL.2_3940.CEL	LIMPS_p_NCLE_DNA2N_GenomeWideSNP_6_F01_246730.CEL	2.19486	1.58458	0.9178439
MDA-MB-453	MDA.MB.453_4502.CEL	ARLES_p_NCLE_DNAAffy2_S_GenomeWideSNP_6_D12_256096.CEL	2.47323	1.72377	0.9181132
PANC-03-27	PANC.03.27_3655.CEL	ARLES_p_NCLE_DNAAffy2_S_GenomeWideSNP_6_C03_256054.CEL	2.53747	2.06638	0.9181671
CCF-STTG1	CCF.STTG1_3880.CEL	LOBBY_p_NCLE_DNAAffy6_GenomeWideSNP_6_D03_437286.CEL	2.49465	0.82441	0.9183463
SCLC-21H	SCLC.21H_4956.CEL	CHARY_p_NCLE_DNAAffy9_GenomeWideSNP_6_G09_490464.CEL	2.46253	1.34904	0.918786
Raji	RAJI_4333.CEL	LOBBY_p_NCLE_DNAAffy6_GenomeWideSNP_6_G10_437362.CEL	2.47323	0.803	0.918841
NCI-H510A	NCI.H510A_3653.CEL	LOBBY_p_NCLE_DNAAffy6_GenomeWideSNP_6_F05_437214.CEL	2.43041	1.7666	0.9190389
OVCAR-8	OVCAR.8_3997.CEL	ARLES_p_NCLE_DNAAffy2_S_GenomeWideSNP_6_C07_256062.CEL	3.29764	3.07281	0.9190796
TE-5	TE.5_3781.CEL	HONEY_p_NCLE_DNAAffy3_S_GenomeWideSNP_6_G05_293432.CEL	2.91221	2.32334	0.919438
GI-1	GI.1_3852.CEL	HONEY_p_NCLE_DNAAffy3_S_GenomeWideSNP_6_E12_293398.CEL	2.61242	1.7666	0.9195721
NH-6	NH.6_3720.CEL	PODIA_p_NCLE_DNAAffy7_GenomeWideSNP_6_C10_437500.CEL	1.606	2.17345	0.9197744
NCI-H508	NCI.H508_3857.CEL	FIEFS_p_NCLE_DNA_Affy5_GenomeWideSNP_6_G08_410944.CEL	1.84154	2.24839	0.9198172
KS-1	KS.1_3877.CEL	HONEY_p_NCLE_DNAAffy3_S_GenomeWideSNP_6_E08_293390.CEL	2.17345	1.43469	0.9200437
C32	C32_4652.CEL	ARLES_p_NCLE_DNAAffy2_S_GenomeWideSNP_6_B03_256030.CEL	2.08779	1.6167	0.920102
NCI-SNU-5	NCI.SNU.5_4669.CEL	PODIA_p_NCLE_DNAAffy7_GenomeWideSNP_6_C06_437508.CEL	2.52677	2.29122	0.9202284
DMS-79	DMS.79_4527.CEL	LIMPS_p_NCLE_DNA2N_GenomeWideSNP_6_D08_246696.CEL	2.84797	2.01285	0.9205274
HPAF-II	HPAF.II_3612.CEL	FIEFS_p_NCLE_DNA_Affy5_GenomeWideSNP_6_C04_411050.CEL	1.80942	1.98073	0.9206374
MONO-MAC-6	MONO.MAC.6_4040.CEL	VAULT_p_NCLE_DNAAffy14_GenomeWideSNP_6_H02_698582.CEL	1.97002	1.84154	0.9208737
SK-MEL-30	SK.MEL.30_3602.CEL	LIMPS_p_NCLE_DNA2N_GenomeWideSNP_6_F05_246738.CEL	2.00214	2.21627	0.920888
TE-9	TE.9_3806.CEL	FIEFS_p_NCLE_DNA_Affy5_GenomeWideSNP_6_D06_411024.CEL	3.17987	2.82655	0.9209309
CAL-148	CAL.148_3678.CEL	VAULT_p_NCLE_DNAAffy14_GenomeWideSNP_6_E11_698682.CEL	2.21627	1.75589	0.9209474
CAL-54	CAL.54_3780.CEL	MISTS_p_NCLE_DNAAffy11_GenomeWideSNP_6_F09_578406.CEL	2.35546	1.606	0.9209782
MEL-JUSO	MEL.JUSO_3605.CEL	LIMPS_p_NCLE_DNA2N_GenomeWideSNP_6_H11_246798.CEL	2.15203	1.1242	0.9212464
SW1990	SW1990_3894.CEL	LOBBY_p_NCLE_DNAAffy6_GenomeWideSNP_6_E03_437240.CEL	2.48394	1.89507	0.9212497
ABC-1	ABC.1_3809.CEL	FASTS_p_NCLE_DNAAffy4_S_GenomeWideSNP_6_B08_335226.CEL	3.21199	2.88009	0.9214014
PANC-10-05	PANC.10.05_3669.CEL	LIMPS_p_NCLE_DNA2N_GenomeWideSNP_6_E05_246714.CEL	2.08779	2.11991	0.9216246
HT-1376	HT.1376_3848.CEL	ARLES_p_NCLE_DNAAffy2_S_GenomeWideSNP_6_E03_256102.CEL	2.77302	2.62313	0.9216301
EB2	EB2_4037.CEL	FIEFS_p_NCLE_DNA_Affy5_GenomeWideSNP_6_C06_411046.CEL	1.6167	2.0985	0.9216774
NCI-H650	NCI.H650_3645.CEL	HONEY_p_NCLE_DNAAffy3_S_GenomeWideSNP_6_B05_293312.CEL	2.50535	2.61242	0.9220698
HDLM-2	HDLM.2_4955.CEL	CHARY_p_NCLE_DNAAffy9_GenomeWideSNP_6_F02_490448.CEL	3.02998	2.08779	0.9225173
NCI-H838	NCI.H838_4350.CEL	FASTS_p_NCLE_DNAAffy4_S_GenomeWideSNP_6_A05_335196.CEL	4.11135	2.99786	0.9226074
NCI-H69	NCI.H69_4434.CEL	PODIA_p_NCLE_DNAAffy7_GenomeWideSNP_6_D04_437520.CEL	3.07281	2.03426	0.9237595
NALM-1	NALM.1_4076.CEL	MISTS_p_NCLE_DNAAffy11_GenomeWideSNP_6_B03_578398.CEL	1.42398	1.92719	0.923765
SW837	SW837_3837.CEL	AWASH_p_NCLE_DNAAffy10_GenomeWideSNP_6_H09_542854.CEL	2.4197	1.59529	0.9238101
MHH-ES-1	MHH.ES.1_3569.CEL	CHARY_p_NCLE_DNAAffy9_GenomeWideSNP_6_D09_490422.CEL	2.22698	1.86296	0.9239398
CAL-27	CAL.27_4630.CEL	FASTS_p_NCLE_DNAAffy4_S_GenomeWideSNP_6_F05_335316.CEL	2.30193	2.38758	0.9239486
U-87-MG	U.87.MG_3763.CEL	LIMPS_p_NCLE_DNA2N_GenomeWideSNP_6_G11_246774.CEL	1.92719	2.36617	0.9241256
SK-N-DZ	SK.N.DZ_3875.CEL	LOBBY_p_NCLE_DNAAffy6_GenomeWideSNP_6_G05_437368.CEL	2.30193	1.30621	0.9244312
MIA-PaCa-2	MIA.PACA.2_3885.CEL	LIMPS_p_NCLE_DNA2N_GenomeWideSNP_6_B08_246648.CEL	3.62955	2.93362	0.9247391
NCI-H727	NCI.H727_4339.CEL	BOWER_p_NCLE_DNAAffy8_GenomeWideSNP_6_H12_464628.CEL	2.43041	2.5803	0.9248248
ECC12	ECC12_3601.CEL	QUAFF_p_NCLE_DNAAffy12_GenomeWideSNP_6_E04_592716.CEL	2.68737	2.16274	0.9248886
CAL-85-1	CAL.85.1_3812.CEL	ARLES_p_NCLE_DNAAffy2_S_GenomeWideSNP_6_B04_256032.CEL	2.96574	2.73019	0.9252635
22RV1	22RV1_3672.CEL	LIMPS_p_NCLE_DNA2N_GenomeWideSNP_6_C09_246674.CEL	2.2591	2.05567	0.9253107
T47D	T47D_3971.CEL	PODIA_p_NCLE_DNAAffy7_GenomeWideSNP_6_D03_437522.CEL	2.68737	2.86938	0.9254317
NCI-H1618	NCI.H1618_3689.CEL	BOWER_p_NCLE_DNAAffy8_GenomeWideSNP_6_G01_464678.CEL	2.26981	2.45182	0.9254317
NCI-H2405	NCI.H2405_4345.CEL	MISTS_p_NCLE_DNAAffy11_GenomeWideSNP_6_B11_578340.CEL	1.63812	2.44111	0.9257296
L-363	L.363_4949.CEL	MISTS_p_NCLE_DNAAffy11_GenomeWideSNP_6_G06_578350.CEL	2.52677	2.11991	0.9257362
PANC-08-13	PANC.08.13_3681.CEL	LOBBY_p_NCLE_DNAAffy6_GenomeWideSNP_6_E08_437250.CEL	2.86938	2.48394	0.9258219
NCI-H1355	NCI.H1355_4439.CEL	LOBBY_p_NCLE_DNAAffy6_GenomeWideSNP_6_C04_437326.CEL	2.30193	2.23769	0.9260583
RT-112	RT.112_4272.CEL	LIMPS_p_NCLE_DNA2N_GenomeWideSNP_6_H06_246788.CEL	2.88009	1.62741	0.9261122
NCI-H2452	NCI.H2452_3585.CEL	PODIA_p_NCLE_DNAAffy7_GenomeWideSNP_6_B02_437542.CEL	2.46253	1.92719	0.9261166
8-MG-BA	8.MG.BA_3893.CEL	HONEY_p_NCLE_DNAAffy3_S_GenomeWideSNP_6_E11_293396.CEL	2.91221	2.31263	0.9261968
KYSE-450	KYSE.450_4275.CEL	HONEY_p_NCLE_DNAAffy3_S_GenomeWideSNP_6_C08_293342.CEL	3.42612	2.66595	0.9263507
KMS-12-BM	KMS.12.BM_4098.CEL	LIMPS_p_NCLE_DNA2N_GenomeWideSNP_6_C06_246668.CEL	2.31263	3.11563	0.927062
NCI-H209	NCI.H209_3380.CEL	ARLES_p_NCLE_DNAAffy2_S_GenomeWideSNP_6_D07_256086.CEL	2.32334	1.78801	0.9272566
LU-65	LU.65_4436.CEL	BOWER_p_NCLE_DNAAffy8_GenomeWideSNP_6_E02_464726.CEL	3.62955	2.77302	0.9277095
NCI-H1734	NCI.H1734_3717.CEL	LOBBY_p_NCLE_DNAAffy6_GenomeWideSNP_6_E11_437256.CEL	3.09422	2.60171	0.9277986
BL-70	BL.70_4541.CEL	BOWER_p_NCLE_DNAAffy8_GenomeWideSNP_6_H07_464644.CEL	2.56959	1.89507	0.9279734
KARPAS-422	KARPAS.422_4512.CEL	EPHOR_p_NCLE_Achilles_DNAAffy15_GenomeWideSNP_6_F04_780212.CEL	2.78373	1.68094	0.9279921
SF126	SF126_4938.CEL	PODIA_p_NCLE_DNAAffy7_GenomeWideSNP_6_D11_437418.CEL	2.76231	1.74518	0.9283329
Daudi	DAUDI_4235.CEL	FIEFS_p_NCLE_DNA_Affy5_GenomeWideSNP_6_D03_411032.CEL	2.35546	1.46681	0.9285264
EHEB	EHEB_4059.CEL	CHARY_p_NCLE_DNAAffy9_GenomeWideSNP_6_F11_490410.CEL	2.15203	1.58458	0.9288935
HOS	HOS_3907.CEL	BOWER_p_NCLE_DNAAffy8_GenomeWideSNP_6_H09_464634.CEL	3.5546	2.49465	0.9289144
Gp2D	GP2D_4552.CEL	MISTS_p_NCLE_DNAAffy11_GenomeWideSNP_6_B04_578442.CEL	2.2591	1.38116	0.9296917
NCI-H2227	NCI.H2227_4338.CEL	PODIA_p_NCLE_DNAAffy7_GenomeWideSNP_6_A02_437560.CEL	3.27623	3.0621	0.9302908
NCI-H2196	NCI.H2196_3610.CEL	HONEY_p_NCLE_DNAAffy3_S_GenomeWideSNP_6_F08_293414.CEL	2.97645	2.21627	0.9304733
SK-MM-2	SK.MM.2_4017.CEL	CHARY_p_NCLE_DNAAffy9_GenomeWideSNP_6_F04_490502.CEL	2.28051	2.51606	0.9310769
NCI-SNU-1	NCI.SNU.1_4986.CEL	PODIA_p_NCLE_DNAAffy7_GenomeWideSNP_6_B05_437532.CEL	2.47323	0.99572	0.9314671
CA46	CA46_4657.CEL	FASTS_p_NCLE_DNAAffy4_S_GenomeWideSNP_6_D06_335270.CEL	2.30193	2.00214	0.9314814
KG-1	KG.1_4645.CEL	FIEFS_p_NCLE_DNA_Affy5_GenomeWideSNP_6_G11_410946.CEL	2.22698	1.64882	0.9318134
YAPC	YAPC_4024.CEL	HONEY_p_NCLE_DNAAffy3_S_GenomeWideSNP_6_A07_293292.CEL	3.13704	2.65525	0.9319794
WM-115	WM.115_4644.CEL	ARLES_p_NCLE_DNAAffy2_S_GenomeWideSNP_6_D05_256082.CEL	2.82655	1.72377	0.9321257
AN3-CA	AN3.CA_3578.CEL	MISTS_p_NCLE_DNAAffy11_GenomeWideSNP_6_G07_578294.CEL	1.80942	1.17773	0.9321861
AGS	AGS_3584.CEL	HONEY_p_NCLE_DNAAffy3_S_GenomeWideSNP_6_E03_293380.CEL	2.34475	2.17345	0.9322818
OCI-AML2	OCI.AML2_4064.CEL	MISTS_p_NCLE_DNAAffy11_GenomeWideSNP_6_B10_578298.CEL	1.39186	2.68737	0.9323279
BV-173	BV.173_4655.CEL	MISTS_p_NCLE_DNAAffy11_GenomeWideSNP_6_D04_578460.CEL	1.99143	1.84154	0.9324137
TE 441.T	TE.441.T_4954.CEL	AWASH_p_NCLE_DNAAffy10_GenomeWideSNP_6_A12_542804	#N/A	1.86296	0.9324269
A172	A172_3859.CEL	LOBBY_p_NCLE_DNAAffy6_GenomeWideSNP_6_A01_437348.CEL	2.45182	1.7666	0.9328567
A673	A673_3915.CEL	FASTS_p_NCLE_DNAAffy4_S_GenomeWideSNP_6_D12_335282.CEL	2.97645	1.53105	0.9333327
HuP-T3	HUP.T3_3553.CEL	HONEY_p_NCLE_DNAAffy3_S_GenomeWideSNP_6_G01_293424.CEL	2.43041	1.91649	0.9335086
DK-MG	DK.MG_3830.CEL	FASTS_p_NCLE_DNAAffy4_S_GenomeWideSNP_6_B11_335232.CEL	1.68094	2.16274	0.9336329
REH	REH_4035.CEL	LOBBY_p_NCLE_DNAAffy6_GenomeWideSNP_6_C09_437274.CEL	3.13704	2.50535	0.9341749
COR-L105	COR.L105_3742.CEL	VAULT_p_NCLE_DNAAffy14_GenomeWideSNP_6_C04_698598.CEL	2.97645	1.50964	0.9344871
KASUMI-1	KASUMI.1_4023.CEL	HONEY_p_NCLE_DNAAffy3_S_GenomeWideSNP_6_D04_293358.CEL	2.4197	2.60171	0.9345036
A2058	A2058_4313.CEL	LIMPS_p_NCLE_DNA2N_GenomeWideSNP_6_H12_246800.CEL	2.88009	1.47752	0.9347135
ACHN	ACHN_3950.CEL	HONEY_p_NCLE_DNAAffy3_S_GenomeWideSNP_6_B04_293310.CEL	3.64026	4.10064	0.9351665
KARPAS-299	KARPAS.299_4546.CEL	LIMPS_p_NCLE_DNA2N_GenomeWideSNP_6_E06_246716.CEL	2.85867	1.57388	0.9360603
EFO-27	EFO.27_4573.CEL	LIMPS_p_NCLE_DNA2N_GenomeWideSNP_6_G05_246762.CEL	2.29122	1.58458	0.9364835
SK-OV-3	SK.OV.3_4713.CEL	BOWER_p_NCLE_DNAAffy8_GenomeWideSNP_6_E07_464704.CEL	2.37687	2.23769	0.9368122
Mewo	MEWO_3620.CEL	SKATS_p_NCLE_DNAAffy13_GenomeWideSNP_6_D01_592894.CEL	2.35546	1.9379	0.936909
A2780	A2780_4074.CEL	ARLES_p_NCLE_DNAAffy2_S_GenomeWideSNP_6_A01_256002.CEL	2.03426	1.85225	0.9371222
SK-N-AS	SK.N.AS_3900.CEL	FIEFS_p_NCLE_DNA_Affy5_GenomeWideSNP_6_C08_411042.CEL	1.87366	2.38758	0.9372904
MHH-NB-11	MHH.NB.11_4093.CEL	AWASH_p_NCLE_DNAAffy10_GenomeWideSNP_6_H08_542886.CEL	1.7773	2.32334	0.9374279
SK-UT-1	SK.UT.1_5011.CEL	PODIA_p_NCLE_DNAAffy7_GenomeWideSNP_6_B10_437558.CEL	2.08779	1.78801	0.9375136
P12-ICHIKAWA	P12.ICHIKAWA_4084.CEL	CHARY_p_NCLE_DNAAffy9_GenomeWideSNP_6_A03_490392.CEL	2.01285	2.49465	0.937673
D-283MED	D.283MED_4533.CEL	FIEFS_p_NCLE_DNA_Affy5_GenomeWideSNP_6_B04_410886.CEL	2.39829	1.39186	0.9378192
MC116	MC116_4524.CEL	FASTS_p_NCLE_DNAAffy4_S_GenomeWideSNP_6_D11_335280.CEL	1.55246	1.75589	0.9379566
RS4-11	RS4.11_4637.CEL	LIMPS_p_NCLE_DNA2N_GenomeWideSNP_6_C11_246678.CEL	2.75161	1.84154	0.9383282
LNCaP-Clone-FGC	LNCAP.CLONE.FGC_4649.CEL	HONEY_p_NCLE_DNAAffy3_S_GenomeWideSNP_6_C02_293330.CEL	2.05567	1.25268	0.9384678
NCI-H226	NCI.H226_3932.CEL	PODIA_p_NCLE_DNAAffy7_GenomeWideSNP_6_F02_437454.CEL	2.60171	2.06638	0.938901
COLO-684	COLO.684_3599.CEL	MISTS_p_NCLE_DNAAffy11_GenomeWideSNP_6_A10_578332.CEL	1.99143	1.88437	0.9390846
MFE-296	MFE.296_3592.CEL	LIMPS_p_NCLE_DNA2N_GenomeWideSNP_6_G08_246768.CEL	2.95503	1.2955	0.9396683
KE-37	KE.37_4079.CEL	MISTS_p_NCLE_DNAAffy11_GenomeWideSNP_6_A07_578392.CEL	2.21627	2.66595	0.9398365
K052	K052_4677.CEL	FIEFS_p_NCLE_DNA_Affy5_GenomeWideSNP_6_H07_410920.CEL	2.31263	2.65525	0.9409205
RPMI-8402	RPMI.8402_4053.CEL	CHARY_p_NCLE_DNAAffy9_GenomeWideSNP_6_F08_490420.CEL	2.31263	2.86938	0.9413152
IGROV-1	IGROV.1_3990.CEL	ARLES_p_NCLE_DNAAffy2_S_GenomeWideSNP_6_C05_256058.CEL	2.59101	3.00857	0.9414174
NOMO-1	NOMO.1_4047.CEL	CHARY_p_NCLE_DNAAffy9_GenomeWideSNP_6_D03_490508.CEL	2.76231	1.89507	0.9415856
YH-13	YH.13_3981.CEL	FIEFS_p_NCLE_DNA_Affy5_GenomeWideSNP_6_F02_410986.CEL	2.93362	2.73019	0.9417659
CW-2	CW.2_4529.CEL	QUAFF_p_NCLE_DNAAffy12_GenomeWideSNP_6_B03_592764.CEL	3.05139	1.71306	0.9421826
KM12	KM12_3949.CEL	ARLES_p_NCLE_DNAAffy2_S_GenomeWideSNP_6_D03_256078.CEL	2.50535	2.08779	0.9431808
GDM-1	GDM.1_4056.CEL	FIEFS_p_NCLE_DNA_Affy5_GenomeWideSNP_6_B09_410896.CEL	2.10921	1.63812	0.9433754
LOUCY	LOUCY_4067.CEL	LOBBY_p_NCLE_DNAAffy6_GenomeWideSNP_6_C12_437276.CEL	2.77302	1.25268	0.9434095
U-266	U.266_4038.CEL	FIEFS_p_NCLE_DNA_Affy5_GenomeWideSNP_6_E10_410994.CEL	2.88009	2.67666	0.9436513
NCI-H2347	NCI.H2347_4356.CEL	LOBBY_p_NCLE_DNAAffy6_GenomeWideSNP_6_F01_437206.CEL	2.52677	2.30193	0.9441361
MOLT-16	MOLT.16_4015.CEL	CHARY_p_NCLE_DNAAffy9_GenomeWideSNP_6_E09_490470.CEL	2.03426	2.95503	0.944146
MOLT-4	MOLT.4_3956.CEL	LIMPS_p_NCLE_DNA2N_GenomeWideSNP_6_D04_246688.CEL	2.10921	2.37687	0.9441878
LoVo	LOVO_3839.CEL	HONEY_p_NCLE_DNAAffy3_S_GenomeWideSNP_6_D05_293360.CEL	2.71949	2.00214	0.9450343
CHP-126	CHP.126_3967.CEL	CHARY_p_NCLE_DNAAffy9_GenomeWideSNP_6_H04_490342.CEL	2.33405	2.39829	0.9450453
SKM-1	SKM.1_4025.CEL	BOWER_p_NCLE_DNAAffy8_GenomeWideSNP_6_H04_464638.CEL	3.19058	2.71949	0.9452487
SW780	SW780_3902.CEL	LOBBY_p_NCLE_DNAAffy6_GenomeWideSNP_6_F02_437204.CEL	2.35546	2.01285	0.9453564
TGBC11TKB	TGBC11TKB_3556.CEL	SKATS_p_NCLE_DNAAffy13_GenomeWideSNP_6_B10_592994.CEL	2.2591	2.10921	0.9454708
KP-N-RT-BM-1	KP.N.RT.BM.1_3709.CEL	PODIA_p_NCLE_DNAAffy7_GenomeWideSNP_6_C05_437510.CEL	2.19486	2.65525	0.9455389
NMC-G1	NMC.G1_3912.CEL	FIEFS_p_NCLE_DNA_Affy5_GenomeWideSNP_6_E01_411010.CEL	3.60814	3.51178	0.9456412
HL-60	HL.60_3968.CEL	LIMPS_p_NCLE_DNA2N_GenomeWideSNP_6_D12_246704.CEL	2.49465	2.20557	0.9458808
HCT-116	HCT.116_3962.CEL	ARLES_p_NCLE_DNAAffy2_S_GenomeWideSNP_6_A07_256014.CEL	2.52677	2.39829	0.9465888
SUP-T1	SUP.T1_4295.CEL	LOBBY_p_NCLE_DNAAffy6_GenomeWideSNP_6_C06_437264.CEL	1.82013	2.15203	0.9469637
MHH-CALL-4	MHH.CALL.4_4968.CEL	CHARY_p_NCLE_DNAAffy9_GenomeWideSNP_6_G03_490446.CEL	2.56959	2.07709	0.947166
A4-Fuk	A4.FUK_4989.CEL	FIEFS_p_NCLE_DNA_Affy5_GenomeWideSNP_6_H10_410926.CEL	2.82655	2.38758	0.9473364
P31-FUJ	P31.FUJ_4048.CEL	PODIA_p_NCLE_DNAAffy7_GenomeWideSNP_6_F01_437452.CEL	2.75161	1.69165	0.9475782
HT-1080	HT.1080_3840.CEL	LOBBY_p_NCLE_DNAAffy6_GenomeWideSNP_6_E05_437252.CEL	1.65953	2.40899	0.9478553
JVM-3	JVM.3_4033.CEL	CHARY_p_NCLE_DNAAffy9_GenomeWideSNP_6_D08_490438.CEL	2.2591	2.03426	0.9492207
ESS-1	ESS.1_3594.CEL	HONEY_p_NCLE_DNAAffy3_S_GenomeWideSNP_6_B11_293324.CEL	1.83084	2.54818	0.9492657
A3-KAW	A3.KAW_3562.CEL	FIEFS_p_NCLE_DNA_Affy5_GenomeWideSNP_6_G12_410936.CEL	2.75161	2.89079	0.9505113
G-402	G.402_3864.CEL	FASTS_p_NCLE_DNAAffy4_S_GenomeWideSNP_6_E02_335286.CEL	2.35546	1.91649	0.9508642
MJ	MJ_4506.CEL	FIEFS_p_NCLE_DNA_Affy5_GenomeWideSNP_6_H04_410922.CEL	2.60171	1.89507	0.9508917
CHP-212	CHP.212_3911.CEL	FASTS_p_NCLE_DNAAffy4_S_GenomeWideSNP_6_D02_335262.CEL	2.52677	1.98073	0.9509302
SK-N-FI	SK.N.FI_3666.CEL	FIEFS_p_NCLE_DNA_Affy5_GenomeWideSNP_6_F10_410970.CEL	2.7409	2.0985	0.9509829
JVM-2	JVM.2_4097.CEL	MISTS_p_NCLE_DNAAffy11_GenomeWideSNP_6_G09_578344.CEL	2.23769	1.87366	0.9514996
SNG-M	SNG.M_3598.CEL	PODIA_p_NCLE_DNAAffy7_GenomeWideSNP_6_G08_437484.CEL	2.5803	1.79872	0.9517085
G-401	G.401_3856.CEL	FIEFS_p_NCLE_DNA_Affy5_GenomeWideSNP_6_B07_410892.CEL	2.15203	2.04497	0.9537731
A204	A204_3876.CEL	HONEY_p_NCLE_DNAAffy3_S_GenomeWideSNP_6_A03_293284.CEL	2.98715	1.86296	0.953982
HT	HT_4432.CEL	FIEFS_p_NCLE_DNA_Affy5_GenomeWideSNP_6_G09_410942.CEL	2.67666	2.19486	0.9544976
BL-41	BL.41_4095.CEL	BOWER_p_NCLE_DNAAffy8_GenomeWideSNP_6_F04_464688.CEL	2.66595	1.606	0.9552012
SIMA	SIMA_4026.CEL	CHARY_p_NCLE_DNAAffy9_GenomeWideSNP_6_A12_490504.CEL	2.40899	2.38758	0.9553529
RL95-2	RL95.2_3663.CEL	ARLES_p_NCLE_DNAAffy2_S_GenomeWideSNP_6_F11_256142.CEL	2.37687	2.37687	0.956925
697	697_3952.CEL	MISTS_p_NCLE_DNAAffy11_GenomeWideSNP_6_F12_578410.CEL	2.04497	2.59101	0.957611
ST486	ST486_4325.CEL	LOBBY_p_NCLE_DNAAffy6_GenomeWideSNP_6_E01_437244.CEL	2.83726	2.32334	0.9576341
PF-382	PF.382_4016.CEL	AWASH_p_NCLE_DNAAffy10_GenomeWideSNP_6_C09_542834.CEL	2.43041	2.64454	0.9591094
MOLT-13	MOLT.13_4044.CEL	AWASH_p_NCLE_DNAAffy10_GenomeWideSNP_6_D12_542920.CEL	2.70878	2.08779	0.9603791
NALM-6	NALM.6_4072.CEL	MISTS_p_NCLE_DNAAffy11_GenomeWideSNP_6_H11_578446.CEL	2.50535	1.95931	0.962613
CML-T1	CML.T1_4045.CEL	MISTS_p_NCLE_DNAAffy11_GenomeWideSNP_6_D12_578440.CEL	3.0621	2.38758	0.9627153
KP-N-YN	KP.N.YN_4032.CEL	PODIA_p_NCLE_DNAAffy7_GenomeWideSNP_6_B11_437552.CEL	2.54818	2.5803	0.9688321
NCI-H1436	NCI.H1436_4440.CEL	VAULT_p_NCLE_DNAAffy14_GenomeWideSNP_6_E10_698730.CEL	2.21627	0.10707	low_qc
NCI-H292	NCI.H292_4263.CEL	VAULT_p_NCLE_DNAAffy14_GenomeWideSNP_6_E04_698570.CEL	2.64454	0	low_qc
TI-73	TI.73_4609.CEL	PODIA_p_NCLE_DNAAffy7_GenomeWideSNP_6_E04_437408.CEL	2.44111	0.19272	low_qc
LU-99A	LU.99A_4208.CEL	PODIA_p_NCLE_DNAAffy7_GenomeWideSNP_6_C03_437544.CEL	2.26981	0.10707	low_qc
5637	5637_3858.CEL	MISTS_p_NCLE_DNAAffy11_GenomeWideSNP_6_C05_578366.CEL	1.64882	0.36403	low_qc
SW48	SW48_4610.CEL	MISTS_p_NCLE_DNAAffy11_GenomeWideSNP_6_C02_578346.CEL	1.62741	-0.20343	low_qc
RKO	RKO_4604.CEL	LOBBY_p_NCLE_DNAAffy6_GenomeWideSNP_6_F06_437212.CEL	2.23769	-0.06424	low_qc
MSTO-211H	MSTO.211H_4682.CEL	LOBBY_p_NCLE_DNAAffy6_GenomeWideSNP_6_E06_437254.CEL	1.79872	0.13919	low_qc
T-24	T.24_5007.CEL	LOBBY_p_NCLE_DNAAffy6_GenomeWideSNP_6_B02_437298.CEL	1.88437	0.19272	low_qc
SCC-25	SCC.25_4611.CEL	LOBBY_p_NCLE_DNAAffy6_GenomeWideSNP_6_B01_437296.CEL	2.00214	0.14989	low_qc
SW1463	SW1463_4613.CEL	LIMPS_p_NCLE_DNA2N_GenomeWideSNP_6_E09_246722.CEL	0.84582	0.20343	low_qc
RL	RL_4602.CEL	LIMPS_p_NCLE_DNA2N_GenomeWideSNP_6_D07_246694.CEL	2.50535	-0.52463	low_qc
CPC-N	CPC.N_4605.CEL	LIMPS_p_NCLE_DNA2N_GenomeWideSNP_6_D01_246682.CEL	2.54818	0	low_qc
KYSE-180	KYSE.180_4202.CEL	HONEY_p_NCLE_DNAAffy3_S_GenomeWideSNP_6_F03_293404.CEL	3.16916	0	low_qc
KYSE-140	KYSE.140_4212.CEL	HONEY_p_NCLE_DNAAffy3_S_GenomeWideSNP_6_F02_293402.CEL	2.16274	0.10707	low_qc
MOG-G-UVW	MOG.G.UVW_4951.CEL	HONEY_p_NCLE_DNAAffy3_S_GenomeWideSNP_6_E01_293376.CEL	1.02784	0.03212	low_qc
KYSE-150	KYSE.150_4248.CEL	HONEY_p_NCLE_DNAAffy3_S_GenomeWideSNP_6_C06_293338.CEL	1.53105	-0.03212	low_qc
DU-4475	DU.4475_4198.CEL	FIEFS_p_NCLE_DNA_Affy5_GenomeWideSNP_6_C01_411060.CEL	1.70236	0	low_qc
C3A	C3A_4680.CEL	FASTS_p_NCLE_DNAAffy4_S_GenomeWideSNP_6_E10_335302.CEL	2.38758	-0.12848	low_qc
NCI-SNU-16	NCI.SNU.16_4998.CEL	FASTS_p_NCLE_DNAAffy4_S_GenomeWideSNP_6_E08_335298.CEL	1.41328	-0.04283	low_qc
NCI-H358	NCI.H358_4974.CEL	FASTS_p_NCLE_DNAAffy4_S_GenomeWideSNP_6_C10_335254.CEL	1.08137	0.18201	low_qc
CFPAC-1	CFPAC.1_3558.CEL	FASTS_p_NCLE_DNAAffy4_S_GenomeWideSNP_6_C02_335238.CEL	1.48822	0	low_qc
SW1116	SW1116_4616.CEL	CHARY_p_NCLE_DNAAffy9_GenomeWideSNP_6_H09_490462.CEL	2.32334	-0.14989	low_qc
CAL-51	CAL.51_3751.CEL	CHARY_p_NCLE_DNAAffy9_GenomeWideSNP_6_C10_490500.CEL	2.38758	-0.20343	low_qc
SU-DHL-1	SU.DHL.1_4618.CEL	CHARY_p_NCLE_DNAAffy9_GenomeWideSNP_6_B08_490354.CEL	0.94218	0	low_qc
DMS-153	DMS.153_4220.CEL	BOWER_p_NCLE_DNAAffy8_GenomeWideSNP_6_E05_464700.CEL	3.10493	-0.12848	low_qc
SW1783	SW1783_4617.CEL	BOWER_p_NCLE_DNAAffy8_GenomeWideSNP_6_D10_464718.CEL	1.86296	-0.93148	low_qc
DMS-53	DMS.53_4612.CEL	BOWER_p_NCLE_DNAAffy8_GenomeWideSNP_6_C06_464568.CEL	2.53747	0	low_qc
HCC1419	HCC1419_4244.CEL	BOWER_p_NCLE_DNAAffy8_GenomeWideSNP_6_A08_464616.CEL	1.43469	0	low_qc
ChaGo-K-1	CHAGO.K.1_4231.CEL	AWASH_p_NCLE_DNAAffy10_GenomeWideSNP_6_F04_542948.CEL	2.16274	0.38544	low_qc
SW1710	SW1710_4260.CEL	AWASH_p_NCLE_DNAAffy10_GenomeWideSNP_6_A05_542874.CEL	2.2591	0.13919	low_qc
EVSA-T	EVSA.T_4568.CEL	ARLES_p_NCLE_DNAAffy2_S_GenomeWideSNP_6_C08_256064.CEL	3.26552	0.13919	low_qc
VMRC-RCZ	VMRC.RCZ_4262.CEL	ARLES_p_NCLE_DNAAffy2_S_GenomeWideSNP_6_A05_256010.CEL	2.82655	0.09636	low_qc
