# Supplementary material for: Revisiting inconsistency in large pharmacogenomic studies
Source: F1000Res. 2017 Aug 11;5:2333. Originally published 2016 Sep 16. [Version 3] doi: 10.12688/f1000research.9611.3 (PMC5580432; doi:10.12688/f1000research.9611.3)
Supplement: Supplementary file 7 [file f1000research-5-13399-s0006.tgz › 2ab71105-32e6-4132-a573-71cd7c1c2e2d.xlsx]

## Sheet: GDSC.AUC.PUBLISHED
	22RV1	23132-87	380	5637	639-V	647-V	697	769-P	786-0	8305C	8505C	8-MG-BA	A101D	A172	A204	A2058	A253	A2780	A375	A388	A3-KAW	A427	A431	A498	A4-Fuk	A549	A673	A704	ABC-1	ACHN	ACN	AGS	ALL-PO	AM-38	AML-193	AN3-CA	ARH-77	AsPC-1	ATN-1	AU565	B2-17	BALL-1	BB30-HNC	BB49-HNC	BB65-RCC	BC-1	BC-3	BCPAP	BE-13
Erlotinib							0.077949					0.00944	0.031461				0.173074			0.196205	0.049082				0.012295						0.010516		0.076125	0.002431			0.003811		0.003926				0.374543	0.006308	0.065006	0.002133	0.003515		0.019081
AICAR	0.076225	0.050046		0.072235	0.090704	0.154802	0.19563	0.054068	0.157377	0.057391	0.101972	0.051363	0.275537	0.004871	0.06369	0.10281	0.088405	0.074637	0.123545	0.082854	0.351846	0.05599	0.140303	0.043423	0.311838	0.076884	0.115659	0.089977	0.019092	0.170587	0.101754	0.004268	0.311505	0.217243		0.067591	0.102937	0.148505	0.211718	0.345126		0.284206	0.24016	0.048199	0.142114	0.070388		0.186114	0.234056
Camptothecin	0.371369	0.36744		0.470658	0.727562	0.599277	0.498745	0.236399	0.416148	0.177043	0.486022	0.586111	0.286594	0.236965	0.368706	0.381959	0.228945	0.443418	0.7004	0.382645	0.497924	0.4481	0.371277	0.350032	0.426992	0.298605	0.581665	0.289133	0.405558	0.483744	0.154233	0.236841	0.36629	0.459451		0.236449	0.363169	0.11886	0.499187	0.372886		0.541281	0.502957	0.144683	0.365189	0.277946		0.420329	0.24661
Vinblastine	0.395299	0.334539		0.636342	0.46201	0.282429	0.478789	0.231455	0.297233	0.451327	0.524019	0.402967	0.333838	0.258268	0.35355	0.568336	0.314156	0.469932	0.553122	0.365767	0.410664	0.344665	0.400828	0.451522	0.448444	0.319857	0.44977	0.07947	0.321021	0.176861	0.217572	0.353242	0.244875	0.24426		0.364667	0.151817	0.303444	0.544165	0.415052		0.407976	0.510292	0.366591	0.264433	0.209454		0.490505	0.335212
Cisplatin	0.06688	0.01816		0.195676	0.272246	0.028007	0.116027	0.107071	0.191914	0.042091	0.135275	0.176604	0.218942	0.030526	0.044416	0.190567	0.076654	0.190652	0.353152	0.116127	0.010761	0.01161	0.029937	0.085523	0.114933	0.068946	0.27118	0.019784	0.24695	0.142803	0.017643	0.013401	0.11654	0.016379		0.134916	0.038042	0.072195	0.054894	0.148483		0.020387	0.158112	0.043606	0.229435	0.046735		0.018757	0.050831
Cytarabine	0.130743	0.38912		0.274416	0.18364	0.191595	0.653699	0.313524	0.215738	0.113324	0.168216	0.31986	0.197374	0.135388	0.306655	0.366335	0.180336	0.344283	0.524514	0.302082	0.08207	0.50843	0.175978	0.145567	0.193855	0.387046	0.358565	0.124785	0.197207	0.298685	0.066532	0.139419	0.243569	0.153137		0.127583	0.047452	0.158697	0.399226	0.333343		0.575816	0.367362	0.088667	0.368107	0.007101		0.229029	0.234629
Docetaxel	0.240929	0.197105		0.625572	0.360966	0.286525	0.248057	0.017384	0.139604	0.20898	0.329474	0.425692	0.211156	0.236869	0.150334	0.456685	0.181569	0.216301	0.342247	0.258768	0.003686	0.335013	0.326546	0.46057	0.073965	0.327862	0.267311	0.070528	0.108192	0.064691	0.158769	0.367145	0.141869	0.112988		0.182986	0.004656	0.130666	0.322482	0.308419		0.040842	0.44591	0.289305	0.232214	0.006817		0.346323	0.212221
Methotrexate	0.072828	0.109062		0.117649	0.006309	0.009431	0.398604	0.241272	0.06656	0.152356	0.004267	0.002545	0.028851	0.027415	0.047581	0.033072	0.016464	0.264472	0.004328	0.00386	0.2742	0.004393	0.033149	0.009289	0.351213	0.006639	0.03874	0.003345	0.003579	0.211931	0.003888	0.011875	0.160588	0.071425		0.008224	0.162051	0.110497	0.45529	0.215952		0.346856	0.072748	0.008658	0.01039	0.155874		0.242902	0.161809
ATRA	0.003935	0.006657		0.008543	0.002196	0.033987	0.107817	0.025057	0.012436	0.00593	0.110239	0.007379	0.124363	0.046655	0.129843	0.067608	0.011294	0.106559	0.04682	0.00386	0.011708	0.004283	0.064802	0.010162	0.11458	0.096964	0.092105	0.028893	0.004882	0.032227	0.079748	0.003657	0.280627	0.060261		0.011014	0.047443	0.003225	0.241147	0.127359		0.063696	0.024079	0.003971	0.012291	0.058615		0.006164	0.161564
Gefitinib	0.003632	0.003938		0.024111	0.054449	0.06358	0.003487	0.070573	0.057503	0.006228	0.01227	0.032033	0.116123	0.013286	0.018641	0.012733	0.011592	0.011697	0.038664	0.130579	0.007184	0.002567	0.100566	0.060908	0.005831	0.027034	0.017124	0.00092	0.016387	0.17771	0.003589	0.00253	0.093631	0.021489		0.007352	0.029373	0.005367	0.006406	0.095604		0.025378	0.17076	0.011595	0.05586	0.026901		0.051014	0.141445
ABT-263	0.006369	0.015649		0.086587	0.040519	0.00753	0.468591	0.076769	0.007599	0.022948	0.094933	0.00394	0.090144	0.00303	0.01728	0.044136	0.029981	0.017843	0.038586	0.266175	0.0024	0.157664	0.046099	0.003804	0.013921	0.0634	0.00699	0.268369	0.049877	0.04933	0.020783	0.426621	0.514362	0.133823		0.091498	0.052182	0.04743	0.513265	0.047944		0.569472	0.275664	0.011529	0.078877	0.053317		0.078006	0.572701
Vorinostat	0.247736	0.332828		0.263283	0.306067	0.172497	0.535133	0.152247	0.190555	0.228433	0.366312	0.265322	0.360702	0.121747	0.182167	0.166204	0.237669	0.22087	0.417153	0.233027	0.497099	0.417094	0.251493	0.222359	0.390376	0.318688	0.276012	0.16085	0.254579	0.150571	0.10853	0.485915	0.603067	0.235772		0.18623	0.112186	0.236505	0.513871	0.265467		0.402622	0.268467	0.097071	0.210168	0.346232		0.420535	0.605749
Nilotinib	0.003935	0.002433		0.003616	0.007622	0.002554	0.069265	0.028758	0.005482	0.003563	0.061648	0.008593	0.069956	0.004649	0.134015	0.007121	0.002092	0.007499	0.037577	0.007523	0.003686	0.076165	0.00755	0.00378	0.068001	0.004532	0.007161		0.011324	0.076779	0.003589	0.004268	0.119403	0.0043		0.007352	0.005682	0.006444	0.009071	0.006185		0.0039	0.011426	0.00223	0.068581	0.002101		0.07294	0.381627
RDEA119	0.096937	0.189377		0.101093	0.160667	0.14302	0.093189	0.06126	0.218946	0.200164	0.222902	0.054553	0.292151		0.062415	0.16032	0.191918	0.052923	0.562326	0.126686	0.011142	0.158621	0.214851	0.105347	0.273737	0.406545	0.107153	0.112419	0.011539	0.038491	0.444025	0.482853	0.193606	0.072778		0.034394	0.011053	0.253621	0.007498	0.017053		0.002188	0.343079	0.178024	0.178281	0.00344		0.213343	0.042969
CI-1040	0.025429	0.116108		0.038613	0.210587	0.107818	0.134826	0.14342	0.232168	0.192881	0.266754	0.177118	0.302794	0.065961	0.095507	0.190296	0.054105	0.272936	0.587152	0.135785	0.036488	0.237951	0.16873	0.084054	0.157663	0.26035	0.13861	0.054026	0.122732	0.199657	0.264574	0.300591	0.319576	0.120211		0.156326	0.028916	0.185373	0.068391	0.020339		0.052019	0.256417	0.168097	0.238346	0.071528		0.14351	0.144704
temsirolimus	0.17746	0.212556		0.138099	0.219358	0.175655	0.392185	0.106192	0.228435	0.116065	0.165049	0.161781	0.193884	0.197563	0.217232	0.256044	0.121812	0.262914	0.209742	0.132454	0.136097	0.190325	0.10536	0.137727	0.199247	0.191371	0.193186	0.103682	0.15994	0.103368	0.106664	0.1042	0.099873	0.163238		0.225921	0.003698	0.071402	0.201055	0.191259		0.17476	0.22622	0.153799	0.262254	0.056994		0.213566	0.255438
AZD-2281	0.004954	0.003635		0.093361	0.068752	0.009541	0.156706	0.047419	0.006955	0.007418	0.066387	0.088562	0.111227	0.014396	0.042575	0.092438	0.00357	0.045143	0.094158	0.023154	0.012465	0.076716	0.004947	0.01055	0.00455	0.038137	0.039159	0.003345	0.023863	0.012104	0.003589	0.015337	0.116617	0.01995		0.021173	0.024068	0.005367	0.012817	0.01149		0.015395	0.059262	0.004277	0.003931	0.018466		0.030763	0.172105
ABT-888	0.003632	0.003938		0.002421	0.048549	0.003957	0.006385	0.005531	0.012436	0.003563	0.013163	0.009504	0.121179	0.005315	0.006019	0.017127	0.00357	0.009592	0.046518	0.007119	0.003686	0.02925	0.004341	0.006097	0.003336	0.012452	0.006264	0.005567	0.020275	0.007085	0.003888	0.001126	0.090925	0.010427		0.028037	0.015913	0.006444	0.01683	0.004129		0.00219	0.045261	0.00223	0.035666	0.007204		0.03334	0.119628
Bosutinib	0.013412	0.032918		0.180131	0.052589	0.096955	0.374512	0.122379	0.062123	0.051914	0.086513	0.071132	0.105373	0.004427	0.047178	0.042086	0.037402	0.011096	0.310133	0.092156	0.011424	0.105793	0.107902	0.153706	0.218297	0.09597	0.050296	0.054489	0.152224	0.256088	0.003589	0.026825	0.121709	0.005026		0.005794	0.007209	0.047412	0.187819	0.019452		0.01409	0.301539	0.003971	0.130249	0.003696		0.005649	0.307696
lenalidomide	0.003935	0.003635		0.003918	0.043803	0.003652	0.030875	0.006682	0.006582	0.002168	0.003565	0.004354	0.033786	0.007749	0.009744	0.035044	0.00357	0.030517	0.06461	0.012261	0.00464	0.012632	0.004232	0.031008	0.086251	0.011435	0.015208	0.003345	0.060025	0.007085	0.003888	0.002225	0.11339	0.008705		0.004167	0.02749	0.007618	0.044558	0.002153		0.00219	0.037235	0.002536	0.009567	0.011741		0.039678	0.127948
Axitinib	0.043697	0.004958		0.021089	0.142967	0.003957	0.094198	0.01001	0.018379	0.024945	0.075466	0.070327	0.071403	0.071551	0.290729	0.004599	0.019626	0.164544	0.102385	0.113714	0.005946	0.163114	0.013593	0.02005	0.116494	0.091595	0.02898	0.056725	0.137177	0.017417	0.003589	0.077442	0.155489	0.006441		0.192471	0.016198	0.023113	0.185302	0.04121		0.006291	0.080263	0.013737	0.032758	0.007204		0.010615	0.286561
AZD7762	0.114218	0.354768		0.398057	0.261209	0.298071	0.566792	0.326661	0.265962	0.21888	0.322254	0.3575	0.248498	0.132449	0.377713	0.266681	0.252725	0.202964	0.432343	0.142554	0.299292	0.413275	0.194101	0.125199	0.434734	0.282919	0.22423	0.245561	0.349402	0.43984	0.395656	0.275208	0.442989	0.113419		0.204133	0.34331	0.219105	0.445862	0.25435		0.479033	0.404039	0.15509	0.305574	0.08874		0.137429	0.326027
GW 441756	0.100042	0.068317		0.003918	0.137172	0.007712	0.02237	0.007475	0.015353	0.003563	0.028888	0.006359	0.028271	0.007749	0.047282	0.009823	0.074911	0.010494	0.052107	0.029285	0.003686	0.027717	0.006339	0.069947	0.012318	0.070229	0.010439	0.06746	0.14903	0.011512	0.006273	0.075088	0.123143	0.014426		0.008224	0.003414	0.009394	0.242982	0.228969		0.002518	0.007326	0.003665	0.007758	0.007101		0.010615	0.006757
CEP-701	0.195945	0.261543		0.454394	0.091066	0.214693	0.631167	0.167091	0.164991	0.126098	0.280552	0.287209	0.269974	0.153281	0.314857	0.195395	0.134187	0.382783	0.487416	0.09966	0.324325	0.605907	0.273066	0.363027	0.365442	0.409213	0.230526	0.203869	0.051733	0.360881	0.307871	0.396902	0.522447	0.131113		0.15222	0.197338	0.150517	0.541808	0.178468		0.375808	0.298919	0.188495	0.290797	0.145963		0.163791	0.282683
SB 216763	0.003632			0.070096	0.018737	0.013382	0.03606	0.023207	0.009595	0.008417		0.007269	0.072489	0.005617	0.009744	0.006176	0.004273	0.003903	0.047372	0.010598	0.005662	0.006721	0.012787	0.085229	0.003336	0.028066	0.003883		0.003878	0.004836	0.00251	0.003962	0.13052	0.003685		0.012757	0.009944	0.009752	0.006673	0.022962		0.004308	0.003917	0.058488	0.003558	0.019891		0.006256	0.167456
17-AAG	0.067091	0.254309		0.423947	0.292524	0.008435	0.064947	0.245557	0.317451	0.17615	0.122872	0.394177	0.177946	0.215221	0.416556	0.46766	0.234611	0.345994	0.263206	0.277606	0.025463	0.224591	0.409316	0.3745	0.005734	0.302735	0.005786	0.06411	0.007101	0.15086	0.433328	0.546945	0.155087	0.281935		0.417379	0.025422	0.299459	0.02116	0.223031		0.012275	0.52002	0.51331	0.319722	0.173571		0.287539	0.012234
VX-702	0.01331	0.002212		0.003918	0.00943	0.006383	0.063157	0.003428	0.01106	0.00386	0.011575	0.002213	0.132666	0.004649	0.014901	0.010668	0.003868	0.112934	0.004931	0.020475	0.005946	0.0325	0.009173	0.00378	0.159512	0.00553	0.003583	0.003345	0.003579	0.006197	0.003888	0.002225	0.112018	0.037067		0.006085	0.017053	0.003494	0.055861	0.003834		0.0039	0.003612	0.003665	0.026996	0.005678		0.005391	0.187471
AMG-706	0.008607	0.041949		0.018407	0.060703	0.002201	0.013176	0.006535	0.021163	0.011315	0.062184	0.007679	0.010074	0.01056	0.257539	0.01314	0.011538	0.012704	0.082384	0.036582	0.004107	0.009227	0.003959	0.002136	0.003554	0.007009	0.052402	0.018916	0.038002	0.011093	0.004932	0.002483	0.016254	0.087683		0.069422	0.01928	0.013528	0.004329	0.139715		0.003596	0.002548	0.003949	0.034716	0.00344		0.022063	0.003966
KU-55933	0.003948	0.04219		0.051005	0.142758	0.072038	0.130885	0.017783	0.036374	0.099158	0.051348	0.045873	0.146368	0.00303	0.028723	0.030676	0.012755	0.006652	0.075523	0.071049	0.003718	0.017657	0.020088	0.011108	0.045215	0.140921	0.021236	0.072492	0.006212	0.01324	0.023804	0.047562	0.263693	0.022355		0.033242	0.049028	0.034064	0.091916	0.038655		0.038269	0.089786	0.052525	0.016848	0.052301		0.012865	0.151557
Elesclomol	0.428963	0.171559		0.323992	0.510249	0.536157	0.476292	0.449159	0.429832	0.181984	0.509181	0.536367	0.396126	0.257522	0.459361	0.329308	0.415666	0.574993	0.743854	0.560686	0.104008	0.586328	0.202959	0.259079	0.142722	0.535601	0.441464	0.322826	0.648637	0.016528	0.194454	0.527764	0.492179	0.164714		0.443196	0.066438	0.273663	0.482398	0.420518		0.190817	0.523172	0.151272	0.330703	0.173547		0.523335	0.233088
BIBW2992	0.006349	0.007567		0.115211	0.044629	0.042168	0.025283	0.052736	0.054477	0.029112	0.007421	0.003941	0.009831	0.005617	0.006019	0.005894	0.038809	0.010594	0.00632	0.172168	0.004072	0.004283	0.185083	0.170731	0.01399	0.035084	0.004289	0.010861	0.004284	0.205003	0.007171	0.026817	0.038107	0.003685		0.006376	0.005682	0.009752	0.009338	0.365633		0.006291	0.285255	0.003971	0.189657	0.003411		0.006514	0.082532
GDC-0449	0.011794	0.003635		0.007227	0.044749	0.003957	0.043516	0.037269	0.005757	0.026731	0.049378	0.039327	0.109178	0.007749	0.017778	0.010668	0.021415	0.003903	0.105844	0.008605	0.008036	0.025878	0.009476	0.006971	0.03885	0.013284	0.013233	0.005847	0.003579	0.014277	0.007171	0.003657	0.13052	0.007782		0.04722	0.009944	0.091746	0.023511	0.004129		0.007192	0.011426	0.002564	0.006936	0.009653		0.032824	0.163897
PLX4720	0.003948	0.003914		0.068846	0.003619	0.003617	0.196415	0.025021	0.060648	0.207545	0.075706	0.156304	0.263	0.002797	0.006046	0.102067	0.003951	0.023002	0.497444	0.082537	0.002088	0.024133	0.161755	0.026047	0.107723	0.044836	0.108706	0.056747	0.005915	0.074447	0.324152	0.00216	0.190025	0.030217		0.07115	0.026275	0.037297	0.067085	0.010581		0.035746	0.05308	0.026428	0.103555	0.012605		0.146763	0.151212
BX-795	0.060577	0.040078		0.118196	0.077833	0.026833	0.281884	0.072374	0.105515	0.163237	0.118542	0.198292	0.181045	0.130369	0.268626	0.14609	0.024314	0.087699	0.277174	0.067858	0.137054	0.204751	0.185417	0.11334	0.161961	0.207577	0.006714	0.037605	0.122317	0.006129	0.021387	0.255235	0.540124	0.059082		0.225113	0.006904	0.029482	0.34858	0.028766		0.081825	0.112126	0.138289	0.116459	0.067819		0.184041	0.337914
NU-7441	0.006369	0.030722		0.017196	0.155265	0.048468	0.097305	0.00422	0.060344	0.135782	0.031691	0.054076	0.127131	0.035605	0.035658	0.050753	0.013772	0.006349	0.060324	0.026795	0.002088	0.040655	0.020394	0.003511	0.003927	0.122788	0.010748	0.089647	0.00385	0.011093	0.020783	0.077688	0.13023	0.033287		0.085553	0.011716	0.018541	0.0586	0.068881		0.010174	0.060489	0.045488	0.030424	0.008987		0.045115	0.11681
SL 0101-1	0.006065	0.002527		0.00735	0.019897	0.007228	0.018015	0.072396	0.017676	0.007147	0.003863	0.013732	0.113725	0.00303	0.040859	0.015647	0.002551	0.026825	0.013314	0.007469	0.002011	0.006173	0.006082	0.006137	0.006654	0.003367	0.012129	0.002062	0.007505	0.025134	0.00632	0.007389	0.125844	0.055888		0.017226	0.009157	0.037297	0.007498	0.003632		0.003896	0.021244	0.022165	0.026239	0.017472		0.011022	0.115217
Bortezomib							0.384787					0.745449	0.629835				0.666913			0.654263	0.450338				0.558249						0.6708		0.105153	0.049816			0.36507		0.205766				0.671863	0.530865	0.640671	0.370254	0.243703		0.400084
BIRB 0796	0.022161	0.018047		0.006032	0.012458	0.00602	0.10296	0.025434	0.013467	0.010121	0.11796	0.006356	0.006044	0.004889	0.036813	0.018451	0.008615	0.017843	0.067732	0.126431	0.003431	0.006173	0.012273	0.002456	0.078522	0.007009	0.006714	0.012403	0.030104	0.035855	0.038787	0.003549	0.012648	0.147483		0.091207	0.002071	0.009486	0.011985	0.143888		0.002188	0.003643	0.003644	0.01016	0.004014		0.033589	0.003313
JNK Inhibitor VIII	0.006369	0.007219		0.012674	0.142439	0.003919	0.019181	0.006183	0.015091	0.020259	0.074071	0.006356	0.00691	0.003815	0.016991	0.016488	0.010624	0.014523	0.07738	0.075343	0.003431	0.007458	0.004374	0.003804	0.001996	0.005604	0.006614	0.001986	0.026542	0.101035	0.007636	0.004142	0.085805	0.028681		0.011868	0.003688	0.006813	0.00222	0.050815		0.010174	0.021853	0.003949	0.064657	0.016323		0.019443	0.006621
681640	0.017108	0.014745		0.074901	0.007233	0.034266	0.108476	0.14948	0.003899	0.009237	0.008422	0.145519	0.007303	0.009082	0.084793	0.016039	0.004365	0.011491	0.047835	0.002102	0.002088	0.058809	0.081025	0.013258	0.065494	0.010933	0.009643		0.025354	0.238739	0.009447	0.011525	0.158088	0.023461		0.025003	0.00595	0.024092	0.023811	0.006349		0.008494	0.082796	0.02247	0.130656	0.006013		0.014803	0.069228
Nutlin-3	0.106564	0.059573		0.006032	0.059482	0.00253	0.237522	0.01675	0.026093	0.004878	0.032703	0.00859	0.197263	0.118783	0.170809	0.009778	0.003647	0.014826	0.26588	0.010451	0.117646	0.110459	0.007302	0.044585	0.071539	0.162579	0.010471	0.028997	0.085152	0.01402	0.016268	0.249416	0.17585	0.180169		0.006994	0.017574	0.061924	0.030069	0.004348		0.007485	0.083211	0.128083	0.006514	0.105765		0.00823	0.083149
PD173074	0.006369	0.003612		0.004338	0.090291	0.006624	0.132926	0.011683	0.012085	0.024442	0.003565	0.007679	0.072828	0.142025	0.119416	0.018731	0.003951	0.048371	0.014097	0.002402	0.003718	0.109351	0.003959	0.003804	0.216891	0.00403	0.00331	0.0945	0.011242	0.006421	0.003616	0.020104	0.090864	0.006425		0.270811	0.030996	0.005369	0.007498	0.003632		0.003596	0.023679	0.014554	0.006514	0.006874		0.003775	0.123588
ZM-447439	0.013759	0.013339		0.087314	0.021106	0.00794	0.255765	0.022333	0.065233	0.043445	0.109954	0.107881	0.092346	0.145833	0.10519	0.036677	0.024619	0.009672	0.21211	0.077029	0.003431	0.09854	0.068691	0.141206	0.148183	0.027228	0.006714		0.206918	0.011971	0.023804	0.046079	0.289722	0.010401		0.064484	0.00595	0.029644	0.263419	0.037748		0.002188	0.10915	0.090428	0.159544	0.007264		0.040283	0.263766
RO-3306	0.009215	0.002527		0.142718	0.139689	0.00602	0.046174	0.017783	0.030602	0.033286	0.047774	0.153418	0.037671	0.090793	0.050118	0.005587	0.01883	0.003632	0.062268	0.068937	0.003431	0.003531	0.060082	0.022997	0.044393	0.058618	0.00699	0.065809	0.109751	0.017517	0.003918	0.20666	0.179185	0.006118		0.077846	0.011716	0.037481	0.04863	0.202162		0.003596	0.185757	0.003644	0.021409	0.004014		0.01015	0.021258
MK-2206	0.108933	0.246238		0.075386	0.160441	0.054868	0.33412	0.021144	0.115534	0.109406	0.1278	0.057722	0.05876		0.162233		0.049797	0.011491	0.136112	0.164288	0.0024	0.03859	0.12036	0.090226	0.329151	0.182533	0.010471	0.149582	0.203182		0.097819	0.298299	0.352285	0.074047		0.140586	0.003688	0.216685	0.242403	0.288998		0.052387	0.207765	0.093071	0.092458	0.012702		0.057825	0.009653
PD-0332991	0.225682	0.075013		0.003926	0.076565	0.003919	0.492333	0.091147	0.215752	0.153701	0.142963	0.010593	0.174294		0.234016		0.046008	0.02725	0.285697	0.152379	0.003718	0.102831	0.129285	0.029156	0.132389	0.225892	0.108706	0.04021	0.214769		0.092639	0.19521	0.20095	0.12747		0.059836	0.013593	0.280145	0.08203	0.073214		0.12611	0.265176	0.137962	0.208771	0.039944		0.174339	0.313768
NVP-BEZ235	0.298817	0.170146		0.242464	0.297035	0.230157	0.422731	0.342921	0.365095	0.300072	0.315207	0.332728	0.336281		0.330616	0.383477	0.150691	0.195005	0.413812	0.221028	0.184323	0.173709	0.237845	0.246069	0.345816	0.392503	0.003586	0.270348	0.107801	0.288149	0.239162	0.352842	0.225067	0.269282		0.444491	0.050333	0.277854	0.349275	0.263633		0.222273	0.361987	0.204662	0.357616	0.156185		0.366257	0.401925
GDC-0941	0.206407	0.299803		0.17592	0.300038	0.145496	0.404671	0.087366	0.1592	0.164266	0.088324	0.13056	0.273619		0.259177	0.036845	0.014686	0.142436	0.303696	0.351691	0.002088	0.056646	0.20297	0.239922	0.341039	0.321541	0.003686	0.226691	0.005915	0.031754	0.101476	0.348641	0.351136	0.073427		0.295404	0.005666	0.089356	0.330419	0.314115		0.199985	0.356178	0.231714	0.073272	0.017185		0.011119	0.146877
AZD8055	0.228684	0.248347		0.123221	0.118352	0.194854	0.483699	0.094532	0.169813	0.241656	0.138319	0.115747	0.265823		0.337999	0.165719	0.123399	0.132003	0.306192	0.203786	0.20267	0.203762	0.233053	0.064062	0.36551	0.379139	0.009366	0.216159	0.022504	0.139145	0.191067	0.200678	0.221787	0.147474		0.42461	0.097253	0.200168	0.326698	0.167803		0.208469	0.226796	0.182643	0.26505	0.202837		0.243863	0.276468
XMD8-85							0.407832					0.095659	0.141304				0.054703			0.159249	0.16749			0.149326	0.150502						0.170436		0.162673	0.000965			0.097485		0.075918				0.172698	0.132397	0.006539	0.089171	0.118762		0.038751
PD-0325901	0.029649	0.122911		0.007242	0.279261	0.100351	0.049681	0.179831	0.150231	0.161965	0.224353	0.034754	0.324394		0.038258	0.236469	0.117657	0.012502	0.555452	0.170289	0.012957	0.080341	0.094864	0.169676	0.15634	0.333188	0.019024	0.086709	0.188192	0.206543	0.303034	0.398395	0.111894	0.046492		0.052284	0.003688	0.226664	0.004329	0.153359		0.002188	0.345677	0.152395	0.144963	0.002093		0.20429	0.00359
SB590885	0.015481	0.002198		0.011464	0.003619	0.002201	0.06988	0.009014	0.016489	0.12569	0.007422	0.011504	0.23772		0.012194	0.012674	0.003647	0.003935	0.252877	0.027215	0.003431	0.139257	0.134301	0.002057	0.002295	0.004592	0.009643	0.002345	0.008395		0.278178	0.067292	0.037888	0.006425		0.063903	0.024569	0.15374	0.006703	0.015735		0.003596	0.069086	0.003949	0.005614	0.01184		0.028233	0.063338
AZD6244	0.055585	0.002527		0.011767	0.033081	0.004221	0.006099	0.111608	0.113298	0.162175	0.013463	0.02959	0.012769		0.196562		0.002219	0.002541	0.01243	0.011649	0.003821	0.126217	0.093944	0.131166	0.199159	0.005604	0.01001	0.003774	0.084249		0.269043	0.062506	0.14728	0.010809		0.031514	0.022579	0.260164	0.003439	0.003935		0.002515	0.088558	0.141983	0.193199	0.01184		0.130326	0.094172
AZD6482	0.045648	0.211799		0.034935	0.20166	0.123856	0.179699	0.120928	0.233145	0.118829	0.0605195	0.122416	0.118391	0.070443	0.186027	0.145888	0.022465	0.158433	0.047804	0.072128	0.0185735	0.170604	0.133173	0.149292	0.16218	0.070309	0.074572	0.113502	0.04756	0.143327	0.111953	0.09283	0.137429	0.0633655		0.151924	0.0813145	0.044675	0.0712105	0.078054		0.017037	0.125487	0.167372	0.10022	0.0527765	0.059605	0.0917365	0.0481075
CCT007093	0.040174	0.007344		0.011116	0.010603	0.016055	0.0038	0.008266	0.096744	0.018455	0.003855	0.0894	0.004427	0.0681	0.022311	0.013563	0.007651	0.04017	0.010654	0.058705	0.003745	0.031622	0.007703	0.091835	0.026444	0.007217	0.015893	0.015968	0.011655	0.014744	0.022881	0.007548	0.011598	0.019261		0.013274	0.006209	0.026985	0.012833	0.211404		0.00359	0.009566	0.003913	0.006011	0.004718		0.081904	0.057531
EHT 1864	0.056183	0.022965		0.072036	0.022137	0.130059	0.070442	0.086521	0.11543	0.039585	0.042578	0.058388	0.008479	0.093637	0.077157	0.04381	0.018669	0.180947	0.029637	0.007212	0.066696	0.078019	0.011844	0.030722	0.010914	0.073741	0.039134	0.019403	0.100929	0.068202	0.072121	0.072212	0.252875	0.12142		0.022765	0.049395	0.0475	0.003187	0.050834		0.062934	0.040265	0.008531	0.022702	0.08683		0.037736	0.088018
BMS-708163	0.110537	0.035614		0.002096	0.002215	0.010108	0.002134	0.021941	0.432991	0.087311	0.003855	0.003792	0.010899	0.071748	0.016567	0.003892	0.019897	0.070076	0.017171	0.102481	0.002103	0.002152	0.024197	0.002093	0.006864	0.034698	0.069073	0.039532	0.008703	0.004077	0.093304	0.012177	0.003453	0.013138		0.002187	0.002372	0.079106	0.012993	0.118461		0.002185	0.075686	0.149844	0.006931	0.002105		0.052024	0.009793
paclitaxel							0.655135					0.411132	0.376605				0.319748			0.395125	0.101991			0.036709	0.461535			0.039477			0.536291		0.441611	0.00212			0.256233		0.475878				0.562627	0.009574	0.271327	0.139363	0.280094		0.375612
Roscovitine							0.126545					0.031212	0.107406				0.02834			0.012881	0.171275				0.019284						0.115602		0.03568	0.01053			0.043199		0.085846				0.057714	0.085274	0.200213	0.116987	0.098362		0.014344
Salubrinal							0.251832					0.174606	0.125604				0.040259			0.055394	0.129418			0.062495	0.102533						0.049538		0.234314	0.036501			0.085589		0.145196				0.056865	0.030594	0.062819	0.094399	0.098737		0.186173
PF-4708671	0.05902	0.043535		0.021145	0.030826	0.145552	0.066584	0.03888	0.056868	0.05706	0.035824	0.015199	0.006288	0.066123	0.008846	0.003866	0.011876	0.13074	0.015812	0.136254	0.04977	0.213356	0.023138	0.021657	0.010486	0.06949	0.003951		0.111971	0.051801	0.026361	0.006274	0.166716	0.030969		0.006259	0.07203	0.034838	0.030616	0.059675		0.074011	0.021017	0.00931	0.00454	0.107848		0.023373	0.134595
JNJ-26854165	0.101842	0.097037		0.209582	0.131966	0.138936	0.175063	0.288199	0.311174	0.043573	0.118581	0.154847	0.068549	0.144934	0.15094	0.073636	0.136284	0.113305	0.129036	0.140426	0.011156	0.134018	0.062394	0.141491	0.158935	0.019802	0.063488		0.116422	0.120604	0.091667	0.197377	0.387043	0.158745		0.149104	0.010694	0.063344	0.014146	0.173756		0.164346	0.179508	0.145034	0.14297	0.02139		0.043337	0.126367
TW 37	0.291926	0.37216		0.357198	0.385565	0.423399	0.639864	0.535945	0.170908	0.144105	0.437919	0.502344	0.457336	0.324522	0.571002	0.403672	0.498725	0.482159	0.675322	0.389313	0.442809	0.703835	0.237746	0.23854	0.466194	0.558188	0.590071		0.442519	0.579785	0.326736	0.615632	0.531629	0.315225		0.305321	0.314607	0.298441	0.393848	0.421214		0.406759	0.478868	0.353158	0.445931	0.373523		0.445386	0.342302
CCT018159	0.062858	0.090739		0.138578	0.048269	0.033627	0.109396	0.034601	0.207358	0.099077	0.069912	0.018653	0.014973	0.145045	0.02244	0.158614	0.044735	0.224824	0.221126	0.057139	0.024914	0.053713	0.006081	0.029239	0.043206	0.2144	0.102179		0.005064	0.095476	0.131805	0.173038	0.070812	0.08075		0.102665	0.024116	0.037857	0.127657	0.187595		0.028575	0.195837	0.146886	0.066296	0.081544		0.008496	0.061953
AG-014699	0.065012	0.003965		0.062057	0.004944	0.03539	0.20988	0.162329	0.00722	0.070547	0.049376	0.122625	0.007148	0.066756	0.117276	0.086956	0.002558	0.227352	0.06498	0.01844	0.006005	0.061095	0.059129	0.011834	0.003286	0.021635	0.111258		0.002259	0.034371	0.025466	0.018233	0.102592	0.025949		0.000984	0.010694	0.051322	0.003204	0.068244		0.003868	0.048902	0.006526	0.023582	0.010686		0.039685	0.020279
lapatinib							0.012493					0.008535	0.045032				0.189943			0.218585	0.003173				0.030104						0.018336		0.009347	0.002136			0.006249		0.003479				0.332144	0.012422	0.021524	0.046412	0.013272		0.024453
GSK269962A							0.333377					0.046316	0.183172				0.003985			0.0172	0.075098			0.016583	0.021218						0.032858		0.060378	0.065578			0.002042		0.03955				0.060756	0.202753	0.016347	0.161515	0.077529		0.359682
Doxorubicin	0.582918	0.587808		0.561876	0.67379	0.672804	0.6602	0.454157	0.629924	0.426107	0.583668	0.614151	0.478898	0.390134	0.586436	0.651892	0.502882	0.377072	0.675339	0.489423	0.495757	0.605972	0.594168	0.017627	0.29113		0.286474	0.080969	0.447119	0.508821	0.557162	0.642729	0.440192	0.246428		0.416898	0.37779	0.13641	0.359223	0.400494			0.537236	0.051122	0.298117	0.412151	0.316052	0.49753	0.514047
etoposide	0.34794	0.561481		0.400594	0.478276	0.573873	0.664259	0.308676	0.522842	0.310169	0.479814	0.526309	0.320576	0.219023	0.496732	0.536119	0.403837	0.311117	0.481995	0.252056	0.521867	0.548174	0.504324	0.0797	0.397269		0.352418	0.006264	0.637681	0.490519	0.517251	0.39265	0.450933	0.271828		0.361153	0.328497	0.029057	0.621193	0.328798			0.516461	0.08082	0.264581	0.474718	0.322673	0.446981	0.589209
Gemcitabine	0.334756	0.526543		0.122444	0.299892	0.586944	0.76669	0.439139	0.476719	0.252546	0.576281	0.558915	0.532548	0.388395	0.486767	0.513614	0.374128	0.196844	0.454855	0.372012	0.509805	0.216875	0.433945	0.008663	0.285803		0.549966	0.25877	0.634231	0.36315	0.509388	0.262434	0.241798	0.243783		0.236553	0.270127	0.089177	0.579264	0.573285			0.507048	0.010457	0.356646	0.507584	0.270665	0.424275	0.637651
Mitomycin-C	0.591676	0.705336		0.623183	0.541885	0.698159	0.223733	0.586937	0.60248	0.539645	0.547752	0.66343	0.552661	0.464569	0.621904	0.623898	0.607331	0.458674	0.70463	0.533452	0.6704	0.571824	0.665156	0.015688	0.527411		0.51052	0.319143	0.685876	0.692003	0.685304	0.651117	0.544924	0.508937		0.544688	0.554291	0.309436	0.575845	0.558961			0.644734	0.550139	0.582105	0.668902	0.594347	0.508872	0.268232
Vinorelbine	0.354919	0.395717		0.356803	0.400754	0.252256	0.457664	0.247932	0.498844	0.388643	0.472165	0.379697	0.322419	0.290629	0.451942	0.496392	0.449102	0.359269	0.153869	0.370917	0.22787	0.48862	0.538685	0.049353	0.414604		0.396843	0.003421	0.53331	0.156364	0.536612	0.363063	0.466682	0.18757		0.397494	0.238401	0.029666	0.582806	0.364129			0.639227	0.075152	0.137656	0.333455	0.193425	0.426828	0.283218
NSC-87877	0.003701	0.007824		0.007438	0.119572	0.003678	0.006142	0.011546	0.22964	0.024039	0.00441	0.013982	0.013601	0.026843	0.097319	0.003672	0.013096	0.024233	0.011345	0.002137	0.003525	0.002526	0.017401	0.028684	0.003358		0.046942	0.002393	0.003646	0.007495	0.032292	0.003686	0.002054	0.009124		0.171237	0.000955	0.003646	0.009998	0.074114			0.009526	0.003702	0.012438	0.002477	0.01533	0.003683	0.00623
Bicalutamide	0.008739	0.012776		0.003697	0.006383	0.006121	0.000966	0.007311	0.006369	0.005914	0.003646	0.003696	0.003614	0.004391	0.008668	0.004018	0.005045	0.0035	0.006091	0.003948	0.002148	0.003942	0.007289	0.009525	0.00649		0.004422	0.004872	0.010797	0.006159	0.003702	0.003996	0.002069	0.000962		0.003686	0.003492	0.004382	0.005857	0.023382			0.003983	0.021532	0.003928	0.002172	0.002439	0.006445	0.002168
QS11	0.1307	0.218875		0.227489	0.381035	0.066185	0.204025	0.210612	0.360246	0.240707	0.208125	0.216774	0.117267	0.167265	0.035377	0.116611	0.109763	0.126807	0.148067	0.053879	0.108008	0.032467	0.237951	0.003011	0.055076		0.071307	0.005945	0.131841	0.109745	0.186636	0.174736	0.058908	0.053902		0.081917	0.056893	0.002561	0.013581	0.142942			0.239507	0.006274	0.160089	0.111313	0.137365	0.086879	0.075145
Midostaurin	0.029187	0.029654		0.100141	0.100578	0.015012	0.128198	0.263744	0.147559	0.084887	0.177308	0.231728	0.153029	0.16224	0.301407	0.132159	0.04071	0.116187	0.100138	0.010622	0.089985	0.274291	0.275616	0.009381	0.102949		0.068992	0.118589	0.263367	0.14386	0.149106	0.221213	0.214295	0.060045		0.185611	0.029529	0.026011	0.015897	0.029584			0.150278	0.069587	0.095933	0.121435	0.096598	0.191879	0.023176
CHIR-99021	0.005048	0.012444		0.003667	0.007493	0.002573	0.017555	0.279762	0.009168	0.048251	0.064287	0.016643	0.04505	0.078388	0.046982	0.013559	0.010036	0.003901	0.023326	0.003646	0.000969	0.003912	0.003945	0.355972	0.000933		0.003696	0.092128	0.002219	0.066657	0.025487	0.003993	0.06114	0.00213		0.013929	0.003472	0.006677	0.01039	0.007386			0.010318	0.007397	0.07766	0.005895	0.000325	0.136125	0.014251
AP-24534	0.00401	0.004126		0.029348	0.056477	0.091072	0.216131	0.007707	0.171105	0.123146	0.077681	0.130854	0.064128	0.143202	0.490868	0.011923	0.042734	0.152298	0.052746	0.013769	0.073112	0.209662	0.059443	0.074489	0.081704		0.047806	0.061724	0.00983	0.149232	0.152303	0.067438	0.258391	0.02178		0.445413	0.089218	0.030884	0.004123	0.006461			0.061777	0.004011	0.007523	0.060274	0.008262	0.147773	0.362729
JNK-9L	0.297131	0.379813		0.142759	0.544101	0.435814	0.449391	0.383215	0.522548	0.430655	0.264875	0.638817	0.510463	0.339519	0.500876	0.393565	0.473095	0.345032	0.355199	0.203182	0.505414	0.485757	0.527638	0.007377	0.300263		0.281374	0.383072	0.314996	0.311478	0.710792	0.432723	0.334728	0.279863		0.475779	0.360966	0.171997	0.389406	0.508499			0.589159	0.031669	0.305463	0.404488	0.368459	0.3098	0.268104
PF-562271	0.083607	0.082766		0.14723	0.092894	0.077501	0.088951	0.103656	0.12098	0.211703	0.118389	0.128968	0.130764	0.055153	0.125575	0.103065	0.049598	0.092482	0.025481	0.016998	0.068727	0.011121	0.097044	0.016955	0.060682		0.021876	0.014516	0.13153	0.097862	0.137332	0.19425	0.182533	0.053808		0.182124	0.031038	0.018214	0.078931	0.009657			0.09742	0.062098	0.022884	0.137709	0.041558	0.217003	0.01197
DMOG	0.434088	0.032316		0.292945	0.247369	0.598368	0.482427	0.052293	0.067654	0.319562	0.297562	0.590048	0.433658	0.347614	0.40223	0.526824	0.441339	0.164184	0.538287	0.192404	0.724544	0.332598	0.523371	0.345776	0.657194		0.381402	0.220147	0.362636	0.414415	0.562034	0.33213	0.619961	0.304359		0.434266	0.416327	0.182933	0.326174	0.030387			0.44603	0.335636	0.211314	0.640255	0.423059	0.392312	0.532737
FTI-277	0.00401	0.013682		0.01832	0.012406	0.058687	0.007128	0.008621	0.006033	0.035261	0.023514	0.014292	0.05961	0.048916	0.008626	0.006418	0.006199	0.047236	0.009316	0.014865	0.033274	0.00601	0.003641	0.010595	0.005869		0.002249	0.015202	0.017302	0.037354	0.055675	0.031533	0.015736	0.01895		0.006447	0.018971	0.020041	0.00215	0.011385			0.050689	0.003702	0.012438	0.02865	0.003838	0.023323	0.003862
OSU-03012	0.131919	0.136421		0.497375	0.669348	0.190655	0.381117	0.330289	0.541734	0.318577	0.423043	0.411631	0.313739	0.23714	0.16217	0.401417	0.350806	0.210654	0.355595	0.265436	0.318006	0.494553	0.375065	0.00974	0.147993		0.257033	0.143537	0.304605	0.279166	0.345182	0.46506	0.251442	0.114328		0.377208	0.148796	0.030096	0.007619	0.048861			0.346515	0.007173	0.043429	0.308368	0.159925	0.121849	0.190688
Cyclopamine							0.06556					0.13471	0.002555				0.005017			0.05994	0.006051			0.003827	0.000912						0.013598		0.143415	0.002126			0.019134		0.062071				0.07448	0.006011	0.013357	0.035986	0.017016		0.02677
shikonin	0.254253	0.361986		0.03811	0.673635	0.631356	0.498059	0.54502	0.665831	0.615752	0.318906	0.839119	0.527189	0.630036	0.721297	0.497361	0.551477	0.321637	0.652538	0.515616	0.34611	0.577493	0.76143	0.084605	0.662762		0.439977	0.301474	0.549291	0.772749	0.508639	0.566135	0.62033	0.712107		0.719468	0.492133	0.551581	0.495331	0.452802			0.662732	0.108281	0.545691	0.328252	0.488278	0.501063	0.449262
AKT inhibitor VIII	0.113812	0.267129		0.003973	0.06072	0.074664	0.060181	0.025551	0.219975	0.01512	0.033855	0.078424	0.051848	0.045032	0.086794	0.011719	0.075904	0.043314	0.039122	0.101298	0.01331	0.100753	0.012534	0.008592	0.135461		0.020321	0.022232	0.078672	0.052018	0.069283	0.079537	0.044558	0.00213		0.199602	0.031299	0.029971	0.007061	0.219371			0.165427	0.031669	0.04921	0.065656	0.030148	0.005023	0.052704
embelin	0.174581	0.181165		0.196971	0.05229	0.175754	0.0977	0.247905	0.24444	0.130604	0.203153	0.397109	0.298193	0.247611	0.177533	0.469508	0.273277	0.186954	0.388617	0.289587	0.227114	0.149663	0.306017	0.020213	0.086006		0.203646	0.22896	0.04533	0.199395	0.313348	0.258062	0.351846	0.194386		0.299152	0.160758	0.137499	0.104062	0.234666			0.333702	0.111621	0.234329	0.325404	0.04353	0.204843	0.106047
FH535	0.42469	0.392227		0.287796	0.510197	0.395883	0.015801	0.289272	0.370363	0.353774	0.431717	0.383579	0.33779	0.311337	0.299085	0.425956	0.294581	0.301663	0.387751	0.333089	0.227906	0.599325	0.461619	0.007301	0.053286		0.383225	0.43197	0.404881	0.35465	0.379287	0.321489	0.410699	0.165083		0.573506	0.02096	0.19328	0.153292	0.393908			0.414269	0.141523	0.296093	0.378018	0.260257	0.471629	0.261101
pac-1	0.042654	0.062891		0.059307	0.004981	0.035581	0.212155	0.105765	0.236829	0.090415	0.126338	0.004005	0.113917	0.021084	0.019865	0.002594	0.011703	0.049941	0.206357	0.007281	0.107894	0.087713	0.024318	0.007585	0.071898		0.004002	0.099508	0.007715	0.142514	0.139627	0.007371	0.080757	0.031686		0.023651	0.111219	0.040373	0.026868	0.09439			0.023278	0.011056	0.022956	0.174185	0.036755	0.058967	0.038942
IPA-3	0.010778	0.013706		0.026503	0.12856	0.003985	0.066894	0.096716	0.402123	0.349366	0.243783	0.004313	0.047526	0.110935	0.006414	0.036189	0.02219	0.174621	0.023981	0.019725	0.056336	0.067471	0.024927	0.004294	0.212841		0.002248	0.013089	0.025947	0.060097	0.062297	0.15297	0.18557	0.137093		0.207247	0.025208	0.008342	0.062732	0.13165			0.013881	0.149672	0.157785	0.049512	0.020558	0.020888	0.039716
GSK-650394	0.048651	0.20742		0.307814	0.254723	0.068202	0.11238	0.246406	0.308308	0.053291	0.215644	0.133038	0.210519	0.145724	0.15994	0.187899	0.096696	0.108709	0.243286	0.225314	0.116612	0.353576	0.375066	0.005156	0.173547		0.172124	0.121905	0.23763	0.198018	0.137448	0.226663	0.21262	0.083923		0.229097	0.052925	0.010359	0.076548	0.058822			0.3401	0.075871	0.101929	0.322254	0.350707	0.196264	0.069738
BAY 61-3606	0.096536	0.079162		0.109394	0.303782	0.155004	0.418627	0.365039	0.318492	0.245151	0.287049	0.107769	0.208456	0.266613	0.148104	0.064402	0.023735	0.293851	0.340976	0.153545	0.40368	0.193858	0.276687	0.020127	0.240635		0.10338	0.023097	0.151292	0.321363	0.078258	0.151549	0.377034	0.109957		0.183322	0.229508	0.010359	0.052149	0.148145			0.219059	0.226609	0.154896	0.345372	0.237039	0.239764	0.226423
thapsigargin	0.389427	0.403041		0.551744	0.646173	0.557788	0.725263	0.457952	0.413074	0.421939	0.561396	0.498785	0.668965	0.557492	0.39392	0.565225	0.538447	0.402868	0.575774	0.558646	0.733386	0.533035	0.72223	0.038142	0.281656		0.684121	0.201326	0.442692	0.409558	0.510208	0.575091	0.494831	0.536706		0.565688	0.316139	0.161116	0.417594	0.528619			0.498503	0.020332	0.577881	0.363883	0.59029	0.627367	0.653757
Obatoclax Mesylate	0.509711	0.481833		0.564274	0.733855	0.617827	0.684147	0.336192	0.448714	0.613598	0.704611	0.743729	0.715824	0.502126	0.391728	0.711215	0.551418	0.32542	0.604592	0.648027	0.542595	0.753407	0.754821	0.004294	0.611399		0.541081	0.661033	0.606313	0.533406	0.653029	0.563539	0.606893	0.392232		0.498456	0.608444	0.202731	0.598133	0.621673			0.622246	0.427935	0.719413	0.723907	0.196075	0.808307	0.641448
BMS-754807	0.205867	0.032994		0.287943	0.233217	0.021447	0.086401	0.129259	0.203649	0.182842	0.207083	0.163572	0.218391	0.162112	0.180903	0.10692	0.027753	0.217032	0.510921	0.186399	0.095336	0.369094	0.350778	0.044018	0.391534		0.28464	0.10904	0.408819	0.129963	0.144502	0.228185	0.14605	0.140615		0.269799	0.041429	0.074057	0.175496	0.03825			0.272263	0.26487	0.208153	0.279289	0.082375	0.235305	0.024354
OSI-906	0.149551	0.027723		0.110666	0.052015	0.032263	0.056516	0.040091	0.048829	0.047603	0.038986	0.050333	0.011132	0.023842	0.011097	0.032514	0.004008	0.088116	0.305632	0.007695	0.048192	0.1055	0.007593	0.027367	0.40149		0.090128	0.026977	0.248967	0.004009	0.017569	0.006447	0.095226	0.046477		0.043114	0.003889	0.030096	0.057219	0.026343			0.088251	0.159858	0.069657	0.093233	0.016847	0.037922	0.015243
Bexarotene	0.047414	0.019164		0.013962	0.067117	0.037179	0.030181	0.020114	0.107178	0.004253	0.127244	0.083498	0.01244	0.046396	0.090313	0.008649	0.009665	0.024795	0.129559	0.033301	0.014717	0.187384	0.032423	0.012024	0.116018		0.053823	0.111671	0.025638	0.033016	0.078961	0.027364	0.18389	0.007284		0.110925	0.025009	0.003661	0.222875	0.106424			0.115881	0.003889	0.099292	0.003868	0.044767	0.08517	0.047159
Bleomycin	0.324886	0.628741		0.503888	0.740548	0.53506	0.602497	0.467387	0.671831	0.456623	0.575274	0.53834	0.484609	0.212603	0.642821	0.577157	0.450618	0.576397	0.675565	0.426508	0.651725	0.347913	0.529712	0.022066	0.194727		0.334275	0.309918	0.235876	0.692593	0.528456	0.468161	0.484219	0.385868		0.403101	0.394966	0.145438	0.226057	0.503061			0.500317	0.198089	0.251229	0.460213	0.416945	0.387398	0.624899
LFM-A13	0.023305	0.030204		0.020634	0.024528	0.009486	0.040782	0.007421	0.077537	0.017453	0.02461	0.054348	0.011434	0.057	0.048868	0.006482	0.05457	0.043053	0.035284	0.047906	0.066338	0.014549	0.038823	0.019911	0.095724		0.021233	0.136519	0.012034	0.011706	0.020663	0.015038	0.081012	0.013212		0.018108	0.030894	0.023184	0.004212	0.005036			0.017136	0.040184	0.060797	0.069293	0.002145	0.061546	0.006229
AUY922	0.350039	0.215896		0.385633	0.669174	0.190505	0.42076	0.534367	0.586875	0.349243	0.558704	0.462363	0.385015	0.332367	0.408844	0.374531	0.308125	0.454787	0.430628	0.414625	0.200096	0.476105	0.610069	0.012886	0.420838		0.202453	0.096686	0.277121	0.444905	0.483046	0.548174	0.42833	0.499906		0.533942	0.2498	0.041596	0.072256	0.227986			0.543777	0.405883	0.514151	0.343868	0.397144	0.410348	0.150349
Bryostatin 1	0.007813	0.070088		0.018472	0.044847	0.003678	0.036029	0.050885	0.100422	0.01124	0.062438	0.007806	0.05574	0.002566	0.018026	0.040899	0.116582	0.016608	0.007729	0.016681	0.015279	0.003639	0.019747	0.024652	0.011178		0.003694	0.012295	0.025328	0.008741	0.138991	0.013621	0.003684	0.003499		0.029071	0.003492	0.055543	0.028514	0.017521			0.043302	0.042404	0.0388	0.000982	0.002145	0.045288	0.025902
Pazopanib	0.022502	0.014016		0.018163	0.011552	0.083392	0.056449	0.037293	0.154	0.051648	0.038072	0.056705	0.052389	0.198183	0.465576	0.082727	0.143942	0.134853	0.079894	0.041824	0.060983	0.280274	0.122972	0.018618	0.005677		0.003694	0.292289	0.020993	0.113538	0.103929	0.003996	0.079039	0.003791		0.495111	0.022417	0.038843	0.075615	0.098037			0.097911	0.019133	0.132323	0.123635	0.022501	0.083927	0.055112
LAQ824	0.651502	0.541723		0.576478	0.524363	0.50316	0.780659	0.604247	0.670264	0.58577	0.65794	0.524924	0.533591	0.398078	0.534853	0.465333	0.286258	0.471809	0.590774	0.481906	0.684666	0.497981	0.643097	0.055944	0.36637		0.401375	0.376294	0.508325	0.505703	0.539115	0.644979	0.709348	0.450974		0.560627	0.586845	0.47086	0.513987	0.569091			0.52298	0.255571	0.539937	0.575532	0.517445	0.607491	0.450391
Epothilone B	0.275197	0.412705		0.631344	0.610566	0.425737	0.483489	0.568107	0.593805	0.388577	0.584349	0.326955	0.475641	0.40375	0.384666	0.648765	0.250402	0.396564	0.618384	0.437243	0.278441	0.435335	0.504581	0.080446	0.45879		0.437807	0.224099	0.492705	0.425446	0.513028	0.409536	0.470266	0.270608		0.520437	0.285963	0.109861	0.370591	0.363599			0.625936	0.09271	0.437915	0.468719	0.239118	0.608405	0.260804
GSK-1904529A	0.004317	0.017303		0.003697	0.017328	0.007349	0.009938	0.01127	0.04901	0.040072	0.012244	0.004313	0.029711	0.012626	0.033844	0.003709	0.018481	0.011073	0.009745	0.006064	0.003531	0.003942	0.007289	0.009454	0.00919		0.004002	0.014563	0.012447	0.038952	0.006471	0.003996	0.031187	0.002129		0.024452	0.002125	0.010359	0.003519	0.113426			0.02205	0.081372	0.006639	0.021713	0.008222	0.007788	0.010084
Tipifarnib	0.297736	0.232029		0.427544	0.343429	0.250635	0.282387	0.281724	0.542119	0.456917	0.551421	0.346482	0.337756	0.210212	0.284344	0.177789	0.196634	0.209803	0.399322	0.349713	0.311921	0.500233	0.38803	0.002795	0.274745		0.143237	0.044285	0.25609	0.32623	0.387368	0.232228	0.417136	0.152217		0.421295	0.071896	0.08424	0.319244	0.301335			0.392773	0.237984	0.303064	0.356933	0.293994	0.377663	0.205522
AS601245	0.0408	0.136421		0.030827	0.186516	0.019911	0.144488	0.014324	0.214049	0.056884	0.233053	0.167181	0.26203	0.24375	0.147841	0.140762	0.126914	0.09849	0.055464	0.006369	0.003531	0.025475	0.120796	0.009454	0.036193		0.04191	0.054132	0.163222	0.239241	0.113644	0.099967	0.254028	0.016034		0.251063	0.041486	0.006705	0.005857	0.252095			0.038634	0.248688	0.164253	0.125986	0.075787	0.166672	0.066065
AZ628							0.29393					0.121191	0.215492				0.086573			0.087573	0.100769				0.289679						0.310025		0.216997	0.047694			0.098306		0.006688				0.184496	0.183134	0.039144	0.050261	0.132699		0.255651
Rapamycin							0.235987					0.132866	0.173014				0.011171			0.153629	0.292445			0.00359	0.188907			0.104715			0.119735		0.087198	0.071214			0.196228		0.112417				0.130747	0.026741	0.128913	0.25166	0.176431		0.263983
Sorafenib							0.13229					0.008378	0.04388				0.032823			0.181263	0.15816			0.003532	0.050352						0.026621		0.33328	0.008063			0.015075		0.046348				0.071038	0.029991	0.338894	0.153707	0.081035		0.189357
VX-680							0.58764					0.103636	0.188934				0.042278			0.316841	0.102732			0.006275	0.300424			0.023164			0.178328		0.185005	0.002147			0.051416		0.179074				0.348905	0.009574	0.210266	0.063016	0.063442		0.38772
Imatinib							0.003372					0.003692	0.006389				0.003694			0.007213	0.000939			0.106487	0.000928			0.006363			0.002583		0.04357	0.009944			0.000958		0.005869				0.003663	0.044477	0.006339	0.006198	0.003934		0.160514
TAE684							0.26041					0.11765	0.132355				0.0237			0.096431	0.06409			0.034009	0.480417			0.180808			0.066918		0.338511	0.003687			0.151144		0.307543				0.210548	0.024544	0.127459	0.02566	0.085434		0.011144
Crizotinib							0.057744					0.004	0.01472				0.004421			0.039625	0.02957			0.071092	0.051184			0.003869			0.007379		0.113683	0.008892			0.015455		0.03313				0.020445	0.014771	0.006339	0.043554	0.00706		0.046497
AZD0530							0.045913					0.009647	0.008635				0.0237			0.065257	0.002078			0.002511	0.003759			0.181195			0.003692		0.022106	0.010799			0.0758		0.019266				0.185785	0.071121	0.061507	0.005902	0.00215		0.118675
S-Trityl-L-cysteine							0.409783					0.090572	0.219268				0.142916			0.364127	0.287589			0.010557	0.394009			0.010122			0.247753		0.217717	0.002431			0.131655		0.310067				0.285941	0.011037	0.198678	0.134417	0.199521		0.263711
Z-LLNle-CHO							0.127791					0.039608	0.38265				0.127759			0.115798	0.133297			0.061109	0.010963			0.290087			0.165779		0.028744	0.014331			0.036821		0.112499				0.026567	0.171852	0.041328	0.103104	0.03642		0.270379
Sunitinib							0.41234					0.137581	0.21536				0.011994			0.076354	0.264304			0.00359	0.300744			0.079328			0.037882		0.465399	0.013096			0.113466		0.178265				0.246725	0.191835	0.090291	0.128946	0.092677		0.169623
Dasatinib							0.272224					0.352635	0.196925				0.112965			0.453983	0.145178			0.453888	0.08133			0.383924			0.140763		0.036925	0.029185			0.141739		0.011233				0.518484	0.222011	0.445981	0.016662	0.030518		0.061167
GNF-2							0.003372					0.004	0.011259				0.006148			0.021953	0.015034			0.077445	0.003376			0.017068			0.008722		0.015067	0.00097			0.000965		0.01582				0.006403	0.047497	0.008567	0.003804	0.00215		0.061369
CGP-60474							0.4166					0.282689	0.441811				0.277243			0.316636	0.399177			0.134668	0.363616			0.093671			0.185522		0.206052	0.036401			0.218641		0.294229				0.30607	0.214392	0.301684	0.248745	0.219119		0.20684
CGP-082996							0.121684					0.044976	0.06291				0.017343			0.06449	0.192108			0.058902	0.0286			0.01225			0.080302		0.158573	0.003514			0.027154		0.114711				0.128243	0.08219	0.052417	0.060343	0.020601		0.040397
A-770041							0.226975					0.183215	0.19208				0.03376			0.179901	0.006475			0.007473	0.003658			0.28223			0.061316		0.07412	0.00609			0.144018		0.025699				0.319214	0.051889	0.133267	0.025279	0.01216		0.126062
WH-4-023							0.160611					0.107516	0.131689				0.042278			0.109131	0.05555			0.353194	0.078347			0.423225			0.170708		0.087045	0.002126			0.083712		0.053344				0.246481	0.083188	0.192635	0.03723	0.006175		0.079044
WZ-1-84							0.017408					0.01353	0.00396				0.147275			0.165181	0.04065			0.003889	0.039526			0.053275			0.051667		0.024084	0.007051			0.010617		0.073785				0.219146	0.029761	0.032238	0.007122	0.136635		0.028912
PHA-665752							0.026027					0.003692	0.007305				0.006456			0.006309	0.013914			0.098974	0.002054			0.01283			0.026468		0.201974	0.003726			0.000958		0.007067				0.010672	0.011311	0.007247	0.010695	0.002176		0.093705
BI-2536							0.448655					0.276383	0.341063				0.227295			0.409724	0.092085			0.016135	0.404339			0.044993			0.575592		0.490376	0.000966			0.13027		0.287684				0.273933	0.009939	0.210598	0.11557	0.207483		0.35634
BMS-536924							0.26041					0.1578	0.218749				0.036538			0.101603	0.164849			0.122782	0.44414			0.272394			0.210715		0.39985	0.020899			0.181878		0.358849				0.27883	0.055294	0.116761	0.09767	0.171455		0.072204
BMS-509744							0.138299					0.076254	0.178957				0.038389			0.044329	0.016742			0.003889	0.307939			0.040755			0.15436		0.136463	0.016839			0.027698		0.151929				0.139883	0.020811	0.049517	0.089933	0.060718		0.12654
CMK							0.425403					0.046703	0.126936				0.08579			0.17038	0.097981			0.007174	0.082464			0.055617			0.130488		0.0851	0.002126			0.057478		0.039197				0.188356	0.007764	0.022664	0.071422	0.048227		0.034167
Pyrimethamine							0.291972					0.105649	0.06347				0.098649			0.069895	0.186194			0.003933	0.125188						0.355923		0.405365	0.016091			0.122697		0.387501				0.101186	0.038318	0.164579	0.252659	0.146476		0.221357
JW-7-52-1							0.535106					0.530959	0.571586				0.195913			0.312788	0.398405			0.00359	0.419745			0.309821			0.603141		0.335981	0.07946			0.219146		0.452249				0.445716	0.300162	0.509169	0.087914	0.400087		0.287838
A-443654							0.551332					0.33583	0.363246				0.21702			0.418107	0.269063			0.004189	0.373362			0.241788			0.212977		0.171694	0.014109			0.230239		0.145403				0.282809	0.066693	0.160888	0.17359	0.205247		0.148653
GW843682X							0.53478					0.469513	0.528787				0.296256			0.441936	0.262311			0.066252	0.401015			0.041567			0.357935		0.47768	0.000966			0.258712		0.390763				0.350788	0.108406	0.262007	0.173955	0.14709		0.393893
MS-275							0.584539					0.258521	0.425453				0.094071			0.235019	0.555026				0.254035						0.365781		0.599796	0.018975			0.361973		0.452997				0.250116	0.210765	0.182066	0.414949	0.298803		0.379986
Parthenolide							0.397042					0.053238	0.062799				0.003985			0.035492	0.154815			0.004817	0.005795						0.019945		0.080503	0.022569			0.061631		0.009943				0.045519	0.007217	0.072439	0.020923	0.023796		0.000966
MG-132							0.019095					0.215838	0.543289				0.326987			0.399068	0.006815			0.024313	0.038886						0.266362		0.05714	0.054878			0.0516		0.007066				0.111036	0.191755	0.164488	0.04449	0.017219		0.002056
KIN001-135							0.011491					0.002186	0.006384				0.003678			0.011179	0.002105			0.006173	0.000912						0.003628		0.003594	0.00341			0.025828		0.006219				0.010347	0.002526	0.003545	0.00617	0.002065		0.002145
TGX221							0.141228					0.010165	0.148066				0.006737			0.013	0.000938			0.240389	0.005518						0.075287		0.05796	0.010904			0.094381		0.003775				0.036201	0.395127	0.066142	0.054819	0.069181		0.002135
[truncated: 1,075 more columns]

## Sheet: GDSC.AUC.RECOMPUTED
	22RV1	23132-87	380	5637	639-V	647-V	697	769-P	786-0	8305C	8505C	8-MG-BA	A101D	A172	A204	A2058	A253	A2780	A375	A388	A3-KAW	A427	A431	A498	A4-Fuk	A549	A673	A704	ABC-1	ACHN	ACN	AGS	ALL-PO	AM-38	AML-193	AN3-CA	ARH-77	AsPC-1	ATN-1	AU565	B2-17	BALL-1	BB30-HNC	BB49-HNC	BB65-RCC	BC-1	BC-3	BCPAP	BE-13
Erlotinib							0.0637814					0.00468317	0.0544681				0.232689			0.281292	0.0627389				0.00573634						0.0490641		0.135278	0			0.0314365		0.0965336				0.459234	0.0621743	0.360376	9.55682e-05	0.00241479		0.00570528
AICAR	0.182439	0.0335101		0.080102	0.0789017	0.118395	0.272748	0.11697	0.137784	0.0435492	0.0870054	0.0473114	0.399598	0.0928875	0.0531437	0.152253	0.0703536	0.0554837	0.109191	0.0732734	0.336302	0.0674941	0.146892	0.0789719	0.354794	0.0706845	0.117675	0.0903917	0.0142945	0.182113	0.0832125	0.0265247	0.419694	0.250562		0.0445044	0.158656	0.171699	0.2598	0.354455		0.261408	0.218679	0.160292	0.129933	0.0834998		0.219621	0.523827
Camptothecin	0.444346	0.396092		0.59551	0.769144	0.713092	0.600307	0.273006	0.50341	0.229452	0.571367	0.690285	0.545702	0.452757	0.527538	0.632781	0.241333	0.579803	0.7974	0.438481	0.569926	0.574822	0.472132	0.503653	0.479087	0.355366	0.749902	0.377712	0.55695	0.413948	0.15824	0.555371	0.629211	0.551618		0.35978	0.403644	0.190484	0.597304	0.446781		0.712837	0.570795	0.157567	0.594327	0.303876		0.580019	0.475853
Vinblastine	0.387087	0.406921		0.726468	0.547838	0.304134	0.581857	0.255627	0.326866	0.543049	0.572243	0.507523	0.46371	0.400814	0.45458	0.615466	0.376412	0.552559	0.638216	0.422719	0.452094	0.541958	0.422543	0.468994	0.657956	0.401878	0.428478	0.0751865	0.38269	0.265396	0.303505	0.362708	0.6204	0.296693		0.416309	0.164289	0.380845	0.823748	0.606386		0.471899	0.606894	0.370254	0.293808	0.209143		0.637143	0.738091
Cisplatin	0.0601363	0.0887527		0.18328	0.293197	0.080152	0.178357	0.178131	0.214685	0.0380784	0.16937	0.175997	0.252424	0.0985728	0.0419042	0.20404	0.0989463	0.191688	0.405927	0.144482	0.142091	0.024591	0.0149407	0.0766138	0.10636	0.152839	0.257654	0.0251666	0.357155	0.162928	0.0168686	0.0381081	0.232895	0.0568919		0.14921	0.0551693	0.063464	0.146296	0.13347		0.0602936	0.157249	0.0459014	0.256404	0.0786586		0.0960954	0.0203554
Cytarabine	0.203627	0.439585		0.299355	0.180917	0.17729	0.908865	0.418176	0.324147	0.143979	0.250875	0.349732	0.220776	0.259992	0.417055	0.418671	0.248986	0.394811	0.556783	0.372248	0.0677952	0.636224	0.253448	0.24658	0.222081	0.49458	0.408594	0.193874	0.471558	0.324349	0.189564	0.297782	0.394067	0.190538		0.139644	0.0346575	0.217803	0.442173	0.445233		0.605946	0.400937	0.227388	0.511895	0.00424		0.27136	0.302413
Docetaxel	0.284772	0.190098		0.702948	0.365582	0.299502	0.253521	0.0282166	0.132568	0.26733	0.465705	0.489122	0.274432	0.357444	0.278145	0.507754	0.23897	0.19143	0.340876	0.290607	0.0046523	0.333861	0.465044	0.614922	0.0775239	0.375277	0.249334	0.0696116	0.0833011	0.033907	0.234845	0.444385	0.169806	0.110327		0.195893	0.00475458	0.139872	0.380496	0.326613		0.0214982	0.478042	0.362888	0.339877	0.00334345		0.396674	0.241831
Methotrexate	0.0612012	0.109665		0.132475	0.0138541	0.00604881	0.5597	0.293217	0.12741	0.158199	0.0112094	0.022464	0.160459	0.104331	0.0447673	0.0422703	0.0185485	0.313293	0.0157227	0.017164	0.279874	0.016238	0.0405652	0.0514415	0.374006	0.0539749	0.0516763	0.00850459	0	0.132727	0.00753322	0.0416203	0.298195	0.100994		0.0518794	0.172298	0.121406	0.520659	0.300769		0.3241	0.135446	0.0240074	0.0142345	0.171298		0.291489	0.394302
ATRA	0.0348766	0.00228713		0.0164618	0.011454	0.0856617	0.213779	0.0366793	0.109863	0.0252614	0.217561	0.0468254	0.296652	0.146328	0.284096	0.0599713	0.00753065	0.213869	0.0938685	0.0396211	0.0520094	0.0263616	0.182736	0.0233884	0.229382	0.185017	0.135393	0.0437082	0	0.0260467	0.067289	0.000466835	0.505416	0.0916794		0.0568898	0.1164	0.0424022	0.849087	0.189883		0.119395	0.104099	0.023161	0.135272	0.0988909		0.00624247	0.484233
Gefitinib	0.0166883	0		0.0560341	0.112441	0.0720067	0.0126478	0.0658069	0.0730767	0.0330843	0.0417445	0.0689431	0.307816	0.149745	0.0299777	0.0673002	0.00747406	0.0781119	0.0829231	0.139821	0.0432258	0.0197864	0.12029	0.0666081	0.0220282	0.109817	0.00889168	0.016128	0.0146436	0.236007	0.0023074	0.000713389	0.248339	0.0125302		0.0172813	0.0844984	0.015655	0.0602	0.0747649		0.0609255	0.16762	0.0193453	0.158535	0.0898887		0.103546	0.393679
ABT-263	0.0182721	0.0119771		0.0796703	0.12032	0.00468555	0.489194	0.0664294	0.0446621	0.0333163	0.109681	8.49235e-05	0.217065	0.0130164	0.0894239	0.0660553	0.0362546	0.0958446	0.0879346	0.342891	0.000679579	0.154139	0.0514484	0.0522893	0.0733542	0.06901	0.0201379	0.295962	0.145751	0.0691466	0.048511	0.54471	0.941122	0.33392		0.0921169	0.126695	0.155074	0.783423	0.0819671		0.611515	0.406423	0.0434212	0.0718213	0.108832		0.0764367	0.734085
Vorinostat	0.229725	0.32629		0.234909	0.291559	0.158559	0.572918	0.151118	0.245079	0.233141	0.377715	0.232375	0.41425	0.128405	0.229576	0.148051	0.250333	0.299645	0.409224	0.245164	0.51564	0.433648	0.234663	0.240989	0.469519	0.341092	0.300765	0.158084	0.256226	0.20117	0.0884127	0.507889	0.697454	0.215729		0.291084	0.173356	0.325334	0.604394	0.249504		0.39749	0.27194	0.0893488	0.210321	0.418374		0.51454	0.711576
Nilotinib	0.00761823	0		0.000301762	0.0245492	0	0.0617847	0.0301131	0.0278965	0.0128687	0.0544344	0.0114796	0.12012	0.114422	0.145762	0.0654342	0.0207433	0.0629571	0.0552713	0.0394889	0	0.102759	0.00450416	0.0174956	0.0696071	8.49231e-05	0.052696		0.0721921	0.13969	0.0331288	0.00476059	0.176671	0.037849		0.0934454	0.0311562	0.104076	0.155992	0.00340902		0.0105725	0.0104533	0	0.19554	0.000267792		0.181067	0.766784
RDEA119	0.176231	0.226841		0.120415	0.203655	0.260455	0.117988	0.425966	0.263403	0.420372	0.264062	0.161017	0.448543		0.0699537	0.217235	0.217396	0.0418326	0.672364	0.13867	0.0158463	0.17811	0.2976	0.222747	0.369188	0.564656	0.232429	0.116666	0.0218004	0.10579	0.638078	0.614003	0.279106	0.0557351		0.0892825	0.0300059	0.364479	0.0383934	0.00751054		0	0.405258	0.287177	0.329305	0.0164059		0.197516	0.0732249
CI-1040	0.01395	0.108315		0.0335229	0.396717	0.103595	0.139105	0.235243	0.232315	0.32582	0.340043	0.314725	0.495648	0.18122	0.0800384	0.260393	0.0448655	0.349625	0.725661	0.166349	0.0306862	0.276193	0.18204	0.0926553	0.261012	0.327249	0.130436	0.0456482	0.199379	0.334038	0.320013	0.464602	0.515159	0.178355		0.189311	0.0889949	0.289765	0.0560082	0.0386672		0.0493412	0.280803	0.276054	0.396182	0.0629966		0.150767	0.39955
temsirolimus	0.35621	0.348493		0.234256	0.514944	0.338965	0.488941	0.207599	0.42853	0.313767	0.429597	0.32766	0.426366	0.495632	0.453367	0.379765	0.177773	0.441275	0.582188	0.344881	0.151025	0.317229	0.166027	0.228065	0.314025	0.503303	0.248723	0.298393	0.360408	0.159921	0.153395	0.540011	0.238347	0.329797		0.431999	0.0453275	0.185509	0.374776	0.369737		0.242104	0.39637	0.300345	0.55481	0.0535556		0.378858	0.665399
AZD-2281	0.00232136	0.029765		0.0626625	0.0571823	0.00557065	0.162295	0.030322	0.0114139	0.00494095	0.0799147	0.0668663	0.126688	0.0870118	0.125897	0.191552	0.000422448	0.109885	0.0932084	0.0243051	0.0129169	0.100357	0	0.0312077	0.000575558	0.0981751	0.028127	0.000888979	0.0897263	0.138673	0.0605336	0.027856	0.155902	0.0416937		0.159414	0.0622296	0.150713	0.0117916	0.00603742		0.00674201	0.0518017	0.017981	0.0848317	0.0203892		0.0640647	0.197578
ABT-888	0.0170905	0.00979703		0.000302121	0.0694366	0.0402516	0.0135017	0.0146072	0.0432497	0	0.0385495	0.00618513	0.137026	0.14419	0.0117172	0.0145393	0.0334959	0.0805162	0.113323	0.00615462	0.015071	0.0456268	0.00923878	0.069734	0.00013417	0.010535	0.0273865	0.0206314	0.108879	0.0186164	0.0338189	0.00857381	0.161749	0.0480008		0.124515	0.0474972	0.101398	0.020825	0		0	0.0702032	0	0.13733	0.0113017		0.0784011	0.132154
Bosutinib	0.0525547	0.0570284		0.168876	0.0384345	0.13214	0.38765	0.105529	0.0965124	0.0667552	0.093123	0.103182	0.15029	0.0768676	0.123083	0.0736007	0.0336856	0.0983013	0.322603	0.10829	0.0337153	0.109213	0.11695	0.159175	0.234203	0.0994755	0.0629484	0.0554843	0.274575	0.284667	0	0.0205608	0.152277	0.000267808		0.069762	0.0579717	0.114862	0.208433	0.00843251		0.0378444	0.352484	0.00118076	0.157591	0.0168012		0.0344245	0.32633
lenalidomide	0.02134	0.00793088		0.0342687	0.0883653	0.0105954	0.0551016	0.0209693	0.0139496	0.0281732	0.0191141	0.0676579	0.0659597	0.110633	0.10531	0.101104	0.0158267	0.133583	0.143656	0.015506	0.0180738	0.029767	0.00222406	0.151006	0.110315	0.0437755	0.0602602	0.00470048	0.181708	0.0258341	0	0.0229856	0.175613	0.0428429		0.0541418	0.099637	0.0379924	0.0685946	0		0.00304166	0.10335	0	0.11784	0.0293039		0.1204	0.138386
Axitinib	0.162544	0.0483455		0.0570399	0.164929	0.0167267	0.10282	0.0565801	0.172657	0.0205203	0.0552368	0.0613975	0.0679786	0.0618536	0.706216	0.0139871	0.00996502	0.181585	0.122019	0.124005	0.00341522	0.163561	0.0121902	0.0679377	0.117607	0.0851251	0.0299268	0.0603688	0.262958	0.0624548	0.00704183	0.0992579	0.168746	0.0344692		0.264268	0.0825751	0.126905	0.22189	0.0459548		0.00429199	0.0935973	0.00650037	0.147595	0.0168619		0.0459156	0.297571
AZD7762	0.0869806	0.358704		0.374046	0.333347	0.279858	0.601024	0.388735	0.319761	0.259013	0.365186	0.347764	0.290991	0.263503	0.722624	0.295752	0.285392	0.179912	0.439621	0.136194	0.340454	0.419231	0.197287	0.142492	0.520121	0.343327	0.321869	0.289325	0.411628	0.479529	0.39258	0.330317	0.763736	0.0999164		0.223008	0.327546	0.29277	0.672663	0.27959		0.545177	0.424209	0.14872	0.369293	0.0789851		0.141368	0.336963
GW 441756	0.18191	0.123609		0.0360348	0.23446	0.0924131	0.0211544	0.0869016	0.0731015	0.0226959	0.0736346	0.0170541	0.0649125	0.191786	0.14546	0.00235157	0.150999	0.0872555	0.117399	0.0746301	0.00297951	0.0271253	0.0155101	0.122547	0.0257739	0.146048	0.111342	0.145126	0.313522	0.106788	0.000239539	0.108278	0.126628	0.00899907		0.135543	0.00345984	0.0823217	0.261694	0.317059		0.00863168	0.0750278	0	0.00810046	0.0475329		0.0504434	0
CEP-701	0.261498	0.407083		0.57121	0.102313	0.307642	0.76684	0.206345	0.266688	0.401618	0.331787	0.512387	0.399015	0.323818	0.543889	0.215127	0.233237	0.49193	0.563088	0.117066	0.392503	0.685582	0.4068	0.423081	0.597737	0.593571	0.263268	0.310617	0.0670366	0.526015	0.376049	0.699294	0.762382	0.180303		0.194632	0.200623	0.186809	0.690698	0.218008		0.350884	0.354347	0.235278	0.646178	0.15803		0.168408	0.477978
SB 216763	0.02967			0.0559078	0.0164803	0.00861372	0.0216247	0.0200367	0.0662513	0.00267859		0.0372561	0.0689826	0.103827	0.106934	0	0.0220933	0.0173704	0.0629627	0.0110727	0.0074167	0.0037204	0.00701946	0.100531	0.00701181	0.114579	0.0701766		0	0.0248491	0.0292986	0.0122714	0.145304	0.0274755		0.0510228	0.0233975	0.096946	0.00291345	0.0235955		0.00297046	0.0913154	0.0935291	0.090308	0.0298911		0.046367	0.19408
17-AAG	0.0466106	0.422223		0.485798	0.280027	0.0609962	0.0514396	0.288776	0.38234	0.189682	0.122407	0.427616	0.220463	0.288817	0.623654	0.532573	0.223454	0.365808	0.269718	0.312143	0.0173271	0.247947	0.439004	0.400036	0.0519784	0.77275	0.0262599	0.0613896	0	0.153152	0.532156	0.676023	0.199436	0.265453		0.508581	0.0668591	0.330375	0.141912	0.439373		0.0183466	0.533812	0.539562	0.453992	0.172939		0.320721	0.153248
VX-702	0.0856056	0		0	0.0220554	0.0141712	0.0996256	0.0186381	0.0228374	0.0272385	0.00606577	0	0.191637	0.057791	0.112798	0.0976565	0.0134866	0.153402	0.0113014	0.0276626	0.0190549	0.0568033	0.00414983	0.00805063	0.21899	0.0128657	0.0340055	0.0039823	0.019047	0.0782761	0	0.00962422	0.190498	0.0416106		0.0652471	0.0335762	0.170262	0.0765767	0.0173632		0.0133483	0.00241495	0.00915676	0.0662684	0.0124		0.0862814	0.249008
AMG-706	0.0461968	0.116926		0.0198399	0.168952	0.00626312	0.00916978	0.0909501	0.0952847	0.0493647	0.132938	0.0250664	0.00728834	0.0290261	0.330363	0.0106249	0.00396406	0.00775659	0.126491	0.102114	0.029449	0.0125903	0.0206902	0.021624	0.00412181	0.0596602	0.155719	0.056029	0.337858	0.0490916	0.0996534	0.024262	0.0802181	0.239239		0.137746	0.0416431	0.12473	0.00537896	0.210793		0.000603646	0.0390431	0.0111792	0.080025	0.000339758		0.0617184	0
KU-55933	0.0457544	0.0382105		0.0986829	0.137734	0.0568761	0.139138	0.0452488	0.0684567	0.100034	0.042371	0.120091	0.290161	0.00880938	0.0514399	0.0942503	0.00667642	0.0392532	0.0661653	0.0785191	0.00146603	0.00793462	0.067922	0.0257971	0.121162	0.154416	0.0694361	0.0722093	0	0.0250029	0.017378	0.0386559	0.368628	0.0430556		0.0606837	0.122907	0.0161375	0.107779	0.0324916		0.0486315	0.0749162	0.084851	0.0226593	0.0630093		0.0246308	0.352857
Elesclomol	0.494876	0.289497		0.315274	0.614324	0.576787	0.629033	0.532739	0.498393	0.2671	0.586892	0.541549	0.40979	0.388888	0.526529	0.329718	0.410046	0.606992	0.829811	0.514145	0.097439	0.640897	0.26891	0.267662	0.15827	0.584415	0.502845	0.389291	0.848597	0.0954814	0.194256	0.902196	0.634526	0.194887		0.502335	0.143823	0.318675	0.559182	0.507944		0.180411	0.571582	0.140077	0.396307	0.182554		0.776274	0.268917
BIBW2992	0.0300167	0.0231218		0.140273	0.0804579	0.131221	0.0232244	0.107399	0.0917854	0.0163496	0.00923982	0.00136719	0.013712	0.12546	0.0466057	0.0155862	0.142173	0.0698512	0.00530629	0.230796	0.0108514	0.00405668	0.278593	0.203578	0.0167939	0.0425818	0.0109009	0.0180697	0	0.311356	0.0116782	0.0887921	0.0471521	0.0430945		0.104117	0.0301173	0.171987	0.0217946	0.443946		0.0129361	0.362526	0.0543956	0.328203	0.00650388		0.0393844	0.0909289
GDC-0449	0.00925528	0		0.0203897	0.0356075	0	0.0332463	0.13797	0.0581327	0.0137631	0.0339931	0.0357278	0.142388	0.0520056	0.104546	0.00515804	0.0741163	0.0122295	0.0863147	0.00490985	0.0312319	0.0504779	0.00725914	0.0186833	0.0368342	0.0136982	0.0578873	0.0172796	0.00911641	0.0617127	0.00873705	0.00143153	0.156961	0.0127329		0.219001	0.0210046	0.195371	0.0237241	0		0.00527533	0.01601	0.0626499	0.0392078	0.00393178		0.0965088	0.191384
PLX4720	0.0041316	0		0.0452889	0.00833736	0	0.221581	0.0159201	0.0719201	0.342731	0.104744	0.146372	0.508819	0.00253342	0	0.0816587	0	0.0634191	0.61693	0.0813646	0.00863913	0.0172652	0.189959	0.0442078	0.17829	0.0593868	0.194161	0.0549893	0	0.217784	0.411378	0.0151243	0.312761	0.0741932		0.100522	0.109192	0.0578765	0.0733008	0.00660292		0.0645978	0.0440574	0.039683	0.127812	0.0240516		0.134068	0.378336
BX-795	0.0699549	0.0341181		0.169432	0.0706097	0.028988	0.325433	0.0547004	0.0874104	0.174658	0.113242	0.192785	0.242558	0.19896	0.314338	0.131008	0.0224694	0.0790075	0.269681	0.0616327	0.132342	0.201477	0.17801	0.0867151	0.207014	0.234955	0.0291525	0.107257	0.108904	0.0752741	0.134995	0.29405	0.660937	0.0437896		0.239911	0.0417207	0.0413443	0.39866	0.0146438		0.0698964	0.138629	0.165646	0.251298	0.059552		0.159752	0.396476
NU-7441	0.00317689	0.0131921		0.0607583	0.151939	0.026189	0.116922	0.000143354	0.0773359	0.166884	0.0482278	0.102045	0.264594	0.0524592	0.0218553	0.0710095	0.0176373	0.0026014	0.0459967	0.035361	0.00701855	0.0319129	0.0437061	0.01916	0.0536744	0.13079	0.00254925	0.111464	0	0.0226291	0.0254586	0.0399844	0.215476	0.0623166		0.0843842	0.0830737	0.134132	0.0602289	0.0628751		0.0308382	0.103267	0.0263781	0.145363	0.00576384		0.0988271	0.287087
SL 0101-1	0.0027722	0		0.0181755	0.0141202	0.00334052	0.0477697	0.104104	0.0615309	0.0256927	0.00205305	0.0226576	0.29762	0.135761	0.0690591	0.0246572	0	0.15971	0.0207453	0.00319827	0.0459545	0.020749	0.0129112	0.0374199	0.0735008	0.00501908	0.0787198	0.00191312	0	0.0876998	0.00889833	0.0145802	0.258904	0.0823664		0.10344	0.100094	0.0605444	0.0192868	0		0.00901989	0.0540324	0.0793288	0.0314384	0.0810258		0.0145534	0.320812
Bortezomib							0.457344					0.733425	0.800743				0.525276			0.684206	0.479537				0.548264						0.697129		0.329763	0.0489836			0.38987		0.335972				0.589584	0.582168	0.690329	0.381755	0.363914		0.396257
BIRB 0796	0.0861854	0.0590144		0.0588233	0.11557	0.0432427	0.173138	0.116112	0.138251	0.0840655	0.194545	0.0615759	0.0185594	0.0772349	0.176636	0.120177	0.0813004	0.137757	0.119402	0.192531	0	0.0150447	0.0579643	0.00819655	0.189612	0.0968098	0.101991	0.114607	0.343973	0.127885	0.10214	0.0464101	0.0686722	0.32399		0.0704027	0.00674296	0.0926453	0.0822598	0.273621		0	0.00129884	0.0310359	0.0694636	0.00119066		0.099549	0
JNK Inhibitor VIII	0.0372421	0.0168359		0.0076229	0.230359	0.00137575	0.0174541	0.0697886	0.0496635	0.0354113	0.157031	0.0180039	0.0366969	0.0516385	0.0855376	0.0744035	0.00601102	0.0111047	0.134399	0.125226	0.00466001	0.0276253	0	0.0263273	0	0.0173227	0.0142354	0.0250044	0.19677	0.15777	0.0663141	0.0288269	0.191327	0.202535		0.102871	0.0285659	0.039962	0	0.0749685		0.0138977	0.115193	0.0471768	0.158699	0.0392344		0.0644735	0.0137902
681640	0.0259071	0.0100522		0.0574435	0.093312	0.0357861	0.127502	0.155531	0.0336168	0.0258505	0.062466	0.130103	0.0421716	0.108675	0.171509	0.014412	1.43705e-06	0.0818957	0.0251299	0.0218922	0.00359639	0.0809389	0.0603934	0.017394	0.0563229	0.016423	0.0401085		0.131091	0.236813	0.00998176	0.0543983	0.283739	0.193734		0.0503432	0.053173	0.152473	0.0663262	0.0022992		0.0205657	0.171926	0.0942871	0.124634	0.0270009		0.0252666	0.21233
Nutlin-3	0.127762	0.0440618		0.0453443	0.0785724	0.0111476	0.238856	0.0474309	0.0315386	0	0.0218243	0.02376	0.245673	0.150236	0.239369	0.0113288	0.0101872	0.0150156	0.287789	0.0181327	0.113884	0.104032	0.0349133	0.104488	0.12125	0.159924	0.1084	0.0394217	0.27087	0.0133725	0.018317	0.290225	0.235013	0.237405		0.133878	0.0630404	0.211225	0.0337949	0.00174106		0.00607488	0.102413	0.263682	0.165657	0.115261		0.0291793	0.116093
PD173074	0.00277463	0		0.000335314	0.121597	0.0339988	0.135324	0.0805297	0.044495	0.00864349	0.00900459	0.0274452	0.101242	0.350201	0.220529	0.0847613	0.000267819	0.0575476	0.00650708	0	0.000535615	0.19014	0.0197986	0.0197783	0.296756	0.0454487	0.0478628	0.116693	0.0254872	0.18059	0	0.0737204	0.195885	0.0129109		0.405841	0.097569	0.1167	0.00308746	0		0.0004748	0.0254981	0.0733111	0.106509	0.0282092		0.130283	0.168901
ZM-447439	0.0485508	0.100906		0.173242	0.0221077	0.0445096	0.331869	0.109698	0.0587827	0.0340724	0.11473	0.0914295	0.143047	0.154483	0.16444	0.0316168	0.0232121	0.090744	0.204786	0.0859312	0.0166729	0.129484	0.0628961	0.132776	0.190992	0.0208405	0.0901536		0.155614	0.0679622	0.0142593	0.0358235	0.353118	0.105418		0.211406	0.0450574	0.156063	0.372623	0.0578839		0.00748175	0.184953	0.0820768	0.302637	0.0423809		0.137923	0.299634
RO-3306	0.070347	0.000151042		0.129187	0.185679	0.00385666	0.03399	0.0260515	0.0379176	0.0343204	0.0289789	0.122304	0.0200909	0.131245	0.122294	0.00274973	0.0515914	0.0124139	0.0465286	0.0559584	0.0274428	0.00860758	0.0427247	0.142603	0.0416621	0.0520979	0.0839472	0.0679504	0.281595	0.0866483	0.0466759	0.227862	0.184464	0.0227953		0.171705	0.0492201	0.246449	0.026295	0.257991		0.00452803	0.205225	0.0522284	0.0867265	0.0207509		0.0885877	0.0152963
MK-2206	0.189047	0.406429		0.0695672	0.242275	0.12612	0.430746	0.172111	0.137146	0.165662	0.19446	0.0268058	0.0572979		0.300635		0.110961	0.00637165	0.164218	0.213028	0.0130069	0.0308121	0.168321	0.0930929	0.46135	0.25387	0.152553	0.23216	0.389711		0.243949	0.335376	0.404874	0.171613		0.271448	0.00817298	0.485758	0.379309	0.457482		0.042533	0.229628	0.107005	0.22891	0.0300481		0.147432	0.00177671
PD-0332991	0.358177	0.140606		0.0120748	0.124532	0	0.669319	0.245438	0.32408	0.239598	0.207794	0.0343068	0.246245		0.394497		0.054703	0.0364779	0.371923	0.245662	0.010479	0.138977	0.242998	0.0611636	0.231341	0.40322	0.179788	0.0568248	0.399673		0.193228	0.318275	0.238074	0.23219		0.197739	0.0561003	0.445555	0.170183	0.136898		0.20684	0.477891	0.273915	0.37883	0.0734512		0.222822	0.43863
NVP-BEZ235	0.329043	0.202407		0.247619	0.31597	0.245553	0.442413	0.805117	0.364558	0.371823	0.334958	0.336335	0.457941		0.42991	0.628268	0.183222	0.202683	0.441213	0.246195	0.177434	0.181034	0.232714	0.28093	0.438181	0.534327	0.104834	0.317191	0.108903	0.396271	0.271693	0.462932	0.313047	0.311889		0.622549	0.0753432	0.451743	0.401648	0.298836		0.227351	0.397724	0.273264	0.535612	0.161907		0.467826	0.503737
GDC-0941	0.263556	0.331181		0.191819	0.341953	0.184651	0.554255	0.512895	0.166299	0.22125	0.0975699	0.153818	0.320416		0.350312	0.0392797	0.0188688	0.164975	0.33136	0.35579	0	0.0527345	0.262555	0.294376	0.481248	0.42384	0.097917	0.279897	0	0.113287	0.110178	0.369564	0.475187	0.126228		0.369984	0.00807028	0.213469	0.514094	0.330317		0.192887	0.358106	0.258118	0.188414	0.0495669		0.12791	0.186458
AZD8055	0.246225	0.291151		0.114193	0.0956723	0.21435	0.541268	0.0719355	0.166225	0.287369	0.129417	0.0948907	0.296586		0.481415	0.160055	0.111414	0.114833	0.342393	0.223104	0.207307	0.226169	0.314729	0.0372592	0.517597	0.47729	0.145333	0.278567	0.0462637	0.175843	0.221291	0.191432	0.263296	0.148566		0.569922	0.0906023	0.23186	0.394918	0.153326		0.214048	0.252584	0.22151	0.415415	0.213585		0.252423	0.304012
XMD8-85							0.467691					0.0979453	0.141317				0.0677645			0.185843	0.242053			0.204836	0.155137						0.228122		0.212989	0.00439494			0.106232		0.112111				0.172138	0.152141	0.0763981	0.0927595	0.115548		0.0978095
PD-0325901	0.109578	0.201544		0.0666615	0.531188	0.188994	0.0853338	0.358343	0.203625	0.404065	0.319934	0.0620215	0.443354		0.135958	0.428628	0.155199	0.054906	0.722614	0.231824	0.0900468	0.0886659	0.12729	0.24216	0.249856	0.463995	0.0821999	0.155334	0.436893	0.437825	0.526525	0.593602	0.165018	0.0415537		0.233763	0.00839954	0.439903	0.0172796	0.28404		5.07063e-05	0.450883	0.272544	0.307161	0		0.344212	0
SB590885	0.0254945	0.0111769		0.0229378	0	0	0.147253	0.288535	0.019089	0.162627	0.00370699	0.00554738	0.343887		0.00940633	0.0800587	0	0.0489897	0.301597	0.0278586	0.0488801	0.146341	0.198868	0.0208383	0	0.0116149	0.104552	0.000405257	0.0119852		0.369414	0.0813851	0.0436936	0.000407632		0.205668	0.0641113	0.285021	0.0158919	0.0100588		0.00374904	0.0752701	0.016829	0.0258105	0.0640459		0.147521	0.0747464
AZD6244	0.150058	0.0802912		0.0468285	0.0690312	0.000473805	0.00149728	0.38461	0.159449	0.275458	0.023673	0.105264	0.0802406		0.233044		6.75566e-05	0.0388138	0.0432257	0.0253941	0.0489671	0.182219	0.181998	0.208535	0.357948	0.022972	0.155016	0.0187805	0.249471		0.447265	0.127089	0.212217	0.069196		0.134195	0.0648551	0.411994	0.0471762	0		6.75556e-05	0.136785	0.331415	0.39996	0.0254358		0.147087	0.131136
AZD6482	0.0959875	0.253122		0.0812761	0.271862	0.210797	0.225837	0.196999	0.267945	0.249725	0.125133	0.220659	0.198522	0.103855	0.246012	0.297393	0.0618639	0.187883	0.111895	0.0916536	0.031875	0.237811	0.202689	0.233344	0.235721	0.095735	0.0861438	0.218226	0.0500123	0.165424	0.194577	0.0748282	0.20194	0.0742824		0.115369	0.147315	0.188489	0.09139	0.116698		0.0432669	0.139824	0.253942	0.181347	0.0830606	0.0588704	0.11092	0.142769
CCT007093	0.0722612	0.00300467		0.0639712	0.0042218	0.0450018	0.00196086	0.0557832	0.101813	0.072774	0.0387264	0.217054	0	0.13851	0.0228678	0.0396807	0.00381055	0.0882207	0.054046	0.0906831	0.0228888	0.0418984	0.0333634	0.236599	0.12885	0.0329687	0.032182	0.0412555	0.0214315	0.0300742	0.0623932	0.0083162	0.160068	0.137571		0.0275886	0.0356989	0.0730768	0.00883663	0.228865		0.034586	0.0522688	0	0.0278997	0.0136942		0.0721754	0.23607
EHT 1864	0.0474083	0.0117704		0.0962595	0.0318471	0.165399	0.077428	0.12933	0.121601	0.107353	0.0977332	0.11408	0.00437474	0.148303	0.0566675	0.0581273	0.0201268	0.206551	0.0935069	0.0469177	0.0639807	0.113469	0.0345588	0.135381	0.0892545	0.066184	0.0451857	0.0231803	0.114007	0.0860387	0.103026	0.0477664	0.353412	0.120631		0.0255508	0.0399894	0.109035	0	0.0753171		0.0770108	0.103278	0.00543632	0.0922165	0.0865725		0.0440253	0.209758
BMS-708163	0.22248	0.0925013		0.0492314	0	0.0242583	0.00672257	0.123239	0.478286	0.181405	0.00300563	0.0572807	0.0611989	0.168202	0.00573739	0.00375763	0.0303592	0.14759	0.0151369	0.131431	0	0.0171476	0.0882482	0	0.0623012	0.123941	0.188213	0.086291	0.0400586	0.0289494	0.195165	0.0588527	0.0364316	0.0644388		2.84002e-06	0	0.196941	0.0470943	0.228953		0.00773862	0.152458	0.28184	0.0531639	0.0368504		0.148143	0.0167865
paclitaxel							0.681488					0.495231	0.43284				0.319073			0.447045	0.0993366			0.0919558	0.539633			0.13997			0.595427		0.471722	0			0.268151		0.511008				0.617065	0.113155	0.290995	0.135084	0.350257		0.467674
Roscovitine							0.137203					0.0284818	0.0930877				0.00676313			0.0413096	0.194366				0.0650941						0.130674		0.103988	0.00911895			0.0689036		0.14724				0.0478465	0.157909	0.377847	0.137466	0.0954767		0.00637237
Salubrinal							0.339024					0.193644	0.116996				0.0498163			0.0741005	0.132539			0.182561	0.111554						0.0773521		0.266647	0.0400988			0.0906885		0.172126				0.10307	0.0795467	0.249013	0.0965187	0.117482		0.202696
PF-4708671	0.0867623	0.0406638		0.00885997	0.0231851	0.180513	0.0616973	0.174318	0.169631	0.163436	0.119007	0.0519688	0	0.0854873	0.0239194	0.000742626	0.125794	0.166483	0.0456798	0.141853	0.0363995	0.297994	0.0255986	0.136951	0.149591	0.0558368	0.00134555		0.106891	0.069867	0.0475501	0.00462065	0.338269	0.118997		0.00802501	0.093859	0.0754348	0.0841614	0.118594		0.103871	0.0266824	0.00634812	0.0013104	0.126168		0.0103814	0.321235
JNJ-26854165	0.131867	0.0740295		0.225443	0.135942	0.205821	0.169962	0.406568	0.308967	0.119211	0.215536	0.194792	0.0953534	0.191465	0.247593	0.0718213	0.112674	0.101009	0.185995	0.166009	0.0736208	0.130442	0.0558644	0.275893	0.157231	0.0784914	0.0469865		0.131016	0.137712	0.0684483	0.221549	0.53873	0.236215		0.127639	0.00752889	0.0759445	0.140016	0.18278		0.192365	0.199161	0.158403	0.156535	0.0437097		0.0585657	0.161297
TW 37	0.291917	0.405715		0.398189	0.371297	0.536578	0.653998	0.595648	0.277068	0.216061	0.53512	0.544867	0.628347	0.321814	0.653063	0.559288	0.51671	0.533628	0.646975	0.345021	0.474548	0.630756	0.248336	0.241697	0.490539	0.728426	0.610069		0.463247	0.6046	0.384797	0.734982	0.624291	0.317825		0.23912	0.331689	0.345068	0.44547	0.455597		0.482132	0.594764	0.411065	0.592876	0.391362		0.520134	0.378454
CCT018159	0.0841942	0.0760369		0.135824	0.0777528	0.0150847	0.0946595	0.0229475	0.329607	0.130446	0.0562406	0.0588997	0.0130873	0.150389	0.0534138	0.146503	0.0204636	0.24638	0.21223	0.0334061	0.0371248	0.105385	0.032816	0.0238923	0.0452816	0.234527	0.0782381		0.00167187	0.0867665	0.12153	0.159631	0.0698172	0.0537799		0.0884482	0.0514115	0.0259649	0.123277	0.197334		0.0148426	0.195007	0.133836	0.0587556	0.0827277		0.0962271	0.0464253
AG-014699	0.049439	0		0.0842404	0	0.0556686	0.218287	0.217971	0.0244261	0.118656	0.0788556	0.120039	0.00330862	0.0455882	0.144751	0.149278	0.00534654	0.260916	0.0908105	0.00438946	0.00763564	0.0926595	0.0781045	0.025854	0	0.0171066	0.110422		0.000422452	0.0376209	0.0938146	0.00941957	0.153621	0.0167675		0.0574462	0.0305546	0.0524455	0	0.0776017		0.00876725	0.0934899	0.00245941	0.0222515	0.0550958		0.0404918	0.0392796
lapatinib							0.0415852					0.0217902	0.070258				0.270788			0.255232	0.100116				0.0514325						0.0576695		0.00703138	0.00374693			0.0440155		0.0469715				0.436634	0.0550718	0.227654	0.0455405	0.0159556		0.0734608
GSK269962A							0.385715					0.0743294	0.174936				0.00401142			0.00787608	0.226975			0.0111661	0.0903058						0.0147273		0.132462	0.0574968			0.0290539		0.0764729				0.142331	0.623481	0.0133693	0.233539	0.158899		0.491274
Doxorubicin	0.625483	0.681971		0.665768	0.711441	0.569201	0.704982	0.642691	0.783469	0.470576	0.671835	0.645842	0.550444	0.486142	0.722475	0.696519	0.556015	0.48862	0.770117	0.603505	0.560892	0.720936	0.664693	0.142401	0.354759		0.301963	0.102842	0.474524	0.53779	0.609469	0.714381	0.506272	0.257883		0.549988	0.388502	0.114952	0.505987	0.380897			0.660739	0.302909	0.485581	0.454572	0.337969	0.553176	0.583724
etoposide	0.46707	0.580143		0.516636	0.467943	0.616457	0.712109	0.42702	0.597302	0.404202	0.527957	0.809036	0.463733	0.323792	0.668404	0.609462	0.794031	0.484947	0.544792	0.419362	0.622948	0.737548	0.516576	0.197484	0.501195		0.346463	0.00354594	0.633565	0.491006	0.755247	0.599345	0.538063	0.290964		0.365155	0.352223	0.0644891	0.641325	0.337624			0.778946	0.0655836	0.531196	0.580537	0.328691	0.515482	0.634568
Gemcitabine	0.565761	0.511261		0.241219	0.252033	0.862059	0.867658	0.866585	0.947672	0.611434	0.86176	0.861679	0.761663	0.597281	0.705046	0.695671	0.491993	0.72508	0.958404	0.778296	0.834188	0.203284	0.881558	0.116364	0.80198		0.657697	0.54699	0.707492	0.944438	0.88213	0.771174	0.853204	0.717198		0.459403	0.746153	0.101202	0.912993	0.59977			0.928855	0.0832608	0.819671	0.746378	0.281375	0.818165	0.786548
Mitomycin-C	0.770825	0.883157		0.858778	0.941725	0.842591	0.979205	0.918754	0.891955	0.72777	0.633338	0.805876	0.692223	0.612522	0.795018	0.79736	0.676512	0.734078	0.794562	0.712786	0.878045	0.6682	0.897731	0.185006	0.723723		0.548854	0.389976	0.820564	0.813028	0.785226	0.80052	0.884341	0.688101		0.632523	0.690397	0.300487	0.736549	0.606913			0.874997	0.577841	0.743731	0.838946	0.722523	0.667501	0.95712
Vinorelbine	0.351415	0.444671		0.430463	0.370092	0.33753	0.50747	0.249109	0.501838	0.449065	0.449672	0.554826	0.39049	0.317078	0.482837	0.502947	0.606252	0.364827	0.129569	0.481217	0.260229	0.531604	0.5419	0.154953	0.530339		0.385981	0.0496345	0.430794	0.153663	0.635565	0.465438	0.551219	0.206428		0.445261	0.252349	0.116214	0.590135	0.495233			0.725737	0.169074	0.144665	0.367205	0.32774	0.527199	0.397613
NSC-87877	0.022152	0.0769687		0.0193927	0.127357	0	0.0239218	0.0208399	0.211159	0.0817021	0.0148117	0.0155237	0.0273227	0.0217424	0.0730472	0.0143433	0.050254	0.022901	0.0246473	0.0089118	0.0110029	0.000424883	0.0277758	0.0822985	0.00443932		0.0426291	0.0929968	0.0395468	0.0850564	0.0509127	0	0.0162978	0.071041		0.216119	0.0217744	0.231177	0.0408998	0.0677958			0.00408981	0.0186945	0.0225142	0.0207009	0.0301817	0	0.031054
Bicalutamide	0.00666962	0.0234238		0.018317	0.00130813	0.014567	0.0118345	0.0234581	0.0481971	0.0384688	0.000340406	0	0	0.00017099	0.019876	0.000273628	0.0779657	0.0259129	0.00659554	0.0158287	0.00948392	0.0283588	0.00136192	0.109294	0.0762381		0.0344384	0.0628531	0.00406108	0.00206497	0.0131938	0.0150256	0.0474098	0.0168581		0	0.029051	0.0102222	0.00236923	0.0296904			0.00706852	0.105111	0.0308847	0.0148172	0.00110481	0.000834644	9.86238e-05
QS11	0.229491	0.289214		0.22754	0.368975	0.0580977	0.206615	0.206971	0.374289	0.299824	0.214708	0.19651	0.125246	0.153822	0.0456682	0.123922	0.136958	0.13689	0.13815	0.0586125	0.120127	0.0588675	0.232057	0.0544516	0.0656565		0.075061	0.0466073	0.137978	0.0896391	0.170418	0.180131	0.0647741	0.0532068		0.0587686	0.0663847	0.0199941	0.010635	0.113468			0.274958	0.107455	0.149422	0.108653	0.131949	0.0726863	0.0764956
Midostaurin	0.0716199	0.0223682		0.0857466	0.0970909	0.00934509	0.202387	0.227327	0.169478	0.156786	0.186256	0.266347	0.140727	0.1699	0.335928	0.153978	0.0819765	0.126547	0.0794496	0.0358933	0.101151	0.300812	0.273406	0.187522	0.119324		0.0483037	0.107845	0.205837	0.125159	0.150805	0.218996	0.22766	0.0538939		0.183136	0.0143594	0.0873951	0.118603	0.125976			0.106853	0.199071	0.156943	0.102086	0.111918	0.21099	0.0570281
CHIR-99021	0.0523531	0.0272989		0.00787615	0.0754389	0.0587149	0.017838	0.287467	0.0651447	0.117846	0.126462	0.0707399	0.0146371	0.18029	0.155317	0.118293	0.139021	0.0171322	0.229604	0.0598656	0.000216249	0.0581941	0.0233537	0.401197	0.00974932		0.000900372	0.0632988	0.00572544	0.10945	0.0992039	0.0438717	0.0677096	0.00207661		0.0919575	0.0553833	0.0764693	0.0247869	0.0194951			0.042597	0.124292	0.173931	0.0346433	0	0.103559	0.0128168
AP-24534	0.0145211	0.0639767		0.0160856	0.0365882	0.0698185	0.242416	0.042426	0.132991	0.112496	0.0571349	0.126163	0.0216267	0.13085	0.61733	0.0558761	0.1497	0.161069	0.026422	0.00858552	0.0675904	0.209612	0.0713046	0.320824	0.0811227		0.0291389	0.0625282	0.00680409	0.119774	0.127576	0.0641177	0.297738	0.0103831		0.554073	0.105335	0.0346703	0.0019837	0.0129884			0.047954	0.00678591	0.00458633	0.103086	0.0106922	0.142607	0.736935
JNK-9L	0.281344	0.394968		0.13281	0.559198	0.461676	0.447916	0.420188	0.49642	0.426278	0.38945	0.699284	0.544335	0.461566	0.5831	0.397947	0.512222	0.417613	0.461962	0.197426	0.496826	0.402309	0.543674	0.232228	0.434877		0.358874	0.420261	0.348736	0.48795	0.74299	0.487875	0.35715	0.279647		0.49982	0.385614	0.179218	0.38765	0.425303			0.689651	0.172449	0.375713	0.467117	0.394896	0.412715	0.37844
PF-562271	0.12802	0.10828		0.175632	0.243437	0.0687736	0.0947294	0.176886	0.182801	0.282541	0.186452	0.180575	0.165523	0.0398865	0.246623	0.176415	0.0435975	0.0971364	0.038186	0.109006	0.0752774	0.0291867	0.105555	0.111937	0.0722178		0.0115366	0.163601	0.265904	0.102296	0.116112	0.219857	0.2088	0.0604276		0.144596	0.0739722	0.0496786	0.07154	0.0664537			0.149163	0.156532	0.203519	0.143511	0.0338768	0.231159	0.0400843
DMOG	0.477498	0.121106		0.322809	0.333427	0.667743	0.528024	0.151985	0.0620729	0.378905	0.412558	0.613267	0.539313	0.373885	0.435833	0.581779	0.516719	0.175447	0.565228	0.233865	0.902439	0.345487	0.610771	0.363674	0.777784		0.443926	0.212095	0.383186	0.476584	0.600249	0.353238	0.708407	0.333386		0.534798	0.505037	0.280166	0.318682	0.283214			0.550066	0.382281	0.368915	0.679468	0.474102	0.513257	0.561613
FTI-277	0.0204611	0.0330109		0.0118559	0.12364	0.0588385	0.0195442	0.0784223	0.0234951	0.0654324	0.0817982	0.007772	0.0642206	0.147951	0.10306	0.0485392	0.0361295	0.0616864	0.0211177	0.0936762	0.0486949	0.0476411	0.0197758	0.0497395	0.0192456		0	0.149854	0.0732199	0.0722102	0.08699	0.0627312	0.0309667	0.0280446		0.0892501	0.0781684	0.0794644	0.00539257	0.0852519			0.0446835	0.0331966	0.0898719	0.0700784	0.00932261	0.0550541	0.0153887
OSU-03012	0.202942	0.149589		0.496887	0.737318	0.237173	0.410998	0.34392	0.590476	0.349792	0.412288	0.443798	0.34575	0.275036	0.189385	0.414785	0.364641	0.279655	0.353115	0.271442	0.339843	0.444963	0.387493	0.137997	0.216983		0.31192	0.202779	0.358187	0.299164	0.354262	0.476833	0.298873	0.207328		0.352604	0.166941	0.0759501	0.0754863	0.193106			0.414512	0.0602249	0.189615	0.317072	0.222116	0.188731	0.219837
Cyclopamine							0.0620325					0.136839	0.00372944				0.00211034			0.0343465	0.0292856			0.05404	0.0203494						0.00580331		0.200943	0.000479455			0.055717		0.0591973				0.0549871	0.0280476	0.0119049	0.0291348	0.0167725		0.0235058
shikonin	0.2975	0.442131		0.0719237	0.751622	0.674856	0.530276	0.571082	0.558667	0.622592	0.251343	0.821861	0.96403	0.55169	0.807832	0.502187	0.933134	0.407414	0.696228	0.475087	0.372986	0.835104	0.844589	0.0964771	0.747415		0.557666	0.27371	0.558095	0.693989	0.522498	0.683054	0.720342	0.695916		0.708663	0.527991	0.443551	0.580234	0.557537			0.79351	0.233991	0.469108	0.352519	0.577507	0.569278	0.572048
AKT inhibitor VIII	0.144169	0.329723		0.000605787	0.147816	0.0633307	0.0634129	0.0229016	0.265746	0.0519354	0.0787484	0.148688	0.1467	0.158214	0.142812	0.0459917	0.125666	0.0542891	0.124697	0.147371	0.0253912	0.0825761	0.0745009	0.0458005	0.157803		0.0149473	0.0733018	0.18853	0.156592	0.111997	0.0916165	0.0559767	0.00162983		0.266747	0.0811768	0.0902815	0.0110341	0.269111			0.18331	0.087636	0.116823	0.0795629	0.0476034	0.00646813	0.0577491
embelin	0.193518	0.188934		0.191057	0.182259	0.164722	0.188438	0.226462	0.225931	0.106108	0.237665	0.357943	0.333355	0.23203	0.176387	0.479452	0.308834	0.193828	0.385132	0.277861	0.263278	0.205763	0.277684	0.0833308	0.0819203		0.205786	0.246149	0.0718914	0.147354	0.306539	0.254617	0.43198	0.184796		0.291095	0.156027	0.198894	0.12782	0.22158			0.333326	0.241339	0.270118	0.372929	0.040815	0.212361	0.0980447
FH535	0.425989	0.406528		0.3025	0.514277	0.424195	0.264457	0.331001	0.393334	0.415527	0.414697	0.384252	0.37629	0.362453	0.301299	0.499239	0.3864	0.313055	0.461154	0.337194	0.237782	0.792912	0.408975	0.0219198	0.203337		0.450123	0.48945	0.408136	0.332073	0.384335	0.300325	0.462475	0.170977		0.557793	0.0962064	0.255403	0.273904	0.58589			0.442365	0.232532	0.405778	0.398666	0.292322	0.458199	0.270938
pac-1	0.142869	0.107502		0.0718674	0.0264121	0.0160041	0.253843	0.15282	0.219708	0.148798	0.120037	0.0117144	0.204749	0.0140805	0.0884182	0.0216861	0.0960268	0.0578258	0.194841	0.00368122	0.104439	0.190249	0.0492139	0.194767	0.0649532		0.0361942	0.155893	0.00482861	0.118476	0.105664	0.0424936	0.109194	0.0323508		0.0855981	0.126222	0.152108	0.0553355	0.0942349			0.00952971	0.219367	0.0179373	0.17965	0.0290356	0.0263333	0.0681059
IPA-3	0.0698674	0.0320243		0.0824474	0.30725	0.0716087	0.241529	0.192262	0.428406	0.283212	0.219939	0.0556196	0.0937946	0.114606	0.0558549	0.242677	0.163469	0.236758	0.112451	0.0450879	0.0541601	0.0696465	0.179996	0.0576749	0.231964		0.015601	0.180839	0.0332831	0.196165	0.106685	0.15988	0.23909	0.227946		0.244916	0.0386207	0.0543452	0.056974	0.138962			0.0700837	0.196247	0.235557	0.0513987	0.0180619	0.074779	0.0701708
GSK-650394	0.0830243	0.215534		0.411446	0.322073	0.0907129	0.226014	0.260085	0.368653	0.0811239	0.257389	0.136464	0.399874	0.205305	0.21259	0.209323	0.155823	0.170852	0.251982	0.327469	0.17752	0.419387	0.401377	0.0321015	0.197835		0.197118	0.104231	0.291865	0.215695	0.156471	0.247861	0.495131	0.148297		0.303794	0.0570751	0.0612587	0.0862566	0.227386			0.397869	0.0280414	0.156765	0.292223	0.323921	0.25334	0.0960104
BAY 61-3606	0.155172	0.10273		0.12354	0.273807	0.209142	0.463493	0.40392	0.328881	0.274013	0.281778	0.0823687	0.345662	0.290013	0.229562	0.0801167	0.0164559	0.322145	0.338978	0.169637	0.448633	0.222531	0.267225	0.0302555	0.268179		0.100428	0.115304	0.175176	0.305335	0.0543996	0.172249	0.488071	0.123526		0.184231	0.266479	0.106039	0.0483408	0.137901			0.211303	0.268231	0.155261	0.335136	0.241355	0.248167	0.224949
thapsigargin	0.669979	0.508601		0.705524	0.920735	0.68242	0.957981	0.536138	0.900263	0.683217	0.937519	0.805858	0.758138	0.933405	0.673838	0.825159	0.796484	0.790922	0.861977	0.757044	0.871876	0.730159	0.794113	0.156497	0.87572		0.816716	0.453719	0.865573	0.549302	0.76968	0.650895	0.579233	0.575106		0.84251	0.366185	0.271834	0.462703	0.701499			0.761737	0.172669	0.773466	0.490092	0.767945	0.897875	0.727043
Obatoclax Mesylate	0.695361	0.533759		0.845412	0.821423	0.800817	0.906046	0.809793	0.985842	0.754818	0.918005	0.855225	0.923613	0.512178	0.590638	0.846421	0.625568	0.683145	0.970607	0.851181	0.792771	0.862477	0.86976	0	0.812476		0.547313	0.792179	0.610846	0.770468	0.909539	0.65814	0.744759	0.744976		0.73708	0.676586	0.202645	0.678866	0.659659			0.933297	0.402663	0.785372	0.883412	0.482912	0.92603	0.771825
BMS-754807	0.309354	0.172751		0.392634	0.338288	0.0108139	0.20155	0.180526	0.192705	0.42978	0.277632	0.163603	0.252503	0.140398	0.193528	0.155719	0.0329916	0.245882	0.618354	0.192976	0.0898373	0.441889	0.288628	0.214729	0.797594		0.266501	0.0847261	0.534261	0.121368	0.129379	0.27023	0.219524	0.163067		0.308138	0.0890675	0.165681	0.185311	0.0850831			0.313424	0.424581	0.27987	0.271691	0.111481	0.243218	0.163005
OSI-906	0.216872	0.143864		0.169991	0.150998	0.0869867	0.0761007	0.128563	0.125208	0.27267	0.171136	0.0490399	0.0579378	0.0560749	0.0896928	0.0975912	0.0709078	0.117577	0.350887	0.0501701	0.063545	0.105981	0.0265266	0.189304	0.681682		0.118185	0.0828192	0.284022	0	0.0832593	0.0197298	0.144946	0.0603906		0.155861	0.0447841	0.105071	0.0796428	0.112023			0.137364	0.248781	0.202617	0.16936	0.0176582	0.105292	0.0168586
Bexarotene	0.0455523	0.104062		0.00871916	0.0483506	0.0957053	0.0796608	0.0347446	0.176473	0.03746	0.204986	0.0603788	0.1086	0.288965	0.155616	0.0232656	0.0398278	0.0193539	0.139953	0.0234968	0.00803289	0.257491	0.016899	0.189336	0.251608		0.0420417	0.122064	0.0185177	0.0195873	0.0573755	0.0169006	0.314108	0.00410717		0.155758	0.0684274	0	0.324947	0.217544			0.126104	0	0.130953	0.0146336	0.104337	0.0763597	0.0486934
Bleomycin	0.453411	0.792368		0.864612	0.893529	0.623875	0.665434	0.769814	0.930673	0.749183	0.608357	0.654108	0.734027	0.357447	0.861864	0.753482	0.548397	0.835829	0.912788	0.691701	0.75858	0.953865	0.659992	0.213395	0.247846		0.321089	0.452018	0.224195	0.848965	0.676346	0.702401	0.680662	0.459616		0.55653	0.719055	0.212085	0.227972	0.561912			0.896739	0.244162	0.325332	0.592958	0.754587	0.60036	0.770138
LFM-A13	0.0980937	0.145571		0.0955835	0.214018	0.0711127	0.0495714	0.0734064	0.192843	0.0312711	0.111354	0.0495812	0.123153	0.146527	0.130783	0.0492729	0.194475	0.073108	0.0817791	0.119186	0.0840096	0.0663923	0.0830697	0.176587	0.156528		0.00863116	0.299618	0.0277134	0.0486863	0.0938498	0.0838019	0.151726	0.027937		0.130871	0.0709523	0.0288124	0.0239987	0.0733053			0.0883737	0.154892	0.125151	0.105323	0.00107987	0.110315	0.00351389
AUY922	0.423772	0.22952		0.450836	0.669953	0.364352	0.482772	0.529365	0.708711	0.543663	0.603659	0.476175	0.451218	0.332464	0.505788	0.521975	0.344997	0.547158	0.541387	0.453179	0.399599	0.456491	0.595028	0.0953943	0.500198		0.367477	0.215046	0.379456	0.457174	0.541666	0.540098	0.55495	0.531905		0.579364	0.408605	0.0534133	0.203442	0.24492			0.611356	0.491039	0.50981	0.448166	0.456461	0.387461	0.374257
Bryostatin 1	0.0383683	0.183398		0.0498572	0.107335	0.0253712	0.0371992	0.0932615	0.19494	0.0036944	0.077871	0.0138236	0.163313	0.0267458	0.0928302	0.0699407	0.132172	0.0298112	0.0486698	0.103933	0.0277771	0.0646552	0.0604574	0.16884	0.0563135		0.00964631	0.11372	0.0723955	0.0963416	0.194717	0.0367193	0.0210396	0.0147189		0.196817	0.0253481	0.115399	0.0402727	0.0783771			0.127033	0.118518	0.105897	0.000942268	0.000477539	0.109488	0.0473137
Pazopanib	0.0726025	0.0714092		0.0734737	0.0628073	0.135268	0.0573853	0.0642683	0.149567	0.0664483	0.0703923	0.065508	0.239689	0.20793	0.653166	0.0843929	0.174023	0.160393	0.124987	0.0502231	0.0743546	0.306646	0.137252	0.083637	0.017688		0.00312042	0.378312	0.0234634	0.1645	0.197279	0.0555535	0.113821	0.0153788		0.800718	0.0193103	0.100271	0.134324	0.234392			0.153539	0.151137	0.164846	0.147693	0.0325237	0.123833	0.0984597
LAQ824	0.686973	0.548863		0.643709	0.582687	0.502824	0.846776	0.628956	0.7794	0.64885	0.706695	0.51366	0.574307	0.377495	0.661169	0.482608	0.309797	0.501985	0.612369	0.498979	0.707072	0.535886	0.660867	0.15711	0.729693		0.490726	0.444908	0.591903	0.503421	0.535301	0.695435	0.858008	0.440548		0.609278	0.707766	0.497285	0.674166	0.68197			0.586022	0.360503	0.528732	0.685874	0.536539	0.627504	0.641982
Epothilone B	0.320502	0.365019		0.649901	0.805208	0.433042	0.519369	0.654265	0.900709	0.470134	0.70123	0.38664	0.595693	0.495441	0.444114	0.634779	0.26592	0.466551	0.77135	0.574702	0.294769	0.593575	0.841096	0.197107	0.559346		0.418414	0.311866	0.527553	0.565669	0.554147	0.468729	0.547523	0.308049		0.670905	0.356678	0.149818	0.373549	0.412942			0.705713	0.225103	0.610316	0.490836	0.244727	0.655321	0.29672
GSK-1904529A	0.00602131	0.0663194		0.0176972	0.0412932	0.0129197	0.0143037	0.0371278	0.087239	0.13987	0.0783413	0	0.0817672	0.0248394	0.123433	0.0262192	0.0869582	0.0244578	0.0404274	0.0656091	0.0148072	0.0407924	0.0108628	0.0602363	0.0450134		0.00724737	0.0736173	0.0759595	0.131129	0.0143082	0.00691049	0.0361612	0.00268691		0.157534	0.0262925	0.0428684	0.0248289	0.162228			0.0883042	0.151433	0.0518639	0.0144209	0.00884366	0.0344424	0.0236288
Tipifarnib	0.37413	0.254092		0.527818	0.516726	0.477731	0.515557	0.362832	0.766878	0.455608	0.602967	0.432256	0.42158	0.344356	0.375498	0.188526	0.263592	0.445831	0.560107	0.544692	0.546904	0.61084	0.568389	0.0173097	0.671218		0.155634	0.137385	0.44774	0.525029	0.453271	0.467748	0.606149	0.226975		0.596424	0.14469	0.0775697	0.337842	0.464177			0.582645	0.342262	0.42498	0.682878	0.353643	0.47782	0.408591
AS601245	0.0993159	0.139733		0.0884036	0.181459	0.0681932	0.161314	0.154294	0.229265	0.211387	0.264362	0.130081	0.382824	0.227259	0.143047	0.131891	0.0968143	0.115044	0.154215	0.0644815	0.0808198	0.0868531	0.144478	0.0377291	0.0897614		0.0696679	0.0707119	0.212438	0.337363	0.0790865	0.0761885	0.280958	0.0110294		0.283121	0.0539397	0.180735	0.0630107	0.256135			0.139038	0.433525	0.192732	0.127881	0.0705214	0.166806	0.0774221
AZ628							0.443457					0.140172	0.660964				0.0902511			0.127305	0.166362				0.430179						0.863241		0.273379	0.038183			0.165976		0.07865				0.197847	0.49455	0.071914	0.0835567	0.156584		0.368437
Rapamycin							0.488041					0.259378	0.53493				0.0204717			0.475651	0.551242			0.00607648	0.459941			0.234149			0.429345		0.203997	0.135271			0.349867		0.294283				0.376116	0.0805608	0.444254	0.308031	0.322155		0.576645
Sorafenib							0.224439					0.163087	0.0504895				0.0195613			0.224899	0.176397			0.08704	0.0854817						0.0180358		0.68382	0.146166			0.0398498		0.0855362				0.107946	0.0357145	0.308394	0.174184	0.0777181		0.286184
VX-680							0.836227					0.161318	0.26794				0.0906849			0.353765	0.168933			4.77828e-05	0.470587			0.113344			0.259689		0.382848	0.0154882			0.0791609		0.30748				0.454895	0.050929	0.271077	0.112928	0.133536		0.60003
Imatinib							0.0794315					0.00918429	0.00191383				0.00739555			0.0336812	0.0243495			0.13018	0.0139615			0.0855012			0.043775		0.15966	0.0209015			0.0182199		0.0838598				0.0129539	0.109044	0.0507786	0.0661909	0.0297349		0.34153
TAE684							0.296564					0.116586	0.11249				0.00890462			0.0998017	0.0968757			0.078757	0.596945			0.243666			0.0837963		0.38348	0.00676379			0.23735		0.331546				0.268396	0.0873792	0.15919	0.0118613	0.100289		0.150414
Crizotinib							0.0677919					0.0320575	0.0560685				0.0360345			0.0805395	0.0937222			0.0803525	0.0634049			0.0966077			0.0526567		0.165206	0.00343838			0.189043		0.0474422				0.0829983	0.081714	0.0387087	0.0293646	0.0351545		0.0590138
AZD0530							0.1002					0.00338842	0.0222976				0.0161362			0.0407958	0.0465965			0.0252162	0.0491756			0.197872			0.035234		0.0140645	0.00429425			0.125518		0.113326				0.162693	0.173486	0.0388139	0.0434162	0.0206285		0.246821
S-Trityl-L-cysteine							0.459359					0.0923941	0.24195				0.129001			0.346807	0.344151			0.0702232	0.432213			0.0476214			0.232631		0.348627	0.00299661			0.186181		0.377706				0.327158	0.0723554	0.196348	0.132244	0.194806		0.255922
Z-LLNle-CHO							0.218652					0.187452	0.359443				0.213455			0.214049	0.226035			0.0974295	0.240143			0.264502			0.2352		0.187653	0.00843482			0.188905		0.277929				0.183275	0.145616	0.190579	0.126839	0.0771654		0.357677
Sunitinib							0.454422					0.110136	0.220877				0.00484534			0.0971899	0.298217			0	0.354			0.0869676			0.145833		0.717181	0.0112508			0.12259		0.187104				0.23178	0.257836	0.108506	0.129058	0.0924757		0.175541
Dasatinib							0.419084					0.41	0.32054				0.147787			0.556701	0.174945			0.485817	0.158118			0.618809			0.16425		0.102103	0.04806			0.333321		0.0522298				0.532815	0.40146	0.514504	0.0117717	0.0304672		0.250171
GNF-2							0.00921275					0.00939625	0.0850951				0.0396138			0.101378	0.0358383			0.19662	0.00102553			0.0308435			0.0749503		0.129293	0.0112679			0.0162338		0.120564				0.0488074	0.0838771	0.117545	0.000760766	0		0.0778598
CGP-60474							0.458871					0.268497	0.433919				0.25292			0.318295	0.469116			0.23159	0.39865			0.124273			0.235106		0.235223	0.053073			0.240777		0.302014				0.340664	0.303267	0.30683	0.244089	0.233302		0.202159
CGP-082996							0.133092					0.0236426	0.0913589				0.00693582			0.163034	0.221915			0.037808	0.0430557			0.0589817			0.09478		0.248127	0.0148625			0.0410114		0.104696				0.111423	0.110769	0.0303088	0.0565708	0.0198236		0.048428
A-770041							0.25746					0.21986	0.230226				0.0706289			0.232938	0.00291751			0.0575017	0.0341614			0.307001			0.110299		0.106953	0			0.27198		0.050716				0.339837	0.108961	0.148495	0.0222029	0.0189978		0.247048
WH-4-023							0.197058					0.158005	0.194987				0.0578468			0.169976	0.130466			0.593776	0.132933			0.868328			0.159408		0.151328	0.000271555			0.177701		0.0641023				0.312052	0.121697	0.292251	0.0879957	0.0107419		0.263649
WZ-1-84							0.046644					0.134777	0.0195258				0.154775			0.191155	0.078912			0.037789	0.0896708			0.168323			0.130129		0.165584	0.0227777			0.0186938		0.15877				0.210353	0.0871657	0.0745219	0.0148891	0.147826		0.0217472
PHA-665752							0.0532081					0.000301764	0.0289852				0.015574			0.0510447	0.0381669			0.195593	0.0467132			0.0789312			0.0149154		0.371713	0.0559745			0.00665633		0.0611279				0.019222	0.135468	0.0444127	0.00362851	0.00537419		0.249808
BI-2536							0.484269					0.315897	0.355362				0.366014			0.417544	0.105471			0.0642559	0.439373			0.0748282			0.431159		0.493445	0			0.246436		0.350283				0.278736	0.0373078	0.207454	0.0973838	0.199447		0.555555
BMS-536924							0.293431					0.152252	0.224605				0.0643193			0.151509	0.183301			0.128681	0.67279			0.264459			0.213728		0.469484	0.0228812			0.182704		0.515325				0.29125	0.0549832	0.146066	0.11423	0.205109		0.0714014
BMS-509744							0.162168					0.0726947	0.165121				0.142274			0.126329	0.0508597			0.068812	0.360938			0.0334285			0.183823		0.173268	0.00946894			0.0426534		0.191562				0.16356	0.0227917	0.0944193	0.0861528	0.0950359		0.148954
CMK							0.476613					0.0800893	0.142466				0.0921508			0.145943	0.107951			0.0459058	0.0928695			0.0770106			0.12358		0.212086	0			0.0735876		0.0609093				0.181587	0.0529438	0.0808501	0.0750133	0.0447308		0.0230963
Pyrimethamine							0.420783					0.131897	0.0860513				0.0883093			0.0668322	0.183764			0.12255	0.126482						0.397844		0.519734	0.0732934			0.13571		0.476461				0.0904496	0.119916	0.252038	0.246298	0.18629		0.322683
JW-7-52-1							0.661129					0.552215	0.677463				0.257867			0.482789	0.504502			0	0.676148			0.523831			0.73252		0.535434	0.184302			0.48534		0.59807				0.53198	0.43352	0.670822	0.206901	0.43234		0.539968
A-443654							0.614268					0.341956	0.382825				0.205024			0.45635	0.318664			0.0130688	0.428145			0.36192			0.246659		0.242829	0.0119888			0.248161		0.19113				0.27372	0.0857499	0.140765	0.186073	0.215501		0.169487
GW843682X							0.578174					0.439779	0.514563				0.27375			0.499688	0.310226			0.106417	0.472437			0.124721			0.515975		0.646426	0.00918587			0.34611		0.513582				0.427118	0.203262	0.275493	0.215576	0.189425		0.729814
MS-275							0.689443					0.275652	0.448724				0.0898894			0.252292	0.550404				0.328687						0.405323		0.758777	0.00351			0.467078		0.481066				0.281369	0.302708	0.266253	0.426103	0.383226		0.418218
Parthenolide							0.394662					0.0712621	0.0496485				0.000238217			0.0577921	0.169617			0.0592485	0.0361009						0.0541049		0.144569	0.00788512			0.135739		0.00914842				0.0603725	0.024945	0.104121	0.0604164	0.0100313		0.0157526
MG-132							0.309641					0.32581	0.594584				0.315487			0.445804	0.116479			0.144001	0.28533						0.260525		0.201177	0.118697			0.235302		0.118178				0.214237	0.16926	0.229705	0.0857261	0.0758193		0.0255134
KIN001-135							0.0481723					0.000422509	0.00374879				0.00465192			0.0389358	0.0327242			0.0137958	0						0.0147939		0.0752751	0			0.169676		0.0519129				0.00362774	0.0120986	0.0163375	0.00142911	0.00910261		0.0122855
TGX221							0.170287					0.058104	0.290526				0.00212415			0.00745071	0.0183782			0.520609	0.0326326						0.121433		0.113104	0.00924822			0.198919		0.0882176				0.0926979	0.682232	0.246698	0.0989239	0.0750296		0.0357422
[truncated: 1,075 more columns]

## Sheet: GDSC.IC50.PUBLISHED
	22RV1	23132-87	380	5637	639-V	647-V	697	769-P	786-0	8305C	8505C	8-MG-BA	A101D	A172	A204	A2058	A253	A2780	A375	A388	A3-KAW	A427	A431	A498	A4-Fuk	A549	A673	A704	ABC-1	ACHN	ACN	AGS	ALL-PO	AM-38	AML-193	AN3-CA	ARH-77	AsPC-1	ATN-1	AU565	B2-17	BALL-1	BB30-HNC	BB49-HNC	BB65-RCC	BC-1	BC-3	BCPAP	BE-13
Erlotinib							2.69897					2.69897	2.69897				2.69897			2.96106	2.69897				2.69897						2.69897		2.69897	2.69897			2.69897		2.69897				3.83077	2.69897	2.69897	2.69897	2.69897		2.69897
AICAR	-0.30103	-0.30103		-0.30103	-0.30103	-0.0336416	0.0677027	-0.30103	-0.0329554	-0.30103	-0.30103	-0.30103	0.407915	-0.30103	-0.30103	-0.30103	-0.30103	-0.30103	-0.209805	-0.30103	0.6403	-0.30103	-0.250327	-0.30103	0.552484	-0.30103	-0.30103	-0.30103	-0.30103	-0.0834769	-0.30103	-0.30103	0.548075	-0.0145961		-0.30103	-0.30103	-0.122968	0.152614	0.580021		0.379679	0.2554	-0.30103	-0.0776648	-0.30103		0.134699	0.88557
Camptothecin	5.03085	4.94484		5.37856	5.98691	6.26006	5.32451	4.59614	5.29918	4.02697	5.52093	5.82335	5.39558	4.97652	5.34442	5.77685	4.48317	5.47875	6.06352	5.08725	5.39352	5.37147	5.09919	5.15013	5.24997	4.87652	6.08889	4.81376	5.45994	5.17632	4.17861	5.64783	5.77367	5.35575		4.46883	4.99512	4	5.76817	5.03907		5.58869	5.54673	4	5.73201	4.69678		5.51705	5.06814
Vinblastine	5.0081	4.82605		6.02182	5.32443	4.61429	5.25786	4.59254	4.80739	5.43531	5.54013	5.19823	5.03585	4.92302	5.05726	5.71235	4.79066	5.39901	5.67709	5.05014	5.15052	4.90148	5.08892	5.22638	5.67394	4.91208	5.16271	4	4.80993	4.22889	4.35787	4.87922	5.98194	4.43271		5.01033	4.25675	4.87918	6.37552	5.16869		5.04639	5.43744	4.90114	4.68398	4.50066		5.63258	6.40824
Cisplatin	2	2		2.34501	2.62426	2	2	2	2.35017	2	2	2.26889	2.42548	2	2	2.39825	2	2.31625	2.87932	2	2	2	2	2	2.06712	2	2.66318	2	2.44273	2.0943	2	2	2	2		2.00254	2	2	2	2.02876		2	2.25432	2	2.54904	2		2	2
Cytarabine	2.69897	3.77117		3.29974	3.05394	3.0643	5.10721	3.64234	3.17476	2.69897	2.69897	3.46763	2.99794	2.84614	3.50769	3.74896	2.7764	3.57753	4.12218	3.48469	2.69897	4.46227	2.72665	2.69897	3.0777	3.85466	3.65009	2.69897	2.818	3.43158	2.69897	2.69897	3.32931	2.83341		2.73516	2.69897	2.85631	3.84316	3.72617		4.21572	3.67561	2.69897	3.95786	2.69897		3.30001	3.23952
Docetaxel	5.40929	5.31294		6.74497	5.82504	5.56213	5.52859	4.90309	5.0057	5.14777	5.96332	6.12996	5.23955	5.68592	4.94081	6.16919	5.02978	5.38361	5.76711	5.4508	4.90309	5.73006	6.02083	6.45348	4.90309	5.85679	5.54003	4.90309	4.90309	4.90309	5.09249	6.05896	5.02652	4.90309		5.19471	4.90309	5.07547	5.8086	5.67286		4.90309	6.08818	5.58153	5.41322	4.90309		5.93374	5.30952
Methotrexate	3.69897	3.69897		3.69897	3.69897	3.69897	4.74924	4.34433	3.69897	3.70698	3.69897	3.69897	3.69897	3.69897	3.69897	3.69897	3.69897	4.26331	3.69897	3.69897	4.40342	3.69897	3.69897	3.69897	4.6869	3.69897	3.69897	3.69897	3.69897	4.06927	3.69897	3.69897	3.69897	3.69897		3.69897	3.8373	3.69897	5.03532	3.99498		4.53755	3.69897	3.69897	3.69897	3.80888		4.36551	4.00669
ATRA	2	2		2	2	2	2	2	2	2	2	2	2	2	2	2	2	2	2	2	2	2	2	2	2	2	2	2	2	2	2	2	3.15616	2		2	2	2	4.40824	2		2	2	2	2	2		2	2.98039
Gefitinib	3.30103	3.30103		3.30103	3.30103	3.30103	3.30103	3.30103	3.30103	3.30103	3.30103	3.30103	3.30103	3.30103	3.30103	3.30103	3.30103	3.30103	3.30103	3.32479	3.30103	3.30103	3.30103	3.30103	3.30103	3.30103	3.30103	3.30103	3.30103	3.47965	3.30103	3.30103	3.30103	3.30103		3.30103	3.30103	3.30103	3.30103	3.30103		3.30103	3.59836	3.30103	3.30103	3.30103		3.30103	3.30103
ABT-263	2.69897	2.69897		2.69897	2.69897	2.69897	3.90939	2.69897	2.69897	2.69897	2.69897	2.69897	2.69897	2.69897	2.69897	2.69897	2.69897	2.69897	2.69897	3.29445	2.69897	3.03141	2.69897	2.69897	2.69897	2.69897	2.69897	3.36988	2.69897	2.69897	2.69897	4.00178	5.10721	2.69897		2.69897	2.69897	2.69897	4.87896	2.69897		4.12743	3.46812	2.69897	2.69897	2.69897		2.69897	4.56861
Vorinostat	2.58624	2.81229		2.63427	2.75599	2.33863	3.3921	2.23157	2.31987	2.54266	2.91397	2.63096	2.95294	2.10448	2.36071	2.29593	2.53309	2.39151	3.03462	2.52917	3.32738	3.03581	2.59119	2.49367	3.09535	2.86835	2.64616	2.29838	2.58426	2.03387	2	3.27647	3.7564	2.55696		2.21937	2	2.56676	3.54493	2.65894		2.99399	2.65022	2	2.51811	2.94014		3.2998	3.89552
Nilotinib	2.69897	2.69897		2.69897	2.69897	2.69897	2.69897	2.69897	2.69897	2.69897	2.69897	2.69897	2.69897	2.69897	2.80353	2.69897	2.69897	2.69897	2.69897	2.69897	2.69897	2.69897	2.69897	2.69897	2.69897	2.69897	2.69897		2.69897	2.69897	2.69897	2.69897	2.69897	2.69897		2.69897	2.69897	2.69897	2.69897	2.69897		2.69897	2.69897	2.69897	2.69897	2.69897		2.69897	5.10721
RDEA119	2.30103	2.52251		2.30103	2.31026	2.30103	2.30103	2.30103	2.6254	2.89069	2.63673	2.30103	3.19559		2.30103	2.41989	2.44965	2.30103	4.10592	2.30103	2.30103	2.35059	2.53472	2.30103	3.00859	3.65996	2.30103	2.32832	2.30103	2.30103	4.1867	3.791	2.49499	2.30103		2.30103	2.30103	2.97002	2.30103	2.30103		2.30103	3.22169	2.30103	2.43694	2.30103		2.66145	2.30103
CI-1040	2	2		2	2.38834	2.01306	2.10085	2	2.48513	2.14874	2.60705	2	3.12749	2	2	2.29768	2	2.60373	3.97884	2	2	2.44423	2.20461	2	2	2.64728	2.06389	2	2	2.15308	2.56018	3.0019	3.17986	2		2.17481	2	2.27022	2	2		2	2.54781	2	2.61857	2		2.2733	2.0684
temsirolimus	3.69897	3.97789		3.69897	4.83229	3.69897	4.96982	3.69897	4.28661	3.69897	4.20897	3.69897	4.14092	4.77633	4.41058	4.33492	3.69897	4.44185	5.66723	3.69897	3.69897	3.73832	3.69897	3.69897	3.97117	4.76878	3.79393	3.69897	3.69897	3.69897	3.69897	5.62693	3.69897	3.69897		4.24504	3.69897	3.69897	4.03532	3.95294		3.69897	4.14339	3.69897	5.15465	3.69897		4.23261	6.10721
AZD-2281	2.30103	2.30103		2.30103	2.30103	2.30103	2.51219	2.30103	2.30103	2.30103	2.30103	2.30103	2.30103	2.30103	2.30103	2.30103	2.30103	2.30103	2.30103	2.30103	2.30103	2.30103	2.30103	2.30103	2.30103	2.30103	2.30103	2.30103	2.30103	2.30103	2.30103	2.30103	2.30103	2.30103		2.30103	2.30103	2.30103	2.30103	2.30103		2.30103	2.30103	2.30103	2.30103	2.30103		2.30103	2.46895
ABT-888	2.30103	2.30103		2.30103	2.30103	2.30103	2.30103	2.30103	2.30103	2.30103	2.30103	2.30103	2.30103	2.30103	2.30103	2.30103	2.30103	2.30103	2.30103	2.30103	2.30103	2.30103	2.30103	2.30103	2.30103	2.30103	2.30103	2.30103	2.30103	2.30103	2.30103	2.30103	2.30103	2.30103		2.30103	2.30103	2.30103	2.30103	2.30103		2.30103	2.30103	2.30103	2.30103	2.30103		2.30103	2.30103
Bosutinib	2.69897	2.69897		2.94385	2.69897	2.69897	3.69003	2.77058	2.69897	2.69897	2.69897	2.69897	2.69897	2.69897	2.69897	2.69897	2.69897	2.69897	3.44037	2.69897	2.69897	2.69897	2.69897	2.85352	3.19668	2.69897	2.69897	2.69897	2.69897	3.26705	2.69897	2.69897	2.69897	2.69897		2.69897	2.69897	2.69897	3.07554	2.69897		2.69897	3.43943	2.69897	2.72159	2.69897		2.69897	3.54752
lenalidomide	2.30103	2.30103		2.30103	2.30103	2.30103	2.30103	2.30103	2.30103	2.30103	2.30103	2.30103	2.30103	2.30103	2.30103	2.30103	2.30103	2.30103	2.30103	2.30103	2.30103	2.30103	2.30103	2.30103	2.30103	2.30103	2.30103	2.30103	2.30103	2.30103	2.30103	2.30103	2.30103	2.30103		2.30103	2.30103	2.30103	2.30103	2.30103		2.30103	2.30103	2.30103	2.30103	2.30103		2.30103	2.30103
Axitinib	2.69897	2.69897		2.69897	2.79035	2.69897	2.69897	2.69897	2.69897	2.69897	2.69897	2.69897	2.69897	2.69897	5.00334	2.69897	2.69897	2.88643	2.69897	2.69897	2.69897	2.95711	2.69897	2.69897	2.72505	2.69897	2.69897	2.69897	2.69897	2.69897	2.69897	2.69897	2.8947	2.69897		2.96501	2.69897	2.69897	3.13432	2.69897		2.69897	2.69897	2.69897	2.69897	2.69897		2.69897	3.47327
AZD7762	2.74267	3.59561		3.71494	3.23526	3.41926	4.16431	3.65174	3.41091	3.10271	3.50834	3.58892	3.25578	2.80641	5.06745	3.38675	3.25375	3.14929	3.81253	2.85865	3.47302	3.70264	3.03409	2.76205	4.03462	3.45038	3.0628	3.26857	3.58396	3.8739	3.7652	3.29634	5.05383	2.69897		3.07722	3.6102	3.17809	4.07682	3.26014		3.94344	3.75204	2.85316	3.56708	2.69897		2.72428	3.6071
GW 441756	2.69897	2.69897		2.69897	2.69897	2.69897	2.69897	2.69897	2.69897	2.69897	2.69897	2.69897	2.69897	2.69897	2.69897	2.69897	2.69897	2.69897	2.69897	2.69897	2.69897	2.69897	2.69897	2.69897	2.69897	2.69897	2.69897	2.69897	2.69897	2.69897	2.69897	2.69897	2.74572	2.69897		2.69897	2.69897	2.69897	3.20622	3.09183		2.69897	2.69897	2.69897	2.69897	2.69897		2.69897	2.69897
CEP-701	2.85398	3.37293		4.08583	2.69897	2.92052	4.6773	2.79338	2.80765	2.69897	3.36211	3.9067	3.41728	2.9108	3.81933	3.09058	2.69897	3.7631	4.11236	2.69897	3.56598	4.63058	3.41261	3.65469	4.31974	4.26977	3.14418	3.01447	2.69897	3.98313	3.48027	5.10721	4.89699	2.69897		2.90473	3.14133	2.79016	4.51103	2.83488		3.65168	3.42061	2.78419	4.63787	2.86085		3.01341	3.80107
SB 216763	2			2	2	2	2	2	2	2		2	2	2	2	2	2	2	2	2	2	2	2	2	2	2	2		2	2	2	2	2.05483	2		2	2	2	2	2		2	2	2	2	2		2	2.07714
17-AAG	3	3.67914		4.24107	3.71415	3	3	3.67203	3.81301	3.13967	3.03936	4.02354	3.20481	3.64215	4.64793	4.36266	3.52096	3.88255	3.65609	3.62556	3	3.37695	4.08567	3.99227	3	5.40824	3	3	3	3.21775	4.38068	4.76901	3.04833	3.68094		4.30104	3	3.81746	3	3.62961		3	4.37213	4.3723	3.9766	3.33778		3.72419	3
VX-702	2.69897	2.69897		2.69897	2.69897	2.69897	2.69897	2.69897	2.69897	2.69897	2.69897	2.69897	2.69897	2.69897	2.69897	2.69897	2.69897	2.69897	2.69897	2.69897	2.69897	2.69897	2.69897	2.69897	2.70518	2.69897	2.69897	2.69897	2.69897	2.69897	2.69897	2.69897	2.69897	2.69897		2.69897	2.69897	2.69897	2.69897	2.69897		2.69897	2.69897	2.69897	2.69897	2.69897		2.69897	2.91409
AMG-706	2.69897	2.69897		2.69897	2.69897	2.69897	2.69897	2.69897	2.69897	2.69897	2.69897	2.69897	2.69897	2.69897	3.28522	2.69897	2.69897	2.69897	2.69897	2.69897	2.69897	2.69897	2.69897	2.69897	2.69897	2.69897	2.69897	2.69897	2.69897	2.69897	2.69897	2.69897	2.69897	2.69897		2.69897	2.69897	2.69897	2.69897	2.69897		2.69897	2.69897	2.69897	2.69897	2.69897		2.69897	2.69897
KU-55933	2	2		2	2.13189	2	2.09965	2	2	2	2	2	2	2	2	2	2	2	2	2	2	2	2	2	2	2.20705	2	2	2	2	2	2	2.60707	2		2	2	2	2	2		2	2	2	2	2		2	2
Elesclomol	4.94692	3.96293		4.45026	5.19448	5.162	4.98275	5.00785	4.89031	3.71557	5.10378	5.03904	4.74626	4.60064	5.05314	4.56467	4.76899	5.23002	5.69484	5.16693	3.69897	5.21702	3.90003	4.33212	3.77631	5.29419	4.93538	4.56144	6.10721	3.69897	4.07633	6.10721	5.3522	3.77269		4.96717	3.69897	4.42363	5.10664	4.91824		3.879	5.20659	3.90108	4.61686	4.00934		5.87143	4.25175
BIBW2992	3.30103	3.30103		3.30103	3.30103	3.30103	3.30103	3.30103	3.30103	3.30103	3.30103	3.30103	3.30103	3.30103	3.30103	3.30103	3.30103	3.30103	3.30103	3.30103	3.30103	3.30103	3.31666	3.39068	3.30103	3.30103	3.30103	3.30103	3.30103	3.49493	3.30103	3.30103	3.30103	3.30103		3.30103	3.30103	3.30103	3.30103	4.37602		3.30103	3.99827	3.30103	3.46102	3.30103		3.30103	3.30103
GDC-0449	2	2		2	2	2	2	2	2	2	2	2	2	2	2	2	2	2	2	2	2	2	2	2	2	2	2	2	2	2	2	2	2	2		2	2	2	2	2		2	2	2	2	2		2	2.06506
PLX4720	2	2		2	2	2	2.3397	2	2	2.28506	2	2.20892	3.13181	2	2	2	2	2	3.69334	2	2	2	2	2	2	2	2	2	2	2	2.89565	2	2.13225	2		2	2	2	2	2		2	2	2	2	2		2.1416	2
BX-795	2.30103	2.30103		2.30103	2.30103	2.30103	3.01146	2.30103	2.30103	2.44287	2.35882	2.70831	2.46148	2.35206	2.93754	2.52601	2.30103	2.30103	2.97519	2.30103	2.52858	2.76048	2.55948	2.34067	2.40246	2.77725	2.30103	2.30103	2.3177	2.30103	2.30103	2.83857	3.98865	2.30103		2.78518	2.30103	2.30103	3.31357	2.30103		2.30103	2.31286	2.30103	2.30103	2.30103		2.65139	3.28435
NU-7441	2.69897	2.69897		2.69897	2.90872	2.69897	2.69897	2.69897	2.69897	2.69897	2.69897	2.69897	2.69897	2.69897	2.69897	2.69897	2.69897	2.69897	2.69897	2.69897	2.69897	2.69897	2.69897	2.69897	2.69897	2.75627	2.69897	2.69897	2.69897	2.69897	2.69897	2.69897	2.69897	2.69897		2.69897	2.69897	2.69897	2.69897	2.69897		2.69897	2.69897	2.69897	2.69897	2.69897		2.69897	2.69897
SL 0101-1	2	2		2	2	2	2	2	2	2	2	2	2	2	2	2	2	2	2	2	2	2	2	2	2	2	2	2	2	2	2	2	2	2		2	2	2	2	2		2	2	2	2	2		2	2
Bortezomib							5.70165					6.60241	6.64713				6.68099			6.44883	5.89164				6.20561						6.37971		4.69897	4.69897			5.62253		5.05126				6.47458	6.18607	6.51692	5.63581	5.17967		5.71443
BIRB 0796	2	2		2	2	2	2	2	2	2	2	2	2	2	2	2	2	2	2	2	2	2	2	2	2	2	2	2	2	2	2	2	2	2		2	2	2	2	2		2	2	2	2	2		2	2
JNK Inhibitor VIII	2	2		2	2	2	2	2	2	2	2	2	2	2	2	2	2	2	2	2	2	2	2	2	2	2	2	2	2	2	2	2	2	2		2	2	2	2	2		2	2	2	2	2		2	2
681640	2.69897	2.69897		2.69897	2.69897	2.69897	2.69897	2.99117	2.69897	2.69897	2.69897	2.80869	2.69897	2.69897	2.69897	2.69897	2.69897	2.69897	2.69897	2.69897	2.69897	2.69897	2.69897	2.69897	2.69897	2.69897	2.69897		2.69897	3.26637	2.69897	2.69897	2.69897	2.69897		2.69897	2.69897	2.69897	2.69897	2.69897		2.69897	2.69897	2.69897	2.84806	2.69897		2.69897	2.69897
Nutlin-3	2.09691	2.09691		2.09691	2.09691	2.09691	2.69439	2.09691	2.09691	2.09691	2.09691	2.09691	2.44761	2.57253	2.51486	2.09691	2.09691	2.09691	2.74264	2.09691	2.20762	2.16252	2.09691	2.09691	2.09691	2.42916	2.09691	2.09691	2.09691	2.09691	2.09691	2.61408	2.23835	2.17029		2.09691	2.09691	2.09691	2.09691	2.09691		2.09691	2.09691	2.09691	2.09691	2.09691		2.09691	2.09691
PD173074	2.69897	2.69897		2.69897	2.69897	2.69897	2.81625	2.69897	2.69897	2.69897	2.69897	2.69897	2.69897	2.76864	2.69897	2.69897	2.69897	2.69897	2.69897	2.69897	2.69897	2.69897	2.69897	2.69897	3.13083	2.69897	2.69897	2.69897	2.69897	2.69897	2.69897	2.69897	2.69897	2.69897		3.3965	2.69897	2.69897	2.69897	2.69897		2.69897	2.69897	2.69897	2.69897	2.69897		2.69897	2.69897
ZM-447439	2.39794	2.39794		2.39794	2.39794	2.39794	3.02525	2.39794	2.39794	2.39794	2.39794	2.39794	2.39794	3.00695	2.39794	2.39794	2.39794	2.39794	2.86437	2.39794	2.39794	2.39794	2.39794	2.62582	2.39794	2.39794	2.39794		2.85278	2.39794	2.39794	2.39794	3.13685	2.39794		2.39794	2.39794	2.39794	3.11293	2.39794		2.39794	2.39794	2.39794	2.39794	2.39794		2.39794	3.06998
RO-3306	2.30103	2.30103		2.5107	2.30103	2.30103	2.30103	2.30103	2.30103	2.30103	2.30103	2.503	2.30103	2.30103	2.30103	2.30103	2.30103	2.30103	2.30103	2.30103	2.30103	2.30103	2.30103	2.30103	2.30103	2.30103	2.30103	2.30103	2.30103	2.30103	2.30103	2.66956	2.61042	2.30103		2.30103	2.30103	2.30103	2.30103	2.51764		2.30103	2.54343	2.30103	2.30103	2.30103		2.30103	2.30103
MK-2206	2.39794	3.04679		2.39794	2.39794	2.39794	3.37669	2.39794	2.39794	2.39794	2.39794	2.39794	2.39794		2.54688		2.39794	2.39794	2.39794	2.39794	2.39794	2.39794	2.39794	2.39794	3.50686	2.60512	2.39794	2.39794	2.63217		2.39794	3.13246	3.34021	2.39794		2.44075	2.39794	3.65518	3.10819	3.40775		2.39794	2.70536	2.39794	2.39794	2.39794		2.39794	2.39794
PD-0332991	2.7751	2.39794		2.39794	2.39794	2.39794	4.27148	2.39794	2.66668	2.39794	2.39794	2.39794	2.41326		3.19797		2.39794	2.39794	3.12915	2.39794	2.39794	2.39794	2.39794	2.39794	2.39794	2.93481	2.39794	2.39794	2.74816		2.39794	2.53183	2.7531	2.39794		2.39794	2.39794	3.59769	2.39794	2.39794		2.39794	3.44409	2.39794	2.82238	2.39794		2.7787	3.43803
NVP-BEZ235	4.30897	3.62072		4.1011	4.30742	4.01812	4.70038	4.98148	4.65185	4.37813	4.39603	4.42884	4.62813		4.5456	4.47827	3.49013	3.97278	4.75313	3.97973	3.98898	3.73856	4.04588	4.12405	4.67257	4.93577	2.69897	4.255	3.37629	3.44768	4.08703	4.69308	4.006	4.15922		5.25461	2.76936	4.52003	4.6228	4.19751		4.03097	4.56225	3.75992	4.89546	3.75749		4.72927	4.91718
GDC-0941	2.60974	3.10801		2.56698	3.12493	2.39794	3.80973	2.41709	2.5863	2.39794	2.39794	2.39794	3.05609		3.28206	2.39794	2.39794	2.39794	3.1643	3.29112	2.39794	2.39794	2.6433	2.88448	3.60106	3.32477	2.39794	2.82164	2.39794	2.39794	2.39794	3.29799	3.576	2.39794		3.46805	2.39794	2.39794	3.71494	3.16293		2.7076	3.28004	2.72425	2.39794	2.39794		2.39794	2.39794
AZD8055	3.15048	3.17511		2.75137	2.7928	2.9348	4.06512	2.69897	2.96284	3.15024	2.90519	2.70287	3.32115		3.72194	3.01162	2.72225	2.76395	3.46608	2.95629	3.15094	3.01683	3.08032	2.69897	4.00388	3.83677	2.69897	3.08726	2.69897	2.71945	3.02559	3.10013	3.12808	2.86265		4.09956	2.69897	3.13197	3.63993	2.9941		3.14022	3.13641	2.75655	3.51137	3.14819		3.23069	3.40802
XMD8-85							3.18459					2.09691	2.11969				2.09691			2.18238	2.36863			2.09691	2.41379						2.09691		2.24144	2.09691			2.09691		2.09691				2.34593	2.09691	2.09691	2.09691	2.09691		2.09691
PD-0325901	2.69897	2.97483		2.69897	4.98069	2.92336	2.69897	2.92236	3.37945	3.70724	3.96162	2.69897	4.60718		2.69897	3.33538	3.24764	2.69897	5.80723	3.50512	2.69897	3.24676	3.1884	3.65392	3.50803	4.64567	2.69897	2.69897	3.91002	3.0269	4.80248	5.0374	3.27989	2.85249		2.77323	2.69897	4.3441	2.69897	3.17615		2.69897	4.63029	3.19601	3.35197	2.69897		3.86888	2.69897
SB590885	2.30103	2.30103		2.30103	2.30103	2.30103	2.30103	2.30103	2.30103	2.30103	2.30103	2.30103	2.77475		2.30103	2.30103	2.30103	2.30103	2.8546	2.30103	2.30103	2.30103	2.30103	2.30103	2.30103	2.30103	2.30103	2.30103	2.30103		2.93974	2.30103	2.30103	2.30103		2.30103	2.30103	2.30103	2.30103	2.30103		2.30103	2.30103	2.30103	2.30103	2.30103		2.30103	2.30103
AZD6244	2.39794	2.39794		2.39794	2.39794	2.39794	2.39794	2.42683	2.39794	2.39794	2.39794	2.39794	2.39794		2.81911		2.39794	2.39794	2.39794	2.39794	2.39794	2.39794	2.39794	2.39794	2.77482	2.39794	2.39794	2.39794	2.39794		3.24649	2.39794	2.39794	2.39794		2.39794	2.39794	3.48894	2.39794	2.39794		2.39794	2.39794	2.39794	2.73552	2.39794		2.67215	2.39794
AZD6482	2.29073	2.4729		2.29073	2.4939	2.29073	2.39554	2.29073	2.78272	2.29073	2.29073	2.29073	2.29073	2.29073	2.39393	2.29073	2.29073	2.29073	2.29073	2.29073	2.29073	2.29073	2.29073	2.29073	2.29073	2.29073	2.29073	2.29073	2.29073	2.29073	2.29073	2.29073	2.29073	2.29073		2.44443	2.29073	2.29073	2.29073	2.29073		2.29073	2.29073	2.29073	2.29073	2.29073	2.29073	2.29073	2.29073
CCT007093	2.18046	2.18046		2.18046	2.18046	2.18046	2.18046	2.18046	2.18046	2.18046	2.18046	2.18046	2.18046	2.18046	2.18046	2.18046	2.18046	2.18046	2.18046	2.18046	2.18046	2.18046	2.18046	2.18046	2.18046	2.18046	2.18046	2.18046	2.18046	2.18046	2.18046	2.18046	2.18046	2.18046		2.18046	2.18046	2.18046	2.18046	2.62996		2.18046	2.18046	2.18046	2.18046	2.18046		2.18046	2.18046
EHT 1864	2	2		2	2	2	2	2	2	2	2	2	2	2	2	2	2	2.19507	2	2	2	2	2	2	2	2	2	2	2	2	2	2	2.56261	2		2	2	2	2	2		2	2	2	2	2		2	2
BMS-708163	2.30103	2.30103		2.30103	2.30103	2.30103	2.30103	2.30103	3.49251	2.30103	2.30103	2.30103	2.30103	2.30103	2.30103	2.30103	2.30103	2.30103	2.30103	2.30103	2.30103	2.30103	2.30103	2.30103	2.30103	2.30103	2.30103	2.30103	2.30103	2.30103	2.30103	2.30103	2.30103	2.30103		2.30103	2.30103	2.30103	2.30103	2.30103		2.30103	2.30103	2.30103	2.30103	2.30103		2.30103	2.30103
paclitaxel							5.82533					5.09917	5.01782				4.75996			5.05859	4.13365			3.9897	5.21402			3.9897			5.50069		5.2008	3.9897			4.58483		5.21539				5.50335	3.9897	4.59615	3.9897	4.62998		5.19632
Roscovitine							1.89961					1.79588	1.79588				1.79588			1.79588	2.23949				1.79588						1.79588		1.79588	1.79588			1.79588		1.79588				1.79588	1.79588	2.00109	1.79588	1.79588		1.79588
Salubrinal							2.39926					1.95861	1.85947				1.79588			1.79588	2.07402			1.79588	1.84986						1.79588		2.38864	1.79588			1.79588		1.92				1.79588	1.79588	1.79588	1.81821	1.82979		2.08258
PF-4708671	2	2		2	2	2	2	2	2	2	2	2	2	2	2	2	2	2	2	2	2	2.24217	2	2	2	2	2		2	2	2	2	2	2		2	2	2	2	2		2	2	2	2	2		2	2
JNJ-26854165	2	2		2.31907	2	2	2.39922	2.73939	2.76198	2	2	2.09181	2	2	2	2	2.16185	2	2.00865	2	2	2.09034	2	2	2.31348	2	2		2	2.10181	2	2.27038	3.28563	2		2	2	2	2	2.14851		2.04935	2.29481	2.09539	2.17745	2		2	2
TW 37	2.98798	3.2719		3.25832	3.28284	4.05341	4.02785	3.86379	2.30103	2.40781	3.65504	3.8126	4.05797	3.10027	4.00947	3.43544	3.66203	3.66063	4.05144	3.77657	3.47912	4.34976	2.83294	2.82544	3.62988	4.70927	4.26885		3.501	3.82681	3.15739	4.4256	3.78394	3.07526		3.04693	3.13393	3.01168	3.44401	3.45265		3.34164	3.79117	3.27692	3.87114	3.26092		3.61682	3.24921
CCT018159	2	2		2.13437	2	2	2.12873	2	2.21743	2	2	2	2	2.13387	2	2.35524	2	2.4254	2.51109	2	2	2	2	2	2	2.38027	2.04092		2	2.05632	2.00368	2.3279	2	2		2.09819	2	2	2.12911	2.22526		2	2.44217	2.24277	2	2		2	2
AG-014699	2.30103	2.30103		2.30103	2.30103	2.30103	2.819	2.36302	2.30103	2.30103	2.30103	2.34381	2.30103	2.30103	2.30103	2.30103	2.30103	2.712	2.30103	2.30103	2.30103	2.30103	2.30103	2.30103	2.30103	2.30103	2.30103		2.30103	2.30103	2.30103	2.30103	2.30103	2.30103		2.30103	2.30103	2.30103	2.30103	2.30103		2.30103	2.30103	2.30103	2.30103	2.30103		2.30103	2.30103
lapatinib							2.69897					2.69897	2.69897				2.70479			3.14111	2.69897				2.69897						2.69897		2.69897	2.69897			2.69897		2.69897				3.60811	2.69897	2.69897	2.69897	2.69897		2.69897
GSK269962A							3.52419					2.60206	2.72808				2.60206			2.60206	2.60206			2.60206	2.60206						2.60206		2.60206	2.60206			2.60206		2.60206				2.60206	5.0103	2.60206	2.60206	2.60206		3.85135
Doxorubicin	4.67278	4.81203		4.49662	4.79823	4.72571	4.71913	4.68278	5.07201	4.19983	4.70863	4.65515	4.28834	4.09395	4.88993	4.75319	4.33616	4.1625	5.03772	4.54576	4.39642	4.92765	4.68051	2.9897	3.7892		3.66596	2.9897	4.07858	4.30677	4.50689	4.87728	4.18687	3.55049		4.14075	3.95866	3.0679	3.89381	3.98083			4.52507	2.9897	3.82592	4.06166	3.78026	4.27984	4.29229
etoposide	2.81516	3.29982		3.06202	2.99655	3.31217	3.61404	2.64656	3.30786	2.63439	3.15942	4.20412	2.9215	2.063	3.63361	3.37124	4.20412	2.95653	3.20008	2.47761	3.4458	3.98556	3.09825	1.79588	3.07519		2.66482	1.79588	3.39305	3.07637	4.1026	3.49726	3.16129	2.43568		2.65713	2.65973	1.79588	3.69068	2.58315			4.19263	1.79588	3.00928	3.26334	2.60635	3.13256	3.29784
Gemcitabine	4.01558	4.36603		2.9897	3.71414	5.39794	5.20434	5.39794	5.39794	5.01593	5.39794	5.22693	5.02814	4.60717	4.9525	4.48377	3.99023	5.39794	5.39794	5.39794	5.39794	3.48949	5.39794	2.9897	5.39794		4.46638	4.2694	4.64502	5.39794	5.39794	5.39794	5.39794	5.39794		3.69189	5.39794	2.9897	5.39794	4.66086			5.39794	2.9897	5.39794	4.47143	3.65629	5.39794	5.28317
Mitomycin-C	3.84143	4.20412		4.20412	4.20412	4.05855	4.20412	4.20412	4.20412	3.80759	3.3667	3.98295	3.5893	3.2696	4.07476	3.93894	3.46137	3.97213	3.85568	3.68358	4.20412	3.52096	4.20412	1.79588	3.647		3.1026	2.62286	4.20412	4.14221	3.8931	3.97552	4.20412	3.65529		3.28126	3.61384	2.53782	4.20412	3.3002			4.20412	3.45281	3.8395	4.05152	3.67349	3.62051	4.20412
Vinorelbine	5.05615	5.15832		5.12194	5.17985	4.68012	5.37387	4.77149	5.52401	5.30814	5.35465	5.47178	5.06177	4.85633	5.49372	5.45556	5.91275	5.19507	4.41781	5.21704	4.6662	5.50817	5.53812	4.19382	5.39412		5.13857	4.19382	5.5194	4.33943	5.87632	5.18965	5.47377	4.47433		5.2028	4.75048	4.19382	5.71144	5.08695			6.39925	4.19382	4.20876	5.02727	4.50701	5.52602	4.90764
NSC-87877	1.79588	1.79588		1.79588	1.79588	1.79588	1.79588	1.79588	2.25293	1.79588	1.79588	1.79588	1.79588	1.79588	1.79588	1.79588	1.79588	1.79588	1.79588	1.79588	1.79588	1.79588	1.79588	1.79588	1.79588		1.79588	1.79588	1.79588	1.79588	1.79588	1.79588	1.79588	1.79588		1.85095	1.79588	1.79588	1.79588	1.79588			1.79588	1.79588	1.79588	1.79588	1.79588	1.79588	1.79588
Bicalutamide	2.9897	2.9897		2.9897	2.9897	2.9897	2.9897	2.9897	2.9897	2.9897	2.9897	2.9897	2.9897	2.9897	2.9897	2.9897	2.9897	2.9897	2.9897	2.9897	2.9897	2.9897	2.9897	2.9897	2.9897		2.9897	2.9897	2.9897	2.9897	2.9897	2.9897	2.9897	2.9897		2.9897	2.9897	2.9897	2.9897	2.9897			2.9897	2.9897	2.9897	2.9897	2.9897	2.9897	2.9897
QS11	1.9897	2.21666		2.379	2.93939	1.9897	2.47878	2.4391	2.8996	2.55916	2.34023	2.45109	1.9897	2.2106	1.9897	1.9897	1.9897	1.9897	2.16309	1.9897	2.13205	1.9897	2.47823	1.9897	1.9897		1.9897	1.9897	1.9897	1.9897	2.22082	2.17319	1.9897	1.9897		1.9897	1.9897	1.9897	1.9897	2.18886			2.40684	1.9897	2.10566	1.9897	2.17638	1.9897	1.9897
Midostaurin	3.29073	3.29073		3.29073	3.29073	3.29073	3.29073	3.91785	3.32473	3.29073	3.55903	3.70311	3.29073	3.53536	3.99775	3.29073	3.29073	3.32328	3.29073	3.29073	3.29073	3.92379	3.95017	3.29073	3.29073		3.29073	3.38809	3.87241	3.47995	3.29073	3.76065	3.83727	3.29073		3.49217	3.29073	3.29073	3.29073	3.29073			3.4899	3.29073	3.29073	3.29073	3.3121	3.52464	3.29073
CHIR-99021	2.59176	2.59176		2.59176	2.59176	2.59176	2.59176	3.23285	2.59176	2.59176	2.59176	2.59176	2.59176	2.59176	2.59176	2.59176	2.59176	2.59176	2.59176	2.59176	2.59176	2.59176	2.59176	3.51076	2.59176		2.59176	2.59176	2.59176	2.59176	2.59176	2.59176	2.59176	2.59176		2.59176	2.59176	2.59176	2.59176	2.59176			2.59176	2.59176	2.59176	2.59176	2.59176	2.77755	2.59176
AP-24534	3.29073	3.29073		3.29073	3.29073	3.29073	3.7242	3.29073	3.58124	3.4002	3.29073	3.29073	3.29073	3.52905	4.91442	3.29073	3.29073	3.46466	3.29073	3.29073	3.29073	3.56441	3.29073	3.29073	3.29073		3.29073	3.29073	3.29073	3.5328	3.45751	3.29073	3.90507	3.29073		4.72747	3.29073	3.29073	3.29073	3.29073			3.29073	3.29073	3.29073	3.29073	3.29073	3.44369	5.58619
JNK-9L	2.99422	3.20542		2.29766	3.65826	3.39639	3.42877	3.27202	3.64277	3.40138	2.89917	3.93416	3.61028	3.17459	3.78374	3.30097	3.58317	3.18508	3.2056	2.71199	3.53106	3.54345	3.60371	2.29073	3.01211		2.95211	3.35519	3.05124	3.05279	4.10439	3.38208	3.17298	2.95399		3.47531	3.24082	2.42074	3.29662	3.5444			3.91231	2.29073	3.03449	3.30885	3.22321	3.03042	2.95979
PF-562271	2.59176	2.59176		2.59176	2.59176	2.59176	2.59176	2.59176	2.59176	2.95899	2.59176	2.59176	2.59176	2.59176	2.59176	2.59176	2.59176	2.59176	2.59176	2.59176	2.59176	2.59176	2.59176	2.59176	2.59176		2.59176	2.59176	2.64744	2.59176	2.6294	2.8178	2.99317	2.59176		2.91411	2.59176	2.59176	2.59176	2.59176			2.59176	2.59176	2.59176	2.79139	2.59176	2.99444	2.59176
DMOG	0.516424	-0.60206		0.0672545	-0.183092	1.02921	0.639366	-0.60206	-0.60206	0.219474	0.168975	0.900557	0.78691	0.247422	0.400092	0.781156	0.634401	-0.307675	0.754679	-0.390094	1.80087	0.192722	1.01088	0.245699	1.34644		0.278706	-0.055256	0.34932	0.526546	0.892323	0.201026	1.15542	0.175474		0.67887	0.58582	-0.593813	0.221262	-0.60206			0.82952	0.214056	-0.375724	1.06478	0.515464	0.680723	0.744789
FTI-277	2.9897	2.9897		2.9897	2.9897	2.9897	2.9897	2.9897	2.9897	2.9897	2.9897	2.9897	2.9897	2.9897	2.9897	2.9897	2.9897	2.9897	2.9897	2.9897	2.9897	2.9897	2.9897	2.9897	2.9897		2.9897	2.9897	2.9897	2.9897	2.9897	2.9897	2.9897	2.9897		2.9897	2.9897	2.9897	2.9897	2.9897			2.9897	2.9897	2.9897	2.9897	2.9897	2.9897	2.9897
OSU-03012	1.79588	1.79588		3.01293	3.61762	2.01632	2.77088	2.60347	3.37066	2.58268	2.81783	2.81113	2.565	2.29364	1.82541	2.77014	2.6333	2.16833	2.66171	2.40455	2.60381	3.07732	2.71893	1.79588	1.79588		2.31894	1.88241	2.49684	2.44976	2.61588	2.95947	2.36044	1.79588		2.59397	1.98753	1.79588	1.79588	1.79588			2.67117	1.79588	1.79588	2.57389	2.1045	1.79588	2.1226
Cyclopamine							1.79588					1.88232	1.79588				1.79588			1.79588	1.79588			1.79588	1.79588						1.79588		1.9291	1.79588			1.79588		1.79588				1.79588	1.79588	1.79588	1.79588	1.79588		1.79588
shikonin	2.33583	2.67607		1.79588	3.57674	3.44548	3.05767	3.16203	3.46376	3.51592	2.50871	4.06773	4.20412	3.32813	3.89778	3.03663	4.20412	2.59134	3.50709	3.0622	2.66953	4.20412	3.97073	1.79588	3.60253		2.91347	2.56789	3.15028	3.83452	3.03765	3.21285	3.50152	4.01633		4.09884	3.05874	3.2084	3.07102	2.90664			3.61352	1.79588	3.15774	2.57164	3.0333	3.03499	2.92255
AKT inhibitor VIII	2.59176	3.11954		2.59176	2.59176	2.59176	2.59176	2.59176	2.95671	2.59176	2.59176	2.59176	2.59176	2.59176	2.59176	2.59176	2.59176	2.59176	2.59176	2.59176	2.59176	2.59176	2.59176	2.59176	2.73088		2.59176	2.59176	2.59176	2.59176	2.59176	2.59176	2.59176	2.59176		2.78091	2.59176	2.59176	2.59176	2.90687			2.59176	2.59176	2.59176	2.59176	2.59176	2.59176	2.59176
embelin	1.64698	1.63272		1.87845	1.49485	1.61007	1.49485	2.07209	2.06338	1.5908	1.85175	2.45197	2.19614	2.05674	1.76028	2.63417	2.11087	1.87858	2.44703	2.17372	2.04548	1.49485	2.23968	1.49485	1.49485		1.89849	1.96435	1.49485	1.49485	2.23245	2.06418	2.43811	1.90455		2.20438	1.78644	1.49485	1.49485	2.00396			2.2958	1.49485	1.94462	2.29885	1.49485	1.86351	1.6394
FH535	2.58009	2.45546		2.13948	2.79314	2.51047	1.49485	2.17221	2.4069	2.39923	2.57414	2.4321	2.34227	2.22823	2.21563	2.69326	2.22716	2.26006	2.4461	2.30674	2.05668	3.6382	2.67988	1.49485	1.49485		2.5232	2.5882	2.46757	2.3372	2.43117	2.27038	2.63064	1.725		2.96694	1.49485	1.6518	1.49485	2.63023			2.58335	1.49485	2.19618	2.44377	2.07685	2.68829	2.12322
pac-1	2.59176	2.59176		2.59176	2.59176	2.59176	3.04083	2.59176	3.13159	2.59176	2.59176	2.59176	2.59176	2.59176	2.59176	2.59176	2.59176	2.59176	3.06105	2.59176	2.71473	2.59176	2.59176	2.59176	2.59176		2.59176	2.59176	2.59176	2.77285	2.74695	2.59176	2.59176	2.59176		2.59176	2.59176	2.59176	2.59176	2.59176			2.59176	2.59176	2.59176	2.9592	2.59176	2.59176	2.59176
IPA-3	1.49485	1.49485		1.49485	1.49485	1.49485	1.49485	1.49485	2.47912	2.38012	1.949	1.49485	1.49485	1.49485	1.49485	1.49485	1.49485	1.54713	1.49485	1.49485	1.49485	1.49485	1.49485	1.49485	2.02509		1.49485	1.49485	1.49485	1.49485	1.49485	1.49485	1.85581	1.66353		1.84543	1.49485	1.49485	1.49485	1.50522			1.49485	1.49485	1.49485	1.49485	1.49485	1.49485	1.49485
GSK-650394	1.79588	1.98587		2.49394	2.28646	1.79588	1.79588	2.31081	2.53044	1.79588	2.10889	1.80771	2.0328	1.79588	1.79588	1.86982	1.79588	1.79588	2.27943	2.11921	1.79588	2.72674	2.73072	1.79588	1.82571		1.79588	1.79588	2.18158	1.96696	1.79588	2.06739	2.24219	1.79588		2.11604	1.79588	1.79588	1.79588	1.79588			2.63234	1.79588	1.79588	2.5992	2.72794	1.88458	1.79588
BAY 61-3606	2.09691	2.09691		2.09691	2.84534	2.13683	3.23517	3.00874	2.86631	2.61697	2.75191	2.09691	2.31241	2.65377	2.09691	2.09691	2.09691	2.81659	2.8968	2.22521	3.131	2.33681	2.76139	2.09691	2.74283		2.09691	2.09691	2.09691	2.86066	2.09691	2.09691	3.25399	2.09691		2.33152	2.51488	2.09691	2.09691	2.14593			2.55052	2.48143	2.28976	2.97143	2.60756	2.49856	2.56836
thapsigargin	5.69897	4.50301		4.94228	5.69897	4.86292	5.69897	4.49039	5.69897	5.56867	5.69897	5.69897	5.31709	5.69897	4.76219	5.57013	5.69897	5.69897	5.69897	5.69897	5.69897	5.67276	5.38589	3.29073	5.69897		5.14047	3.60653	5.49596	4.54416	5.3288	5.05659	4.789	4.82942		5.69897	4.12463	3.29073	4.49437	5.69897			5.69897	3.29073	5.29415	4.63518	5.34569	5.69897	5.1337
Obatoclax Mesylate	3.56259	3.08174		4.07745	3.80698	3.98265	4.20412	4.20412	4.20412	3.74542	4.20412	4.10784	4.20412	3.05208	2.79642	3.97243	3.24014	4.20412	4.20412	4.20412	4.06724	4.06996	4.05548	1.79588	4.04833		3.12392	4.03856	3.29674	3.8779	4.20412	3.41299	3.61674	3.71614		3.8058	3.95862	2.12563	3.77844	3.37194			4.20412	2.87286	3.75584	4.20412	2.62615	4.20412	3.89057
BMS-754807	2.73106	2.59176		3.22118	3.00433	2.59176	2.59176	2.59176	3.01366	2.90748	2.86648	2.69471	3.01035	2.8161	2.75199	2.59176	2.59176	3.06386	4.17533	2.81547	2.67736	3.61401	3.45074	2.59176	5		3.21834	2.62986	3.93202	2.72652	2.61075	2.93249	2.66025	2.64261		3.18279	2.59176	2.59176	2.94066	2.59176			3.17796	3.32118	2.88532	3.23103	2.59176	3.05682	2.59176
OSI-906	2.59176	2.59176		2.59176	2.59176	2.59176	2.59176	2.59176	2.59176	2.59176	2.59176	2.59176	2.59176	2.59176	2.59176	2.59176	2.59176	2.59176	3.32224	2.59176	2.59176	2.59176	2.59176	2.59176	4.55184		2.59176	2.59176	3.04406	2.59176	2.59176	2.59176	2.59176	2.59176		2.59176	2.59176	2.59176	2.59176	2.59176			2.59176	2.59176	2.59176	2.59176	2.59176	2.59176	2.59176
Bexarotene	2.09691	2.09691		2.09691	2.09691	2.09691	2.09691	2.09691	2.09691	2.09691	2.09691	2.09691	2.09691	2.09691	2.09691	2.09691	2.09691	2.09691	2.09691	2.09691	2.09691	2.22384	2.09691	2.09691	2.09691		2.09691	2.09691	2.09691	2.09691	2.09691	2.09691	2.23247	2.09691		2.09691	2.09691	2.09691	2.47604	2.09691			2.09691	2.09691	2.09691	2.09691	2.09691	2.09691	2.09691
Bleomycin	2.13494	3.60206		3.60206	3.60206	2.7611	2.80246	3.60206	3.60206	3.09458	2.98298	2.82988	3.20781	1.40092	3.60206	3.09276	2.54436	3.60206	3.60206	3.05691	3.14453	3.60206	2.67531	1.19382	1.59708		1.98061	1.97291	1.70624	3.4264	3.09241	3.29884	3.006	2.30617		2.5934	3.60206	1.19382	1.72307	2.68739			3.60206	1.4116	1.66905	2.40692	3.28316	2.84311	3.39933
LFM-A13	1.79588	1.79588		1.79588	1.79588	1.79588	1.79588	1.79588	1.79588	1.79588	1.79588	1.79588	1.79588	1.79588	1.79588	1.79588	1.79588	1.79588	1.79588	1.79588	1.79588	1.79588	1.79588	1.79588	1.79588		1.79588	1.79588	1.79588	1.79588	1.79588	1.79588	1.79588	1.79588		1.79588	1.79588	1.79588	1.79588	1.79588			1.79588	1.79588	1.79588	1.79588	1.79588	1.79588	1.79588
AUY922	4.45507	3.97932		4.5495	5.31408	3.8256	4.69226	4.96959	5.17866	4.51252	5.08544	4.72481	4.70175	4.40342	4.67464	4.53331	4.29654	4.76575	4.66342	4.67461	3.64382	4.88638	5.21707	3.59176	4.76892		3.98166	3.59176	4.05753	4.62984	4.78065	4.97446	4.76071	4.88546		4.99268	4.26804	3.59176	3.59176	3.92699			5.02133	4.96797	4.91924	4.47281	4.52033	4.5774	3.59176
Bryostatin 1	5.09691	5.09691		5.09691	5.09691	5.09691	5.09691	5.09691	5.09691	5.09691	5.09691	5.09691	5.09691	5.09691	5.09691	5.09691	5.09691	5.09691	5.09691	5.09691	5.09691	5.09691	5.09691	5.09691	5.09691		5.09691	5.09691	5.09691	5.09691	5.09691	5.09691	5.09691	5.09691		5.09691	5.09691	5.09691	5.09691	5.09691			5.09691	5.09691	5.09691	5.09691	5.09691	5.09691	5.09691
Pazopanib	2.09691	2.09691		2.09691	2.09691	2.09691	2.09691	2.09691	2.09691	2.09691	2.09691	2.09691	2.09691	2.42737	3.96232	2.09691	2.09691	2.09691	2.09691	2.09691	2.09691	2.70317	2.09691	2.09691	2.09691		2.09691	2.795	2.09691	2.09691	2.09691	2.09691	2.09691	2.09691		4.50515	2.09691	2.09691	2.09691	2.09691			2.09691	2.09691	2.09691	2.09691	2.09691	2.09691	2.09691
LAQ824	5.26211	4.35718		4.49134	4.38945	4.23738	5.0439	4.54547	5.04436	4.66878	4.80567	4.3032	4.39679	3.95999	4.56011	4.11599	3.6481	4.21666	4.47347	4.2267	4.74314	4.30608	4.60925	2.9897	5.28945		3.98076	4.0035	4.44775	4.25854	4.3753	4.69581	5.13521	4.14539		4.56255	4.69641	4.26505	4.39718	4.61376			4.39266	3.55952	4.45228	4.48243	4.3416	4.59252	4.15893
Epothilone B	5.07513	5.4359		6.19507	6.66148	5.61697	5.74925	6.12299	6.90309	5.63378	6.34611	5.32063	6.06753	5.71569	5.50586	6.22125	4.98659	5.6798	6.90309	6.027	5.21776	6.08211	6.90309	4.49485	5.96275		5.60554	4.83573	5.7759	6.12575	5.97155	5.58894	5.83295	5.12122		6.34464	5.21254	4.49485	5.46027	5.38771			6.69734	4.49485	6.20026	5.70044	5.07627	6.23562	5.13692
GSK-1904529A	2.9897	2.9897		2.9897	2.9897	2.9897	2.9897	2.9897	2.9897	2.9897	2.9897	2.9897	2.9897	2.9897	2.9897	2.9897	2.9897	2.9897	2.9897	2.9897	2.9897	2.9897	2.9897	2.9897	2.9897		2.9897	2.9897	2.9897	2.9897	2.9897	2.9897	2.9897	2.9897		2.9897	2.9897	2.9897	2.9897	2.9897			2.9897	2.9897	2.9897	2.9897	2.9897	2.9897	2.9897
Tipifarnib	2.49225	2.17381		2.98749	2.9232	2.63741	2.89181	2.37754	3.46654	3.01041	3.36543	2.67086	2.72903	1.99451	2.44602	1.92771	1.98032	2.48085	3.21008	3.0632	3.04517	3.2372	3.18352	1.79588	4.20412		1.81398	1.79588	2.49321	2.9513	2.8354	2.34359	3.25605	1.79588		2.99834	1.79588	1.79588	2.59547	2.74596			3.23267	2.23211	2.57867	3.88618	2.52604	2.88039	2.30668
AS601245	2.09691	2.1486		2.09691	2.31555	2.09691	2.09691	2.09691	2.51158	2.09691	2.53762	2.43448	2.65274	2.66606	2.13459	2.09691	2.09691	2.09691	2.09691	2.09691	2.09691	2.09691	2.09691	2.09691	2.09691		2.09691	2.09691	2.09691	2.62883	2.09691	2.09691	2.74697	2.09691		2.58711	2.09691	2.09691	2.09691	2.59303			2.09691	2.85754	2.17345	2.26933	2.12734	2.3515	2.09691
AZ628							3.43904					2.39794	4.80618				2.39794			2.39794	2.39794				3.31538						4.80618		2.87009	2.39794			2.39794		2.39794				2.7067	3.45371	2.39794	2.39794	2.39794		3.0938
Rapamycin							5.20211					4	4.48654				4			4.34857	5.52377			4	4.88211			4			4		4	4			4.27735		4				4	4	4	4.50498	4.00357		5.52455
Sorafenib							2.39794					2.39794	2.39794				2.39794			2.79815	2.72487			2.39794	2.39794						2.39794		4.49699	2.39794			2.39794		2.39794				2.39794	2.39794	3.32723	2.42711	2.39794		2.56927
VX-680							4.60712					2.69897	2.72724				2.69897			3.46743	2.69897			2.69897	3.93694			2.69897			2.69897		3.05466	2.69897			2.69897		2.69897				3.64606	2.69897	2.9281	2.69897	2.69897		5.10721
Imatinib							2.69897					2.69897	2.69897				2.69897			2.69897	2.69897			2.69897	2.69897			2.69897			2.69897		2.69897	2.69897			2.69897		2.69897				2.69897	2.69897	2.69897	2.69897	2.69897		2.69897
TAE684							3.36437					2.69897	2.80379				2.69897			2.69897	2.69897			2.69897	4.25452			2.87717			2.69897		3.61041	2.69897			2.69897		3.47752				2.94649	2.69897	2.69897	2.69897	2.69897		2.69897
Crizotinib							2.69897					2.69897	2.69897				2.69897			2.69897	2.69897			2.69897	2.69897			2.69897			2.69897		2.69897	2.69897			2.69897		2.69897				2.69897	2.69897	2.69897	2.69897	2.69897		2.69897
AZD0530							2.69897					2.69897	2.69897				2.69897			2.69897	2.69897			2.69897	2.69897			3.04959			2.69897		2.69897	2.69897			2.69897		2.69897				3.06448	2.69897	2.69897	2.69897	2.69897		2.69897
S-Trityl-L-cysteine							3.48417					2.29073	2.76313				2.43042			3.2073	3.0784			2.29073	3.34398			2.29073			2.83436		2.64753	2.29073			2.45157		3.06594				2.925	2.29073	2.62285	2.29073	2.65951		2.96521
Z-LLNle-CHO							2.64546					2.59176	3.52153				2.59176			2.59176	2.62308			2.59176	2.59176			3.31254			2.59176		2.59176	2.59176			2.59176		2.59176				2.59176	2.82417	2.59176	2.59176	2.59176		3.25021
Sunitinib							3.21166					2.18608	2.55548				2.09691			2.09691	2.78902			2.09691	2.87244			2.09691			2.09691		4.09749	2.09691			2.12286		2.4352				2.65291	2.4312	2.09691	2.13977	2.09691		2.49065
Dasatinib							3.69926					3.81085	2.98698				2.89279			4.29289	3.00678			4.13765	2.89279			4.82655			2.89279		2.89279	2.89279			2.89279		2.89279				4.26463	3.41343	4.08476	2.89279	2.89279		2.89279
GNF-2							2.89279					2.89279	2.89279				2.89279			2.89279	2.89279			2.89279	2.89279			2.89279			2.89279		2.89279	2.89279			2.89279		2.89279				2.89279	2.89279	2.89279	2.89279	2.89279		2.89279
CGP-60474							4.70528					4.2518	4.68735				4.18769			4.32113	4.70071			3.59176	4.55296			3.59176			3.78129		4.09673	3.59176			4.08649		4.26623				4.27995	4.01634	4.221	4.15786	4.11598		4.11422
CGP-082996							2.38035					2.29073	2.29073				2.29073			2.29073	2.71809			2.29073	2.29073			2.29073			2.29073		2.29073	2.29073			2.29073		2.29073				2.3371	2.29073	2.29073	2.29073	2.29073		2.29073
A-770041							2.76254					2.33668	2.4312				2.29073			2.36242	2.29073			2.29073	2.29073			2.94011			2.29073		2.29073	2.29073			2.29073		2.29073				3.05858	2.29073	2.29587	2.29073	2.29073		2.29073
WH-4-023							2.46898					2.29073	2.29073				2.29073			2.29073	2.29073			3.72252	2.29073			4.69897			2.37406		2.29073	2.29073			2.29073		2.29073				2.73172	2.29073	2.32795	2.29073	2.29073		2.29073
WZ-1-84							1.9897					1.9897	1.9897				1.9897			2.13016	1.9897			1.9897	1.9897			1.9897			1.9897		1.9897	1.9897			1.9897		1.9897				2.46714	1.9897	1.9897	1.9897	2.04274		1.9897
PHA-665752							2.69897					2.69897	2.69897				2.69897			2.69897	2.69897			2.69897	2.69897			2.69897			2.69897		3.09003	2.69897			2.69897		2.69897				2.69897	2.69897	2.69897	2.69897	2.69897		2.69897
BI-2536							4.77787					4.2328	4.42617				4.05444			4.65232	3.59618			3.59176	4.65401			3.59176			5.07395		4.88603	3.59176			3.75998		4.19755				4.19139	3.59176	3.98742	3.64559	4.01495		4.56221
BMS-536924							2.94908					2.40545	2.72298				2.29073			2.29073	2.71362			2.29073	4.23844			2.98234			2.70234		3.42878	2.29073			2.55281		3.60199				2.94916	2.29073	2.29073	2.29073	2.36261		2.29073
BMS-509744							2.17661					1.9897	2.31783				1.9897			1.9897	1.9897			1.9897	2.79105			1.9897			1.9897		1.9897	1.9897			1.9897		2.02175				2.02985	1.9897	1.9897	2.04067	1.9897		1.9897
CMK							3.53343					2.39794	2.41717				2.39794			2.6595	2.39794			2.39794	2.39794			2.39794			2.39794		2.39794	2.39794			2.39794		2.39794				2.73961	2.39794	2.39794	2.39794	2.39794		2.39794
Pyrimethamine							2.44326					1.69897	1.69897				1.69897			1.69897	2.02496			1.69897	1.80261						2.63829		2.92612	1.69897			1.70923		2.74858				1.69897	1.69897	1.69897	2.2926	1.71046		2.10938
JW-7-52-1							5.1981					4.33452	4.57679				3.00487			4.16158	4.20588			2.92082	4.8797			4.01138			4.82393		4.3049	2.92082			4.138		4.55456				4.24183	3.86689	4.43291	2.92082	4.08599		4.4249
A-443654							4.48397					3.78778	3.87728				3.40603			4.07403	3.70724			2.9897	3.9891			3.58343			3.04151		3.0987	2.9897			3.5262		2.9897				3.65831	2.9897	3.22393	3.15439	3.46553		3.29909
GW843682X							5.00592					4.71291	4.9471				4.2742			4.81741	4.28637			3.59176	4.68191			3.59176			4.47764		5.05753	3.59176			4.23603		4.61801				4.46667	3.59176	4.16204	3.61192	3.59176		4.95765
MS-275							4.00105					2.88986	3.39469				2.30103			2.81831	3.75382				2.93793						3.29219		4.19688	2.30103			3.41801		3.51461				2.85705	2.5339	2.40061	3.36248	3.10619		3.30398
Parthenolide							3.33294					2.30103	2.30103				2.30103			2.30103	2.64053			2.30103	2.30103						2.30103		2.30103	2.30103			2.30103		2.30103				2.30103	2.30103	2.30103	2.30103	2.30103		2.30103
MG-132							3					3.39972	4.48427				3.79241			4.04263	3			3	3						3.64516		3	3			3		3				3	3.30895	3.24557	3	3		3
KIN001-135							2.30103					2.30103	2.30103				2.30103			2.30103	2.30103			2.30103	2.30103						2.30103		2.30103	2.30103			2.30103		2.30103				2.30103	2.30103	2.30103	2.30103	2.30103		2.30103
TGX221							2.04008					2	2				2			2	2			3.47134	2						2		2	2			2		2				2	3.86205	2	2	2		2
[truncated: 1,075 more columns]

## Sheet: GDSC.IC50.RECOMPUTED
	22RV1	23132-87	380	5637	639-V	647-V	697	769-P	786-0	8305C	8505C	8-MG-BA	A101D	A172	A204	A2058	A253	A2780	A375	A388	A3-KAW	A427	A431	A498	A4-Fuk	A549	A673	A704	ABC-1	ACHN	ACN	AGS	ALL-PO	AM-38	AML-193	AN3-CA	ARH-77	AsPC-1	ATN-1	AU565	B2-17	BALL-1	BB30-HNC	BB49-HNC	BB65-RCC	BC-1	BC-3	BCPAP	BE-13
Erlotinib							2.76445					2.69897	2.69897				2.69897			2.83938	2.69897				2.69897						2.69897		2.69897	2.69897			2.69897		2.69897				3.90752	2.69897	2.69897	2.69897	2.69897		2.69897
AICAR	-0.30103	-0.30103		-0.30103	-0.124973	-0.0060973	0.499049	-0.30103	0.0632134	-0.30103	-0.254207	-0.245697	0.442446	-0.30103	-0.30103	-0.30103	-0.217477	-0.23742	-0.165825	-0.30103	0.66932	-0.30103	-0.189449	-0.30103	0.804299	-0.30103	-0.30103	-0.30103	-0.30103	0.252546	-0.146379	-0.30103	0.601966	0.251819		-0.30103	-0.30103	-0.0703169	0.49903	0.570245		0.275564	0.296706	-0.30103	0.0201651	-0.120706		0.114277	1.13956
Camptothecin	5.35853	5.03198		5.67162	5.8962	5.86328	5.45717	4.8468	5.2993	4	5.50585	5.77989	5.5376	5.0804	5.34969	5.92445	4.61601	5.51145	6.01323	5.12843	5.44009	5.62525	5.53165	5.4828	5.23958	4.76422	5.97469	5.24413	5.69897	5.02273	4.22026	5.73283	5.85078	5.383		4.65287	4.97757	4	5.49757	5.34679		5.80688	5.46092	4	5.73283	4.71534		5.47237	4.98758
Vinblastine	5.05998	5.07007		5.91009	5.34872	5.04964	5.41567	4.6784	4.93892	5.50169	5.55909	5.50446	5.05998	5.20761	5.37986	5.55596	5.14086	5.51004	5.62342	5.24336	5.16558	5.5986	5.23359	5.22841	5.78781	4.97143	5.08302	4	5.05061	4.23935	5.01457	4.94424	6.22185	4.56815		5.17783	4.2572	5.01773	6.17393	5.65758		5.18509	5.52871	5.05404	4.88639	4.47782		5.59007	6.40824
Cisplatin	2	2		2.4321	2.66194	2.17341	2.41703	2	2.39238	2	2	2.28705	2.49604	2	2.04639	2.52843	2.17178	2.35362	2.916	2	2.3409	2	2	2	2.21277	2	2.65509	2	2.49722	2.14931	2	2.03085	2	2.09397		2.03364	2.08649	2	2	2		2.11213	2.2631	2	2.56818	2		2	2
Cytarabine	2.88466	3.79239		3.6587	3.07115	3.22481	5.10721	3.69806	3.12496	2.69897	2.69897	3.45982	3.13416	2.80977	3.57383	3.81163	2.76795	3.59734	4.11822	3.61379	2.78903	4.45173	2.69897	2.69897	3.08231	3.88652	3.66458	2.69897	2.69897	3.47642	2.69897	2.97615	3.36121	2.83513		2.69897	2.69897	2.84133	3.81333	3.7735		4.32103	3.76115	2.69897	4.12691	2.69897		3.34035	3.27546
Docetaxel	5.5986	5.29843		6.67778	5.89279	5.65561	5.5157	4.90309	5.17134	5.13253	5.97881	6.25181	5.27165	5.72125	4.90309	6.13668	5.05355	5.37161	5.74958	5.5544	4.90309	5.75203	6.14267	6.5376	5.0655	6.06048	5.58336	4.90309	4.94692	4.91186	4.90309	6.03621	5.05404	4.9594		5.33819	4.90309	5.10513	5.80967	5.68403		4.90309	6.18046	5.56067	5.41567	4.90309		5.92812	5.70774
Methotrexate	3.69897	3.69897		3.69897	3.69897	3.69897	5.08513	4.60119	3.69897	3.69897	3.69897	3.69897	3.69897	3.69897	3.69897	3.69897	3.69897	4.36643	3.69897	3.69897	4.47392	3.69897	3.69897	3.69897	4.82507	3.69897	3.69897	3.69897	3.69897	4.04939	3.69897	3.69897	3.69897	3.69897		3.69897	3.96023	3.69897	5.02595	3.69897		4.63695	3.69897	3.69897	3.69897	3.69897		4.59142	3.69897
ATRA	2	2		2	2	2	2	2	2	2	2	2	2	2	2	2	2	2	2	2	2	2	2	2	2	2	2	2	2	2	2.07036	2	3.2373	2		2	2	2	4.40824	2		2	2	2	2	2		2	2
Gefitinib	3.30103	3.30103		3.30103	3.30103	3.30103	3.30103	3.30103	3.30103	3.30103	3.30103	3.30103	3.30103	3.30103	3.30103	3.30103	3.30103	3.30103	3.30103	3.31824	3.30103	3.30103	3.30103	3.30103	3.30103	3.30103	3.30103	3.30103	3.30103	3.52997	3.30103	3.30103	3.30103	3.30103		3.30103	3.30103	3.30103	3.30103	3.35264		3.30103	3.7925	3.30103	3.30103	3.30103		3.30103	3.30103
ABT-263	2.69897	2.69897		2.69897	2.69897	2.69897	3.88233	2.79568	2.69897	2.69897	2.69897	2.69897	2.69897	2.69897	2.69897	2.69897	2.69897	2.69897	2.69897	3.50064	2.69897	3.04119	2.69897	2.69897	2.69897	2.69897	2.69897	3.38958	2.69897	2.69897	2.69897	4.05814	5.10721	2.69897		2.69967	2.69897	2.69897	4.78383	2.69897		4.17166	3.54285	2.69897	2.72421	2.69897		2.69897	4.54212
Vorinostat	2.54734	2.78558		2.57651	2.7427	2.3991	3.38422	2.31663	2.19707	2.53092	2.9047	2.62374	2.96901	2.30924	2.35515	2.33029	2.52965	2.47462	2.99477	2.52977	3.27632	3.03395	2.59284	2.52979	3.19196	2.84395	2.64401	2.45937	2.58646	2.49807	2.02297	3.24782	3.73466	2.52771		2.03401	2.44467	2.62089	3.51919	2.65056		2.9628	2.67732	2	2.46369	3.03887		3.24323	3.8044
Nilotinib	2.69897	2.69897		2.69897	2.69897	2.69897	2.69897	2.69897	2.69897	2.69897	2.69897	2.69897	2.69897	2.69897	2.84967	2.69897	2.69897	2.69897	2.69897	2.69897	2.69897	2.69897	2.69897	2.69897	2.69897	2.69897	2.69897		2.69897	2.69897	2.69897	2.69897	2.69897	2.69897		2.69897	2.69897	2.69897	2.69897	2.69897		2.69897	2.69897	2.69897	2.69897	2.69897		2.69897	5.06905
RDEA119	2.30103	2.51249		2.30103	2.30103	2.30103	2.30103	2.30103	2.63316	2.86058	2.63235	2.30103	3.51603		2.30103	2.30103	2.44848	2.30103	4.06895	2.30103	2.30103	2.30103	2.48137	2.30103	3.0585	3.72881	2.30103	2.35092	2.30103	2.30103	4.25057	3.90609	2.30103	2.30103		2.30103	2.30103	3.06401	2.30103	2.30103		2.30103	3.29117	2.30103	2.30502	2.30103		2.90733	2.30103
CI-1040	2	2		2	2	2.06003	2.30967	2	2.75981	2.07985	2.61925	2.34521	3.18104	2	2.1295	2.27423	2	2.67764	3.92296	2	2	2.4266	2.21529	2	2.32157	2.65712	2.12756	2	2	2.07646	3.00555	3.01053	3.28801	2		2.17757	2	2.11229	2.03047	2.03319		2	2.62258	2	2.61128	2		2.34154	2
temsirolimus	3.69897	3.69897		3.69897	5.47237	3.69897	5.07366	3.69897	4.25563	3.69897	3.69897	3.69897	3.76518	4.98548	4.27901	4.46547	3.69897	4.51018	5.8962	3.69897	3.69897	3.69897	3.69897	3.69897	3.96198	4.96617	3.75548	3.69897	3.69897	3.69897	3.69897	6.10721	3.69897	3.69897		4.2871	3.69897	3.69897	4.80771	3.69897		3.69897	4.08024	3.69897	5.34294	3.69897		4.1626	6.03621
AZD-2281	2.30103	2.30103		2.30103	2.30103	2.30103	2.64553	2.30103	2.30103	2.30103	2.30103	2.34731	2.30103	2.30103	2.30103	2.30103	2.30103	2.30103	2.30103	2.30103	2.30103	2.30103	2.30103	2.30103	2.30103	2.30103	2.30103	2.30103	2.30103	2.30103	2.30103	2.30103	2.30103	2.30103		2.30103	2.30103	2.30103	2.30103	2.30103		2.30103	2.30103	2.30103	2.30103	2.30103		2.30103	2.30103
ABT-888	2.30103	2.30103		2.30103	2.30103	2.30103	2.30103	2.30103	2.30103	2.30103	2.30103	2.30103	2.30103	2.30103	2.30103	2.30103	2.30103	2.30103	2.30103	2.30103	2.30103	2.30103	2.30103	2.30103	2.30103	2.30103	2.30103	2.30103	2.30103	2.30103	2.30103	2.30103	2.30103	2.30103		2.30103	2.30103	2.30103	2.30103	2.30103		2.30103	2.30103	2.30103	2.30103	2.30103		2.30103	2.30103
Bosutinib	2.69897	2.69897		3.18874	2.69897	2.69897	3.8163	2.85699	2.69897	2.69897	2.69897	2.69897	2.69897	2.69897	2.69897	2.69897	2.69897	2.69897	3.59786	2.69897	2.69897	2.69897	2.69897	2.97727	3.2942	2.69897	2.81969	2.69897	2.69897	3.3024	2.69897	2.69897	2.69897	2.69897		2.69897	2.69897	2.69897	3.22048	2.69897		2.7287	3.78859	2.69897	2.74399	2.69897		2.69897	3.4568
lenalidomide	2.30103	2.30103		2.30103	2.30103	2.30103	2.30103	2.30103	2.30103	2.30103	2.30103	2.30103	2.30103	2.30103	2.30103	2.30103	2.30103	2.30103	2.30103	2.30103	2.30103	2.30103	2.30103	2.30103	2.30103	2.30103	2.30103	2.30103	2.30103	2.30103	2.30103	2.30103	2.30103	2.30103		2.30103	2.30103	2.30103	2.30103	2.30103		2.30103	2.30103	2.30103	2.30103	2.30103		2.30103	2.30103
Axitinib	2.69897	2.69897		2.795	2.80579	2.69897	2.93488	2.69897	2.69897	2.69897	2.69897	2.69897	2.69897	2.79672	5.10721	2.69897	2.69897	2.92001	2.88073	2.69897	2.69897	2.99219	2.69897	2.69897	2.91696	2.69897	2.69897	2.69897	2.69897	2.69897	2.69897	2.69897	2.92688	2.69897		2.97354	2.69897	2.69897	3.25163	2.69897		2.69897	2.69897	2.69897	2.69897	2.69897		2.69897	3.39462
AZD7762	2.84556	3.70514		3.66364	3.29576	3.40038	4.15095	3.73044	3.37105	3.57261	3.49573	3.5729	3.44794	2.69897	5.10721	3.367	3.26243	3.10972	3.75525	2.95422	3.70941	3.75414	3.20105	2.80216	4.10452	3.67238	3.00314	3.32278	3.61997	3.8816	3.80165	3.3726	5.10721	2.80066		3.06782	3.5995	3.71706	4.39319	3.23789		4.12165	3.81647	3.0335	3.90302	2.69897		3.0471	3.5449
GW 441756	2.69897	2.69897		2.69897	2.69897	2.69897	2.69897	2.69897	2.69897	2.69897	2.69897	2.69897	2.69897	2.69897	2.69897	2.69897	2.69897	2.69897	2.69897	2.69897	2.69897	2.69897	2.69897	2.69897	2.69897	2.69897	2.69897	2.69897	2.69897	2.69897	2.69897	2.69897	2.81463	2.69897		2.69897	2.69897	2.69897	3.32914	3.18752		2.69897	2.69897	2.69897	2.69897	2.69897		2.69897	2.69897
CEP-701	2.80329	3.35711		4.15304	2.69897	2.96693	4.66015	2.69897	2.69897	2.69897	3.5379	3.99059	4.02872	2.69897	4.48785	3.07344	2.69897	3.8751	4.09447	2.69897	3.59722	4.61279	3.49474	3.67743	4.48919	4.33857	3.14632	3.02826	2.69897	4.25586	3.47332	4.80382	4.71647	2.69897		3.09821	3.22294	2.69897	4.46433	2.79783		3.65486	3.47991	2.75527	4.89928	2.87288		2.98615	4.39405
SB 216763	2			2	2	2	2	2	2	2		2.02722	2	2	2	2	2	2	2	2	2	2	2	2	2	2	2		2	2	2	2	2.11516	2		2	2	2	2	2		2	2	2	2	2		2	2
17-AAG	3.00671	4.54531		4.38237	3.66772	3	3	3.83313	4.01011	3	3.05053	3.9965	3.33238	3.75365	4.72331	4.38913	3.53074	3.96686	3.71278	3.66898	3	3.59246	4.09205	4.09028	3	5.40824	3	3	3	3.34703	4.46268	4.73542	3.03307	3.68319		4.41083	3	4.01552	3.3586	4.69016		3	4.34151	4.36281	4.10106	3.40022		3.95837	3
VX-702	2.69897	2.69897		2.69897	2.69897	2.69897	2.69897	2.69897	2.69897	2.69897	2.69897	2.69897	2.69897	2.69897	2.69897	2.69897	2.69897	2.69897	2.69897	2.69897	2.69897	2.69897	2.69897	2.69897	2.69897	2.69897	2.69897	2.69897	2.69897	2.69897	2.69897	2.69897	2.69897	2.69897		2.69897	2.69897	2.69897	2.69897	2.69897		2.69897	2.69897	2.69897	2.69897	2.69897		2.69897	2.69897
AMG-706	2.69897	2.69897		2.69897	2.69897	2.69897	2.69897	2.69897	2.69897	2.69897	2.69897	2.69897	2.69897	2.69897	3.43657	2.69897	2.69897	2.69897	2.69897	2.69897	2.69897	2.69897	2.69897	2.69897	2.69897	2.69897	2.69897	2.69897	2.69897	2.69897	2.69897	2.69897	2.69897	2.69897		2.69897	2.69897	2.69897	2.69897	2.69897		2.69897	2.69897	2.69897	2.69897	2.69897		2.69897	2.69897
KU-55933	2	2		2	2.20752	2	2.10819	2	2	2	2	2	2	2	2	2	2	2	2	2	2	2	2	2	2	2.23285	2	2	2	2	2	2	2.6723	2		2	2	2	2	2		2	2	2	2	2		2	2
Elesclomol	4.98255	4.64321		4.48043	5.28316	5.19928	5.26841	4.99611	4.89894	3.69897	5.13194	5.02595	4.75031	4.6413	5.23882	4.49026	4.78861	5.22257	5.73283	5.01412	3.70483	5.266	3.69897	4.31785	3.80165	5.14206	4.91116	4.63227	6.10721	3.69897	4.28108	6.10721	5.31785	3.85174		4.99311	3.69897	4.45309	5.06854	4.92592		3.69897	5.12784	3.94203	4.60642	4.10403		5.69897	4.24596
BIBW2992	3.30103	3.30103		3.30103	3.30103	3.30103	3.30103	3.30103	3.30103	3.30103	3.30103	3.30103	3.30103	3.30103	3.30103	3.30103	3.30103	3.30103	3.30103	3.30103	3.30103	3.30103	3.30103	3.30103	3.30103	3.30103	3.30103	3.30103	3.30103	3.30103	3.30103	3.30103	3.30103	3.30103		3.30103	3.30103	3.30103	3.30103	4.5394		3.30103	4.44442	3.30103	3.30103	3.30103		3.30103	3.30103
GDC-0449	2	2		2	2	2	2	2	2	2	2	2	2	2	2	2	2	2	2.11048	2	2	2	2	2	2	2	2	2	2	2	2	2	2	2		2	2	2	2	2		2	2	2	2	2		2	2
PLX4720	2	2		2	2	2	2.34023	2	2	2.20669	2	2.20834	3.2672	2	2	2.09865	2	2	3.69216	2	2	2	2.00776	2	2	2	2	2	2	2	3.19179	2	2	2		2	2	2	2	2		2	2	2	2	2		2.36506	2
BX-795	2.30103	2.30103		2.42995	2.30103	2.30103	3.10051	2.39043	2.33285	2.44904	2.35718	2.85227	2.53324	2.30103	3.02613	2.64301	2.30103	2.30103	3.00002	2.30103	2.5838	2.83909	2.72269	2.49053	2.39052	2.91687	2.30103	2.56624	2.56941	2.30103	2.30103	2.89674	3.95845	2.30103		2.77298	2.30103	2.30103	3.33588	2.30103		2.30103	2.68329	2.30103	2.30103	2.30103		2.72755	3.30097
NU-7441	2.69897	2.69897		2.69897	2.91575	2.69897	2.89098	2.69897	2.69897	2.69897	2.69897	2.69897	2.69897	2.69897	2.69897	2.69897	2.69897	2.69897	2.69897	2.69897	2.69897	2.69897	2.69897	2.69897	2.69897	2.92508	2.69897	2.69897	2.69897	2.69897	2.69897	2.69897	2.69897	2.69897		2.69897	2.69897	2.69897	2.69897	2.69897		2.69897	2.69897	2.69897	2.69897	2.69897		2.69897	2.69897
SL 0101-1	2	2		2	2	2	2	2	2	2	2	2	2	2	2	2	2	2	2	2	2	2	2	2	2	2	2	2	2	2	2	2	2	2		2	2	2	2	2		2	2	2	2	2		2	2
Bortezomib							5.80134					6.50864	6.67778				5.98297			6.34679	5.85387				6.02687						6.37675		5.49349	4.69897			5.63827		5.50864				6.11919	6.1549	6.4318	5.61979	5.62342		5.65365
BIRB 0796	2	2		2	2	2	2	2	2	2	2	2	2	2	2	2	2	2	2	2	2	2	2	2	2	2	2	2	2	2	2	2	2	2		2.03432	2	2	2	2		2	2	2	2	2		2	2
JNK Inhibitor VIII	2	2		2	2	2	2	2	2	2	2	2	2	2	2	2	2	2	2	2	2	2	2	2	2	2	2	2	2	2	2	2	2	2		2	2	2	2	2		2	2	2	2	2		2	2
681640	2.69897	2.69897		2.69897	2.69897	2.69897	2.87308	3.00498	2.71008	2.69897	2.69897	2.90232	2.69897	2.69897	2.69897	2.69897	2.69897	2.69897	2.69897	2.69897	2.69897	2.86286	2.69897	2.69897	2.69897	2.69897	2.69897		2.69897	3.34256	2.69897	2.69897	2.69897	2.69897		2.77715	2.69897	2.69897	2.82893	2.69897		2.69897	2.69897	2.69897	3.01957	2.69897		2.69897	2.69897
Nutlin-3	2.09691	2.09691		2.09691	2.09691	2.09691	2.66649	2.46552	2.09691	2.09691	2.09691	2.09691	2.60728	2.59315	2.57525	2.09691	2.09691	2.09691	2.74709	2.09691	2.23745	2.20247	2.09691	2.09691	2.09691	2.41881	2.09691	2.09691	2.09691	2.28248	2.09691	2.7232	2.22253	2.14027		2.09691	2.09691	2.09691	2.09691	2.09691		2.09691	2.09691	2.09691	2.09691	2.31733		2.09691	2.09691
PD173074	2.69897	2.69897		2.69897	2.69897	2.69897	2.82554	2.69897	2.69897	2.69897	2.69897	2.69897	2.69897	2.69897	2.69897	2.69897	2.69897	2.69897	2.69897	2.69897	2.69897	2.69897	2.69897	2.69897	3.20642	2.69897	2.69897	2.69897	2.69897	2.69897	2.69897	2.69897	2.69897	2.69897		3.44535	2.69897	2.69897	2.69897	2.69897		2.69897	2.69897	2.69897	2.69897	2.69897		2.69897	2.69897
ZM-447439	2.39794	2.39794		2.84951	2.39794	2.39794	3.20589	2.39794	2.39794	2.39794	2.39794	2.44973	2.39794	2.98317	2.39794	2.70073	2.39794	2.39794	2.96662	2.39794	2.39794	2.39794	2.39794	2.69407	2.39794	2.39794	2.39794		2.795	2.39794	2.39794	2.41895	3.12675	2.39794		2.39794	2.39794	2.39794	3.52357	2.39794		2.39794	2.39794	2.39794	2.39794	2.39794		2.39794	3.12352
RO-3306	2.30103	2.30103		2.64735	2.30103	2.30103	2.30103	2.30103	2.30103	2.30103	2.30103	2.62171	2.30103	2.64895	2.30103	2.30103	2.30103	2.30103	2.30103	2.30103	2.30103	2.30103	2.30103	2.30103	2.30103	2.30103	2.30103	2.30103	2.30103	2.30103	2.30103	2.74071	2.65075	2.30103		2.30103	2.30103	2.30103	2.30103	2.52488		2.30103	2.56045	2.30103	2.30103	2.30103		2.30103	2.30103
MK-2206	2.39794	3.42212		2.39794	2.39794	2.39794	3.56018	2.39794	2.39794	2.39794	2.39794	2.39794	2.39794		2.39794		2.39794	2.39794	2.39794	2.39794	2.39794	2.39794	2.39794	2.39794	3.64815	2.39794	2.39794	2.39794	2.39794		2.39794	3.37557	3.34437	2.39794		2.39794	2.39794	4.27679	3.41761	3.52149		2.39794	2.73162	2.39794	2.39794	2.39794		2.39794	2.39794
PD-0332991	2.7274	2.39794		2.39794	2.39794	2.39794	4.30103	2.39794	2.39794	2.39794	2.39794	2.39794	2.39794		3.5904		2.39794	2.39794	3.25022	2.39794	2.39794	2.39794	2.39794	2.39794	2.39794	2.97361	2.39794	2.39794	2.55131		2.39794	2.39794	2.75852	2.39794		2.39794	2.39794	4.40716	2.39794	2.39794		2.39794	3.56347	2.39794	3.19457	2.39794		2.41595	3.63778
NVP-BEZ235	4.46521	2.69897		4.17018	4.4773	4.13692	4.70333	6.0103	4.71377	4.40088	4.56495	4.48505	4.93405		4.66274	4.59757	2.69897	4.14807	4.83209	4.09211	4.09485	3.27626	4.36261	4.37623	4.7582	4.96819	2.69897	4.51542	3.58246	3.94665	4.11317	4.72125	3.99495	4.34266		5.25806	2.69897	4.71467	4.61511	4.26801		4.18842	4.67469	3.734	5.03058	3.83839		4.70333	4.95507
GDC-0941	2.39794	3.25156		2.60217	3.44708	2.39794	3.93855	5.10721	2.57197	2.39794	2.39794	2.39794	3.30199		3.96225	2.39794	2.39794	2.39794	3.2377	3.32235	2.39794	2.39794	2.57556	2.90307	3.74239	3.67675	2.39794	2.8841	2.39794	2.39794	2.39794	3.32389	3.72888	2.39794		3.61793	2.39794	2.39794	3.81693	3.25225		2.39794	3.29911	2.39794	2.39794	2.39794		2.39794	2.39794
AZD8055	3.22273	3.37503		2.77338	2.83508	2.93113	4.05335	2.77657	2.96992	3.15437	2.94549	2.74671	3.42956		3.82405	3.1297	2.75712	2.89259	3.50933	3.1146	3.17135	3.06477	3.04474	2.69897	4.04624	3.83289	2.69897	3.14693	2.69897	2.69897	3.04379	3.17787	3.18796	2.91339		4.18164	2.70405	3.13953	3.62222	3.03971		3.1539	3.15174	2.69897	3.73509	3.19447		3.30947	3.35542
XMD8-85							3.25714					2.09691	2.13228				2.09691			2.20532	2.67346			2.09691	2.45964						2.09691		2.26475	2.09691			2.09691		2.09691				2.41206	2.09691	2.09691	2.09691	2.09691		2.09691
PD-0325901	2.69897	2.69897		2.69897	5.12843	2.69897	2.69897	2.69897	2.69897	2.69897	4.01064	2.69897	4.73306		2.69897	3.80424	3.17728	2.69897	5.49757	2.69897	2.69897	2.69897	3.00924	3.54875	3.35856	4.88975	2.69897	2.69897	2.69897	2.69897	4.96698	5.20621	2.69897	2.69897		2.69897	2.69897	4.28508	2.69897	2.69897		2.69897	4.67695	2.69897	2.69897	2.69897		2.69897	2.69897
SB590885	2.30103	2.30103		2.30103	2.30103	2.30103	2.30103	2.30103	2.30103	2.30103	2.30103	2.30103	2.99542		2.30103	2.30103	2.30103	2.30103	2.87778	2.30103	2.30103	2.30103	2.30103	2.30103	2.30103	2.30103	2.30103	2.30103	2.30103		2.97091	2.30103	2.30103	2.30103		2.30103	2.30103	2.30103	2.30103	2.30103		2.30103	2.30103	2.30103	2.30103	2.30103		2.30103	2.30103
AZD6244	2.39794	2.39794		2.39794	2.39794	2.39794	2.39794	2.39794	2.39794	2.39794	2.39794	2.39794	2.39794		2.39794		2.39794	2.39794	2.39794	2.39794	2.39794	2.39794	2.39794	2.39794	2.52153	2.39794	2.39794	2.39794	2.39794		3.3271	2.39794	2.39794	2.39794		2.39794	2.39794	4.12477	2.39794	2.39794		2.39794	2.39794	2.39794	2.39794	2.39794		2.39794	2.39794
AZD6482	2.29073	2.51769		2.29073	2.30059	2.29073	2.35293	2.29073	2.85503	2.29073	2.29073	2.29073	2.29073	2.29073	2.29073	2.29073	2.29073	2.29073	2.29073	2.29073	2.29073	2.29073	2.29073	2.29073	2.29073	2.29073	2.29073	2.29073	2.29073	2.29073	2.29073	2.29073	2.29073	2.29073		2.53348	2.29073	2.29073	2.29073	2.29073		2.29073	2.29073	2.29073	2.29073	2.29073	2.29073	2.29073	2.29073
CCT007093	2.18046	2.18046		2.18046	2.18046	2.18046	2.18046	2.18046	2.18046	2.18046	2.18046	2.18046	2.18046	2.18046	2.18046	2.18046	2.18046	2.18046	2.18046	2.18046	2.18046	2.18046	2.18046	2.18046	2.18046	2.18046	2.18046	2.18046	2.18046	2.18046	2.18046	2.18046	2.18046	2.18046		2.18046	2.18046	2.18046	2.18046	2.63802		2.18046	2.18046	2.18046	2.18046	2.18046		2.18046	2.18046
EHT 1864	2	2		2	2	2	2.0885	2	2.24178	2	2	2	2	2	2	2	2	2.20262	2	2	2	2	2	2	2	2	2	2	2	2	2	2	2.56018	2		2	2	2	2	2		2	2	2	2	2		2	2
BMS-708163	2.30103	2.30103		2.30103	2.30103	2.30103	2.30103	2.30103	3.49258	2.30103	2.30103	2.30103	2.30103	2.30103	2.30103	2.30103	2.30103	2.30103	2.30103	2.30103	2.30103	2.30103	2.30103	2.30103	2.30103	2.30103	2.30103	2.30103	2.30103	2.30103	2.30103	2.30103	2.30103	2.30103		2.30103	2.30103	2.30103	2.30103	2.30103		2.30103	2.30103	2.30103	2.30103	2.30103		2.30103	2.30103
paclitaxel							5.6517					5.38616	5.13018				4.91151			5.284	4.17173			3.9897	5.48678			3.9897			5.57349		5.19586	3.9897			4.71557		5.23958				5.55284	3.9897	4.58436	3.9897	4.97964		5.37986
Roscovitine							2.06548					1.79588	1.80831				1.79588			1.79588	2.25185				1.92183						1.79588		1.79588	1.79588			1.79588		1.79588				1.79588	1.79588	1.79588	2.01139	1.79588		1.79588
Salubrinal							2.61227					1.94662	1.93249				1.79588			1.79588	2.10167			1.79588	2.04714						1.79588		2.39922	1.79588			1.79588		1.93623				1.79588	1.79588	1.79588	1.79588	2.04901		2.10386
PF-4708671	2	2		2	2	2	2	2	2.41391	2	2	2	2	2	2	2	2	2	2	2	2	2.14209	2	2	2	2	2		2.00211	2	2	2	2	2		2	2	2	2.18444	2		2	2	2	2	2		2	2
JNJ-26854165	2	2.1415		2.41841	2	2	2.38332	2.78633	2.8191	2	2.01106	2.07562	2	2	2	2	2.20396	2.08738	2	2	2	2.12833	2.0277	2	2.33085	2	2		2	2.13896	2.07787	2.39708	3.34817	2		2	2	2	2.33388	2.22254		2	2.28892	2.11545	2.2219	2.05349		2.10205	2
TW 37	3.13362	3.31038		3.342	3.27797	3.86662	3.90781	3.79852	2.30103	2.45538	3.73575	3.72776	4.00318	3.11059	3.91941	3.91995	3.60377	3.67851	3.90094	3.29426	3.48553	3.85755	2.91563	3.08368	3.54699	4.1901	3.88372		3.61098	3.81144	3.48646	4.18376	3.845	3.20729		2.9388	3.12624	3.3486	3.49813	3.58892		3.47773	3.88512	3.34421	3.86344	3.27366		3.64795	3.35803
CCT018159	2	2.138		2.1483	2.1518	2	2.19508	2	2	2	2.00091	2.10738	2	2.14984	2.089	2.35108	2	2.45031	2.53068	2	2	2.25339	2.00741	2	2	2.40054	2.12804		2	2.14982	2.14974	2.36392	2	2		2.16542	2	2	2.26522	2.29296		2	2.4285	2.30074	2.05552	2		2.22611	2
AG-014699	2.30103	2.30103		2.30103	2.30103	2.30103	2.80271	2.38764	2.30103	2.30103	2.30103	2.38266	2.30103	2.30103	2.30103	2.30103	2.30103	2.71688	2.30103	2.30103	2.30103	2.30103	2.30103	2.30103	2.30103	2.30103	2.30761		2.30103	2.30103	2.30103	2.30103	2.30103	2.30103		2.30103	2.30103	2.30103	2.30103	2.30103		2.30103	2.30103	2.30103	2.30103	2.30103		2.30103	2.30103
lapatinib							2.69897					2.69897	2.69897				2.69897			3.15119	2.69897				2.69897						2.69897		2.69897	2.69897			2.69897		2.69897				3.70856	2.69897	2.69897	2.69897	2.69897		2.69897
GSK269962A							3.44356					2.60206	2.77135				2.60206			2.60206	2.60206			2.60206	2.60206						2.60206		2.60206	2.60206			2.60206		2.60206				2.60206	5.0103	2.60206	2.60206	2.60206		3.94796
Doxorubicin	4.58754	4.74861		4.72239	4.73095	4.36051	4.69962	4.81107	4.98674	4.15546	4.68761	4.61048	4.34496	4.15385	4.92154	4.71557	4.40782	4.18032	4.92118	4.56447	4.40738	4.85449	4.65876	2.9897	3.79499		3.67942	3.07425	4.13006	4.39848	4.5293	4.82536	4.20979	3.44619		4.39751	3.98974	3.08057	4.24864	3.96214			4.72839	2.9897	4.53985	4.07412	3.76904	4.35154	4.39556
etoposide	3.0649	3.23368		3.19357	2.96556	3.33095	3.54906	2.67206	3.37002	2.63608	3.15436	4.20412	3.09696	1.79588	3.63067	3.35498	4.20412	3.13507	3.23471	3.01796	3.47131	3.91457	3.10201	1.79588	3.08177		2.67376	1.79588	3.35061	3.10112	4.14038	3.54889	3.15558	2.44232		2.597	2.66184	1.79588	3.39487	2.58686			4.05685	1.79588	3.271	3.29753	2.652	3.19249	3.33095
Gemcitabine	4.73565	4.35399		3.61674	3.62542	5.11407	5.1152	5.39794	5.39794	5.39794	5.30892	5.16115	5.11295	4.86296	4.96658	4.84802	4.42079	5.3439	5.39794	5.25571	5.22841	3.47603	5.39794	2.9897	5.39794		4.66999	4.84254	4.74184	5.39794	5.38091	5.39794	5.30277	5.06803		4.61852	5.09854	2.9897	5.2636	4.65916			5.39794	2.9897	5.39794	4.89928	3.64954	5.33724	4.93517
Mitomycin-C	3.9507	4.08767		4.20412	4.20412	3.9007	4.20412	4.20412	4.13835	3.8308	3.38597	3.98431	3.67855	3.51053	4.05022	4.20412	3.50514	3.95039	3.80044	3.78267	3.99809	3.50693	4.20412	1.79588	3.68123		3.12766	2.59448	3.87047	3.86996	3.83174	4.10375	4.20412	3.64415		3.42943	3.6049	2.56033	3.60894	3.29177			4.15702	3.38416	3.98313	4.07119	3.6589	3.5969	4.18356
Vinorelbine	5.05799	5.29585		5.41341	5.11634	4.98674	5.41567	4.74449	5.50031	5.45223	5.4045	5.90309	5.17718	4.98297	5.54363	5.47496	5.83565	5.25806	4.46559	5.52288	4.65995	5.63827	5.53018	4.19382	5.5986		5.12843	4.19382	5.23136	4.39686	5.90309	5.5544	5.61798	4.43486		5.45842	4.79398	4.19382	5.68825	5.52871			6.02687	4.60293	4.4786	5.04528	5.18177	5.69897	5.20204
NSC-87877	1.79588	1.79588		1.79588	1.79588	1.79588	1.79588	1.79588	2.42208	1.79588	1.79588	1.79588	1.79588	1.79588	1.82212	1.79588	1.79588	1.79588	1.79588	1.79588	1.79588	1.79588	1.79588	1.79588	1.79588		1.79588	1.79588	1.79588	1.79588	1.79588	1.79588	1.79588	1.79588		1.79588	1.79588	1.79588	1.79588	1.79588			1.79588	1.79588	1.79588	1.79588	1.79588	1.79588	1.79588
Bicalutamide	2.9897	2.9897		2.9897	2.9897	2.9897	2.9897	2.9897	2.9897	2.9897	2.9897	2.9897	2.9897	2.9897	2.9897	2.9897	2.9897	2.9897	2.9897	2.9897	2.9897	2.9897	2.9897	2.9897	2.9897		2.9897	2.9897	2.9897	2.9897	2.9897	2.9897	2.9897	2.9897		2.9897	2.9897	2.9897	2.9897	2.9897			2.9897	2.9897	2.9897	2.9897	2.9897	2.9897	2.9897
QS11	1.9897	2.19352		2.6385	2.90215	1.9897	2.47701	2.4259	2.99769	2.83214	2.59137	2.50686	1.9897	2.24554	1.9897	2.00313	1.9897	1.9897	2.36643	1.9897	2.24119	1.9897	2.64177	1.9897	1.9897		1.9897	1.9897	1.9897	1.9897	2.32975	2.52632	1.9897	1.9897		1.9897	1.9897	1.9897	1.9897	2.23553			2.49545	1.9897	2.2995	1.9897	1.9897	1.9897	1.9897
Midostaurin	3.29073	3.29073		3.4541	3.29073	3.29073	3.77586	3.87257	3.52567	3.29073	3.55941	3.72122	3.29073	3.53436	4.02471	3.29073	3.29073	3.62106	3.43388	3.31204	3.42222	4.0654	3.90802	3.29073	3.51892		3.29073	3.53261	3.68273	3.48597	3.29073	3.74002	3.82781	3.29073		3.69702	3.29073	3.29073	3.59774	3.29073			3.32196	3.29073	3.29073	3.53822	3.29073	3.52792	3.39206
CHIR-99021	2.59176	2.59176		2.59176	2.59176	2.59176	2.59176	3.21336	2.59176	2.59176	2.59176	2.59176	2.59176	2.59176	2.59176	2.59176	2.59176	2.59176	2.59176	2.59176	2.59176	2.59176	2.59176	3.4975	2.59176		2.59176	2.65767	2.59176	2.59176	2.59176	2.59176	2.65164	2.59176		2.59176	2.59176	2.59176	2.59176	2.59176			2.59176	2.59176	2.59176	2.59176	2.59176	2.84447	2.59176
AP-24534	3.29073	3.29073		3.29073	3.29073	3.29184	3.7519	3.33919	3.63795	3.51158	3.29073	3.40988	3.29073	3.54717	4.89997	3.29073	3.29073	3.50425	3.29073	3.29073	3.29073	3.5543	3.43192	3.29073	3.34036		3.29073	3.29073	3.29073	3.57749	3.54981	3.29073	3.81608	3.29073		4.8041	3.29073	3.29073	3.29073	3.29073			3.29073	3.29073	3.29073	3.29073	3.29073	3.46338	5.69897
JNK-9L	2.95707	3.31349		2.64823	3.64388	3.49478	3.36917	3.31749	3.56198	3.44489	3.33827	3.99004	3.60375	3.49939	3.78336	3.29746	3.61117	3.33373	3.39847	2.71501	3.4872	3.29812	3.60033	2.29073	3.33801		3.27442	3.48911	3.17889	3.60926	4.1074	3.48391	3.15637	3.08277		3.4992	3.21086	2.29073	3.22427	3.34771			4.0059	2.70363	3.08056	3.41566	3.24128	3.41912	3.23653
PF-562271	2.59176	2.59176		2.59176	2.59176	2.59176	2.70149	2.59176	2.59176	2.92323	2.59176	2.59176	2.59176	2.59176	2.59176	2.59176	2.64481	2.59176	2.62293	2.59176	2.68328	2.59176	2.82981	2.59176	2.69369		2.59176	2.59176	2.59176	2.59176	2.73559	2.81664	3.03868	2.59176		2.91521	2.59176	2.59176	2.59176	2.59176			2.59176	2.59176	2.59176	2.79931	2.59176	2.98389	2.63081
DMOG	0.535657	-0.60206		0.158126	0.054743	1.05537	0.672183	-0.60206	-0.60206	0.21966	0.266425	0.89642	0.735669	0.288309	0.447494	0.825482	0.650923	-0.115452	0.766062	-0.24118	1.74727	0.170454	1.01148	0.255541	1.33122		0.467016	-0.0435109	0.529283	0.534429	0.888172	0.223919	1.12993	0.181532		0.7093	0.616537	-0.60206	0.185457	-0.60206			0.893103	0.203596	0.0476448	1.04804	0.603562	0.857309	0.751743
FTI-277	2.9897	2.9897		2.9897	2.9897	2.9897	2.9897	2.9897	2.9897	2.9897	2.9897	2.9897	2.9897	2.9897	2.9897	2.9897	2.9897	2.9897	2.9897	2.9897	2.9897	2.9897	2.9897	2.9897	2.9897		2.9897	3.15488	2.9897	2.9897	2.9897	2.9897	2.9897	2.9897		2.9897	2.9897	2.9897	2.9897	2.9897			2.9897	2.9897	2.9897	2.9897	2.9897	2.9897	2.9897
OSU-03012	2.28725	2.11756		2.9922	3.61438	2.36397	2.77631	2.61438	3.26928	2.63196	2.8931	2.85709	2.63604	2.44411	2.24367	2.78998	2.66164	2.45575	2.65898	2.43695	2.58392	2.85298	2.7246	1.79588	2.31754		2.48834	2.29577	2.59424	2.51021	2.63711	2.94735	2.44805	2.29408		2.61139	2.16105	1.95651	1.95513	2.25942			2.76447	1.90779	2.25089	2.52877	2.26064	2.24944	2.26886
Cyclopamine							1.84924					2.0677	1.79588				1.79588			1.79588	1.79588			1.79588	1.79588						1.79588		2.01034	1.79588			1.89278		1.79588				1.79588	1.79588	1.79588	1.79588	1.79588		1.79588
shikonin	2.4952	2.8855		1.94447	3.61256	3.42955	3.07299	3.17119	3.14129	3.36307	2.36947	3.77723	4.20412	3.12748	3.81369	3.02231	4.20412	2.76133	3.48622	2.93964	2.69408	3.87677	3.83393	2.00478	3.60604		3.13888	2.45559	3.14004	3.4673	3.05433	3.44093	3.53823	3.47537		3.53951	3.06755	2.87769	3.19323	3.16402			3.78283	1.79588	2.92547	2.64479	3.18667	3.16685	3.17352
AKT inhibitor VIII	2.59176	3.16274		2.59176	2.59176	2.59176	2.59176	2.59176	3.07473	2.59176	2.59176	2.59176	2.59176	2.59176	2.59176	2.59176	2.59176	2.59176	2.59176	2.59176	2.59176	2.6066	2.59176	2.59176	2.77019		2.59176	2.59176	2.59176	2.59176	2.59176	2.59176	2.59176	2.59176		2.73359	2.59176	2.59176	2.59176	2.8891			2.59176	2.59176	2.59176	2.59176	2.59176	2.59176	2.59176
embelin	1.68569	1.80437		1.8713	1.9346	1.87185	1.9574	2.1036	2.04639	1.64467	2.06664	2.43564	2.26815	2.11129	1.84535	2.64771	2.4329	1.90133	2.42546	2.22223	2.19219	1.98924	2.17203	1.67692	1.53943		1.90332	2.03468	1.64299	1.86771	2.30526	2.11088	2.58798	1.99452		2.18925	1.89086	1.49485	1.58387	2.04571			2.40422	1.49485	2.00097	2.39997	1.49485	1.93795	1.69687
FH535	2.61571	2.45958		2.15144	2.74164	2.54992	2.13142	2.33893	2.44728	2.48165	2.51424	2.43076	2.35404	2.33584	2.19508	2.83002	2.30587	2.27119	2.60542	2.28705	2.06285	3.75868	2.53694	1.49485	1.98757		2.64215	2.90179	2.51698	2.35189	2.39758	2.27577	2.62275	1.84678		2.84801	1.70975	1.49485	1.84487	3.03234			2.61682	1.49485	2.82018	2.45478	2.10751	2.69592	2.13158
pac-1	2.59176	2.59176		2.59176	2.59176	2.59176	3.19428	2.95005	3.08958	2.59176	2.88664	2.59176	2.59176	2.59176	2.59176	2.59176	2.59176	2.64933	3.05481	2.59176	2.76362	2.59176	2.65726	2.59176	2.59176		2.59176	2.59176	2.59176	2.85705	2.76732	2.59176	2.74066	2.59176		2.59176	2.7847	2.59176	2.59176	2.76894			2.59176	2.59176	2.59176	3.00854	2.59176	2.59176	2.72869
IPA-3	1.6372	1.49485		1.67439	2.23466	1.64249	2.076	1.95412	2.52318	2.18822	2.02172	1.59142	1.70625	1.76195	1.49485	2.07878	1.88559	2.05317	1.7563	1.55364	1.49485	1.49485	1.9263	1.49485	2.04461		1.49485	1.92837	1.49485	1.96585	1.74108	1.86853	1.87447	2.17993		2.08419	1.49485	1.58707	1.49485	1.79103			1.63786	1.49485	2.06154	1.49485	1.49485	1.652	1.63812
GSK-650394	1.79588	1.79588		3.05734	2.63769	1.79588	1.79588	2.59766	2.83919	1.79588	2.13969	1.80373	1.79588	1.79588	1.79588	1.79588	1.79588	1.79588	2.43482	1.79588	1.79588	3.20813	2.97176	1.79588	1.79588		1.79588	1.82693	2.77335	2.04872	1.79588	1.79588	3.29638	1.79588		2.16623	1.79588	1.79588	1.79588	1.79588			2.99381	1.79588	1.79588	2.65823	2.56644	1.79588	1.79588
BAY 61-3606	2.09691	2.09691		2.09691	2.73931	2.09691	3.24998	3.34674	2.89836	2.70868	2.9003	2.09691	2.09691	2.6249	2.09691	2.09691	2.09691	2.86546	3.11463	2.36433	3.17359	2.809	2.78617	2.09691	2.76705		2.09691	2.09691	2.09691	2.93107	2.09691	2.09691	3.27161	2.09691		2.66286	2.51888	2.09691	2.09691	2.17869			2.63448	2.39869	2.30274	3.01017	2.68781	2.67234	2.57033
thapsigargin	5.69897	4.73969		5.11805	5.69897	5.0511	5.69897	4.73166	5.69897	5.57675	5.69897	5.45593	5.26761	5.69897	5.30452	5.4698	5.43771	5.37675	5.42022	5.23582	5.44249	5.35067	5.26281	3.29073	5.69897		5.29073	4.75895	5.5986	4.76321	5.42251	5.00877	4.78755	4.86012		5.52724	4.26737	3.29073	4.53506	5.14448			5.28316	3.29073	5.3098	4.66394	5.42481	5.53018	5.14267
Obatoclax Mesylate	3.67996	3.09105		4.08428	3.80222	4.0195	4.20412	4.20412	4.20412	3.80785	4.20412	3.98134	4.20412	3.02966	3.43539	4.17698	3.38161	3.77895	4.20412	4.20412	4.08922	3.94962	4.11736	1.79588	3.81767		3.11547	4.08397	3.27826	4.01873	4.20412	3.45632	3.70259	4.06344		3.89381	3.87952	2.20703	3.67832	3.44433			4.20412	2.7793	3.73513	4.04402	2.95303	4.15983	3.87141
BMS-754807	2.64395	2.59176		3.48641	3.08234	2.59176	3.07589	3.05139	2.99137	2.59176	2.77558	2.69696	3.00689	2.96254	2.83122	3.00581	2.59176	3.05902	4.1696	2.85497	2.76745	3.59271	3.23434	2.59176	4.9431		3.06353	2.77485	3.92347	2.7564	2.63886	2.95265	3.12677	2.65477		3.19859	2.59176	2.59176	2.94225	2.59176			3.17893	3.29926	2.76087	3.12798	2.59176	3.02027	3.00444
OSI-906	2.59176	2.59176		2.59176	2.59176	2.59176	2.59176	2.59176	2.59176	2.59176	2.59176	2.59176	2.59176	2.68988	2.59176	2.59176	2.59176	2.59176	3.39339	2.59176	2.59176	2.59176	2.59176	2.59176	4.52827		2.59176	2.59176	3.19536	2.59176	2.59176	2.59176	2.59176	2.59176		2.59176	2.59176	2.59176	2.59176	2.59176			2.59176	2.59176	2.59176	2.59176	2.59176	2.59176	2.59176
Bexarotene	2.09691	2.09691		2.09691	2.09691	2.09691	2.09691	2.09691	2.09691	2.09691	2.09691	2.14763	2.09691	2.09691	2.09691	2.09691	2.13491	2.09691	2.30958	2.09691	2.09691	2.57052	2.09691	2.09691	2.09691		2.09691	2.28544	2.09691	2.09691	2.09691	2.09691	2.47725	2.09691		2.09691	2.09691	2.09691	2.4674	2.09691			2.09691	2.09691	2.09691	2.09691	2.09691	2.09691	2.09691
Bleomycin	2.17688	3.20054		3.60206	3.53083	2.78182	2.81446	3.60206	3.60206	3.32872	2.80028	2.93458	3.25331	1.82292	3.47058	3.14809	2.60006	3.60206	3.45896	3.40454	3.12211	3.60206	2.916	1.19382	1.61825		1.98744	2.16588	1.74264	3.47778	3.03604	3.27446	3.02642	2.26849		2.66423	3.16479	1.19382	1.81204	2.672			3.60206	1.19382	2.203	2.6704	3.60206	3.01204	3.08546
LFM-A13	1.79588	1.79588		1.79588	1.79588	1.79588	1.79588	1.79588	1.79588	1.79588	1.79588	1.79588	1.79588	1.79588	1.79588	1.79588	1.79588	1.79588	1.79588	1.79588	1.79588	1.79588	1.79588	1.79588	1.79588		1.79588	1.79588	1.79588	1.79588	1.79588	1.79588	1.79588	1.79588		1.79588	1.79588	1.79588	1.79588	1.79588			1.79588	1.79588	1.79588	1.79588	1.79588	1.79588	1.79588
AUY922	4.78463	4.01198		4.75746	5.2204	4.60977	4.77211	4.96059	5.35556	5.15366	5.11407	4.75449	4.87322	4.4747	4.92046	4.89963	4.43333	4.99396	4.9333	4.79425	4.58788	4.8242	5.09637	3.59176	4.81702		4.60206	3.59176	4.52375	4.8193	4.93405	4.89483	4.9751	4.90101		5.0278	4.74112	3.59176	4.23092	4.30129			5.08197	4.76045	4.90623	4.70752	4.73495	4.62819	4.5516
Bryostatin 1	5.09691	5.09691		5.09691	5.09691	5.09691	5.09691	5.09691	5.09691	5.09691	5.09691	5.09691	5.09691	5.09691	5.09691	5.09691	5.09691	5.09691	5.09691	5.09691	5.09691	5.09691	5.09691	5.09691	5.09691		5.09691	5.09691	5.24718	5.09691	5.09691	5.09691	5.09691	5.09691		5.09691	5.09691	5.09691	5.09691	5.09691			5.09691	5.09691	5.09691	5.09691	5.09691	5.09691	5.09691
Pazopanib	2.09691	2.09691		2.09691	2.09691	2.09691	2.09691	2.09691	2.09691	2.09691	2.09691	2.09691	2.09691	2.41335	3.99482	2.09691	2.09691	2.09691	2.09691	2.14749	2.09691	2.56571	2.09691	2.09691	2.09691		2.09691	2.90839	2.09691	2.09691	2.09691	2.09691	2.09691	2.09691		4.26122	2.09691	2.09691	2.09691	2.09691			2.09691	2.09691	2.09691	2.09691	2.09691	2.09691	2.09691
LAQ824	4.68613	4.32505		4.55674	4.41612	4.23627	5.0381	4.51215	4.97102	4.60345	4.73236	4.2279	4.39794	3.89846	4.69486	4.14942	3.68594	4.2053	4.48879	4.21007	4.74232	4.36472	4.58737	2.9897	4.89381		4.25173	4.27918	4.58203	4.21774	4.29005	4.67675	5.13966	4.05646		4.50279	4.74425	4.26336	4.63846	4.7122			4.43926	3.44136	4.26938	4.694	4.34872	4.55596	4.57774
Epothilone B	5.16813	5.36552		6.16115	6.58503	5.51856	5.74958	6.22185	6.88606	5.78252	6.35655	5.91009	6.16749	5.71444	5.52143	6.07572	4.97964	5.76955	6.4437	6.12494	5.2668	6.31876	6.63827	4.49485	5.97881		5.57025	5.60906	5.84466	6.27572	5.9914	5.65365	5.89279	5.00436		6.3279	5.19654	4.49485	5.42022	5.46471			6.33724	4.49485	6.3279	5.70333	5.13668	6.16749	5.24795
GSK-1904529A	2.9897	2.9897		2.9897	2.9897	2.9897	2.9897	2.9897	2.9897	2.9897	2.9897	2.9897	2.9897	2.9897	2.9897	2.9897	2.9897	2.9897	2.9897	2.9897	2.9897	2.9897	2.9897	2.9897	2.9897		2.9897	2.9897	2.9897	2.9897	2.9897	2.9897	2.9897	2.9897		2.9897	2.9897	2.9897	2.9897	2.9897			2.9897	2.9897	2.9897	2.9897	2.9897	2.9897	2.9897
Tipifarnib	2.49773	2.20463		3.11024	3.06783	2.89974	3.0609	2.57909	3.96365	2.87237	3.30533	2.80816	2.82125	2.55114	2.46245	2.19716	2.26818	2.67431	3.24565	3.23252	3.24392	3.41758	3.27857	1.79588	4.20412		2.08392	2.12738	2.76951	3.11814	2.85031	2.85913	3.35972	1.79588		3.40456	1.79588	1.79588	2.60008	2.82681			3.32794	2.55176	2.72458	3.85242	2.56789	2.92718	2.46642
AS601245	2.09691	2.20358		2.29334	2.49363	2.23411	2.43454	2.4863	2.5978	2.22658	2.6522	2.42659	2.86418	2.62517	2.40956	2.39002	2.26892	2.21696	2.46378	2.22251	2.27177	2.28898	2.43796	2.09691	2.29713		2.23775	2.24183	2.09691	2.61851	2.19047	2.24674	2.76357	2.09691		2.68601	2.1401	2.09691	2.21783	2.65427			2.43477	2.09691	2.47497	2.3852	2.15021	2.47587	2.24003
AZ628							3.4429					2.39794	4.80618				2.39794			2.39794	2.39794				3.3826						4.80618		2.87578	2.39794			2.39794		2.39794				2.73255	3.49772	2.39794	2.39794	2.39794		3.02462
Rapamycin							5.56864					4	6.08619				4			4	5.73993			4	5.23136			4			4		4	4			4		4				4	4	4	4.58503	4		5.90658
Sorafenib							2.93769					2.79187	2.39833				2.39794			2.72572	2.79449			2.39794	2.58613						2.39794		4.46814	2.39794			2.39794		2.39794				2.65114	2.39794	3.08756	2.76335	2.45021		2.92358
VX-680							4.77547					2.69897	2.69897				2.69897			3.91222	2.69897			2.69897	4.11227			2.69897			2.69897		3.99628	2.69897			2.69897		2.69897				3.91923	2.69897	2.96544	2.69897	2.69897		4.36081
Imatinib							2.69897					2.69897	2.69897				2.69897			2.69897	2.69897			2.69897	2.69897			2.69897			2.69897		2.69897	2.69897			2.69897		2.69897				2.69897	2.69897	2.69897	2.69897	2.69897		2.69897
TAE684							3.3749					2.69897	2.91654				2.69897			2.69897	2.69897			2.69897	4.24018			3.15053			2.88237		3.61192	2.69897			2.69897		3.49266				3.12151	2.69897	2.69897	2.69897	2.69897		3.08388
Crizotinib							2.71451					2.69897	2.69897				2.69897			2.69897	2.69897			2.69897	2.69897			2.69897			2.69897		2.69897	2.69897			2.69897		2.69897				2.69897	2.69897	2.69897	2.69897	2.69897		2.7517
AZD0530							2.69897					2.69897	2.69897				2.69897			2.69897	2.69897			2.69897	2.69897			3.03623			2.69897		2.69897	2.69897			2.69897		2.69897				3.14299	2.69897	2.69897	2.69897	2.69897		2.69897
S-Trityl-L-cysteine							3.39697					2.29073	2.97462				2.57106			3.2119	3.22109			2.29073	3.46061			2.29073			2.91207		2.99687	2.29073			2.85124		3.17448				3.09587	2.29073	2.89036	2.29073	2.84218		2.94557
Z-LLNle-CHO							3.11748					3.04148	3.455				3.10485			3.10768	3.13538			2.59176	3.16955			3.1767			3.15759		3.04197	2.59176			3.04503		3.26064				3.03125	2.96459	3.04912	2.91448	2.75597		3.45309
Sunitinib							3.18964					2.22262	2.55155				2.09691			2.09691	2.78222			2.09691	2.88839			2.09691			2.44375		4.26544	2.09691			2.12413		2.48967				2.75826	2.43919	2.30352	2.09691	2.09691		2.48143
Dasatinib							3.72312					3.84082	2.89279				2.89279			4.34094	2.99555			4.21553	2.89279			4.60119			2.89279		2.89279	2.89279			2.89279		2.89279				4.25274	3.43066	4.25885	2.89279	2.89279		2.89279
GNF-2							2.89279					2.89279	2.89279				2.89279			2.89279	2.89279			2.89279	2.89279			2.89279			2.89279		2.89279	2.89279			2.89279		2.89279				2.89279	2.89279	2.89279	2.89279	2.89279		2.89279
CGP-60474							4.70115					4.23777	4.6362				4.22665			4.37986	4.72056			3.84695	4.55176			3.84034			4.15739		4.12309	3.59176			4.11588		4.31034				4.42148	4.66214	4.34737	4.20356	4.11942		4.08391
CGP-082996							2.54998					2.29073	2.4954				2.29073			2.29073	2.80508			2.32031	2.29073			2.29073			2.50483		2.67697	2.29073			2.29073		2.52462				2.39378	2.29073	2.29073	2.29073	2.29073		2.3403
A-770041							2.70732					2.29073	2.29073				2.29073			2.29073	2.29073			2.29073	2.29073			3.11753			2.29073		2.29073	2.29073			2.29073		2.29073				3.22076	2.29073	2.36123	2.29073	2.29073		2.29073
WH-4-023							2.4812					2.29073	2.29073				2.29073			2.29073	2.29073			4.05017	2.29073			4.63376			2.29073		2.29073	2.29073			2.29073		2.29073				3.20142	2.29073	2.29073	2.29073	2.29073		2.29073
WZ-1-84							1.9897					1.9897	1.9897				1.9897			2.12505	1.9897			1.9897	1.9897			1.9897			1.9897		1.9897	1.9897			1.9897		1.9897				2.45403	1.9897	1.9897	1.9897	2.01597		1.9897
PHA-665752							2.69897					2.69897	2.69897				2.69897			2.69897	2.69897			2.69897	2.69897			2.69897			2.69897		3.08895	2.69897			2.69897		2.69897				2.69897	2.69897	2.69897	2.69897	2.69897		2.69897
BI-2536							4.75796					4.40671	4.5078				4.0881			4.5223	3.79838			3.59176	4.78675			3.59176			4.66134		4.93779	3.59176			4.3713		4.4661				4.3019	3.59176	4.02673	3.59176	4.03231		5.08778
BMS-536924							2.96173					2.42745	2.7103				2.29073			2.29073	2.70913			2.60106	4.19997			2.93677			2.6893		3.41237	2.29073			2.53319		3.76607				2.95733	2.29073	2.29073	2.29073	2.30266		2.2921
BMS-509744							2.31353					1.9897	2.30317				1.9897			1.9897	2.04978			1.9897	2.81264			1.9897			1.9897		2.29085	1.9897			1.9897		2.27191				2.0175	1.9897	1.9897	2.04771	1.9897		2.26459
CMK							3.54447					2.57068	2.70425				2.39794			2.69129	2.64753			2.39794	2.57928			2.56169			2.68556		2.39794	2.39794			2.48467		2.39794				2.80962	2.39794	2.57288	2.49454	2.39794		2.39794
Pyrimethamine							2.98681					1.69897	1.69897				1.69897			1.69897	2.1742			1.69897	1.88714						2.61971		2.95811	1.69897			1.71478		2.83578				1.69897	1.69897	1.69897	2.36707	1.69897		2.10433
JW-7-52-1							4.60085					4.39556	4.76879				2.92082			4.65797	4.20572			2.92082	4.85699			4.29371			4.88539		4.36041	2.92082			4.46471		4.54929				4.28609	4.00833	4.91793	2.92082	4.13948		4.55611
A-443654							4.47327					3.82039	3.89637				3.49658			4.07634	3.73492			2.9897	4.01723			4.23114			3.58583		3.08519	2.9897			3.53002		3.33776				3.63829	2.9897	3.36782	3.17597	3.48784		3.42388
GW843682X							5.00218					4.6994	4.88639				4.42551			4.91973	4.39805			3.59176	4.99396			3.59176			4.88406		5.33913	3.59176			4.68424		4.85824				4.69551	3.59176	4.46597	3.59176	3.59176		5.58336
MS-275							4.01909					2.8908	3.35953				2.30103			2.99882	3.62757				3.11403						3.38994		4.21896	2.30103			3.42249		3.47274				2.95028	2.42378	2.55662	3.33651	3.11188		3.30368
Parthenolide							3.24874					2.44039	2.30103				2.30103			2.39864	2.69029			2.30103	2.32326						2.39242		2.30103	2.30103			2.30103		2.30103				2.39984	2.30103	2.51972	2.41357	2.30103		2.30103
MG-132							3.74557					3.78452	4.4608				3.75176			4.06982	3.27199			3	3.68958						3.62423		3.48323	3			3.56607		3				3.51499	3.40939	3.55247	3.18889	3.16024		3
KIN001-135							2.30103					2.30103	2.30103				2.30103			2.30103	2.30103			2.30103	2.30103						2.30103		2.30103	2.30103			2.30103		2.30103				2.30103	2.30103	2.30103	2.30103	2.30103		2.30103
TGX221							2.05563					2	2				2			2	2			4.40824	2						2		2	2			2		2				2	4.40824	2	2	2		2
[truncated: 1,075 more columns]

## Sheet: CCLE.AUC.PUBLISHED
	22RV1	23132-87	5637	639-V	647-V	697	769-P	786-0	8305C	8505C	8-MG-BA	A101D	A172	A204	A2058	A253	A2780	A375	A3-KAW	A498	A4-Fuk	A549	A673	A704	ABC-1	ACHN	AGS	AM-38	AML-193	AN3-CA	AsPC-1	AU565	BCPAP	Becker	BEN	BFTC-905	BFTC-909	BHT-101	BHY	BL-41	BL-70	BT-20	BT-474	BT-549	BV-173	BxPC-3	C2BBe1	C32	C3A
17-AAG	0.37246		0.482825	0.48775		0.342087	0.409375	0.441625	0.374962	0.430125	0.44265		0.35375	0.58575	0.58	0.451	0.597625	0.4495				0.665375	0.434925			0.307				0.54975	0.53125	0.55375	0.383125				0.43875			0.359	0.419879	0.186	0.600287	0.60375		0.4359	0.287	0.84	0.65975
AEW541	0.2205		0.124355	0.193625		0.108762	0.162925	0.0933375	0.142113	0.0597	0.230525		0.0729825	0.11105	0.138875	0.0723625	0.0928625	0.196425				0.229662	0.1961			0.079125				0	0.234625	0.0608125	0.165079				0.134038			0.05705	0.02145	0	0.06945	0.0812125		0.09755	0.151	0.0541875	0.1015
AZD0530	0.0262375		0.162763	0.226637		0.101138	0.356388	0.0819	0.10715	0.036925	0.200137		0.0320125	0.08445	0.082875	0.112812	0.0050875	0.116625				0.108563	0.100737			0.168063				0.075925	0.03185	0.01375	0.1171				0			0	0.226514	0.119387	0.165937	0.0576875		0.21665	0.235662	0	0.036675
AZD6244	0.355125		0.0647625	0.1862		0.21225	0.156023	0.0839625	0.255138	0.230775	0		0.065675	0.0502	0.244875	0.17025	0.3325	0.440875				0.2815	0.17025			0.163875				0.0548875	0.348125	0	0.208375				0.0940375			0	0	0	0.05275	0.0497862		0.272763	0.214875	0.245487	0.183663
Erlotinib	0.025675		0.224025	0.0640714		0.08265	0.261738	0.0029925	0.00877875	0.0275875	0.080375		0.0001875	0.06435	0.0145625	0.13205	0	0.0546				0.0956375	0			0.183613				0	0.014525	0.0221875	0				0.02135			0.0103	0	0.161612	0	0		0.072	0.162125	0.00645	0.017625
Irinotecan	0.547238		0.555125	0.5655		0.63625	0.3226	0.3911	0.338325	0.49395			0.354737	0.452875	0.464375		0.55975	0.508625				0.40025									0.353587		0.459875							0.604612	0.617038	0.340012		0.43875				0.260288
L-685458	0		0.00721625	0.059025		0.352125	0.0795	0	0.006375	0.0192	0		0.0004875	0.078075	0	0	0.01785	0				0	0.0175875			0.016575				0	0.03135	0.0564	0.02405				0			0	0	0	0.080375	0		0	0	0	0.011125
lapatinib	0.036125		0.221225	0.0066		0.045325	0.16475	0.129875	0.0307125	0.0215263	0.0547625		0.014325	0.0500375	0.0280625	0.0808125	0.091425	0.044775				0.192825	0			0.09955				0	0.0876875	0.48625	0.0233887				0.0015525			0.112587	0	0.0726	0.550737	0.132387		0.148675	0.153388	0	0.0671375
LBW242	0.0452125		0.02985	0.0027875		0.1015	0.0864	0	0.070975	0.0049	0.6375		0.0133375	0.123112	0.16675	0.0781875	0.073325	0.0457				0.0776875	0.120975			0.10555				0.0887625	0.113375	0.103914	0.07255				0.0847875			0.04215	0.03405	0.110363	0.0031625	0.244625		0.33125	0.0375	0.101025	0.169763
Nilotinib	0		0.0072625	0.0710125		0.157337	0	0.0750125	0.047425	0.0946375			0	0.239987	0	0.0168875	0.0423625	0.100831				0.104413								0	0.083625	0.110937	0.0574125				0			0.0040625	0.0113125	0.052875	0.0590875	0.0368875			0.0180875	0.0386875
Nutlin-3	0.076925		0	0.0666625		0.258813	0.0859857	0	0.070325	0	0.0655125		0.0720875	0.0046125	0.0247125	0.0332375	0.116138	0.0716625				0.0760375	0.095			0.0821812				0.162412	0.00537813	0	0.0465375				0			0	0	0	0.040375	0.0475375		0.088125	0.0633	0.028925	0.090415
paclitaxel	0.71		0.88875	0.7575		0.9725	0.4975	0.47125	0.6325	0.725	0.87875		0.575	0.6575	0.8975	0.68625	0.80625	0.75625				0.86375	0.8825			0.49875				0.75125	0.62625	0.88	0.815				0.6425			0.89125	0.8075	0.625	0.582013	0.72375		0.70625	0.42625	0.44125	0.335
Panobinostat	0.671125		0.60125	0.485613		0.7306	0.485	0.383713	0.58625	0.561325	0.49275		0.526275	0.63625	0.544987	0.567475	0.60275	0.590129				0.677837	0.503125			0.60825				0.487513	0.66475	0.666488	0.544779				0.535262			0.537	0.71725	0.61125	0.836688	0.449325		0.532575	0.59525	0.193612	0.64175
PD-0325901	0.385		0.170813	0.308875		0.2291	0.2325	0.138625	0.42625	0.3895	0.075875		0.11615	0.0653375	0.360375	0.170712	0.48875	0.637				0.509875	0.132463			0.226625				0.117288	0.451	0	0.357875				0.129163			0	0	0.0732	0.106463	0		0.355225	0.35375	0.47825	0.344062
PD-0332991	0.041625		0	0.084925		0.2056	0.120125	0	0.137675	0			0	0.143857	0	0	0.07505	0.0250375				0.037375	0.0462							0.092125	0	0.0699875	0				0			0	0.135619	0	0.208375	0			0.0721375	0.012875	0.036975
Crizotinib	0.117663		0.0248	0.142588		0.175838	0.0573	0.0671375	0.059125	0.02625	0		0.084325	0.118962	0.08865	0.01435	0.1616	0.1067				0.1352	0.185537			0.0653375				0	0.124113	0.0787375	0.0591875				0.0565625			0.141813	0.0886625	0.001525	0.0306375	0.047075		0.0195625	0.0167	0.0368	0.0687125
PHA-665752	0.094375		0	0.0194		0.160975	0.0942714	0.0740863	0.0468125	0.032475	0.39625		0	0.030225	0.02275	0.036575	0	0.0481875				0	0			0.0498125				0.07925	0.014525	0.014025	0.061625				0.0282538			0	0.0134	0.150725	0.099825	0		0.126025	0	0	0.0731125
PLX4720	0.126362		0.1212	0		0.112888	0.0324875		0.236762	0.116	0.107487		0.035475	0.04605	0.1031	0.0287	0.0527	0.391875				0.009525	0.0936375			0.0704125				0.0392375	0.06155	0.0588625	0.16615				0			0	0.055875	0	0.0368375	0.11575		0.007125	0.0269857	0.199162	0
RAF265	0		0.245913	0.115275		0.331775	0.233475	0.150113	0.2483	0.230375			0.187463	0.364337	0.1253	0.149338	0.264	0.2887				0.3541	0.219625			0.312738				0.105325	0.266638	0.211438	0.242525				0.0642125			0.039625	0.144542	0.0350875	0.0468125	0.276975			0.0909	0.171637	0.145975
Sorafenib	0.051525		0.109575	0		0.10085	0	0.0483375	0.0364125	0.031875	0		0.0193	0.29865	0	0	0.0902125	0.0765125				0.1274	0.0152375			0.074325				0.017975	0.01235	0.01295	0.160825							0	0	0.08236	0.104329	0.0867375		0	0	0.025175	0
TAE684	0.165226		0.219862	0.172619		0.324375	0.0947375	0.082875	0.170813	0.0955375	0.109125		0.194788	0.143662	0.135579	0.0628625	0.242125	0.255575				0.214888	0.20685			0.113275				0.0770125	0.2824	0	0.1913				0.0763			0.0492337	0.0882625	0.1246	0.0352875	0.0759875		0.156638	0.180388	0.061625	0.114875
TKI258	0.03525		0.102675	0.16385		0.214625	0.154	0.09865	0.04765	0.105175	0.184		0.168288	0.305737	0.130086	0.0388625	0.2307	0.130038				0.167112	0.01015			0.113675				0.14005	0.0840425	0.07475	0.08685				0.169			0.168575	0.179762	0	0	0.0929625		0.055	0	0.0599375	0
Topotecan	0.46325		0.487787	0.589363		0.61615	0.393838	0.446163	0.481938	0.546625	0.4599		0.336775	0.354375	0.371825	0.5425	0.55925	0.39245				0.379088	0.67875			0.480625				0.221125	0.245287	0.50175	0.395012				0.38275			0.508437	0.540037	0.255788	0.078	0.519175		0.30175	0.12135	0.299375	0.288875
Vandetanib	0.0141375		0.0787625	0.22425		0.1806	0.20535		0.0967375	0.123	0.2896		0.1675	0.316375	0.15675	0.1785	0.219375	0.0995				0.1575	0.147825			0.2925				0.2757	0.160513	0.1087	0.094				0.106063			0.03025	0.224837	0.117375	0.050575	0.139375		0.20925	0.230625	0.119563	0.107838
[truncated: 1,012 more columns]

## Sheet: CCLE.AUC.RECOMPUTED
	22RV1	23132-87	5637	639-V	647-V	697	769-P	786-0	8305C	8505C	8-MG-BA	A101D	A172	A204	A2058	A253	A2780	A375	A3-KAW	A498	A4-Fuk	A549	A673	A704	ABC-1	ACHN	AGS	AM-38	AML-193	AN3-CA	AsPC-1	AU565	BCPAP	Becker	BEN	BFTC-905	BFTC-909	BHT-101	BHY	BL-41	BL-70	BT-20	BT-474	BT-549	BV-173	BxPC-3	C2BBe1	C32	C3A
17-AAG	0.345196		0.503455	0.461		0.343228	0.376798	0.389823	0.354618	0.404895	0.368579		0.338128	0.607532	0.580316	0.402973	0.600378	0.430181				0.617779	0.419763			0.272972				0.529391	0.530232	0.564165	0.353647				0.431605			0.276639	0.398243	0.208606	0.631412	0.621591		0.430603	0.2662	0.881747	0.682597
AEW541	0.223977		0.109245	0.191285		0.114605	0.157641	0.0496721	0.131551	0.0430877	0.131203		0.0661939	0.0539215	0.082934	0.0739516	0.0839144	0.17921				0.191501	0.204409			0.0554559				0.0397937	0.213933	0.0791042	0.126135				0.118751			0.0493938	0.0133397	0.0168649	0.094502	0.0796256		0.0936225	0.164171	0.047174	0.165698
AZD0530	0.0518375		0.0951434	0.231906		0.131171	0.295245	0.0530901	0.0914661	0.00662421	0.120085		0.0481139	0.10978	0.0821672	0.0729676	0.0295112	0.0982779				0.0958719	0.0743573			0.150675				0.050024	0.0800495	0.0174116	0.0894672				0.0114902			0.0085	0.191162	0.0997694	0.0994325	0.0898524		0.108482	0.219619	0.0209149	0.0736292
AZD6244	0.372501		0.0499994	0.184837		0.208733	0.12488	0.0847436	0.256235	0.214306	0.000343934		0.0573799	0.0487515	0.230201	0.149188	0.312252	0.441029				0.266462	0.168445			0.154154				0.0395235	0.325727	0.00957143	0.205165				0.0926272			0.01775	0.0159866	0.0267052	0.059875	0.0784157		0.264648	0.200935	0.241687	0.189596
Erlotinib	0.0508198		0.203236	0.0113876		0.109497	0.257903	0.017402	0.0298552	0.0330402	0.0752267		0.0216909	0.0872989	0.0203166	0.119835	0.0183685	0.0351189				0.0836265	0.0135715			0.184315				0.03381	0.0608122	0.0406516	0.026641				0.026934			0.00791881	0.00772952	0.168571	0.0538624	0.0215985		0.114852	0.161129	0.0420952	0.0204442
Irinotecan	0.546955		0.55954	0.555838		0.652102	0.29862	0.391575	0.316338	0.483386			0.340937	0.458046	0.457316		0.568421	0.488483				0.371576									0.33046		0.449276							0.617067	0.623108	0.329555		0.453784				0.268865
L-685458	0.00262264		0.0200196	0.00773532		0.375965	0.0211971	0.00125582	0.0174009	0.0158146	0.0386501		0.00854161	0.0240276	0.0039885	0.0118349	0.0473406	0.0110935				0.0168805	0.0271626			0.0286994				0.0039887	0.0450422	0.091652	0.0336432				0.00682393			0.000172312	0.00452476	0.0163339	0.0600117	0.00619166		0.0412953	0.0147079	0.0190695	0.0358155
lapatinib	0.0382441		0.183339	0.026225		0.0341949	0.228132	0.090595	0.0208361	0.0114902	0.083669		0.0239229	0.0372956	0.0273384	0.105128	0.0702043	0.0245272				0.145756	0.01675			0.124579				0.000582008	0.058656	0.471511	0.018414				0.0225694			0.0509783	0.015303	0.0570246	0.532319	0.114602		0.16162	0.182846	0.0088	0.0933603
LBW242	0.0665		0.0380586	0.023625		0.113671	0.11875	0.00140475	0.0903831	0.00272296	0.637499		0.03275	0.114171	0.164687	0.0801265	0.0744365	0.0491377				0.0862167	0.0765071			0.0619721				0.098529	0.104481	0.016148	0.0435081				0.0736268			0.049411	0.0487331	0.115581	0.0303685	0.24626		0.328269	0.00993884	0.106375	0.148837
Nilotinib	0.0050894		0.0260938	0.0202366		0.181016	0.0579743	0.0535859	0.0247032	0.0478063			0.00671865	0.236943	0.00441444	0.0121861	0.0455091	0.0628292				0.0650647								0.0311735	0.0705518	0.0227088	0.0343997				0.0116125			0.0215693	0.0184698	0.07175	0.0556799	0.0168625			0.0291376	0.0090788
Nutlin-3	0.0148004		0.016375	0.0668302		0.192245	0.0555785	0.0115025	0.0779696	0.00100505	0.0514341		0.0491748	0.0196484	0.03275	0.0224335	0.0881563	0.0189284				0.0158147	0.086082			0.0327422				0.163856	0.0455281	0.0239435	0.0442695				0.00130583			0.0070625	0.0104984	0.0287322	0.0689195	0.00839879		0.102875	0.0766838	0.046	0.100985
paclitaxel	0.748243		0.922079	0.787487		0.979149	0.486736	0.462156	0.648581	0.742724	0.890143		0.590318	0.686247	0.939299	0.716737	0.842599	0.77556				0.876101	0.920545			0.499494				0.766746	0.656735	0.909773	0.826543				0.666489			0.945798	0.830413	0.625	0.614095	0.757679		0.716835	0.433476	0.445199	0.34085
Panobinostat	0.690947		0.614323	0.534451		0.775525	0.554315	0.396791	0.60425	0.574979	0.50367		0.527053	0.655596	0.563767	0.590884	0.612655	0.612445				0.63614	0.632183			0.615896				0.508426	0.634064	0.685944	0.561053				0.549239			0.614656	0.764126	0.599502	0.754712	0.493681		0.540324	0.641249	0.316904	0.673958
PD-0325901	0.393938		0.176188	0.313721		0.240035	0.274773	0.136839	0.426025	0.403656	0.0953583		0.105982	0.102719	0.375067	0.179153	0.498096	0.669987				0.496596	0.143048			0.223518				0.123114	0.476923	0.02325	0.372057				0.128918			0.00831861	0.0131721	0.0878376	0.116028	0.045768		0.381161	0.355889	0.489529	0.357778
PD-0332991	0.0783704		0.0272514	0.0806717		0.249305	0.157282	0	0.148416	0.00933673			0.00228	0.146798	0	6.87549e-05	0.10115	0.0488614				0.0601316	0.0508283							0.0797526	0.00842098	0.111609	0.0252353				0.0101597			0.0138179	0.098694	0.025	0.202195	0			0.0860899	0.0412468	0.0717251
Crizotinib	0.0746398		0.0433175	0.103374		0.162932	0.02635	0.0175158	0.0547929	0.0106058	0.0196484		0.0781807	0.0794319	0.0247874	0.0173482	0.123633	0.0533486				0.0696125	0.131844			0.0566552				0.00683425	0.0778136	0.0128658	0.0250168				0.0168625			0.0527936	0.0726625	0.0859208	0.0065968	0.0268196		0.0257307	0.0220715	0.0138194	0.0411523
PHA-665752	0.05127		0.00418783	0.0482091		0.140449	0.0333404	0.0148008	0.0532669	0.0333168	0.403056		0.0146625	0.0128663	0.00950195	0.0199072	0.0039885	0.0252472				0.000258457	0.0151706			0.0309396				0.0573945	0.0163341	0.04175	0.0364855				0.00552063			0.000122125	0.034681	0.1535	0.0525887	0.00659681		0.120048	0.01275	0.042875	0.0808261
PLX4720	0.0987937		0.0818341	0.027125		0.0736387	0.00883406		0.228978	0.0986492	0.0596156		0.042	0.0245287	0.082931	0.0225859	0.0169213	0.372192				0.00839815	0.0799381			0.056187				0.0736513	0.0558788	0.0106069	0.1707				0.01725			0.00258073	0.0429856	0.00830316	0.0727238	0.0680211		0.0986763	0.0650429	0.204222	0.0234645
RAF265	0.0568186		0.277465	0.118711		0.407644	0.281465	0.180557	0.27013	0.239469			0.184046	0.371183	0.111203	0.162001	0.259782	0.297448				0.315739	0.237194			0.323109				0.0891838	0.261297	0.187612	0.262293				0.0616341			0.0542249	0.119989	0.108545	0.0704516	0.290351			0.131564	0.189832	0.119095
Sorafenib	0.0391082		0.030702	0.0512835		0.0571147	0.00301454	0.0268176	0.0354299	0.0163339	0.0225		0.0128661	0.262892	0.00106286	0.0138179	0.0772463	0.0315373				0.0500383	0.026468			0.094375				0.04475	0.0233554	0.0208361	0.124836							0.000122128	0.0171879	0.13136	0.0509467	0.0454785		0.0425	0.00883406	0.0611	0.00950189
TAE684	0.169194		0.160591	0.150699		0.296952	0.0424532	0.0199031	0.1644	0.0564448	0.140241		0.152971	0.161541	0.104211	0.0158146	0.197596	0.230511				0.218155	0.211227			0.101304				0.081125	0.277557	0.0166625	0.158073				0.0341813			0.061106	0.0684923	0.0893131	0.0208734	0.0786679		0.11294	0.18047	0.110793	0.16282
TKI258	0.0749019		0.0861333	0.136363		0.278149	0.16182	0.0815355	0.0703282	0.0426276	0.172486		0.141959	0.302954	0.0741147	0.0453871	0.21418	0.118215				0.114772	0.073114			0.120382				0.132912	0.0640281	0.0444319	0.0748156				0.135536			0.0945187	0.124661	0.0110163	0.0400205	0.118185		0.0953387	0.0110455	0.0633425	0.00934067
Topotecan	0.467487		0.489425	0.606966		0.662606	0.36064	0.449449	0.482681	0.532723	0.386257		0.332402	0.3535	0.349135	0.533216	0.559689	0.379791				0.365968	0.675511			0.472544				0.196496	0.200666	0.491154	0.387199				0.391247			0.492044	0.553939	0.254198	0.0989577	0.538446		0.380813	0.119153	0.299708	0.302094
Vandetanib	0.0459186		0.0847814	0.203304		0.13841	0.148146		0.0264724	0.117643	0.24119		0.164958	0.267963	0.154595	0.113391	0.169156	0.0883075				0.140882	0.124014			0.233001				0.205971	0.130807	0.0331783	0.0945024				0.0378066			0.070875	0.17858	0.105667	0.080866	0.0758676		0.197915	0.161644	0.120967	0.093293
[truncated: 1,012 more columns]

## Sheet: CCLE.IC50.PUBLISHED
	22RV1	23132-87	5637	639-V	647-V	697	769-P	786-0	8305C	8505C	8-MG-BA	A101D	A172	A204	A2058	A253	A2780	A375	A3-KAW	A498	A4-Fuk	A549	A673	A704	ABC-1	ACHN	AGS	AM-38	AML-193	AN3-CA	AsPC-1	AU565	BCPAP	Becker	BEN	BFTC-905	BFTC-909	BHT-101	BHY	BL-41	BL-70	BT-20	BT-474	BT-549	BV-173	BxPC-3	C2BBe1	C32	C3A
17-AAG	3.48188		4.14983	3.82364		3.3741	3.81873	3.55357	3.4255	3.54948	3.62902		3.57268	4.5276	4.37164	3.4691	4.5071	3.77022				4.17547	3.703			3.1686				4.12881	4.1408	4.63174	3.67648				3.98025			3.11669	3.54609	2.09691	4.34943	4.69043		3.72738	3.10955	5.17564	4.55708
AEW541	2.63266		2.30083	2.7604		2.37051	2.09691	2.11844	2.30534	2.09691	2.41024		2.09691	2.28817	2.2586	2.09691	2.18649	2.55981				2.7089	2.94782			2.11504				2.09691	2.84534	2.09691	2.29198				2.09691			2.09691	2.09691	2.09691	2.09691	2.26398		2.54908	2.50891	2.19691	2.49554
AZD0530	2.09691		2.4959	2.09691		2.13895	2.97008	2.09691	2.09691	2.09691	2.34761		2.09691	2.21645	2.09691	2.09691	2.09691	2.09691				2.09691	2.09691			2.35923				2.09691	2.09691	2.09691	2.09691				2.09691			2.09691	2.77236	2.15149	2.50951	2.09691		2.55718	3.00644	2.09691	2.09691
AZD6244	2.09691		2.09691	2.09691		2.09691	2.09691	2.09691	2.09691	2.09691	2.09691		2.09691	2.09691	2.29787	2.09691	2.80145	3.9713				2.67323	2.09691			2.09691				2.09691	2.89566	2.09691	2.09691				2.09691			2.09691	2.09691	2.09691	2.09691	2.09691		2.09691	2.09691	2.86641	2.09691
Erlotinib	2.09691		2.6127	2.09691		2.37336	2.63356	2.09691	2.09691	2.09691	2.1123		2.09691	2.09691	2.09691	2.09691	2.09691	2.09691				2.09691	2.09691			2.30128				2.09691	2.09691	2.09691	2.09691				2.09691			2.09691	2.09691	2.09691	2.09691	2.09691		2.09691	2.09691	2.09691	2.09691
Irinotecan	4.09278		4.17364	4.15759		4.45603	3.13029	3.6794	3.29858	3.90415			3.29362	3.77772	3.83796		4.20912	3.83518				3.38468									3.10124		3.69754							4.31833	4.33668	3.57006		3.90392				2.786
L-685458	2.09691		2.09691	2.09691		3.4777	2.09691	2.09691	2.09691	2.09691	2.09691		2.09691	2.09691	2.09691	2.09691	2.18902	2.09691				2.09691	2.09691			2.09691				2.09691	2.09691	2.51427	2.09691				2.09691			2.09691	2.09691	2.09691	2.34988	2.09691		2.09691	2.09691	2.09691	2.09691
lapatinib	2.10528		2.63681	2.09691		3.07085	2.97574	2.14399	2.09691	2.09691	2.28178		2.09691	2.13078	2.09691	2.09691	2.1459	2.09691				2.37394	2.09691			2.09691				2.09691	2.55508	3.73705	2.09691				2.09691			2.22944	2.09691	2.09691	3.93486	2.09691		2.33726	2.38729	2.09691	2.09691
LBW242	2.09691		2.09691	2.09691		2.09691	2.09691	2.09691	2.09691	2.09691	4.3769		2.09691	2.09691	2.09691	2.09691	2.09691	2.09691				2.09691	2.09691			2.09691				2.09691	2.09691	2.09691	2.09691				2.09691			2.09691	2.09691	2.09691	2.09691	2.09691		2.09691	2.09691	2.09691	2.09691
Nilotinib	2.09691		2.12637	2.09691		2.71887	2.09691	2.09691	2.24909	2.16415			2.09691	2.96577	2.09691	2.09691	2.16719	2.09691				2.21904								2.09691	2.09691	2.10352	2.12749				2.09691			2.09691	2.09691	2.09691	2.16162	2.09691			2.16615	2.09691
Nutlin-3	2.09691		2.09691	2.09691		2.72342	2.25249	2.09691	2.09691	2.09691	2.09691		2.09691	2.09691	2.09691	2.09691	2.39086	2.09691				2.09691	2.09691			2.09691				2.09691	2.09691	2.09691	2.09691				2.09691			2.09691	2.09691	2.09691	2.09691	2.09691		2.09691	2.09691	2.09691	2.09691
paclitaxel	5.0847		5.53459	5.60206		5.59472	3.68918	3.67098	5.00224	4.99107	5.60206		4.50982	5.1852	5.54315	5.44771	5.33265	5.14571				5.30105	5.60206			4.02154				5.06827	4.78682	5.28372	5.60206				4.91312			5.55229	5.00777	5.59472	4.78103	5.28769		4.98785	2.09691	4.0003	2.09691
Panobinostat	4.55771		4.31165	4.08881		4.93918	4.05822	3.624	4.29473	4.16208	3.94786		3.9941	4.62317	4.1633	4.19922	4.26013	4.33005				4.31297	4.43576			4.33977				3.93062	4.421	4.48946	4.05376				4.07491			4.38527	4.89456	4.24352	4.71992	3.94005		3.95711	4.26408	3.2238	4.47929
PD-0325901	2.09691		2.09691	2.09691		2.09691	2.83735	2.09691	3.26405	3.42264	2.09691		2.09691	2.28144	3.69272	2.09691	4.19248	5.12629				3.76563	2.09691			2.09691				2.09691	3.85953	2.09691	2.79459				2.09691			2.09691	2.09691	2.09691	2.09691	2.09691		3.59786	2.09691	4.04807	3.16271
PD-0332991	2.09691		2.09691	2.09691		3.07182	2.17395	2.09691	2.27252	2.09691			2.09691	2.09691	2.09691	2.09691	2.09691	2.09691				2.09691	2.09691							2.15151	2.09691	2.12123	2.09691				2.09691			2.09691	2.34399	2.09691	2.09691	2.09691			2.09691	2.09691	2.09691
Crizotinib	2.42333		2.14053	2.24699		2.62164	2.10441	2.09691	2.20506	2.09691	2.09691		2.09691	2.41785	2.09691	2.09691	2.51677	2.2295				2.23791	2.64411			2.09691				2.09691	2.25267	2.09691	2.09691				2.09691			2.16491	2.39159	2.09691	2.09691	2.12098		2.09691	2.09691	2.09691	2.09691
PHA-665752	2.09691		2.09691	2.09691		2.48473	2.14567	2.09691	2.09691	2.09691	2.09691		2.09691	2.09691	2.09691	2.09691	2.09691	2.09691				2.09691	2.09691			2.09691				2.09691	2.09691	2.09691	2.09691				2.09691			2.09691	2.1894	2.09691	2.1644	2.09691		2.09691	2.09691	2.09691	2.09691
PLX4720	2.09691		2.42731	2.09691		2.76966	2.09691		2.27463	2.09691	2.09691		2.09691	2.09691	2.09691	2.09691	2.09691	3.5879				2.09691	2.09691			2.09691				2.09691	2.09691	2.09691	2.09691				2.09691			2.09691	2.09691	2.09691	2.09691	2.09691		2.52278	2.09691	2.6562	2.09691
RAF265	2.27036		2.97279	2.55596		3.73741	2.97373	2.17843	2.99131	2.84884			2.43756	3.47981	2.25877	2.58227	2.90298	3.20574				3.00225	3.09168			3.49806				2.38242	3.02853	2.48205	3.14534				2.09691			2.14957	2.28556	2.09691	2.09691	2.93709			2.09691	2.09691	2.45467
Sorafenib	2.16626		2.14471	2.09691		2.19501	2.09691	2.13113	2.09691	2.09691	2.09691		2.09691	3.27502	2.09691	2.09691	2.39734	2.13365				2.16909	2.09691			2.09691				2.09691	2.09691	2.09691	2.66971							2.09691	2.09691	2.09691	2.18957	2.19323		2.09691	2.09691	2.09691	2.09691
TAE684	2.38258		2.60676	2.65412		3.07549	2.17658	2.09691	2.59649	2.18648	2.6236		2.59674	2.57523	2.30735	2.09691	2.82551	2.96904				2.78575	2.90522			2.52864				2.09691	2.91216	2.09691	2.74911				2.14092			2.09691	2.09691	2.11768	2.09691	2.26795		2.2831	2.8059	2.09691	2.09691
TKI258	2.23068		2.22459	2.47965		3.10187	2.37073	2.09691	2.09691	2.11409	3.27208		2.34346	3.19415	2.24984	2.09691	2.85543	2.43866				2.41711	2.09691			2.29244				2.35417	2.31338	2.13135	2.09778				2.16799			2.30122	2.45712	2.09691	2.09691	2.40773		2.16464	2.09691	2.09691	2.09691
Topotecan	4.00411		3.7607	4.35935		4.47098	3.29023	4.14981	3.91403	4.06274	3.49857		3.54831	3.37739	3.51359	4.077	4.19475	3.48838				3.02762	4.43214			3.991				2.30761	2.62873	3.86733	3.42385				3.55054			3.8312	4.23516	2.95792	2.09691	4.10076		3.42516	2.35678	3.55662	2.89356
Vandetanib	2.09691		2.46873	2.37997		2.25083	2.59057		2.09691	2.09691	2.64876		2.09691	2.78616	2.09691	2.09691	2.60199	2.09691				2.09691	2.30593			2.71134				2.8237	2.52471	2.09691	2.09691				2.09691			2.09691	2.68578	2.43615	2.09691	2.38674		2.09691	2.83631	2.09691	2.43913
[truncated: 1,012 more columns]

## Sheet: CCLE.IC50.RECOMPUTED
	22RV1	23132-87	5637	639-V	647-V	697	769-P	786-0	8305C	8505C	8-MG-BA	A101D	A172	A204	A2058	A253	A2780	A375	A3-KAW	A498	A4-Fuk	A549	A673	A704	ABC-1	ACHN	AGS	AM-38	AML-193	AN3-CA	AsPC-1	AU565	BCPAP	Becker	BEN	BFTC-905	BFTC-909	BHT-101	BHY	BL-41	BL-70	BT-20	BT-474	BT-549	BV-173	BxPC-3	C2BBe1	C32	C3A
17-AAG	3.45123		4.00487	3.8488		3.37233	3.84027	3.49042	3.23184	3.56331	3.64305		3.57054	4.62032	4.40787	3.4703	4.32617	3.76635				4.26438	3.74913			3.16532				4.1592	4.08003	4.64884	3.71344				3.95256			3.12018	3.55296	2.09691	4.46009	4.66733		3.72517	3.0967	5.32883	4.57829
AEW541	2.66024		2.28405	2.26719		2.37915	2.09691	2.11026	2.33733	2.09691	2.51272		2.09691	2.21947	2.37933	2.09691	2.09691	2.61365				2.74877	2.92307			2.12061				2.09691	2.84172	2.09691	2.33243				2.09691			2.09691	2.09691	2.09691	2.09691	2.29275		2.09691	2.46407	2.21936	2.80705
AZD0530	2.09691		2.47918	2.09691		2.09691	3.04827	2.09691	2.09691	2.09691	2.42936		2.09691	2.19833	2.09691	2.09691	2.09691	2.09691				2.09691	2.09691			2.31389				2.09691	2.2039	2.09691	2.09691				2.09691			2.09691	2.78333	2.09691	2.49285	2.09691		2.55181	2.87249	2.09691	2.09691
AZD6244	2.09691		2.09691	2.09691		2.09691	2.09691	2.09691	2.09691	2.09691	2.09691		2.09691	2.09691	2.40044	2.09691	2.89451	3.9714				2.74805	2.09691			2.09691				2.09691	2.98276	2.09691	2.09691				2.09691			2.09691	2.09691	2.09691	2.09691	2.09691		2.44136	2.09691	2.84704	2.09691
Erlotinib	2.09691		2.67071	2.09691		2.51221	2.76851	2.09691	2.09691	2.09691	2.13433		2.09691	2.09691	2.09691	2.09691	2.09691	2.09691				2.09691	2.09691			2.32383				2.09691	2.09691	2.09691	2.09691				2.09691			2.09691	2.09691	2.09691	2.09691	2.09691		2.09691	2.09691	2.09691	2.09691
Irinotecan	4.0932		4.13737	4.15644		4.46506	3.13084	3.64921	3.32134	3.91051			3.18421	3.84756	3.81026		4.19296	3.8586				3.39898									3.2461		3.70803							4.3322	4.36242	3.57		3.77657				2.84907
L-685458	2.09691		2.09691	2.09691		3.45606	2.09691	2.09691	2.09691	2.09691	2.09691		2.09691	2.11415	2.09691	2.09691	2.2363	2.09691				2.09691	2.09691			2.09691				2.09691	2.09691	2.44227	2.09691				2.09691			2.09691	2.09691	2.09691	2.29037	2.09691		2.09691	2.09691	2.09691	2.09691
lapatinib	2.11096		2.59709	2.09691		2.17303	2.95671	2.12352	2.09691	2.09691	2.18423		2.09691	2.15579	2.09691	2.09691	2.14564	2.09691				2.44299	2.09691			2.09691				2.09691	2.24075	3.7415	2.09691				2.09691			2.21875	2.09691	2.09691	3.97527	2.09691		2.30796	2.35842	2.09691	2.09691
LBW242	2.09691		2.09691	2.09691		2.09691	2.09691	2.09691	2.09691	2.09691	4.518		2.09691	2.09691	2.09691	2.09691	2.09691	2.09691				2.09691	2.09691			2.09691				2.09691	2.09691	2.09691	2.09691				2.09691			2.09691	2.09691	2.09691	2.09691	2.09691		2.09691	2.09691	2.09691	2.09691
Nilotinib	2.09691		2.12721	2.09691		2.69513	2.09691	2.09691	2.1185	2.18608			2.09691	3.20244	2.09691	2.09691	2.09691	2.09691				2.27699								2.09691	2.09691	2.10542	2.13218				2.09691			2.09691	2.09691	2.09691	2.26462	2.09691			2.1453	2.09691
Nutlin-3	2.09691		2.09691	2.09691		2.76941	2.19875	2.09691	2.09691	2.09691	2.09691		2.09691	2.09691	2.09691	2.09691	2.27992	2.09691				2.09691	2.09691			2.09691				2.09691	2.09691	2.09691	2.09691				2.09691			2.09691	2.09691	2.09691	2.09691	2.09691		2.09691	2.09691	2.09691	2.09691
paclitaxel	5.03837		5.53769	5.19766		5.60206	3.78504	3.68429	4.96477	5.23485	5.60206		4.50308	5.14332	5.52752	5.40677	5.32771	5.19276				5.25141	5.53191			3.97202				5.27735	5.03288	5.39259	5.60206				4.9565			5.4513	5.0108	5.60206	4.77801	5.23514		5.21956	3.0919	3.45026	2.09691
Panobinostat	4.54572		4.31344	4.11802		4.93344	4.05714	3.63222	4.3014	4.15692	3.948		3.9882	4.61178	4.15771	4.21766	4.33289	4.32675				4.32681	4.41222			4.26598				3.90751	4.33722	4.50213	4.15768				4.08284			4.33261	4.88386	4.26548	4.74725	3.9321		3.99214	4.35801	3.25053	4.45975
PD-0325901	2.09691		2.09691	2.09691		2.09691	2.87089	2.09691	3.19664	3.6587	2.09691		2.09691	2.09691	3.75414	2.09691	4.05629	5.10222				3.83563	2.09691			2.09691				2.09691	3.88835	2.09691	2.80277				2.09691			2.09691	2.09691	2.09691	2.09691	2.09691		3.41523	2.09691	4.12863	3.21645
PD-0332991	2.09691		2.09691	2.09691		3.05618	2.15703	2.09691	2.27843	2.09691			2.09691	2.09691	2.09691	2.09691	2.09691	2.09691				2.09691	2.09691							2.14506	2.09691	2.23036	2.09691				2.09691			2.09691	2.40079	2.09691	2.09691	2.09691			2.09691	2.09691	2.09691
Crizotinib	2.2982		2.12105	2.27668		2.64078	2.10901	2.09691	2.23576	2.09691	2.09691		2.09691	2.38414	2.09691	2.09691	2.56155	2.23553				2.32418	2.64735			2.09691				2.09691	2.31565	2.09691	2.09691				2.09691			2.26016	2.34067	2.09691	2.09691	2.13164		2.09691	2.10108	2.09691	2.09691
PHA-665752	2.09691		2.09691	2.09691		2.54256	2.16852	2.09691	2.09691	2.09691	2.53605		2.09691	2.09691	2.09691	2.09691	2.09691	2.09691				2.09691	2.09691			2.09691				2.09691	2.09691	2.09691	2.09691				2.09691			2.09691	2.09691	2.09691	2.09691	2.09691		2.09691	2.09691	2.09691	2.09691
PLX4720	2.09691		2.39808	2.09691		2.36008	2.09691		2.26143	2.09691	2.09691		2.09691	2.09691	2.09691	2.09691	2.09691	3.58964				2.09691	2.09691			2.09691				2.09691	2.09691	2.09691	2.09691				2.09691			2.09691	2.09691	2.09691	2.09691	2.09691		2.49846	2.09691	2.61575	2.09691
RAF265	2.23583		3.01285	2.5496		3.71841	3.07276	2.20838	2.98204	2.86367			2.42973	3.4941	2.28882	2.54321	2.88264	3.20977				3.14356	3.09344			3.50343				2.38926	2.90782	2.55083	3.09608				2.09691			2.26626	2.31833	2.09691	2.09691	3.04967			2.09691	2.09691	2.43711
Sorafenib	2.19788		2.15416	2.09691		2.27841	2.09691	2.13163	2.09691	2.09691	2.09691		2.09691	3.24652	2.09691	2.09691	2.37131	2.15878				2.24823	2.09691			2.09691				2.09691	2.10974	2.09691	2.55606							2.09691	2.09691	2.09691	2.21928	2.15903		2.09691	2.09691	2.09691	2.09691
TAE684	2.41661		2.62686	2.65554		3.09701	2.2139	2.09691	2.60202	2.21286	2.63414		2.61404	2.60294	2.31481	2.09691	2.84284	2.96682				2.84698	2.91356			2.51118				2.09691	3.02537	2.09691	2.74455				2.17296			2.09691	2.3253	2.09691	2.09691	2.29475		2.3759	2.82143	2.09691	2.09691
TKI258	2.36789		2.24809	2.49444		3.08649	2.37541	2.09691	2.09691	2.12641	2.5157		2.39041	3.19572	2.30341	2.09691	2.84425	2.47144				2.4881	2.09691			2.29471				2.40398	2.27889	2.13979	2.09786				2.12457			2.38265	2.5036	2.09691	2.09691	2.44719		2.18425	2.09691	2.09691	2.09691
Topotecan	4.00443		3.82651	4.36506		4.46111	3.32555	4.13721	3.81995	4.07623	3.50181		3.55077	3.38572	3.50728	4.01517	4.23668	3.4862				3.33759	4.49363			3.97825				2.23938	2.76956	3.84258	3.43542				3.54884			3.83147	4.22689	2.95264	2.09691	4.12099		3.41766	2.40157	3.54358	2.8643
Vandetanib	2.09691		2.42092	2.24991		2.27969	2.5547		2.09691	2.09691	2.79811		2.09691	2.84398	2.09691	2.09691	2.39742	2.09691				2.09691	2.25881			2.72004				2.7885	2.3026	2.09691	2.09691				2.09691			2.09691	2.69858	2.44156	2.09691	2.23931		2.09691	2.82627	2.09691	2.29399
[truncated: 1,012 more columns]
