# Supplementary material for: Revisiting inconsistency in large pharmacogenomic studies
Source: F1000Res. 2017 Aug 11;5:2333. Originally published 2016 Sep 16. [Version 3] doi: 10.12688/f1000research.9611.3 (PMC5580432; doi:10.12688/f1000research.9611.3)
Supplement: Supplementary file 8 [file f1000research-5-13399-s0007.tgz › 0a7fefbb-fb0a-4c7c-9c11-e63c3acb253f.xlsx]

## Sheet: AUC.PUBLISHED
	pcc.full	pcc.sens	scc.full	scc.sens	dxy.full	dxy.sens	mcc	cramerv	inform
paclitaxel	0.391219	0.418173	0.380156	0.390288	0.263323	0.267884	0.162307	0.162307	0.136986
17-AAG	0.550258	0.502873	0.562148	0.522065	0.388809	0.357464	0.149764	0.149764	0.32803
PD-0325901	0.665436	0.469135	0.630841	0.44837	0.44424	0.312069	0.43118	0.43118	0.385328
AZD6244	0.433984	0.153464	0.302864	0.0976372	0.19268	0.0563083	0.449828	0.449828	0.300379
TAE684	0.46486	0.016162	0.414102	-0.264565	0.275905	-0.207898	0.27735	0.27735	0.266667
AZD0530	0.506901	0.0840918	0.430988	0.274725	0.273052	0.230769	0.390723	0.390723	0.237013
PD-0332991	0.359997	-0.0578204	0.349195	-0.158288	0.119577	-0.132285	0.0870658	0.0870658	0.181931
Crizotinib	0.575288	0.912351	0.158112	0.6	0.0363858	0.4	0.437163	0.437163	0.2
PLX4720	0.642642	-0.0120933	0.369308	0.0195489	0.132884	-0.0210526	0.692068	0.692068	0.713333
Nutlin-3	0.379773	0.0219015	0.315828	-0.0205882	0.152466	0	0.421604	0.421604	0.948
lapatinib	0.594505	0.174363	0.433713	0.142857	0.166713	0.0666667	0.494122	0.494122	0.3875
Nilotinib	0.782219	0.627685	0.160192	0.6	0.013722	0.4	0.770655	0.770655	0.6
PHA-665752	0.163843	-0.499588	-0.0227022	-0.2	-0.0965	-0.2	-0.0228605	0.0228605	-0.0116279
Erlotinib	0.341871		0.459499	-1	0.157599		-0.0133333	0.0133333	-0.0133333
Sorafenib	0.301977	-0.90584	0.284952	-0.5	-0.00458979		-0.0171423	0.0171423	-0.0240964

## Sheet: AUC.RECOMPUTED
	pcc.full	pcc.sens	scc.full	scc.sens	dxy.full	dxy.sens	mcc	cramerv	inform
paclitaxel	0.390151	0.299201	0.387281	0.33647	0.268879	0.228889	0.135335	0.135335	0.138813
17-AAG	0.596439	0.543778	0.592605	0.541111	0.420954	0.379089	0.233555	0.233555	0.481702
PD-0325901	0.657138	0.446923	0.609766	0.386894	0.441789	0.257896	0.469021	0.469021	0.469295
AZD6244	0.385768	-0.00312555	0.241934	-0.0769822	0.170778	-0.0627794	0.293109	0.293109	0.266775
TAE684	0.556693	0.352041	0.348759	-0.14547	0.243945	-0.121951	0.22788	0.22788	0.269088
AZD0530	0.412675	0.00717677	0.253333	0.175758	0.169956	0.0666667	0.420835	0.420835	0.391986
PD-0332991	0.276625	0.119039	0.250478	0.177503	0.169424	0.128879	0.0149404	0.0149404	0.035
Crizotinib	0.453943	0.301372	0.0204332	0.25	0.00903541	0.142857	0.418785	0.418785	0.465517
PLX4720	0.639947	0.193711	0.265836	0.292308	0.183947	0.246667	0.709701	0.709701	0.838855
Nutlin-3	0.159157	0.00953322	0.0809001	-0.0919658	0.0564151	-0.04	0.186134	0.186134	0.900794
lapatinib	0.508853	-0.0767172	0.354556	-0.187879	0.247878	-0.244444	0.418691	0.418691	0.449367
Nilotinib	0.846158	0.884065	0.0411781	0.4	0.0241658	0.333333	0.863825	0.863825	0.75
PHA-665752	0.0399269	-0.858646	-0.119079	-0.8	-0.0848394		-0.0196837	0.0196837	-0.0114943
Erlotinib	0.38247	-0.525572	0.314985	-0.527273	0.209155	-0.377778		0.0563884	-0.108108
Sorafenib	0.359701	0.889733	0.258217	0.5	0.178766		0.291949	NaN

## Sheet: AUC.STAR.RECOMPUTED
	pcc.full	pcc.sens	scc.full	scc.sens	dxy.full	dxy.sens	mcc	cramerv	inform
paclitaxel	0.390151	0.299201	0.387281	0.33647	0.268879	0.228889	0.135335	0.135335	0.138813
17-AAG	0.596439	0.543778	0.592605	0.541111	0.420954	0.379089	0.233555	0.233555	0.481702
PD-0325901	0.657138	0.446923	0.609766	0.386894	0.441789	0.257896	0.469021	0.469021	0.469295
AZD6244	0.385768	-0.00312555	0.241934	-0.0769822	0.170778	-0.0627794	0.293109	0.293109	0.266775
TAE684	0.556693	0.352041	0.348759	-0.14547	0.243945	-0.121951	0.22788	0.22788	0.269088
AZD0530	0.412675	0.00717677	0.253333	0.175758	0.169956	0.0666667	0.420835	0.420835	0.391986
PD-0332991	0.276625	0.119039	0.250478	0.177503	0.169424	0.128879	0.0149404	0.0149404	0.035
Crizotinib	0.453943	0.301372	0.0204332	0.25	0.00903541	0.142857	0.418785	0.418785	0.465517
PLX4720	0.639947	0.193711	0.265836	0.292308	0.183947	0.246667	0.709701	0.709701	0.838855
Nutlin-3	0.159157	0.00953322	0.0809001	-0.0919658	0.0564151	-0.04	0.186134	0.186134	0.900794
lapatinib	0.508853	-0.0767172	0.354556	-0.187879	0.247878	-0.244444	0.418691	0.418691	0.449367
Nilotinib	0.846158	0.884065	0.0411781	0.4	0.0241658	0.333333	0.863825	0.863825	0.75
PHA-665752	0.0399269	-0.858646	-0.119079	-0.8	-0.0848394		-0.0196837	0.0196837	-0.0114943
Erlotinib	0.38247	-0.525572	0.314985	-0.527273	0.209155	-0.377778		0.0563884	-0.108108
Sorafenib	0.359701	0.889733	0.258217	0.5	0.178766		0.291949	NaN

## Sheet: IC50.PUBLISHED
	pcc.full	pcc.sens	scc.full	scc.sens	dxy.full	dxy.sens	mcc	cramerv	inform
paclitaxel	0.0136182	-0.152592	0.0960464	-0.0315766	0.0339394	-0.0559715	0	0	0
17-AAG	0.504371	0.419819	0.578079	0.495999	0.439786	0.363463	0.360414	0.360414	0.513673
PD-0325901	0.620854	0.410939	0.577852	0.369882	0.141088	0.138199	0.449865	0.449865	0.496968
AZD6244	0.466256	-0.175716	0.380897	-0.118867	0.0984321	-0.12026	0.370506	0.370506	0.277857
TAE684	0.468096	0.223289	0.29424	-0.120305	0.21592	-0.097561	0.288872	0.288872	0.34166
AZD0530	0.52449	-0.300978	0.34311	-0.0857143	0.054409	-0.0666667	0.259981	0.259981	0.29845
PD-0332991	0.358851	0.0351864	0.112005	0.218183	-0.613526	-0.174603	0.206219	0.206219	0.42233
Crizotinib	0.651459	0.228443	0.370031	0.4	0.827273	0.333333	0.655303	0.655303	0.655303
PLX4720	0.644826	-0.159874	0.491785	-0.122575	0.255873	-0.0833333	0.461324	0.461324	0.388235
Nutlin-3	0.405395		0.377593	-1	-0.475676		-0.00396825	0.00396825	-0.00396825
lapatinib	0.618925	0.337517	0.288219	0.564288	0.442424	0.333333	0.559651	0.559651	0.487654
Nilotinib	0.755843	0.61763	0.301646	0.401189	0.982256	0.454545	0.701702	0.701702	0.5
PHA-665752	-0.0315622		-0.0433794	-1			-0.011236	0.011236	-0.011236
Erlotinib	-0.0452986	-0.999885	0.0440497	-0.866025	-0.459459		-0.0189832	0.0189832	-0.0135135
Sorafenib	0.13951	0.0663048	0.244609	0.258199	0.128931			NaN	0

## Sheet: IC50.RECOMPUTED
	pcc.full	pcc.sens	scc.full	scc.sens	dxy.full	dxy.sens	mcc	cramerv	inform
paclitaxel	0.313704	0.183289	0.372538	0.285722	0.249847	0.165843	0.125595	0.125595	0.16347
17-AAG	0.533376	0.427918	0.582962	0.497506	0.460188	0.373782	0.378405	0.378405	0.514195
PD-0325901	0.630417	0.264449	0.547527	0.258223	0.324784	0.146244	0.478098	0.478098	0.490967
AZD6244	0.467025	-0.255664	0.444383	-0.157205	0.307822	-0.150296	0.441973	0.441973	0.356089
TAE684	0.510228	0.371486	0.277815	-0.130748	0.19403	-0.116427	0.269532	0.269532	0.353383
AZD0530	0.512792	-0.34148	0.406988	-0.1	0.258586	0	0.33302	0.33302	0.465517
PD-0332991	0.291683	0.0552046	0.0803773	0.250556	-0.625639	-0.242105	0.241806	0.241806	0.584541
Crizotinib	0.678711	0.559018	0.261569	0.8	0.231214		0.699117	0.699117	0.977528
PLX4720	0.699832	0.000564238	0.412687	0.239443	0.031725	0.121212	0.58481	0.58481	0.694906
Nutlin-3	0.458034		0.421059		-0.481186		1	NaN
lapatinib	0.373297	-0.305827	0.276445	0	0.418182	0	0.390936	0.390936	0.475904
Nilotinib	0.920714	0.882759	0.306304	0.632456			0.863825	0.863825	0.75
PHA-665752	0.126923		0.171008		-0.102857		0.392638	NaN
Erlotinib	-0.0404711	-0.948063	0.250631	-1	0.198198			0.0189832	-0.0266667
Sorafenib	0.462013		0.299674		-0.177489		0.391543	NaN
