# Supplementary material for: Revisiting inconsistency in large pharmacogenomic studies
Source: F1000Res. 2017 Aug 11;5:2333. Originally published 2016 Sep 16. [Version 3] doi: 10.12688/f1000research.9611.3 (PMC5580432; doi:10.12688/f1000research.9611.3)
Supplement: Supplementary file 9 [file f1000research-5-13399-s0008.tgz › c894b776-d5b6-4258-ac30-1d37248363cf.xlsx]

## Sheet: GE.ARRAYS
	pcc.full	pcc.high	scc.full	scc.high	dxy.full	dxy.high	mcc	cramerv	inform
geneid.ENSG00000000003	0.951712	0.883657	0.898607	0.84337	0.73302	0.670584	0.870462	0.870462	0.945537
geneid.ENSG00000000005	0.0768778		0.0197784		0.0136541		0.406021	NaN	0
geneid.ENSG00000000419	0.588248	0.588248	0.61016	0.61016	0.434896	0.434896	0.406021	NaN
geneid.ENSG00000000457	0.800908	0.800908	0.7863	0.7863	0.592889	0.592889	0.0152755	NaN
geneid.ENSG00000000460	0.480517	0.478064	0.46079	0.458453	0.322219	0.320323	0.0193926	0.0193926	0.194053
geneid.ENSG00000000938	0.865565	0.792801	0.31121	0.745207	0.215327	0.566426	0.67988	0.67988	0.530319
geneid.ENSG00000000971	0.832426	0.599947	0.75477	0.599853	0.55493	0.434483	0.772304	0.772304	0.769292
geneid.ENSG00000001036	0.939049	0.845032	0.832731	0.782992	0.65846	0.601003	0.92568	0.92568	0.969852
geneid.ENSG00000001084	0.84859	0.84859	0.834543	0.834543	0.656798	0.656798	0.231091	NaN
geneid.ENSG00000001167	0.742696	0.742696	0.700654	0.700654	0.511874	0.511874	0.231091	NaN
geneid.ENSG00000001460	0.612731	0.526475	0.613971	0.507808	0.435769	0.352364	0.166628	0.166628	0.144737
geneid.ENSG00000001461	0.763772	0.763772	0.753497	0.753497	0.573504	0.573504	0.198683	NaN
geneid.ENSG00000001497	0.657033	0.657033	0.665829	0.665829	0.478922	0.478922	0.0111355	NaN
geneid.ENSG00000001561	0.894146	0.827488	0.899686	0.829164	0.719826	0.637653	0.76769	0.76769	0.856383
geneid.ENSG00000001617	0.799922	0.799922	0.760287	0.760287	0.559184	0.559184	0.0122447	NaN
geneid.ENSG00000001626	0.875001	0.6884	0.317721	0.70566	0.220526	0.526205	0.741261	0.741261	0.882881
geneid.ENSG00000001629	0.81426	0.81426	0.783508	0.783508	0.596185	0.596185	1	NaN
geneid.ENSG00000001631	0.679634	0.678015	0.615559	0.613784	0.441461	0.439808	0.0318811	0.0318811	0.394366
geneid.ENSG00000002016	0.67667	0.566148	0.655501	0.486381	0.477553	0.346766	0.19073	0.19073	0.103041
geneid.ENSG00000002330	0.754079	0.754079	0.732182	0.732182	0.543153	0.543153	0.406021	NaN
geneid.ENSG00000002549	0.656435	0.656435	0.636506	0.636506	0.459673	0.459673	0.313019	NaN
geneid.ENSG00000002586	0.912399	0.888026	0.885986	0.875374	0.713547	0.697896	0.706029	0.706029	0.745366
geneid.ENSG00000002587	0.871032	0.748547	0.853168	0.703134	0.661708	0.516488	0.70047	0.70047	0.647135
geneid.ENSG00000002726	0.848914	0.661318	0.376495	0.605461	0.262487	0.44404	0.748939	0.748939	0.725914
geneid.ENSG00000002745	0.844268	0.870428	0.318854	0.491228	0.220374	0.391813	0.387252	0.387252	0.232084
geneid.ENSG00000002746	0.559585	0.809627	0.228915	-0.0357143	0.153961	-0.142857	0.285045	0.285045	0.165089
geneid.ENSG00000002822	0.8086	0.8086	0.744797	0.744797	0.563654	0.563654	-0.0022149	0.0022149	-0.00312989
geneid.ENSG00000002834	0.75104	0.75104	0.770338	0.770338	0.577357	0.577357	0.0595838	NaN
geneid.ENSG00000002919	0.747958	0.747958	0.667316	0.667316	0.491657	0.491657	0.406021	NaN
geneid.ENSG00000002933	0.850047	0.780519	0.374297	0.655043	0.262907	0.48326	0.585385	0.585385	0.462709
geneid.ENSG00000003056	0.694172	0.694172	0.685494	0.685494	0.497787	0.497787	1	NaN
geneid.ENSG00000003096	0.873197	0.806987	0.856872	0.764785	0.671156	0.587035	0.65563	0.65563	0.662593
geneid.ENSG00000003137	0.739577	0.652059	0.647813	0.453488	0.460795	0.322844	0.363796	0.363796	0.179083
geneid.ENSG00000003147	0.820633	0.752779	0.859609	0.793258	0.665816	0.601429	0.698487	0.698487	0.658632
geneid.ENSG00000003249	0.757554	0.707957	0.754091	0.70644	0.552279	0.513794	0.284584	0.284584	0.286597
geneid.ENSG00000003393	0.755583	0.755583	0.717938	0.717938	0.528766	0.528766	-0.0239558	NaN
geneid.ENSG00000003400	0.736156	0.667182	0.682425	0.483112	0.493946	0.347804	0.240945	0.240945	0.0777339
geneid.ENSG00000003402	0.818696	0.809826	0.816783	0.812421	0.636013	0.630284	0.437148	0.437148	0.808097
geneid.ENSG00000003436	0.937891	0.861173	0.917639	0.876962	0.753942	0.706521	0.790349	0.790349	0.762073
geneid.ENSG00000003509	0.606265	0.606265	0.5794	0.5794	0.414212	0.414212	1	NaN
geneid.ENSG00000003756	0.741056	0.73073	0.729782	0.728512	0.537588	0.536138	1	1	1
geneid.ENSG00000003987	0.757211	0.543554	0.377922	0.493031	0.2652	0.365854	0.345218	0.345218	0.80343
geneid.ENSG00000003989	0.8532	0.730879	0.826025	0.696413	0.63481	0.512954	0.706612	0.706612	0.69371
geneid.ENSG00000004059	0.750437	0.750437	0.737419	0.737419	0.550323	0.550323	1	NaN
geneid.ENSG00000004139	0.839186	0.798417	0.818121	0.77406	0.619806	0.582002	0.294321	0.294321	0.252174
geneid.ENSG00000004142	0.6789	0.6789	0.633087	0.633087	0.462373	0.462373	1	NaN
geneid.ENSG00000004399	0.823022	0.777701	0.830588	0.775893	0.641305	0.584008	0.542046	0.542046	0.704337
geneid.ENSG00000004455	0.712235	0.712235	0.669959	0.669959	0.486277	0.486277	1	NaN
geneid.ENSG00000004468	0.936907	0.919565	0.52376	0.858498	0.378951	0.671543	0.643693	0.643693	0.520835
geneid.ENSG00000004478	0.701063	0.636055	0.647494	0.559006	0.474032	0.397073	0.518505	0.518505	0.58696
geneid.ENSG00000004487	0.734973	0.734973	0.72963	0.72963	0.543897	0.543897	1	NaN
geneid.ENSG00000004534	0.75683	0.75683	0.743589	0.743589	0.558294	0.558294	0.406021	NaN	0
geneid.ENSG00000004660	0.586491	0.541635	0.601421	0.557739	0.422229	0.38754	0.199792	0.199792	0.137968
geneid.ENSG00000004700	0.755302	0.755302	0.708516	0.708516	0.525469	0.525469	1	NaN
geneid.ENSG00000004766	0.656019	0.635393	0.557515	0.520784	0.395354	0.365833	0.194269	0.194269	0.489852
geneid.ENSG00000004776	0.375197	0.434803	0.148475	0.340486	0.098748	0.229437	0.209668	0.209668	0.0454545
geneid.ENSG00000004777	0.237601	0.213248	0.231595	0.199936	0.156866	0.134999	-0.0488221	NaN	0
geneid.ENSG00000004779	0.706434	0.706434	0.682617	0.682617	0.496352	0.496352	1	NaN
geneid.ENSG00000004799	0.804676	0.624852	0.674523	0.466562	0.489574	0.318595	0.631511	0.631511	0.557239
geneid.ENSG00000004809	0.928111	0.867052	0.399713	0.849329	0.282052	0.691027	0.796642	0.796642	0.67223
geneid.ENSG00000004838	0.444418	-0.352807	0.259863	-0.436477	0.176066	-0.298701	0.302614	0.302614	0.240385
geneid.ENSG00000004846	0.750339	0.32339	0.229677	0.296491	0.156383	0.204678	0.682772	0.682772	0.473684
geneid.ENSG00000004848	0.868941	0.755963	0.553292	0.555012	0.393525	0.385331	0.652423	0.652423	0.634185
geneid.ENSG00000004864	0.785641	0.772799	0.770127	0.764656	0.583627	0.577128	0.7887	0.7887	0.625
geneid.ENSG00000004866	0.76619	0.738745	0.670858	0.659838	0.494493	0.483622	0.560352	0.560352	0.366811
geneid.ENSG00000004897	0.689709	0.689709	0.634087	0.634087	0.458901	0.458901	1	NaN
geneid.ENSG00000004939	0.741603	0.954319	0.132489	0.8	0.0886737		0.665097	0.665097	0.665097
geneid.ENSG00000004948	0.594962	0.47348	0.27949	0.00606061	0.189442	0.0222222	0.469226	0.469226	0.371835
geneid.ENSG00000004961	0.78162	0.78162	0.760611	0.760611	0.574658	0.574658	1	NaN
geneid.ENSG00000004975	0.736125	0.736125	0.735031	0.735031	0.54239	0.54239	0.406021	NaN
geneid.ENSG00000005001	0.747766	0.479717	0.675681	0.452375	0.47947	0.313018	0.566244	0.566244	0.442782
geneid.ENSG00000005007	0.633362	0.633362	0.619423	0.619423	0.445295	0.445295	1	NaN
geneid.ENSG00000005020	0.930892	0.864453	0.8517	0.821994	0.682874	0.644546	0.91173	0.91173	0.964376
geneid.ENSG00000005022	0.744868	0.744868	0.682278	0.682278	0.500606	0.500606	1	NaN
geneid.ENSG00000005059	0.777357	0.767729	0.788456	0.77399	0.605409	0.588585	0.428371	0.428371	0.850962
geneid.ENSG00000005073	0.893103	0.767648	0.852138	0.737185	0.668496	0.543062	0.742248	0.742248	0.733307
geneid.ENSG00000005075	0.694639	0.694639	0.681989	0.681989	0.4973	0.4973	1	NaN
geneid.ENSG00000005102	0.697422	0.614014	0.3215	0.539439	0.220168	0.375845	0.377887	0.377887	0.152174
geneid.ENSG00000005108	0.859821	0.656399	0.707045	0.597725	0.520696	0.424105	0.697233	0.697233	0.748952
geneid.ENSG00000005156	0.648133	0.648133	0.627256	0.627256	0.448836	0.448836	-0.350796	NaN
geneid.ENSG00000005175	0.545769	0.545769	0.489555	0.489555	0.341686	0.341686	0.350796	NaN
geneid.ENSG00000005187	0.877953	0.788102	0.802913	0.712563	0.607786	0.520685	0.699381	0.699381	0.738819
geneid.ENSG00000005189	0.759379	0.755157	0.722734	0.714673	0.539486	0.530856	0.241512	0.241512	0.849921
geneid.ENSG00000005194	0.691839	0.691839	0.674163	0.674163	0.492586	0.492586	1	NaN
geneid.ENSG00000005206	0.674739	0.671768	0.623201	0.608156	0.447535	0.433988	0.12182	0.12182	0.122592
geneid.ENSG00000005238	0.694469	0.692938	0.691783	0.688167	0.502944	0.499933	0.0716305	0.0716305	0.35489
geneid.ENSG00000005243	0.834627	0.774714	0.82188	0.782334	0.62633	0.579902	0.580445	0.580445	0.594298
geneid.ENSG00000005249	0.807814	0.806342	0.853472	0.80874	0.664759	0.618006	0.432414	0.432414	0.496945
geneid.ENSG00000005302	0.819752	0.819752	0.74646	0.74646	0.559057	0.559057	-0.0198715	NaN
geneid.ENSG00000005339	0.689859	0.669805	0.654266	0.651005	0.474188	0.470894	1	1	1
geneid.ENSG00000005379	0.861499	0.815101	0.610916	0.584702	0.438615	0.418711	0.602091	0.602091	0.53976
geneid.ENSG00000005381	0.976201	0.968105	0.18855	0.940711	0.129812	0.833992	0.928077	0.928077	0.94915
geneid.ENSG00000005421	0.576491	0.14918	0.162176	0.041958	0.106911	0.030303	0.401472	0.401472	0.328579
geneid.ENSG00000005436	0.63599	0.63599	0.596596	0.596596	0.427377	0.427377	0.170384	NaN
geneid.ENSG00000005448	0.797531	0.797531	0.763462	0.763462	0.581788	0.581788	0.263293	NaN
geneid.ENSG00000005469	0.790549	0.757681	0.78276	0.701616	0.598122	0.515772	0.272738	0.272738	0.353554
geneid.ENSG00000005471	0.886734	0.673791	0.565183	0.629293	0.407313	0.435024	0.775173	0.775173	0.769561
geneid.ENSG00000005483	0.737595	0.737595	0.746761	0.746761	0.55536	0.55536	1	NaN
geneid.ENSG00000005486	0.70038	0.70038	0.683579	0.683579	0.500927	0.500927	0.406021	NaN
geneid.ENSG00000005513	0.85039	0.634402	0.656727	0.544422	0.480448	0.376071	0.707841	0.707841	0.780164
geneid.ENSG00000005700	0.634367	0.634367	0.624502	0.624502	0.44866	0.44866	1	NaN
geneid.ENSG00000005801	0.688328	0.688328	0.676217	0.676217	0.489133	0.489133	1	NaN
geneid.ENSG00000005810	0.882873	0.882873	0.856544	0.856544	0.683773	0.683773	1	NaN
geneid.ENSG00000005812	0.782855	0.782855	0.763495	0.763495	0.573005	0.573005	0.406021	NaN
geneid.ENSG00000005844	0.949178	0.867991	0.51609	0.866316	0.376399	0.6965	0.876664	0.876664	0.813489
geneid.ENSG00000005882	0.590848	0.573034	0.547958	0.509189	0.38618	0.357499	0.0445608	0.0445608	0.026936
geneid.ENSG00000005884	0.835158	0.781004	0.869752	0.804991	0.671851	0.611001	0.62233	0.62233	0.679287
geneid.ENSG00000005889	0.56797	0.56797	0.575503	0.575503	0.406182	0.406182	-0.0484178	NaN
geneid.ENSG00000005893	0.631377	0.631377	0.638848	0.638848	0.457815	0.457815	1	NaN
geneid.ENSG00000005961	0.904941	0.926045	0.290552	0.879699	0.198631	0.694737	0.769647	0.769647	0.6
geneid.ENSG00000005981	0.66066	0.519226	0.142005	-0.0311688	0.0965278	-0.00952381	0.588681	0.588681	0.398387
geneid.ENSG00000006007	0.809593	0.809593	0.798483	0.798483	0.613918	0.613918	1	NaN
geneid.ENSG00000006015	0.715476	0.715476	0.693667	0.693667	0.511473	0.511473	1	NaN
geneid.ENSG00000006016	0.807019	0.797821	0.557378	0.594587	0.395178	0.426523	0.265855	0.265855	0.286727
geneid.ENSG00000006025	0.476097	0.313649	0.480417	0.305182	0.328766	0.207992	0.0116884	NaN	0
geneid.ENSG00000006042	0.903966	0.902545	0.877756	0.877516	0.704558	0.704019	0.153328	0.153328	0.583466
geneid.ENSG00000006047	0.78548	0.78548	0.603865	0.603865	0.43171	0.43171	-0.047622	NaN
geneid.ENSG00000006062	0.770808	0.752384	0.754208	0.726019	0.55936	0.531723	0.239859	0.239859	0.403016
geneid.ENSG00000006071	0.746235	0.812345	0.327558	0.63036	0.227005	0.447332	0.350846	0.350846	0.139535
geneid.ENSG00000006116	0.443514	0.704236	0.0267194	0.542857	0.0202563	0.466667	0.496855	0.496855	0.496855
geneid.ENSG00000006118	0.701905	0.697928	0.701646	0.696628	0.50984	0.504908	0.195204	0.195204	0.581493
geneid.ENSG00000006128	0.697953	0.350445	0.204418	0.369355	0.138104	0.243011	0.664794	0.664794	0.513968
geneid.ENSG00000006194	0.607898	0.607898	0.596539	0.596539	0.420559	0.420559	0.208022	NaN	0
geneid.ENSG00000006210	0.767801	0.536447	0.632553	0.289867	0.453736	0.195699	0.621985	0.621985	0.582821
geneid.ENSG00000006282	0.707646	0.717852	0.772741	0.755029	0.57855	0.562652	0.170856	0.170856	0.478191
geneid.ENSG00000006283	0.254396		0.24219	1	0.163214		0.350796	NaN	0
geneid.ENSG00000006327	0.92232	0.919872	0.852194	0.848926	0.671254	0.667125	0.215036	0.215036	0.146512
geneid.ENSG00000006377	0.937708	0.861308	0.817062	0.748713	0.629225	0.564717	0.789624	0.789624	0.866159
geneid.ENSG00000006432	0.688658	0.608808	0.713345	0.599022	0.51339	0.425541	0.0706512	0.0706512	0.0174292
geneid.ENSG00000006451	0.462788	0.462788	0.449616	0.449616	0.314407	0.314407	1	NaN
geneid.ENSG00000006453	0.917774	0.83319	0.886028	0.82157	0.71249	0.636551	0.851705	0.851705	0.915556
geneid.ENSG00000006459	0.749645	0.670016	0.701383	0.572796	0.511874	0.401538	0.444054	0.444054	0.463012
geneid.ENSG00000006468	0.860374	0.76176	0.844032	0.741955	0.650215	0.553776	0.589391	0.589391	0.511909
geneid.ENSG00000006530	0.844256	0.832733	0.802734	0.799935	0.616549	0.612976	0.563523	0.563523	0.743711
geneid.ENSG00000006534	0.797742	0.797343	0.808004	0.80733	0.610094	0.609264	0.0722954	0.0722954	0.396552
geneid.ENSG00000006555	0.427198	0.291011	0.343654	0.416667	0.233578	0.222222	0.208022	NaN	0
geneid.ENSG00000006576	0.707076	0.707076	0.672455	0.672455	0.489427	0.489427	0.0848336	NaN
geneid.ENSG00000006606	0.716545	0.439966	0.500553	0.2092	0.349804	0.139212	0.578331	0.578331	0.573517
geneid.ENSG00000006607	0.638792	0.638792	0.550742	0.550742	0.384458	0.384458	-0.150885	NaN
geneid.ENSG00000006611	0.919869	0.789299	0.502003	0.778741	0.36118	0.586507	0.836882	0.836882	0.76921
geneid.ENSG00000006625	0.773793	0.773793	0.760738	0.760738	0.572535	0.572535	1	NaN
geneid.ENSG00000006634	0.574097	0.574097	0.527641	0.527641	0.372437	0.372437	0.313019	NaN
geneid.ENSG00000006638	0.791594	0.750726	0.603075	0.643551	0.432052	0.464393	0.417752	0.417752	0.223529
geneid.ENSG00000006652	0.605957	0.605957	0.591831	0.591831	0.428384	0.428384	1	NaN
geneid.ENSG00000006659	0.75267	0.460827	0.215123	0.453221	0.146049	0.314286	0.699352	0.699352	0.606335
geneid.ENSG00000006695	0.651905	0.651905	0.625877	0.625877	0.44733	0.44733	-0.00752086	NaN
geneid.ENSG00000006704	0.896108	0.896108	0.839398	0.839398	0.659712	0.659712	0.098284	NaN
geneid.ENSG00000006712	0.708091	0.708091	0.616985	0.616985	0.450518	0.450518	1	NaN
geneid.ENSG00000006715	0.700196	0.700196	0.679875	0.679875	0.499237	0.499237	0.406021	NaN
geneid.ENSG00000006740	0.822628	0.686753	0.718685	0.480448	0.52859	0.343684	0.477274	0.477274	0.329227
geneid.ENSG00000006744	0.745056	0.745056	0.729557	0.729557	0.537275	0.537275	1	NaN
geneid.ENSG00000006747	0.873865	0.706295	0.724173	0.63601	0.537373	0.470343	0.769324	0.769324	0.727742
geneid.ENSG00000006756	0.802487	0.707561	0.825245	0.718822	0.623122	0.527998	0.379305	0.379305	0.37797
geneid.ENSG00000006757	0.810588	0.794371	0.868472	0.821608	0.678687	0.631088	0.286537	0.286537	0.386157
geneid.ENSG00000006788	0.44502	0.966833	0.0970514	1	0.0652093		0.815856	0.815856	0.666667
geneid.ENSG00000006831	0.77629	0.77629	0.743307	0.743307	0.557766	0.557766	1	NaN
geneid.ENSG00000007001	0.154908		0.053008		0.0350646		0.406021	NaN
geneid.ENSG00000007038	0.966889	0.861296	0.552306	0.871911	0.400626	0.688193	0.917217	0.917217	0.90287
geneid.ENSG00000007047	-0.0340578	-0.0340578	-0.00474771	-0.00474771	-0.00142801	-0.00142801	-0.498442	NaN
geneid.ENSG00000007062	0.88004	0.73414	0.624656	0.749343	0.458184	0.569297	0.781423	0.781423	0.732712
geneid.ENSG00000007080	0.511168	0.511168	0.5001	0.5001	0.348768	0.348768	1	NaN
geneid.ENSG00000007168	0.617627	0.617627	0.601131	0.601131	0.427191	0.427191	1	NaN
geneid.ENSG00000007171	0.255168	0.232343	0.162345	0.0203411	0.108838	0.0160428	0.0811019	0.0811019	0.0253611
geneid.ENSG00000007174	0.687569	0.696926	0.199314	0.321429	0.134712	0.142857	0.443343	0.443343	0.39685
geneid.ENSG00000007202	0.75007	0.75007	0.673624	0.673624	0.497474	0.497474	1	NaN
geneid.ENSG00000007216	0.596253	0.782394	0.145404	0.571429	0.0963908	0.428571	0.843822	0.843822	0.714286
geneid.ENSG00000007237	0.943037	0.895474	0.711832	0.879415	0.540131	0.712579	0.708836	0.708836	0.584458
geneid.ENSG00000007255	0.695321	0.690991	0.70194	0.70056	0.512989	0.511511	0.13959	0.13959	0.0418575
geneid.ENSG00000007264	0.842816	0.752717	0.44373	0.660737	0.315454	0.480287	0.686039	0.686039	0.741307
geneid.ENSG00000007306	0.567592	0.00115868	0.333533	-0.258824	0.229636	-0.183333	0.390476	0.390476	0.390476
geneid.ENSG00000007312	0.812763	0.784905	0.382367	0.743436	0.267351	0.583544	0.483446	0.483446	0.796668
geneid.ENSG00000007314	0.346157	0.364715	0.206888	0.00909091	0.139437	-0.0181818	0.190423	NaN	0
geneid.ENSG00000007341	0.690064	0.674489	0.695842	0.678361	0.510974	0.493887	0.061867	0.061867	0.165064
geneid.ENSG00000007350	0.69028	0.37442	0.318556	0.0756757	0.218594	0.0380952	0.572284	0.572284	0.540874
geneid.ENSG00000007372	0.886898	0.787562	0.8462	0.753917	0.659057	0.575785	0.751516	0.751516	0.717171
geneid.ENSG00000007376	0.463217	0.455692	0.470897	0.466145	0.324169	0.320246	0.117238	0.117238	0.552067
geneid.ENSG00000007384	0.780403	0.776468	0.797952	0.790761	0.596117	0.588703	0.0673803	0.0673803	0.172524
geneid.ENSG00000007392	0.710234	0.694954	0.683545	0.682057	0.499149	0.497579	1	1	1
geneid.ENSG00000007402	0.840532	0.84638	0.516591	0.526046	0.370051	0.375934	0.182223	0.182223	0.139888
geneid.ENSG00000007516	0.461313	0.489628	0.353219	0.365116	0.24284	0.246661	0.00364785	NaN	0
geneid.ENSG00000007520	0.541256	0.541256	0.512168	0.512168	0.359654	0.359654	1	NaN
geneid.ENSG00000007541	0.374883	0.326805	0.331834	0.281376	0.227572	0.192291	0.0652701	0.0652701	0.123277
geneid.ENSG00000007866	0.805276	0.74711	0.834608	0.755395	0.638615	0.56221	0.511752	0.511752	0.633288
geneid.ENSG00000007908	0.223868	-0.99991	0.0773845	-1	0.0531155		-0.0022149	0.0022149	-0.0015674
geneid.ENSG00000007923	0.542233	0.542233	0.534863	0.534863	0.381485	0.381485	0.130334	NaN
geneid.ENSG00000007933	0.750038	0.468791	0.228161	0.174783	0.155409	0.101449	0.496899	0.496899	0.413001
geneid.ENSG00000007944	0.781366	0.761739	0.748882	0.736852	0.565082	0.551922	0.458123	0.458123	0.944444
geneid.ENSG00000007952	0.862712	0.715257	0.188413	0.598599	0.127739	0.431933	0.761432	0.761432	0.774276
geneid.ENSG00000007968	0.818351	0.795275	0.734945	0.687197	0.542449	0.497296	0.381384	0.381384	0.507127
geneid.ENSG00000008018	0.746797	0.746797	0.721795	0.721795	0.535632	0.535632	1	NaN
geneid.ENSG00000008056	0.707657	0.317498	0.385507	0.223374	0.265346	0.145272	0.681885	0.681885	0.670744
geneid.ENSG00000008083	0.878978	0.878895	0.873092	0.871305	0.698415	0.695753	0.277044	0.277044	0.946625
geneid.ENSG00000008086	0.0365046	-0.383946	0.000237671	-0.385982	0.00115415	-0.261791	0.113994	0.113994	0.0707268
geneid.ENSG00000008118	0.586655	0.670918	0.200104	0.678571	0.133764	0.52381	0.652595	0.652595	0.428571
geneid.ENSG00000008130	0.78481	0.78481	0.753783	0.753783	0.565894	0.565894	0.170384	NaN
geneid.ENSG00000008196	0.945139	0.855204	0.28907	0.834491	0.19998	0.643411	0.799671	0.799671	0.72
geneid.ENSG00000008197	0.760895	0.732547	0.158127	0.683333	0.107003	0.555556	0.814563	0.814563	0.995268
geneid.ENSG00000008226	0.29542	0.999197	0.0843846	1	0.0580203		0.576446	0.576446	0.333333
geneid.ENSG00000008256	0.844751	0.791468	0.86814	0.796757	0.680309	0.604071	0.482594	0.482594	0.396667
geneid.ENSG00000008277	0.782533	0.395811	0.740269	0.517987	0.552523	0.359209	0.313993	0.313993	0.123239
geneid.ENSG00000008282	0.86595	0.86595	0.836842	0.836842	0.658646	0.658646	1	NaN
geneid.ENSG00000008283	0.860336	0.860336	0.901464	0.901464	0.732835	0.732835	0.0116884	NaN
geneid.ENSG00000008294	0.73717	0.73717	0.716746	0.716746	0.534615	0.534615	1	NaN
geneid.ENSG00000008300	0.790842	0.789805	0.790408	0.78901	0.589769	0.588303	0.041935	0.041935	0.360502
geneid.ENSG00000008311	0.815196	0.622639	0.826943	0.578019	0.628022	0.411706	0.606501	0.606501	0.569942
geneid.ENSG00000008323	0.864527	0.70725	0.714994	0.658471	0.526066	0.469813	0.799321	0.799321	0.793799
geneid.ENSG00000008324	0.752277	0.752277	0.735057	0.735057	0.549315	0.549315	1	NaN
geneid.ENSG00000008382	0.66454	0.654664	0.673836	0.67077	0.491657	0.488482	0.261362	0.261362	0.385827
geneid.ENSG00000008394	0.961471	0.929299	0.938637	0.920756	0.786317	0.763481	0.741723	0.741723	0.650408
geneid.ENSG00000008405	0.898944	0.704996	0.729636	0.687882	0.545342	0.502024	1	1	1
geneid.ENSG00000008438	0.0533454	-0.658257	0.0499203	-0.5	0.0321303		0.313019	NaN
geneid.ENSG00000008441	0.867885	0.864643	0.884543	0.877893	0.707013	0.698582	0.132793	0.132793	0.376812
geneid.ENSG00000008513	0.847963	0.819091	0.877715	0.840707	0.693466	0.651453	0.501796	0.501796	0.67106
geneid.ENSG00000008516	0.370899	0.476518	0.204333	0.272662	0.138214	0.186615	0.172191	0.172191	0.0357143
geneid.ENSG00000008710	0.405729	0.0157941	0.394033	-0.099209	0.274306	-0.0841321	0.313735	0.313735	0.311579
geneid.ENSG00000008735	0.663045	0.672601	0.477025	0.488207	0.332629	0.340277	0.150459	0.150459	0.188772
geneid.ENSG00000008838	0.801494	0.801494	0.722309	0.722309	0.534458	0.534458	0.0559676	NaN
geneid.ENSG00000008853	0.75936	0.759055	0.647327	0.641941	0.467782	0.463277	0.110097	0.110097	0.416534
geneid.ENSG00000008869	0.730579	0.730579	0.710839	0.710839	0.525254	0.525254	1	NaN
geneid.ENSG00000008952	0.729681	0.729681	0.709323	0.709323	0.52186	0.52186	1	NaN
geneid.ENSG00000008988	0.632425	0.629944	0.608379	0.606539	0.431092	0.429328	0.0257051	0.0257051	0.29734
geneid.ENSG00000009307	0.801667	0.801667	0.733698	0.733698	0.546645	0.546645	1	NaN
geneid.ENSG00000009335	0.683477	0.651415	0.65628	0.638569	0.475871	0.458811	0.373385	0.373385	0.194872
geneid.ENSG00000009413	0.770318	0.770318	0.742356	0.742356	0.559429	0.559429	1	NaN
geneid.ENSG00000009694	0.561533	0.43493	0.355351	0.42406	0.241735	0.294737	0.14314	NaN	0
geneid.ENSG00000009709	0.880217	0.821644	0.229914	0.583846	0.158959	0.406667	0.804052	0.804052	0.767873
geneid.ENSG00000009724	0.181628	-0.437665	0.11378	-0.8	0.0763889		0.498825	0.498825	0.995305
geneid.ENSG00000009765	0.710314	0.274244	0.259746	0.282707	0.178081	0.210526	0.491244	0.491244	0.330118
geneid.ENSG00000009780	0.672373	0.570485	0.663214	0.529246	0.479362	0.370534	0.227909	0.227909	0.240234
geneid.ENSG00000009790	0.939702	0.724618	0.469394	0.749722	0.335123	0.559266	0.904831	0.904831	0.925671
geneid.ENSG00000009830	0.616716	0.611394	0.597888	0.592563	0.426213	0.42163	0.222157	0.222157	0.690252
geneid.ENSG00000009844	0.76034	0.76034	0.726442	0.726442	0.543515	0.543515	1	NaN
geneid.ENSG00000009950	0.68847	0.691112	0.460989	0.480119	0.3232	0.338827	0.116513	0.116513	0.0939806
geneid.ENSG00000009954	0.539904	0.539904	0.488685	0.488685	0.343858	0.343858	1	NaN
geneid.ENSG00000010017	0.802327	0.802327	0.782252	0.782252	0.591762	0.591762	1	NaN
geneid.ENSG00000010030	0.683597	0.429676	0.540512	0.114469	0.37945	0.0665737	0.487574	0.487574	0.493102
geneid.ENSG00000010072	0.515359	0.506813	0.493832	0.489185	0.347124	0.343209	0.164333	0.164333	0.602302
geneid.ENSG00000010165	0.734921	0.734921	0.706363	0.706363	0.522144	0.522144	1	NaN
geneid.ENSG00000010244	0.343848	0.343848	0.408065	0.408065	0.280751	0.280751	1	NaN
geneid.ENSG00000010256	0.619702	0.619702	0.636329	0.636329	0.449423	0.449423	1	NaN
geneid.ENSG00000010270	0.887278	0.857626	0.828983	0.826555	0.653492	0.650218	0.77338	0.77338	0.6
geneid.ENSG00000010278	0.937506	0.863071	0.911298	0.876072	0.753355	0.704218	0.863723	0.863723	0.837916
geneid.ENSG00000010292	0.613804	0.613804	0.580139	0.580139	0.41696	0.41696	1	NaN
geneid.ENSG00000010295	0.892877	0.823953	0.828213	0.821761	0.625479	0.633882	0.584705	0.584705	0.557738
geneid.ENSG00000010310	0.345962	-0.0822602	0.286643	-0.0869819	0.19597	-0.0612226	0.292599	0.292599	0.396429
geneid.ENSG00000010318	0.660209	0.218797	0.598651	0.0830877	0.428237	0.057801	0.561107	0.561107	0.632964
geneid.ENSG00000010319	0.711124	0.423053	0.490637	0.389215	0.342821	0.284161	0.417807	0.417807	0.218644
geneid.ENSG00000010322	0.662496	0.662496	0.653486	0.653486	0.47234	0.47234	1	NaN
geneid.ENSG00000010327	0.723753	0.737005	0.156072	0.8	0.106089	0.611111	0.942063	0.942063	0.888889
geneid.ENSG00000010361	0.731495	0.622206	0.741585	0.603317	0.548562	0.430654	0.532229	0.532229	0.649398
geneid.ENSG00000010379	0.409245	0.497286	0.263925	0.382753	0.178707	0.285366	0.151207	0.151207	0.0243902
geneid.ENSG00000010404	0.826039	0.823006	0.824855	0.823215	0.634859	0.632673	0.30251	0.30251	0.647828
geneid.ENSG00000010438	0.870389	0.870389	0.618023	0.618023	0.448142	0.448142	-0.0333056	NaN
geneid.ENSG00000010539	0.717505	0.717505	0.700369	0.700369	0.520335	0.520335	1	NaN
geneid.ENSG00000010610	0.681814	0.699052	0.218659	0.234462	0.149902	0.161311	0.0216642	0.0216642	0.00515464
geneid.ENSG00000010626	0.645011	0.59674	0.618301	0.56707	0.44689	0.403844	0.365981	0.365981	0.282475
geneid.ENSG00000010671	0.964589	0.970631	0.401829	0.516685	0.28391	0.372609	0.278303	0.278303	0.192771
geneid.ENSG00000010704	0.812165	0.77798	0.840054	0.797262	0.646958	0.606578	0.202742	0.202742	0.242848
geneid.ENSG00000010803	0.759563	0.759963	0.74317	0.738298	0.558265	0.552815	0.550761	0.550761	0.985849
geneid.ENSG00000010810	0.868727	0.794292	0.868034	0.805193	0.69017	0.616265	0.631593	0.631593	0.600483
geneid.ENSG00000010818	0.75993	0.663424	0.728566	0.638868	0.545041	0.458249	0.53994	0.53994	0.730438
geneid.ENSG00000010932	0.391942	-0.0715123	0.183633	-0.0441176	0.123699	-0.0147059	0.317981	0.317981	0.209493
geneid.ENSG00000011007	0.683765	0.683765	0.686279	0.686279	0.502416	0.502416	1	NaN
geneid.ENSG00000011009	0.46212	0.46212	0.511829	0.511829	0.365121	0.365121	0.350796	NaN	0
geneid.ENSG00000011021	0.64327	0.643466	0.633644	0.63265	0.454167	0.453404	0.0128448	0.0128448	0.0501567
geneid.ENSG00000011028	0.81965	0.81965	0.793021	0.793021	0.587666	0.587666	-0.0196645	NaN
geneid.ENSG00000011083	0.099935	0.0341438	0.0883443	-0.0117571	0.0576487	-0.00827703	0.0672512	0.0672512	0.00763359
geneid.ENSG00000011105	0.774581	0.742855	0.742852	0.696829	0.5491	0.506298	0.353044	0.353044	0.257559
geneid.ENSG00000011114	0.828463	0.828463	0.798841	0.798841	0.608695	0.608695	0.406021	NaN
geneid.ENSG00000011132	0.6422	0.636983	0.642402	0.639068	0.467655	0.464427	0.123136	0.123136	0.190527
geneid.ENSG00000011143	0.604703	0.579456	0.580964	0.559122	0.416373	0.396946	0.265876	0.265876	0.38662
geneid.ENSG00000011198	0.750095	0.739767	0.719869	0.713232	0.538048	0.530977	0.328102	0.328102	0.784437
geneid.ENSG00000011201	0.848984	0.735629	0.77578	0.710646	0.583011	0.519662	0.629063	0.629063	0.555609
geneid.ENSG00000011243	0.521642	0.521642	0.554738	0.554738	0.386796	0.386796	0.0916313	NaN	0
geneid.ENSG00000011258	0.616386	0.614099	0.616587	0.614791	0.436356	0.434608	0.0807772	0.0807772	0.412226
geneid.ENSG00000011260	0.666981	0.666981	0.660554	0.660554	0.482453	0.482453	1	NaN
geneid.ENSG00000011275	0.774754	0.774754	0.765573	0.765573	0.572711	0.572711	0.406021	NaN	0
geneid.ENSG00000011295	0.81927	0.81927	0.785289	0.785289	0.595335	0.595335	1	NaN
geneid.ENSG00000011304	0.511564	0.511564	0.512709	0.512709	0.353961	0.353961	1	NaN
geneid.ENSG00000011332	0.690985	0.692574	0.531238	0.53276	0.375264	0.376387	0.0121978	0.0121978	0.0454545
geneid.ENSG00000011347	0.69505	0.352278	0.608369	0.194712	0.426907	0.123573	0.522789	0.522789	0.478307
geneid.ENSG00000011376	0.673912	0.673912	0.663799	0.663799	0.483243	0.483243	1	NaN
geneid.ENSG00000011405	0.638972	0.638972	0.627917	0.627917	0.453942	0.453942	0.00681028	NaN
geneid.ENSG00000011422	0.854012	0.84849	0.861935	0.85532	0.681925	0.673529	0.219612	0.219612	0.690552
geneid.ENSG00000011426	0.588514	0.588514	0.609674	0.609674	0.446841	0.446841	0.263293	NaN
geneid.ENSG00000011451	0.589685	0.589685	0.585348	0.585348	0.418016	0.418016	-0.0293835	NaN
geneid.ENSG00000011454	0.789987	0.789987	0.76095	0.76095	0.567488	0.567488	0.406021	NaN
geneid.ENSG00000011465	0.825589	0.5674	0.389479	0.501084	0.27277	0.342373	0.665354	0.665354	0.75993
geneid.ENSG00000011478	0.498113	0.412681	0.447576	0.396183	0.308539	0.277783	0.140206	0.140206	0.0452401
geneid.ENSG00000011485	0.395885	0.395885	0.384597	0.384597	0.263879	0.263879	-0.0060896	0.0060896	-0.00472441
geneid.ENSG00000011523	0.785724	0.785724	0.749548	0.749548	0.560876	0.560876	-0.0022149	0.0022149	-0.00312989
geneid.ENSG00000011566	0.755655	0.737484	0.715799	0.704903	0.534399	0.522809	0.621783	0.621783	0.873041
geneid.ENSG00000011590	0.820926	0.70127	0.118553	0.736804	0.0800372	0.584677	0.82242	0.82242	0.983819
geneid.ENSG00000011600	0.969484	0.953929	0.267648	0.956232	0.185338	0.823613	0.928045	0.928045	0.991763
geneid.ENSG00000011638	0.811009	0.744139	0.793668	0.749489	0.606602	0.556954	0.718284	0.718284	0.595948
geneid.ENSG00000011677	0.635502	0.542971	0.468865	0.290087	0.323924	0.197835	0.345641	0.345641	0.142857
geneid.ENSG00000012048	0.564413	0.564413	0.564566	0.564566	0.399609	0.399609	0.00121365	NaN
geneid.ENSG00000012061	0.806369	0.806369	0.79925	0.79925	0.608509	0.608509	1	NaN
geneid.ENSG00000012124	0.937376	0.907074	0.491556	0.842523	0.350271	0.667814	0.746741	0.746741	0.624263
geneid.ENSG00000012171	0.805487	0.746442	0.760253	0.686271	0.566745	0.491788	0.536037	0.536037	0.52595
geneid.ENSG00000012174	0.763242	0.763242	0.75989	0.75989	0.569188	0.569188	1	NaN
geneid.ENSG00000012211	0.420958	0.345363	0.451969	0.378363	0.309527	0.257165	-0.0601303	NaN	0
geneid.ENSG00000012223	0.489675	0.163413	0.297495	0.119682	0.204006	0.0987224	0.288214	0.288214	0.15125
geneid.ENSG00000012232	0.793869	0.793869	0.766866	0.766866	0.573445	0.573445	0.0790131	NaN	0
geneid.ENSG00000012504	0.826526	0.552021	0.282055	0.530994	0.194757	0.354239	0.696738	0.696738	0.771827
geneid.ENSG00000012660	0.901983	0.901983	0.784816	0.784816	0.608146	0.608146	0.146879	NaN
geneid.ENSG00000012779	0.892404	0.756451	0.67745	0.60702	0.501105	0.437527	0.637117	0.637117	0.509351
geneid.ENSG00000012817	0.945978	0.683328	0.630766	0.724211	0.460749	0.56092	0.957722	0.957722	0.942872
geneid.ENSG00000012822	0.307999	0.307999	0.263541	0.263541	0.179333	0.179333	-0.350796	NaN
geneid.ENSG00000012963	0.703049	0.703049	0.669528	0.669528	0.490747	0.490747	0.350796	NaN
geneid.ENSG00000012983	0.712831	0.712831	0.693543	0.693543	0.505213	0.505213	1	NaN
geneid.ENSG00000013016	0.726033	0.725843	0.710178	0.709578	0.520303	0.520381	0.0190975	0.0190975	0.0722135
geneid.ENSG00000013275	0.710912	0.710912	0.643865	0.643865	0.469953	0.469953	1	NaN
geneid.ENSG00000013288	0.707004	0.704706	0.728092	0.724474	0.534497	0.53077	0.231757	0.231757	0.694969
geneid.ENSG00000013293	0.858565	0.626144	0.286136	0.647226	0.197545	0.467994	0.768472	0.768472	0.975689
geneid.ENSG00000013297	0.856493	0.634557	0.683068	0.542419	0.50179	0.399252	0.76521	0.76521	0.800343
geneid.ENSG00000013306	0.655387	0.655387	0.667396	0.667396	0.487872	0.487872	1	NaN
geneid.ENSG00000013364	0.863012	0.857388	0.864169	0.860111	0.674775	0.669116	0.249596	0.249596	0.102475
geneid.ENSG00000013374	0.682927	0.682927	0.655216	0.655216	0.478609	0.478609	1	NaN
geneid.ENSG00000013375	0.760973	0.760973	0.743593	0.743593	0.555653	0.555653	0.350796	NaN
geneid.ENSG00000013392	0.707493	0.707493	0.711418	0.711418	0.52007	0.52007	-0.00544673	0.00544673	-0.00315457
geneid.ENSG00000013441	0.565156	0.565156	0.557104	0.557104	0.390366	0.390366	1	NaN
geneid.ENSG00000013503	0.656005	0.656005	0.664759	0.664759	0.484507	0.484507	0.406021	NaN
geneid.ENSG00000013523	0.641806	0.641806	0.649927	0.649927	0.466569	0.466569	-0.0585143	NaN
geneid.ENSG00000013561	0.832593	0.832593	0.82518	0.82518	0.637559	0.637559	1	NaN
geneid.ENSG00000013563	0.723377	0.723377	0.731888	0.731888	0.550636	0.550636	0.406021	NaN	0
geneid.ENSG00000013573	0.442253	0.442253	0.422981	0.422981	0.292772	0.292772	-0.263293	NaN
geneid.ENSG00000013583	0.912435	0.852452	0.846444	0.830307	0.671391	0.649607	0.889781	0.889781	0.908181
geneid.ENSG00000013588	0.903323	0.901334	0.899958	0.901108	0.716774	0.717896	0.214125	0.214125	0.572123
geneid.ENSG00000013619	0.759022	0.741666	0.760315	0.761893	0.55579	0.562006	0.143611	0.143611	0.0772443
geneid.ENSG00000013725	0.784611	0.899702	0.253835	0.801478	0.172291	0.605911	0.548186	0.548186	0.310345
geneid.ENSG00000013810	0.52379	0.52379	0.496559	0.496559	0.349081	0.349081	-0.0255441	NaN
geneid.ENSG00000014123	0.606944	0.606944	0.593555	0.593555	0.42143	0.42143	0.406021	NaN
geneid.ENSG00000014138	0.463142	0.463142	0.460866	0.460866	0.318662	0.318662	0.406021	NaN
geneid.ENSG00000014164	0.491926	-0.555969	0.504233	-0.578009	0.347966	-0.402353	0.109772	0.109772	0.128532
geneid.ENSG00000014216	0.841367	0.841367	0.806285	0.806285	0.619053	0.619053	-0.00313726	0.00313726	-0.00625978
geneid.ENSG00000014257	0.759365	0.648578	0.667135	0.520633	0.486405	0.371384	0.468196	0.468196	0.282585
geneid.ENSG00000014641	0.685179	0.685179	0.676855	0.676855	0.49496	0.49496	1	NaN
geneid.ENSG00000014824	0.6129	0.6129	0.597468	0.597468	0.431993	0.431993	1	NaN
geneid.ENSG00000014914	0.826099	0.813217	0.833938	0.804178	0.641667	0.613884	0.392293	0.392293	0.638889
geneid.ENSG00000014919	0.772169	0.772169	0.760153	0.760153	0.572095	0.572095	1	NaN
geneid.ENSG00000015133	0.882313	0.817195	0.889063	0.737063	0.703922	0.551645	0.57966	0.57966	0.546823
geneid.ENSG00000015153	0.787748	0.787748	0.763841	0.763841	0.57543	0.57543	0.198683	NaN
geneid.ENSG00000015171	0.743408	0.732578	0.736194	0.72259	0.549178	0.534809	0.312885	0.312885	0.863275
geneid.ENSG00000015285	0.69007	0.703829	0.496889	0.553576	0.34687	0.382357	0.0534675	0.0534675	0.00909091
geneid.ENSG00000015413	0.895197	0.758978	0.282029	0.769214	0.193153	0.553191	0.834287	0.834287	0.788743
geneid.ENSG00000015475	0.825428	0.792516	0.77753	0.772236	0.586933	0.580486	0.7887	0.7887	0.625
geneid.ENSG00000015479	0.529308	0.529308	0.5375	0.5375	0.376924	0.376924	1	NaN
geneid.ENSG00000015520	0.517896	0.428695	0.210521	0.472727	0.143437	0.381818	0.539169	0.539169	0.441275
geneid.ENSG00000015532	0.635448	0.407209	0.616582	0.278664	0.43838	0.188577	0.304161	0.304161	0.171861
geneid.ENSG00000015592	0.825456	0.748204	0.228725	0.790977	0.156191	0.652632	0.685199	0.685199	0.524705
geneid.ENSG00000015676	0.694327	0.694327	0.689539	0.689539	0.499071	0.499071	0.0146982	NaN	0
geneid.ENSG00000016082	0.901129	0.903803	0.79375	0.803667	0.609028	0.640569	0.599538	0.599538	0.494709
geneid.ENSG00000016391	0.867766	0.674126	0.769076	0.665251	0.583862	0.483684	0.655393	0.655393	0.508997
geneid.ENSG00000016402	0.914929	0.746441	0.704691	0.723213	0.526976	0.552688	0.810229	0.810229	0.84375
geneid.ENSG00000016490	0.77573	0.775111	0.0646601	0.362745	0.0437109	0.25	0.463898	0.463898	0.352351
geneid.ENSG00000016602	0.610639	0.443698	0.207846	0.178022	0.140219	0.186813	0.410216	0.410216	0.229174
geneid.ENSG00000016864	0.774254	0.774254	0.769346	0.769346	0.578462	0.578462	1	NaN
geneid.ENSG00000017260	0.737772	0.737772	0.723476	0.723476	0.532443	0.532443	1	NaN
geneid.ENSG00000017427	0.843923	0.581378	0.403453	0.465807	0.281964	0.31825	0.730014	0.730014	0.755
geneid.ENSG00000017483	0.894467	0.671189	0.703806	0.678327	0.520902	0.516349	0.865222	0.865222	0.83355
geneid.ENSG00000017797	0.781117	0.781117	0.775791	0.775791	0.578539	0.578539	1	NaN
geneid.ENSG00000018189	0.838719	0.833356	0.785626	0.780525	0.601174	0.594963	0.363467	0.363467	0.951181
geneid.ENSG00000018236	0.870205	0.671728	0.658104	0.581262	0.482199	0.398233	0.69754	0.69754	0.603333
geneid.ENSG00000018280	0.215592		0.150137		0.101986		1	NaN
geneid.ENSG00000018408	0.947935	0.894431	0.928628	0.883279	0.769482	0.717012	0.875741	0.875741	0.877696
geneid.ENSG00000018510	0.789855	0.754645	0.671619	0.663807	0.494141	0.486237	0.7887	0.7887	0.995276
geneid.ENSG00000018610	0.561476	0.561476	0.531398	0.531398	0.37097	0.37097	0.0701686	NaN
geneid.ENSG00000018625	0.389679	0.707496	0.179068	0.636364	0.121899	0.511111	0.313993	0.313993	0.1
geneid.ENSG00000018699	0.719924	0.719924	0.687201	0.687201	0.510084	0.510084	1	NaN
geneid.ENSG00000018869	0.635323	0.650873	0.584016	0.579562	0.406925	0.406369	0.0665449	0.0665449	0.0153173
geneid.ENSG00000019102	0.845016	0.798008	0.309784	0.746245	0.213488	0.551515	0.741691	0.741691	0.933599
geneid.ENSG00000019144	0.51657	0.460285	0.519503	0.460196	0.359331	0.316309	0.0657516	0.0657516	0.0198807
geneid.ENSG00000019169	0.663529	0.706521	0.170937	-0.0154101	0.113908	-0.018018	0.332174	0.332174	0.339365
geneid.ENSG00000019186	0.838866	0.664662	0.661188	0.583692	0.481191	0.417643	0.718372	0.718372	0.669502
geneid.ENSG00000019485	0.0144027	-0.325307	0.015903	-0.250139	0.0109448	-0.1612	0.00212357	0.00212357	0.00347222
geneid.ENSG00000019505	0.876705	0.777486	0.626446	0.74724	0.459165	0.55285	0.738229	0.738229	0.634627
geneid.ENSG00000019549	0.921903	0.855366	0.867594	0.857489	0.684085	0.669558	0.715926	0.715926	0.711501
geneid.ENSG00000019582	0.915061	0.914737	0.801383	0.799052	0.618799	0.616034	0.0511895	0.0511895	0.218354
geneid.ENSG00000019991	0.923528	0.773864	0.446308	0.708671	0.317064	0.515152	0.826369	0.826369	0.810325
geneid.ENSG00000019995	0.733335	0.725771	0.706609	0.705229	0.524012	0.52252	1	1	1
geneid.ENSG00000020129	0.322769	-0.179883	0.288723	-0.288575	0.197701	-0.187634	0.136786	0.136786	0.109223
geneid.ENSG00000020181	0.869401	0.818689	0.798132	0.714896	0.611473	0.527513	0.620333	0.620333	0.617247
geneid.ENSG00000020256	0.841344	0.841344	0.777786	0.777786	0.587881	0.587881	0.029134	NaN
geneid.ENSG00000020577	0.82604	0.55037	0.835223	0.432027	0.639857	0.295487	0.604325	0.604325	0.592931
geneid.ENSG00000020633	0.904054	0.816127	0.86494	0.824252	0.686688	0.646837	0.808405	0.808405	0.802395
geneid.ENSG00000020922	0.678267	0.656304	0.657863	0.632734	0.473513	0.451551	0.224318	0.224318	0.0785124
geneid.ENSG00000021300	0.774257	0.67517	0.680484	0.635349	0.49766	0.469685	0.449452	0.449452	0.325165
geneid.ENSG00000021355	0.926439	0.897033	0.908618	0.882792	0.745108	0.711399	0.751	0.751	0.602151
geneid.ENSG00000021461	0.0967865		0.0827948		0.0550274		1	NaN
geneid.ENSG00000021488	0.80028	0.835283	0.299424	0.363614	0.204392	0.250136	0.125743	0.125743	0.055794
geneid.ENSG00000021574	0.63652	0.63652	0.642909	0.642909	0.455018	0.455018	0.159844	NaN
geneid.ENSG00000021645	0.85852	0.635198	0.744021	0.617999	0.55716	0.451049	0.758552	0.758552	0.791672
geneid.ENSG00000021762	0.791602	0.746591	0.739182	0.646443	0.54821	0.462036	0.346302	0.346302	0.206557
geneid.ENSG00000021776	0.729021	0.729021	0.737355	0.737355	0.545227	0.545227	1	NaN
geneid.ENSG00000021826	0.812239	0.800578	0.793057	0.647136	0.594709	0.480668	0.451501	0.451501	0.309356
geneid.ENSG00000021852	0.204545	0.911676	0.0287931	0.5	0.0194347		0.576446	0.576446	0.99687
geneid.ENSG00000022267	0.914969	0.852616	0.905276	0.85795	0.728893	0.67179	0.770715	0.770715	0.811297
geneid.ENSG00000022277	0.468974	0.286277	0.466397	0.219052	0.326223	0.153959	0.32866	0.32866	0.325342
geneid.ENSG00000022355	0.833885	0.513948	0.182818	0.258242	0.125773	0.205128	0.815002	0.815002	0.815002
geneid.ENSG00000022556	0.935598	0.803747	0.722241	0.800581	0.543144	0.614113	0.761025	0.761025	0.864542
geneid.ENSG00000022567	0.817667	0.808699	0.806491	0.790009	0.627856	0.608815	0.281704	0.281704	0.718705
geneid.ENSG00000022840	0.639046	0.639046	0.610814	0.610814	0.4402	0.4402	1	NaN
geneid.ENSG00000022976	0.709465	0.691058	0.705776	0.691857	0.514906	0.500876	0.484558	0.484558	0.461651
geneid.ENSG00000023041	0.754621	0.754621	0.719888	0.719888	0.534047	0.534047	1	NaN
geneid.ENSG00000023171	0.775652	0.777567	0.726216	0.731665	0.53484	0.540309	0.076205	0.076205	0.130081
geneid.ENSG00000023191	0.735481	0.735481	0.719504	0.719504	0.531698	0.531698	1	NaN
geneid.ENSG00000023228	0.558788	0.558788	0.505365	0.505365	0.355585	0.355585	1	NaN
geneid.ENSG00000023287	0.641536	0.641536	0.610781	0.610781	0.44239	0.44239	1	NaN
geneid.ENSG00000023318	0.708954	0.699872	0.688076	0.68661	0.507913	0.50637	1	1	1
geneid.ENSG00000023330	0.758021	0.758021	0.726394	0.726394	0.541021	0.541021	1	NaN
geneid.ENSG00000023445	0.840088	0.690007	0.840757	0.662383	0.654235	0.483444	0.701233	0.701233	0.697936
geneid.ENSG00000023516	0.714976	0.696528	0.675067	0.673539	0.494826	0.493242	1	1	1
geneid.ENSG00000023572	0.681058	0.681058	0.669387	0.669387	0.483314	0.483314	1	NaN
geneid.ENSG00000023608	0.802108	0.802108	0.816854	0.816854	0.637392	0.637392	0.10972	NaN
geneid.ENSG00000023697	0.817669	0.817669	0.774403	0.774403	0.592185	0.592185	1	NaN
geneid.ENSG00000023734	0.771262	0.771262	0.720433	0.720433	0.541285	0.541285	1	NaN
geneid.ENSG00000023839	0.889317	0.794177	0.66602	0.779344	0.492488	0.570711	0.767333	0.767333	0.718868
geneid.ENSG00000023892	0.921924	0.892308	0.886979	0.865502	0.708705	0.694949	0.643712	0.643712	0.686053
geneid.ENSG00000023902	0.915825	0.8809	0.914387	0.88378	0.750059	0.707844	0.668432	0.668432	0.599877
geneid.ENSG00000023909	0.754363	0.754363	0.709803	0.709803	0.531045	0.531045	0.0954971	NaN
geneid.ENSG00000024048	0.510554	0.510554	0.441252	0.441252	0.305262	0.305262	0.0260074	NaN
geneid.ENSG00000024422	0.830107	0.830045	0.830129	0.830746	0.630379	0.631259	0.0261083	0.0261083	0.0678233
geneid.ENSG00000024526	0.555181	0.473109	0.530379	0.514835	0.380761	0.367269	0.6788	0.6788	0.987362
geneid.ENSG00000024862	0.760422	0.760422	0.74653	0.74653	0.558431	0.558431	1	NaN
geneid.ENSG00000025039	0.901003	0.874416	0.897141	0.872464	0.725509	0.694445	0.609956	0.609956	0.52068
geneid.ENSG00000025156	0.807426	0.807426	0.799132	0.799132	0.608822	0.608822	-0.0104839	0.0104839	-0.0657277
geneid.ENSG00000025293	0.727562	0.727562	0.70156	0.70156	0.515464	0.515464	0.285068	NaN
geneid.ENSG00000025434	0.723762	0.710947	0.700146	0.661593	0.511991	0.478312	0.258603	0.258603	0.441379
geneid.ENSG00000025708	0.522437	0.0578393	0.41541	0.0779378	0.286434	0.0599217	0.406865	0.406865	0.254277
geneid.ENSG00000025770	0.586238	0.586238	0.560097	0.560097	0.392518	0.392518	0.0997478	NaN
geneid.ENSG00000025772	0.748163	0.748163	0.747109	0.747109	0.559928	0.559928	1	NaN
geneid.ENSG00000025796	0.707535	0.707535	0.647851	0.647851	0.470266	0.470266	1	NaN
geneid.ENSG00000025800	0.632028	0.632028	0.596701	0.596701	0.42454	0.42454	1	NaN
geneid.ENSG00000026025	0.93242	0.90442	0.937073	0.925484	0.796545	0.780672	0.609504	0.609504	0.738615
geneid.ENSG00000026103	0.859996	0.788215	0.851772	0.7753	0.684507	0.602437	0.687723	0.687723	0.801882
geneid.ENSG00000026508	0.919839	0.848528	0.908411	0.854699	0.739251	0.668571	0.805034	0.805034	0.867436
geneid.ENSG00000026559	0.676379	0.561892	0.687086	0.582075	0.492743	0.41638	0.47563	0.47563	0.399554
geneid.ENSG00000026652	0.832149	0.762141	0.860009	0.719536	0.668212	0.531012	0.498231	0.498231	0.467362
geneid.ENSG00000026751	0.870916	0.710284	0.435279	0.645672	0.307707	0.469086	0.710032	0.710032	0.672787
geneid.ENSG00000026950	0.648767	0.643182	0.667122	0.654249	0.479744	0.469117	0.0386128	0.0386128	0.0638978
geneid.ENSG00000027001	0.779296	0.779296	0.772569	0.772569	0.590767	0.590767	0.406021	NaN	0
geneid.ENSG00000027644	0.0451527		0.0285992		0.0199433		1	NaN
geneid.ENSG00000027697	0.807473	0.807473	0.797833	0.797833	0.611062	0.611062	1	NaN
geneid.ENSG00000027847	0.739972	0.735867	0.729646	0.725064	0.54241	0.53786	0.19479	0.19479	0.863208
geneid.ENSG00000027869	0.855991	0.797337	0.776864	0.670016	0.582042	0.489733	0.589564	0.589564	0.522131
geneid.ENSG00000028116	0.868202	0.865664	0.771335	0.770262	0.58748	0.586217	0.445812	0.445812	0.99374
geneid.ENSG00000028137	0.824527	0.696467	0.67607	0.679706	0.496645	0.508316	0.579319	0.579319	0.429928
geneid.ENSG00000028203	0.809699	0.809699	0.803619	0.803619	0.607336	0.607336	0.313019	NaN
geneid.ENSG00000028277	0.871037	0.684216	0.542353	0.642042	0.39018	0.475058	0.749351	0.749351	0.629721
geneid.ENSG00000028310	0.721203	0.721203	0.666007	0.666007	0.488224	0.488224	1	NaN
geneid.ENSG00000028528	0.69665	0.69665	0.691403	0.691403	0.508685	0.508685	1	NaN
geneid.ENSG00000028839	0.802346	0.802346	0.772799	0.772799	0.587921	0.587921	1	NaN
geneid.ENSG00000029153	0.878128	0.836826	0.871136	0.832522	0.695589	0.647645	0.69416	0.69416	0.885207
geneid.ENSG00000029363	0.58023	0.58023	0.575664	0.575664	0.406729	0.406729	0.406021	NaN
geneid.ENSG00000029364	0.578128	0.578128	0.630313	0.630313	0.452856	0.452856	-0.0102207	NaN
geneid.ENSG00000029534	0.911316	0.831629	0.725197	0.697705	0.541941	0.514034	0.67685	0.67685	0.775941
geneid.ENSG00000029559	0.465665	0.260761	0.185325	0.00494071	0.123108	0.0355731	0.262085	0.262085	0.473186
geneid.ENSG00000029639	0.765138	0.765138	0.730904	0.730904	0.544973	0.544973	1	NaN
geneid.ENSG00000029725	0.743478	0.743478	0.744842	0.744842	0.553443	0.553443	1	NaN
geneid.ENSG00000029993	0.698122	0.698122	0.679654	0.679654	0.492244	0.492244	0.285068	NaN
geneid.ENSG00000030066	0.586353	0.586353	0.591037	0.591037	0.41384	0.41384	1	NaN
geneid.ENSG00000030304	0.321269		0.123382		0.0822432		1	1	1
geneid.ENSG00000030582	0.659831	0.659831	0.633163	0.633163	0.463732	0.463732	1	NaN
geneid.ENSG00000031003	0.620164	0.620164	0.621248	0.621248	0.447692	0.447692	1	NaN
geneid.ENSG00000031081	0.582648	0.215687	0.512967	0.309427	0.35937	0.215995	0.154752	0.154752	0.0377006
geneid.ENSG00000031691	0.581548	0.576745	0.585214	0.583291	0.419402	0.41769	0.23948	0.23948	0.0588235
geneid.ENSG00000031698	0.474056	0.474056	0.473461	0.473461	0.333578	0.333578	1	NaN
geneid.ENSG00000031823	0.631244	0.631244	0.598272	0.598272	0.423787	0.423787	1	NaN
geneid.ENSG00000032219	0.692763	0.688529	0.678016	0.676503	0.491794	0.490211	0.102764	0.102764	0.440439
geneid.ENSG00000032389	0.722455	0.697736	0.684414	0.68293	0.500176	0.498609	1	1	1
geneid.ENSG00000032444	0.553993	0.546181	0.537504	0.531121	0.380741	0.375226	0.0138364	0.0138364	0.0392465
geneid.ENSG00000032742	0.710241	0.712471	0.713046	0.711806	0.528345	0.527092	0.023887	0.023887	0.267606
geneid.ENSG00000033011	0.415741	0.367337	0.4007	0.354136	0.275499	0.240911	0.122228	0.122228	0.207207
geneid.ENSG00000033030	0.689708	0.689708	0.676848	0.676848	0.495765	0.495765	1	NaN
geneid.ENSG00000033050	0.679984	0.679984	0.658988	0.658988	0.478687	0.478687	1	NaN
geneid.ENSG00000033100	0.737725	0.737725	0.711361	0.711361	0.527641	0.527641	0.263293	NaN
geneid.ENSG00000033122	0.776422	0.235258	0.396433	0.216749	0.276643	0.167488	0.683067	0.683067	0.572037
geneid.ENSG00000033170	0.82803	0.819568	0.819786	0.816367	0.637745	0.633229	0.629465	0.629465	0.990566
geneid.ENSG00000033178	0.665284	0.665284	0.629428	0.629428	0.452416	0.452416	1	NaN
geneid.ENSG00000033327	0.836571	0.836571	0.766345	0.766345	0.573728	0.573728	-0.0124309	NaN
geneid.ENSG00000033627	0.616205	0.616205	0.595999	0.595999	0.425577	0.425577	0.00452153	NaN
geneid.ENSG00000033800	0.762567	0.762567	0.764433	0.764433	0.570892	0.570892	1	NaN
geneid.ENSG00000033867	0.734857	0.733907	0.740256	0.739068	0.547966	0.546607	0.138928	0.138928	0.0208333
geneid.ENSG00000034053	0.90281	0.902529	0.862038	0.864322	0.671577	0.673223	0.134	0.134	0.407705
geneid.ENSG00000034152	0.771168	0.767448	0.737972	0.73674	0.548171	0.546764	0.706553	0.706553	0.5
geneid.ENSG00000034239	0.483907	-0.558447	0.266706	-0.3	0.182394	-0.2	-0.00313726	0.00313726	-0.00625978
geneid.ENSG00000034510	0.821023	0.821023	0.832064	0.832064	0.643153	0.643153	1	NaN
geneid.ENSG00000034533	0.660536	0.660536	0.632174	0.632174	0.456935	0.456935	0.406021	NaN
geneid.ENSG00000034677	0.810441	0.810441	0.777512	0.777512	0.587412	0.587412	1	NaN
geneid.ENSG00000034693	0.605584	0.605584	0.600814	0.600814	0.431729	0.431729	0.107897	NaN
geneid.ENSG00000034713	0.719715	0.719715	0.722212	0.722212	0.540258	0.540258	1	NaN
geneid.ENSG00000034971	0.715458	0.791288	0.157456	0.0946807	0.107835	0.0652936	0.155735	0.155735	0.0379747
geneid.ENSG00000035115	0.873855	0.873855	0.864915	0.864915	0.680213	0.680213	0.0388643	NaN
geneid.ENSG00000035141	0.694689	0.694689	0.662923	0.662923	0.480507	0.480507	1	NaN
geneid.ENSG00000035403	0.758908	0.758908	0.78966	0.78966	0.584761	0.584761	-0.00469664	NaN
geneid.ENSG00000035499	0.521526	0.521526	0.544956	0.544956	0.390297	0.390297	-0.0022149	0.0022149	-0.00312989
geneid.ENSG00000035664	0.728317	0.558451	0.606379	0.452015	0.435573	0.321938	0.467498	0.467498	0.336586
geneid.ENSG00000035681	0.838358	0.833394	0.806855	0.805947	0.623171	0.62199	0.406007	0.406007	0.331763
geneid.ENSG00000035687	0.740122	0.740122	0.709502	0.709502	0.520266	0.520266	1	NaN
geneid.ENSG00000035720	0.945459	0.821044	0.398344	0.834874	0.2826	0.674326	0.854852	0.854852	0.82277
geneid.ENSG00000035862	0.910864	0.861759	0.893418	0.868718	0.729167	0.693303	0.801747	0.801747	0.828614
geneid.ENSG00000035928	0.74922	0.74922	0.751634	0.751634	0.560162	0.560162	1	NaN
geneid.ENSG00000036054	0.687152	0.687152	0.64451	0.64451	0.465581	0.465581	0.313019	NaN
geneid.ENSG00000036257	0.684405	0.684405	0.646846	0.646846	0.46877	0.46877	1	NaN
geneid.ENSG00000036448	0.840275	0.771501	0.746557	0.557692	0.557334	0.396632	0.621711	0.621711	0.643108
geneid.ENSG00000036530	0.162551	0.225752	0.154176	0.118758	0.10314	0.0673759	0.0880923	NaN	0
geneid.ENSG00000036549	0.676097	0.676097	0.642095	0.642095	0.467097	0.467097	1	NaN
geneid.ENSG00000036565	0.88209	0.803537	0.19932	0.749733	0.136078	0.557932	0.840221	0.840221	0.826776
geneid.ENSG00000036672	0.731255	0.649396	0.561821	0.516485	0.398875	0.364279	0.279595	0.279595	0.0940171
geneid.ENSG00000036828	0.696599	0.826022	0.113715	0.6	0.0762324		0.865345	0.865345	0.99843
geneid.ENSG00000037042	0.752976	0.752976	0.726228	0.726228	0.538781	0.538781	-0.0054684	0.0054684	-0.0187793
geneid.ENSG00000037280	0.446092	0.296817	0.240624	0.5	0.16027		0.815856	0.815856	0.998433
geneid.ENSG00000037474	0.758811	0.758811	0.748031	0.748031	0.557658	0.557658	1	NaN
geneid.ENSG00000037637	0.702657	0.702657	0.679046	0.679046	0.49641	0.49641	0.0200792	NaN
geneid.ENSG00000037749	0.509234	0.509234	0.520924	0.520924	0.356289	0.356289	0.0152755	NaN
geneid.ENSG00000037757	0.786712	0.786712	0.78806	0.78806	0.600724	0.600724	0.00539853	NaN
geneid.ENSG00000037897	0.621735	0.621735	0.529993	0.529993	0.378854	0.378854	0.313019	NaN
geneid.ENSG00000038002	0.820998	0.793107	0.794352	0.78446	0.606984	0.594741	0.580784	0.580784	0.750092
geneid.ENSG00000038210	0.750361	0.750361	0.751991	0.751991	0.558187	0.558187	1	NaN
geneid.ENSG00000038219	0.532831	0.532831	0.520111	0.520111	0.362823	0.362823	0.285068	NaN
geneid.ENSG00000038274	0.826538	0.826538	0.775002	0.775002	0.58795	0.58795	1	NaN
geneid.ENSG00000038295	0.54698	0.121377	0.258088	-0.012987	0.173905	0.0190476	0.392887	0.392887	0.536538
geneid.ENSG00000038382	0.875366	0.869837	0.866773	0.862981	0.687334	0.681891	0.37677	0.37677	0.946372
geneid.ENSG00000038427	0.884262	0.784187	0.820046	0.782082	0.630008	0.59974	0.732312	0.732312	0.687772
geneid.ENSG00000038532	0.727614	0.713915	0.579314	0.530352	0.411307	0.375579	0.239842	0.239842	0.236671
geneid.ENSG00000038945	0.744509	-0.107797	0.378867	-0.0502541	0.26517	0.004329	0.543533	0.543533	0.709785
geneid.ENSG00000039068	0.91927	0.772743	0.843989	0.7519	0.64776	0.564983	0.841934	0.841934	0.841765
geneid.ENSG00000039123	0.731661	0.731661	0.71693	0.71693	0.528619	0.528619	1	NaN
geneid.ENSG00000039139	0.727556	0.603279	0.550012	0.428415	0.383245	0.300422	0.512905	0.512905	0.3875
geneid.ENSG00000039319	0.721643	0.72095	0.582109	0.572071	0.41652	0.408133	0.0650195	0.0650195	0.279621
geneid.ENSG00000039523	0.768715	0.768715	0.736073	0.736073	0.556641	0.556641	0.0457029	NaN
geneid.ENSG00000039537	0.442704	0.524828	0.0410358	0.0466712	0.0272007	0.0112281	0.241923	0.241923	0.0782301
geneid.ENSG00000039560	0.863448	0.847179	0.902817	0.863243	0.731788	0.683293	0.64169	0.64169	0.830482
geneid.ENSG00000039600	0.818304	0.873025	0.246098	0.75974	0.167635	0.561905	0.648399	0.648399	0.428571
geneid.ENSG00000039650	0.628282	0.628282	0.637685	0.637685	0.464534	0.464534	0.406021	NaN	0
geneid.ENSG00000039987	0.0513542	-0.565742	-0.0135712	-0.381818	-0.00879321	-0.244444	0.198174	0.198174	0.121835
geneid.ENSG00000040199	0.684304	0.676897	0.687464	0.681652	0.491941	0.485919	0.0348642	0.0348642	0.170873
geneid.ENSG00000040275	0.590137	0.590137	0.585413	0.585413	0.422672	0.422672	1	NaN
geneid.ENSG00000040341	0.68963	0.68963	0.670747	0.670747	0.485153	0.485153	0.406021	NaN	0
geneid.ENSG00000040487	0.628201	0.628201	0.589231	0.589231	0.415718	0.415718	0.0401391	NaN
geneid.ENSG00000040531	0.684125	0.682762	0.639039	0.637344	0.455106	0.453407	0.00993901	0.00993901	0.0594679
geneid.ENSG00000040608	0.71534	0.547463	0.723165	0.495949	0.52992	0.351041	0.482677	0.482677	0.46856
geneid.ENSG00000040633	0.660094	0.660094	0.66145	0.66145	0.47767	0.47767	1	NaN
geneid.ENSG00000040731	0.817543	0.702396	0.443532	0.489562	0.310211	0.342342	0.571104	0.571104	0.425011
geneid.ENSG00000040933	0.81778	0.809632	0.761897	0.750764	0.574403	0.561713	0.414673	0.414673	0.238894
geneid.ENSG00000041353	0.725624	0.588017	0.731346	0.560176	0.534407	0.398969	0.467337	0.467337	0.381591
geneid.ENSG00000041357	0.58464	0.58464	0.588182	0.588182	0.414574	0.414574	1	NaN
geneid.ENSG00000041515	0.727937	0.482032	0.288121	0.454049	0.200186	0.303644	0.726365	0.726365	0.591278
geneid.ENSG00000041802	0.70092	0.70092	0.68957	0.68957	0.504382	0.504382	1	NaN
geneid.ENSG00000041880	0.785647	0.722243	0.7821	0.713058	0.589358	0.517945	0.591847	0.591847	0.574444
geneid.ENSG00000041982	0.847332	0.653797	0.817409	0.653135	0.618104	0.470524	0.666868	0.666868	0.711333
geneid.ENSG00000041988	0.525343	0.525343	0.507078	0.507078	0.352885	0.352885	0.0180339	NaN
geneid.ENSG00000042062	0.820382	0.645917	0.455836	0.59783	0.319151	0.425445	0.591332	0.591332	0.4355
geneid.ENSG00000042088	0.715537	0.706473	0.710952	0.709592	0.519347	0.51784	1	1	1
geneid.ENSG00000042286	0.848625	0.828319	0.857839	0.832094	0.673103	0.641786	0.418534	0.418534	0.777038
geneid.ENSG00000042304	0.0352039		0.00186507		9.78091e-05		1	NaN
geneid.ENSG00000042317	0.612855	0.601903	0.615253	0.601657	0.432081	0.420929	0.151042	0.151042	0.509631
geneid.ENSG00000042429	0.760456	0.760456	0.727792	0.727792	0.547398	0.547398	1	NaN
geneid.ENSG00000042445	0.775574	0.775574	0.750142	0.750142	0.573063	0.573063	0.285068	NaN
geneid.ENSG00000042493	0.925476	0.882018	0.916528	0.881652	0.750137	0.70383	0.748594	0.748594	0.794414
geneid.ENSG00000042753	0.717783	0.717783	0.717268	0.717268	0.524892	0.524892	1	NaN
geneid.ENSG00000042781	0.807744	0.776573	0.0646526	0.7	0.0446987	0.5	0.814563	0.814563	0.666667
geneid.ENSG00000042813	0.0705873		0.0387922		0.0252934		1	NaN
geneid.ENSG00000042832	0.64609	0.733284	0.233692	0.365562	0.158814	0.250769	0.221837	0.221837	0.0670391
geneid.ENSG00000042980	0.855014	0.629331	0.620911	0.512162	0.447878	0.342366	0.68229	0.68229	0.706125
geneid.ENSG00000043039	0.791116	0.760495	0.470107	0.568481	0.328159	0.409164	0.581106	0.581106	0.8154
geneid.ENSG00000043093	0.53352	0.53352	0.472047	0.472047	0.329036	0.329036	0.245699	NaN
geneid.ENSG00000043143	0.778822	0.615705	0.795673	0.595103	0.606837	0.41361	0.608112	0.608112	0.611133
geneid.ENSG00000043355	0.895486	0.813293	0.89276	0.830624	0.728277	0.655393	0.781418	0.781418	0.763268
geneid.ENSG00000043462	0.958064	0.875157	0.492602	0.875485	0.353805	0.705028	0.888869	0.888869	0.967857
geneid.ENSG00000043514	0.899233	0.899233	0.790472	0.790472	0.601565	0.601565	1	NaN
geneid.ENSG00000043591	0.81273	0.614074	0.722355	0.317968	0.527944	0.224077	0.586447	0.586447	0.634468
geneid.ENSG00000044012	0.73053	0.990827	0.169345	0.9	0.114808		0.630967	0.630967	0.995298
geneid.ENSG00000044090	0.526544	0.526544	0.539843	0.539843	0.375626	0.375626	-0.0176328	NaN
geneid.ENSG00000044115	0.943337	0.930387	0.843926	0.838722	0.682971	0.676065	0.6788	0.6788	0.466667
geneid.ENSG00000044446	0.769849	0.769849	0.757127	0.757127	0.56786	0.56786	-0.0038484	0.0038484	-0.00157729
geneid.ENSG00000044459	0.767574	0.618768	0.80044	0.594199	0.619806	0.431663	0.362455	0.362455	0.345982
geneid.ENSG00000044524	0.824705	0.480295	0.555495	0.15046	0.395938	0.0986938	0.522119	0.522119	0.489526
geneid.ENSG00000044574	0.530998	0.530998	0.520031	0.520031	0.362911	0.362911	1	NaN
geneid.ENSG00000046604	0.954174	0.886677	0.938602	0.897938	0.784292	0.728126	0.895867	0.895867	0.931174
geneid.ENSG00000046647	0.755589	0.74229	0.750728	0.736294	0.56026	0.545794	0.240928	0.240928	0.0786517
geneid.ENSG00000046651	0.687575	0.687575	0.671868	0.671868	0.487803	0.487803	-0.00830235	0.00830235	-0.0422535
geneid.ENSG00000046653	0.918385	0.909083	0.731607	0.883088	0.556005	0.707909	0.655882	0.655882	0.518325
geneid.ENSG00000046774	0.897176	0.888401	0.582499	0.670671	0.424948	0.502008	0.307143	0.307143	0.274039
geneid.ENSG00000046889	0.642412	0.131258	0.272813	-0.191209	0.184957	-0.186813	0.190387	0.190387	0.0753282
geneid.ENSG00000047056	0.666972	0.661222	0.673971	0.669524	0.489789	0.485432	0.0343132	0.0343132	0.200942
geneid.ENSG00000047188	0.709521	0.709521	0.691216	0.691216	0.504734	0.504734	0.120084	NaN
geneid.ENSG00000047230	0.873284	0.802046	0.828591	0.80537	0.648572	0.619241	0.866421	0.866421	0.814887
geneid.ENSG00000047249	0.765258	0.765258	0.742731	0.742731	0.557971	0.557971	1	NaN
geneid.ENSG00000047315	0.75714	0.75714	0.744248	0.744248	0.557737	0.557737	1	NaN
geneid.ENSG00000047346	0.784154	0.784154	0.732681	0.732681	0.543779	0.543779	-0.00588778	0.00588778	-0.0109718
geneid.ENSG00000047365	0.867752	0.722965	0.874866	0.748427	0.6915	0.55809	0.740664	0.740664	0.776956
geneid.ENSG00000047410	0.590821	0.590821	0.578391	0.578391	0.413087	0.413087	0.313019	NaN
geneid.ENSG00000047457	0.807338	0.447229	0.524374	0.445913	0.372643	0.297199	0.698827	0.698827	0.683899
geneid.ENSG00000047578	0.579758	0.579758	0.519184	0.519184	0.368995	0.368995	-0.0763947	NaN
geneid.ENSG00000047579	0.81028	0.81147	0.82359	0.822761	0.632492	0.63134	0.0913868	0.0913868	0.843505
geneid.ENSG00000047617	0.769935	0.637689	0.335692	0.436561	0.230024	0.301961	0.564927	0.564927	0.816711
geneid.ENSG00000047621	0.673343	0.673343	0.649687	0.649687	0.475401	0.475401	0.406021	NaN
geneid.ENSG00000047634	0.875442	0.76323	0.837252	0.740563	0.655771	0.559856	0.828518	0.828518	0.927052
geneid.ENSG00000047644	0.864898	0.811677	0.817589	0.787276	0.636737	0.601655	0.69096	0.69096	0.809548
geneid.ENSG00000047648	0.652152	0.350674	0.470219	0.302276	0.327142	0.213213	0.159701	0.159701	0.027027
geneid.ENSG00000047662	0.57623	0.595075	0.435534	0.522845	0.301024	0.37557	0.198895	0.198895	0.058366
geneid.ENSG00000047849	0.761119	0.761119	0.755393	0.755393	0.567195	0.567195	0.313019	NaN
geneid.ENSG00000047932	0.726102	0.726102	0.722472	0.722472	0.542811	0.542811	0.313019	NaN
geneid.ENSG00000047936	0.528055	0.712582	0.114043	0.240454	0.0761639	0.163399	0.403413	0.403413	0.166667
geneid.ENSG00000048028	0.72143	0.72143	0.746243	0.746243	0.549169	0.549169	-0.00913341	NaN
geneid.ENSG00000048052	0.686649	0.354166	0.752488	0.253375	0.549335	0.17966	0.390568	0.390568	0.261559
geneid.ENSG00000048140	0.779228	0.779228	0.756915	0.756915	0.564884	0.564884	0.313019	NaN
geneid.ENSG00000048162	0.645604	0.645604	0.616528	0.616528	0.449951	0.449951	1	NaN
geneid.ENSG00000048342	0.793866	0.550981	0.819379	0.508863	0.617535	0.350966	0.590122	0.590122	0.593156
geneid.ENSG00000048392	0.641607	0.641607	0.655598	0.655598	0.472985	0.472985	-0.0388643	NaN
geneid.ENSG00000048405	0.464382	0.464382	0.445223	0.445223	0.307257	0.307257	0.0601303	NaN
geneid.ENSG00000048462	0.959381	0.821529	0.226322	0.890833	0.156197	0.735849	0.92481	0.92481	0.916475
geneid.ENSG00000048471	0.792081	0.74068	0.72259	0.624146	0.530984	0.448854	0.432885	0.432885	0.420241
geneid.ENSG00000048540	0.860521	0.773596	0.52583	0.74703	0.378003	0.576431	0.596536	0.596536	0.439856
geneid.ENSG00000048544	0.676082	0.676082	0.632852	0.632852	0.457959	0.457959	1	NaN
geneid.ENSG00000048545	0.825495	0.846271	0.187784	0.515152	0.127455	0.377778	0.772149	0.772149	0.6
geneid.ENSG00000048649	0.686127	0.686127	0.645562	0.645562	0.468329	0.468329	0.406021	NaN
geneid.ENSG00000048707	0.576083	0.576083	0.56767	0.56767	0.401653	0.401653	0.0484178	NaN
geneid.ENSG00000048740	0.940113	0.864885	0.838574	0.866853	0.662656	0.696247	0.797866	0.797866	0.780924
geneid.ENSG00000048828	0.740586	0.740586	0.686383	0.686383	0.503998	0.503998	0.350796	NaN	0
geneid.ENSG00000048991	0.73886	0.73886	0.710501	0.710501	0.522623	0.522623	1	NaN
geneid.ENSG00000049089	0.350731	0.309716	0.165839	0.111806	0.11141	0.0805155	0.11888	0.11888	0.0525967
geneid.ENSG00000049130	0.734465	0.593633	0.751117	0.472459	0.551047	0.33875	0.347191	0.347191	0.255696
geneid.ENSG00000049167	0.642862	0.642862	0.630042	0.630042	0.456084	0.456084	0.406021	NaN
geneid.ENSG00000049192	0.77425	0.571337	0.71168	0.320613	0.517821	0.216018	0.560942	0.560942	0.523452
geneid.ENSG00000049239	0.611608	0.610107	0.573024	0.571162	0.405076	0.403565	0.155294	0.155294	0.940532
geneid.ENSG00000049245	0.885214	0.885214	0.844525	0.844525	0.666479	0.666479	1	NaN
geneid.ENSG00000049246	0.761265	0.563391	0.78235	0.457904	0.5817	0.322614	0.413043	0.413043	0.329657
geneid.ENSG00000049247	0.693891	0.142261	0.384803	0.282299	0.2659	0.185577	0.641628	0.641628	0.556018
geneid.ENSG00000049249	0.713623	0.431141	0.551855	0.249598	0.3875	0.171814	0.480345	0.480345	0.654349
geneid.ENSG00000049283	0.833132	0.692086	0.713264	0.655105	0.527514	0.473238	0.480865	0.480865	0.315315
geneid.ENSG00000049323	0.858548	0.846641	0.865452	0.846684	0.683304	0.661675	0.376364	0.376364	0.689445
geneid.ENSG00000049540	0.749657	0.703374	0.223401	0.562069	0.151917	0.433498	0.516426	0.516426	0.275862
geneid.ENSG00000049541	0.56254	0.56254	0.569035	0.569035	0.40043	0.40043	1	NaN
geneid.ENSG00000049618	0.78299	0.768702	0.75799	0.755707	0.570912	0.568225	1	1	1
geneid.ENSG00000049656	0.826621	0.826621	0.795671	0.795671	0.609534	0.609534	1	NaN
geneid.ENSG00000049759	0.856692	0.821692	0.834122	0.803009	0.655565	0.617185	0.674693	0.674693	0.73536
geneid.ENSG00000049768	0.0979299		0.0814568		0.05491		1	NaN
geneid.ENSG00000049769	0.338595	0.0437536	0.298295	0.055916	0.203756	0.0458716	0.167459	0.167459	0.0585471
geneid.ENSG00000049860	0.89696	0.887624	0.850673	0.849971	0.672878	0.671852	1	1	1
geneid.ENSG00000049883	0.63618	0.63618	0.636097	0.636097	0.462559	0.462559	-0.0382419	NaN
geneid.ENSG00000050030	0.872388	0.590711	0.536814	0.569187	0.387021	0.409123	0.796193	0.796193	0.865624
geneid.ENSG00000050130	0.791813	0.791813	0.802265	0.802265	0.615992	0.615992	1	NaN
geneid.ENSG00000050165	0.882461	0.826185	0.837374	0.842773	0.648621	0.653954	0.769425	0.769425	0.748584
geneid.ENSG00000050327	0.917107	0.918451	0.893741	0.895095	0.704832	0.706999	0.0903953	0.0903953	0.637363
geneid.ENSG00000050344	0.843706	0.795277	0.869332	0.801019	0.684233	0.611687	0.576373	0.576373	0.671101
geneid.ENSG00000050393	0.624335	0.624335	0.586798	0.586798	0.419131	0.419131	1	NaN
geneid.ENSG00000050405	0.9151	0.910191	0.898739	0.89682	0.733695	0.730392	0.664041	0.664041	0.444444
geneid.ENSG00000050426	0.608124	0.608124	0.600735	0.600735	0.430585	0.430585	0.406021	NaN
geneid.ENSG00000050438	0.831656	0.776049	0.706111	0.668872	0.520051	0.49008	0.337226	0.337226	0.15942
geneid.ENSG00000050555	0.676851	0.468855	0.438223	0.366211	0.304949	0.248179	0.566054	0.566054	0.591539
geneid.ENSG00000050628	0.934363	0.86953	0.331609	0.803448	0.230311	0.605911	0.85723	0.85723	0.841268
geneid.ENSG00000050730	0.702219	0.246416	0.329522	0.102137	0.228541	0.0465306	0.528448	0.528448	0.480066
geneid.ENSG00000050748	0.791531	0.791531	0.739954	0.739954	0.556453	0.556453	1	NaN
geneid.ENSG00000050767	0.851728	0.724542	0.378632	0.666842	0.266047	0.512335	0.674628	0.674628	0.553426
geneid.ENSG00000050820	0.748075	0.681819	0.76476	0.666249	0.568095	0.478388	0.566915	0.566915	0.712623
geneid.ENSG00000051009	0.701143	0.701143	0.649029	0.649029	0.471479	0.471479	0.218704	NaN
geneid.ENSG00000051108	0.616418	0.616418	0.560962	0.560962	0.404548	0.404548	1	NaN
geneid.ENSG00000051180	0.494332	0.494332	0.532627	0.532627	0.375682	0.375682	0.190423	NaN
geneid.ENSG00000051341	0.481194	0.481194	0.478894	0.478894	0.334341	0.334341	0.285068	NaN
geneid.ENSG00000051382	0.798433	0.794569	0.779189	0.776062	0.591363	0.587581	0.428571	0.428571	0.979592
geneid.ENSG00000051523	0.943368	0.943368	0.902644	0.902644	0.735306	0.735306	0.0559676	NaN
geneid.ENSG00000051620	0.789896	0.789896	0.830228	0.830228	0.644611	0.644611	0.231091	NaN
geneid.ENSG00000051825	0.587844	0.587844	0.532967	0.532967	0.375724	0.375724	0.00985709	NaN
geneid.ENSG00000052126	0.852619	0.834232	0.829642	0.801814	0.654812	0.624589	0.495563	0.495563	0.863262
geneid.ENSG00000052344	0.907184	0.662019	0.749522	0.676946	0.559732	0.500622	0.890887	0.890887	0.881866
geneid.ENSG00000052723	0.65688	0.647283	0.612577	0.610755	0.436854	0.435089	0.498825	0.498825	0.995305
geneid.ENSG00000052749	0.608185	0.608185	0.595831	0.595831	0.426135	0.426135	-0.00384234	0.00384234	-0.00470219
geneid.ENSG00000052795	0.838914	0.825651	0.837378	0.831955	0.659595	0.652249	0.607035	0.607035	0.533677
geneid.ENSG00000052802	0.554567	0.554567	0.549995	0.549995	0.389847	0.389847	1	NaN
geneid.ENSG00000052841	0.661121	0.623542	0.589493	0.587563	0.42142	0.419606	1	1	1
geneid.ENSG00000052850	0.146328	0.00137343	0.128011	-0.5	0.0861111		0.313019	NaN
geneid.ENSG00000053108	0.596973	0.355523	0.304447	-0.218242	0.207844	-0.167816	0.361261	0.361261	0.333871
geneid.ENSG00000053254	0.824061	0.824061	0.824039	0.824039	0.63972	0.63972	0.133257	NaN
geneid.ENSG00000053371	0.705977	0.705977	0.69324	0.69324	0.507375	0.507375	1	NaN
geneid.ENSG00000053372	0.50509	0.50509	0.487887	0.487887	0.340982	0.340982	1	NaN
geneid.ENSG00000053438	0.894058	0.88281	0.164217	0.785573	0.112471	0.596838	0.75701	0.75701	0.663436
geneid.ENSG00000053501	0.738537	0.738537	0.731239	0.731239	0.541882	0.541882	1	NaN
geneid.ENSG00000053524	0.412782		0.26232	-1	0.17947		0.350796	NaN	0
geneid.ENSG00000053702	0.0980639	-0.6602	0.0981049	-0.428571	0.0655614	-0.333333	-0.00351033	0.00351033	-0.0015748
geneid.ENSG00000053747	0.645742	0.314547	0.733137	0.343187	0.512402	0.238964	0.391128	0.391128	0.525864
geneid.ENSG00000053770	0.746606	0.746606	0.74963	0.74963	0.558989	0.558989	0.406021	NaN
geneid.ENSG00000053900	0.660783	0.660783	0.637958	0.637958	0.466745	0.466745	1	NaN
geneid.ENSG00000053918	0.876554	0.883499	0.648107	0.677636	0.474667	0.499438	0.239965	0.239965	0.24856
geneid.ENSG00000054116	0.606282	0.606282	0.575067	0.575067	0.411561	0.411561	1	NaN
geneid.ENSG00000054118	0.463271	0.463271	0.444789	0.444789	0.309272	0.309272	1	NaN
geneid.ENSG00000054179	0.631191	0.468758	0.541859	0.36731	0.377299	0.253968	0.242521	0.242521	0.0840614
geneid.ENSG00000054267	0.648236	0.648236	0.61287	0.61287	0.440561	0.440561	0.124947	NaN
geneid.ENSG00000054277	0.834786	0.822344	0.839547	0.833724	0.668016	0.660374	0.386638	0.386638	0.296292
geneid.ENSG00000054282	0.764452	0.761994	0.772879	0.770799	0.580438	0.578087	0.240128	0.240128	0.0606061
geneid.ENSG00000054356	0.608988	0.587078	0.317756	0.628903	0.215117	0.454338	0.27112	0.27112	0.0821918
geneid.ENSG00000054392	0.741455	0.607029	0.687084	0.494161	0.498807	0.350631	0.426396	0.426396	0.386396
geneid.ENSG00000054523	0.816711	0.810908	0.820964	0.815151	0.633969	0.626142	0.560352	0.560352	0.856013
geneid.ENSG00000054598	0.892238	0.86362	0.893689	0.858316	0.722418	0.682614	0.633643	0.633643	0.845144
geneid.ENSG00000054611	0.699396	0.699396	0.696701	0.696701	0.510603	0.510603	0.0391791	NaN
geneid.ENSG00000054654	0.827888	0.816102	0.800806	0.793282	0.61471	0.605639	0.440828	0.440828	0.353928
geneid.ENSG00000054690	0.700936	0.673256	0.78673	0.765103	0.588009	0.570865	0.144959	0.144959	0.0684327
geneid.ENSG00000054793	0.85416	0.829406	0.846859	0.813403	0.662999	0.629918	0.49666	0.49666	0.810491
geneid.ENSG00000054796	0.0741573		0.0713179		0.0469875		1	NaN
geneid.ENSG00000054803	0.70542	0.73271	0.132802	0.3	0.0888747	0.2	0.575083	0.575083	0.663527
geneid.ENSG00000054938	0.611382	0.781288	0.133205	0.6	0.0903756	0.4	0.575083	0.575083	0.663527
geneid.ENSG00000054965	0.670497	0.670497	0.681811	0.681811	0.486414	0.486414	-0.122456	NaN
geneid.ENSG00000054967	0.58948	0.58948	0.528688	0.528688	0.367302	0.367302	-0.0382419	NaN
geneid.ENSG00000054983	0.80337	0.792427	0.865329	0.794583	0.678159	0.606246	0.388053	0.388053	0.458498
geneid.ENSG00000055044	0.452469	0.452469	0.473948	0.473948	0.331729	0.331729	1	NaN
geneid.ENSG00000055070	0.390325	0.390325	0.386986	0.386986	0.265992	0.265992	1	NaN
geneid.ENSG00000055118	0.928273	0.901613	0.800005	0.822653	0.61921	0.645652	0.610075	0.610075	0.559537
geneid.ENSG00000055130	0.755604	0.755604	0.758687	0.758687	0.578414	0.578414	1	NaN
geneid.ENSG00000055147	0.775407	0.775407	0.776736	0.776736	0.581103	0.581103	0.406021	NaN
geneid.ENSG00000055163	0.92407	0.876407	0.906406	0.854332	0.741833	0.681321	0.72561	0.72561	0.769409
geneid.ENSG00000055208	0.688275	0.688275	0.682839	0.682839	0.495872	0.495872	0.263293	NaN
geneid.ENSG00000055211	0.812846	0.807417	0.805564	0.80465	0.620696	0.619507	1	1	1
geneid.ENSG00000055332	0.569088	0.569088	0.526272	0.526272	0.377191	0.377191	0.350796	NaN
geneid.ENSG00000055483	0.632361	0.632361	0.620498	0.620498	0.442782	0.442782	0.208022	NaN
geneid.ENSG00000055609	0.740813	0.740813	0.735489	0.735489	0.542283	0.542283	0.350796	NaN
geneid.ENSG00000055732	0.848889	0.776776	0.836633	0.751385	0.639241	0.569907	0.596656	0.596656	0.65482
geneid.ENSG00000055917	0.632565	0.632565	0.627564	0.627564	0.446714	0.446714	1	NaN
geneid.ENSG00000055950	0.716979	0.716979	0.673216	0.673216	0.490816	0.490816	1	NaN
geneid.ENSG00000055957	0.149779		0.0920749	-1	0.0632042		-0.00156495	0.00156495	-0.00156495
geneid.ENSG00000056050	0.800123	0.782891	0.792062	0.791084	0.601937	0.600689	0.576446	0.576446	0.99687
geneid.ENSG00000056097	0.236529	0.236529	0.237489	0.237489	0.157825	0.157825	1	NaN
geneid.ENSG00000056277	0.667423	0.678013	0.662803	0.667985	0.476448	0.479447	0.0121978	0.0121978	0.0454545
geneid.ENSG00000056291	0.818167	0.620985	0.394526	0.614751	0.27589	0.453683	0.67918	0.67918	0.539291
geneid.ENSG00000056487	0.800578	0.511268	0.614452	0.340912	0.441021	0.205143	0.534137	0.534137	0.487582
geneid.ENSG00000056558	0.800263	0.689271	0.56298	0.478581	0.399442	0.344298	0.521875	0.521875	0.369318
geneid.ENSG00000056586	0.721371	0.699877	0.679226	0.677718	0.494014	0.492438	0.706553	0.706553	0.998435
geneid.ENSG00000056736	0.914863	0.864018	0.847654	0.828351	0.661757	0.643185	0.709353	0.709353	0.710057
geneid.ENSG00000056972	0.859669	0.859669	0.850986	0.850986	0.671371	0.671371	0.117823	NaN
geneid.ENSG00000056998	0.868583	0.806666	0.811394	0.78454	0.624257	0.599623	0.509552	0.509552	0.384151
geneid.ENSG00000057019	0.924243	0.894846	0.925112	0.897062	0.765503	0.722072	0.790373	0.790373	0.690502
geneid.ENSG00000057149	0.788211	0.429753	0.318607	0.345929	0.217273	0.244361	0.698164	0.698164	0.690943
geneid.ENSG00000057252	0.799468	0.723679	0.738813	0.705969	0.552983	0.517809	0.719898	0.719898	0.896562
geneid.ENSG00000057294	0.908197	0.779865	0.890893	0.770886	0.703404	0.586064	0.793362	0.793362	0.794054
geneid.ENSG00000057468	0.449427	-0.264391	0.184891	-0.0374038	0.12527	-0.0888889	0.281373	0.281373	0.163482
geneid.ENSG00000057593	0.741931	0.635096	0.19011	0.536923	0.129108	0.4	0.644652	0.644652	0.564967
geneid.ENSG00000057608	0.761831	0.761831	0.746975	0.746975	0.556103	0.556103	1	NaN
geneid.ENSG00000057657	0.866945	0.853345	0.771711	0.674566	0.58483	0.508229	0.412144	0.412144	0.367915
geneid.ENSG00000057663	0.74157	0.74157	0.716639	0.716639	0.529773	0.529773	1	NaN
geneid.ENSG00000057704	0.803394	0.691643	0.823776	0.665921	0.626839	0.488943	0.571165	0.571165	0.575875
geneid.ENSG00000057757	0.695978	0.695978	0.66481	0.66481	0.485691	0.485691	1	NaN
geneid.ENSG00000057935	0.657264	0.644439	0.653902	0.65064	0.477482	0.474247	0.497643	0.497643	0.990596
geneid.ENSG00000058056	0.837462	0.827064	0.811886	0.809217	0.626144	0.622671	0.60948	0.60948	0.498423
geneid.ENSG00000058063	0.795988	0.783745	0.733696	0.728655	0.545872	0.540286	0.42681	0.42681	0.779528
geneid.ENSG00000058085	0.898828	0.742759	0.846003	0.725838	0.649364	0.533669	0.849816	0.849816	0.838939
geneid.ENSG00000058091	0.821607	0.82078	0.837337	0.836314	0.644738	0.644582	0.151525	0.151525	0.527543
geneid.ENSG00000058262	0.637516	0.637516	0.639569	0.639569	0.461815	0.461815	1	NaN
geneid.ENSG00000058272	0.656763	0.656763	0.633679	0.633679	0.453971	0.453971	0.406021	NaN
geneid.ENSG00000058335	0.616251	0.282812	0.44969	-0.0918258	0.3098	-0.026738	0.250896	0.250896	0.351123
geneid.ENSG00000058404	0.868552	0.69736	0.507013	0.611224	0.361444	0.430272	0.836248	0.836248	0.845437
geneid.ENSG00000058453	0.518158	0.0949263	0.462146	-0.264662	0.31784	-0.186954	0.237097	0.237097	0.24473
geneid.ENSG00000058600	0.741021	0.741021	0.737188	0.737188	0.550411	0.550411	1	NaN
geneid.ENSG00000058668	0.770505	0.770505	0.78124	0.78124	0.574247	0.574247	-0.00716514	NaN
geneid.ENSG00000058729	0.771631	0.771631	0.758669	0.758669	0.571029	0.571029	1	NaN
geneid.ENSG00000058799	0.776802	0.776802	0.727088	0.727088	0.546508	0.546508	1	NaN
geneid.ENSG00000058804	0.584331	0.584331	0.589745	0.589745	0.418515	0.418515	1	NaN
geneid.ENSG00000058866	0.755857	0.464512	0.701981	0.429819	0.506629	0.302508	0.501327	0.501327	0.312242
geneid.ENSG00000059122	0.563246	0.559297	0.547019	0.544894	0.379802	0.377878	0.0251221	0.0251221	0.205329
geneid.ENSG00000059145	0.663768	0.656894	0.632798	0.623122	0.454538	0.446837	0.156536	0.156536	0.0483927
geneid.ENSG00000059377	0.806448	0.437466	0.570934	0.291919	0.413896	0.192755	0.609182	0.609182	0.539931
geneid.ENSG00000059378	0.829979	0.801928	0.772911	0.758596	0.593955	0.578305	0.607904	0.607904	0.382353
geneid.ENSG00000059573	0.719412	0.719412	0.694192	0.694192	0.515366	0.515366	1	NaN
geneid.ENSG00000059588	0.749056	0.749056	0.720457	0.720457	0.533204	0.533204	1	NaN
geneid.ENSG00000059691	0.689978	0.689978	0.674755	0.674755	0.494092	0.494092	1	NaN
geneid.ENSG00000059728	0.637793	0.622731	0.646863	0.624458	0.476223	0.457124	0.253728	0.253728	0.695591
geneid.ENSG00000059758	0.747528	0.744748	0.728616	0.72734	0.539241	0.537797	0.0768728	0.0768728	0.791862
geneid.ENSG00000059915	0.183813	-0.103974	0.1799	-0.134897	0.121479	-0.0806452	0.172435	0.172435	0.951487
geneid.ENSG00000060069	0.754128	0.754128	0.72013	0.72013	0.52857	0.52857	0.122456	NaN
geneid.ENSG00000060138	0.961261	0.917552	0.862309	0.84569	0.68928	0.666582	0.867171	0.867171	0.882364
geneid.ENSG00000060140	0.827632	0.740209	0.788378	0.694013	0.602005	0.511295	0.538339	0.538339	0.45505
geneid.ENSG00000060237	0.762876	0.762876	0.741836	0.741836	0.552218	0.552218	1	NaN
geneid.ENSG00000060339	0.532974	0.532974	0.551503	0.551503	0.387911	0.387911	1	NaN
geneid.ENSG00000060491	0.625694	0.625694	0.595396	0.595396	0.427602	0.427602	0.285068	NaN
geneid.ENSG00000060558	0.913425	0.891123	0.746934	0.897597	0.56162	0.722408	0.568615	0.568615	0.50958
geneid.ENSG00000060566	0.767073	0.685751	0.170805	0.53354	0.113586	0.424837	0.640457	0.640457	0.874626
geneid.ENSG00000060642	0.734098	0.728525	0.699562	0.698149	0.515385	0.513876	0.498825	0.498825	0.995305
geneid.ENSG00000060656	0.758656	0.746529	0.757662	0.738754	0.557805	0.537967	0.188801	0.188801	0.403306
geneid.ENSG00000060688	0.505479	0.505479	0.49137	0.49137	0.336972	0.336972	1	NaN
geneid.ENSG00000060709	0.922834	0.706603	0.433484	0.696161	0.309546	0.532099	0.893145	0.893145	0.903699
geneid.ENSG00000060718	0.929688	0.763681	0.489062	0.780606	0.350655	0.584554	0.844592	0.844592	0.813332
geneid.ENSG00000060749	0.759129	0.759129	0.709557	0.709557	0.5259	0.5259	1	NaN
geneid.ENSG00000060762	0.775254	0.775254	0.756765	0.756765	0.570227	0.570227	0.263293	NaN
geneid.ENSG00000060971	0.817998	0.817998	0.774978	0.774978	0.59375	0.59375	1	NaN
geneid.ENSG00000060982	0.876847	0.772456	0.882618	0.791083	0.693691	0.605201	0.766025	0.766025	0.813147
geneid.ENSG00000061273	0.680118	0.615734	0.67013	0.585599	0.484116	0.407032	0.358927	0.358927	0.434257
geneid.ENSG00000061337	0.425117	-0.470887	0.335633	-0.5	0.228169		0.313019	NaN	0
geneid.ENSG00000061455	0.757887	0.573782	0.54769	0.40681	0.387255	0.295614	0.492389	0.492389	0.320563
geneid.ENSG00000061492	0.114399	-0.260245	0.0883747	-0.5	0.0597613		0.313019	NaN	0
geneid.ENSG00000061656	0.77558	0.637119	0.778758	0.607749	0.580458	0.427556	0.619646	0.619646	0.623851
geneid.ENSG00000061676	0.960093	0.898493	0.668231	0.585934	0.502602	0.430812	0.847433	0.847433	0.826107
geneid.ENSG00000061794	0.871359	0.871359	0.849501	0.849501	0.669083	0.669083	1	NaN
geneid.ENSG00000061918	0.880357	0.719177	0.835391	0.686778	0.642537	0.506755	0.756311	0.756311	0.770975
geneid.ENSG00000061936	0.678922	0.678922	0.661222	0.661222	0.480291	0.480291	0.406021	NaN
geneid.ENSG00000061938	0.536758	-0.435377	0.488808	-0.403941	0.337901	-0.26455	0.118535	0.118535	0.0907704
geneid.ENSG00000061987	0.530399	0.530399	0.497102	0.497102	0.34864	0.34864	0.155193	NaN	0
geneid.ENSG00000062038	0.938904	0.938904	0.817623	0.817623	0.63794	0.63794	-0.0100388	NaN
geneid.ENSG00000062096	0.297109	0.303511	0.192951	0.0911894	0.130732	0.0602563	0.065753	0.065753	0.00743494
geneid.ENSG00000062194	0.722962	0.722962	0.70132	0.70132	0.517968	0.517968	1	NaN
geneid.ENSG00000062282	0.831972	0.825857	0.817321	0.805267	0.627905	0.614908	0.245004	0.245004	0.581354
geneid.ENSG00000062370	0.708853	0.622064	0.716561	0.603999	0.531798	0.437945	0.297021	0.297021	0.427289
geneid.ENSG00000062524	0.806915	0.695878	0.451627	0.467944	0.316637	0.319512	0.625435	0.625435	0.53294
geneid.ENSG00000062598	0.720067	0.720067	0.72169	0.72169	0.53392	0.53392	0.0148902	NaN
geneid.ENSG00000062650	0.724296	0.724296	0.687701	0.687701	0.505516	0.505516	1	NaN
geneid.ENSG00000062716	0.87311	0.87311	0.852384	0.852384	0.678981	0.678981	1	NaN
geneid.ENSG00000062725	0.772067	0.772067	0.702698	0.702698	0.51517	0.51517	0.350796	NaN
geneid.ENSG00000063015	0.860086	0.713799	0.262943	0.668958	0.181338	0.476503	0.869677	0.869677	0.862471
geneid.ENSG00000063127	0.655053	0.655883	0.379929	0.452153	0.262021	0.299385	0.322935	0.322935	0.116883
geneid.ENSG00000063176	0.655587	0.655587	0.620137	0.620137	0.441168	0.441168	-0.104457	NaN
geneid.ENSG00000063177	0.432553	0.432553	0.446371	0.446371	0.312202	0.312202	1	NaN
geneid.ENSG00000063180	0.78689	0.687004	0.732591	0.549898	0.542831	0.399181	0.463805	0.463805	0.460241
geneid.ENSG00000063241	0.556359	0.556359	0.530013	0.530013	0.371557	0.371557	0.406021	NaN
geneid.ENSG00000063244	0.438021	0.438021	0.42079	0.42079	0.289329	0.289329	1	NaN
geneid.ENSG00000063245	0.368758	0.368758	0.382294	0.382294	0.262216	0.262216	0.0781208	NaN	0
geneid.ENSG00000063322	0.686501	0.686501	0.617043	0.617043	0.443232	0.443232	0.198683	NaN
geneid.ENSG00000063438	0.808837	0.761157	0.778053	0.720419	0.585906	0.528399	0.518638	0.518638	0.53869
geneid.ENSG00000063515	0.0376998		0.034238		0.0224667		1	NaN
geneid.ENSG00000063587	0.80821	0.809901	0.782649	0.779632	0.594552	0.590928	0.255708	0.255708	0.937206
geneid.ENSG00000063601	0.812593	0.812593	0.78995	0.78995	0.601056	0.601056	0.406021	NaN	0
geneid.ENSG00000063660	0.854323	0.838533	0.873556	0.859109	0.685133	0.666526	0.351854	0.351854	0.198159
geneid.ENSG00000063761	0.663115	0.663115	0.652714	0.652714	0.471127	0.471127	0.0154689	NaN
geneid.ENSG00000063854	0.732612	0.732612	0.716592	0.716592	0.53261	0.53261	1	NaN
geneid.ENSG00000064012	0.795481	0.795622	0.840495	0.826929	0.655869	0.639488	0.198504	0.198504	0.593248
geneid.ENSG00000064042	0.906562	0.806499	0.906077	0.809045	0.72991	0.6187	0.78788	0.78788	0.830782
geneid.ENSG00000064102	0.79857	0.79857	0.754277	0.754277	0.571293	0.571293	1	NaN
geneid.ENSG00000064115	0.803091	0.803091	0.784115	0.784115	0.594521	0.594521	1	NaN
geneid.ENSG00000064195	0.677931	0.535182	0.403275	0.486692	0.27961	0.341757	0.456711	0.456711	0.255681
geneid.ENSG00000064199	0.782625	0.749713	0.771039	0.753747	0.581326	0.562094	0.52294	0.52294	0.634199
geneid.ENSG00000064201	0.877168	0.811998	0.334026	0.798223	0.234223	0.6	0.767747	0.767747	0.72285
geneid.ENSG00000064205	0.732742	0.503507	0.486741	0.382055	0.342488	0.263636	0.61615	0.61615	0.749511
geneid.ENSG00000064218	0.817526	0.617596	0.350002	0.427419	0.241246	0.273118	0.611782	0.611782	0.445003
geneid.ENSG00000064225	0.910158	0.823834	0.82665	0.758027	0.646068	0.57108	0.754679	0.754679	0.774086
geneid.ENSG00000064270	0.856407	0.718481	0.703059	0.722441	0.520843	0.534774	0.585484	0.585484	0.445005
geneid.ENSG00000064300	0.656421	0.536176	0.435229	0.402484	0.300968	0.283636	0.428124	0.428124	0.220374
geneid.ENSG00000064309	0.67412	0.150576	0.659589	-0.0609386	0.472203	-0.0438716	0.509545	0.509545	0.541194
geneid.ENSG00000064313	0.782709	0.782709	0.755526	0.755526	0.57499	0.57499	1	NaN
geneid.ENSG00000064393	0.874083	0.872069	0.859382	0.858056	0.688292	0.686353	0.188275	0.188275	0.92163
geneid.ENSG00000064419	0.794295	0.794295	0.782621	0.782621	0.590777	0.590777	1	NaN
geneid.ENSG00000064490	0.738167	0.738167	0.727586	0.727586	0.534351	0.534351	1	NaN
geneid.ENSG00000064545	0.672431	0.672431	0.674729	0.674729	0.492645	0.492645	1	NaN
geneid.ENSG00000064547	0.784165	0.784165	0.78646	0.78646	0.588781	0.588781	0.263293	NaN	0
geneid.ENSG00000064601	0.806621	0.806621	0.784669	0.784669	0.602709	0.602709	1	NaN
geneid.ENSG00000064607	0.771351	0.771351	0.772607	0.772607	0.574296	0.574296	1	NaN
geneid.ENSG00000064651	0.826869	0.828113	0.748791	0.741636	0.569444	0.561529	0.319722	0.319722	0.793952
geneid.ENSG00000064652	0.892484	0.867731	0.878907	0.855423	0.711581	0.680776	0.702571	0.702571	0.878415
geneid.ENSG00000064655	0.848058	0.667322	0.665217	0.64447	0.484879	0.479079	0.585462	0.585462	0.416649
geneid.ENSG00000064666	0.78988	0.780493	0.737944	0.728019	0.554734	0.544454	0.295563	0.295563	0.884494
geneid.ENSG00000064687	0.688814	0.564712	0.698033	0.557948	0.502797	0.393451	0.332753	0.332753	0.31415
geneid.ENSG00000064692	0.858165	0.745336	0.608518	0.675632	0.441491	0.507036	0.652899	0.652899	0.569892
geneid.ENSG00000064703	0.690354	0.690354	0.671257	0.671257	0.487901	0.487901	1	NaN
geneid.ENSG00000064726	0.662088	0.662088	0.6638	0.6638	0.474804	0.474804	1	NaN
geneid.ENSG00000064763	0.898569	0.80203	0.883592	0.80035	0.703824	0.623937	0.685321	0.685321	0.710102
geneid.ENSG00000064787	0.865829	0.711124	0.558374	0.639565	0.400558	0.456233	0.712457	0.712457	0.782332
geneid.ENSG00000064835	0.852336	0.994111	0.0866969	0.9	0.0589156		0.630967	0.630967	0.4
geneid.ENSG00000064886	0.880489	0.826674	0.545468	0.62167	0.394621	0.462252	0.625126	0.625126	0.511875
geneid.ENSG00000064932	0.631933	0.627196	0.567667	0.562271	0.397809	0.392988	0.0113363	0.0113363	0.0266876
geneid.ENSG00000064933	0.574175	0.574175	0.580457	0.580457	0.407225	0.407225	-0.00588778	0.00588778	-0.00315956
geneid.ENSG00000064961	0.783658	0.783658	0.721052	0.721052	0.543212	0.543212	1	NaN
geneid.ENSG00000064989	0.813645	0.491116	0.54409	0.463767	0.388918	0.309524	0.732268	0.732268	0.668136
geneid.ENSG00000064995	0.711778	0.711778	0.699541	0.699541	0.513429	0.513429	1	NaN
geneid.ENSG00000064999	0.833359	0.833359	0.791409	0.791409	0.599619	0.599619	0.0799261	NaN
geneid.ENSG00000065000	0.609712	0.609712	0.606447	0.606447	0.437881	0.437881	1	NaN
geneid.ENSG00000065029	0.59147	0.59147	0.597508	0.597508	0.424609	0.424609	-0.0176328	NaN
geneid.ENSG00000065054	0.550753	-0.227575	0.460598	-0.355603	0.316334	-0.190275	0.316955	0.316955	0.373492
geneid.ENSG00000065057	0.688135	0.688984	0.684276	0.682866	0.499149	0.497736	0.155294	0.155294	0.940532
geneid.ENSG00000065060	0.704631	0.704631	0.692322	0.692322	0.505262	0.505262	0.350796	NaN
geneid.ENSG00000065135	0.807598	0.807598	0.751247	0.751247	0.567596	0.567596	1	NaN
geneid.ENSG00000065150	0.798893	0.782653	0.755722	0.754573	0.569697	0.568348	0.706553	0.706553	0.998435
geneid.ENSG00000065154	0.908095	0.854699	0.809395	0.801133	0.632608	0.622296	0.855769	0.855769	0.896825
geneid.ENSG00000065183	0.708132	0.70708	0.689702	0.687148	0.503091	0.500923	0.093844	0.093844	0.0134529
geneid.ENSG00000065243	0.699006	0.699006	0.670327	0.670327	0.489935	0.489935	1	NaN
geneid.ENSG00000065268	0.739719	0.739719	0.732668	0.732668	0.546088	0.546088	1	NaN
geneid.ENSG00000065308	0.882642	0.882642	0.87964	0.87964	0.705751	0.705751	0.218704	NaN
geneid.ENSG00000065320	0.471496	-0.463073	0.418271	-0.382047	0.288214	-0.248677	0.383312	0.383312	0.372812
geneid.ENSG00000065325	0.109433	0.287137	0.103649	0.5	0.0693075		0.313019	NaN	0
geneid.ENSG00000065328	0.511949	0.508803	0.501504	0.499436	0.351281	0.349513	0.117764	0.117764	0.452978
geneid.ENSG00000065357	0.759564	0.756629	0.768855	0.762398	0.580331	0.573602	0.0592618	0.0592618	0.219937
geneid.ENSG00000065361	0.73924	0.394171	0.708678	0.335722	0.509468	0.221037	0.604092	0.604092	0.632855
geneid.ENSG00000065371	0.846998	0.866752	0.258993	0.356802	0.179548	0.244882	0.312501	0.312501	0.61733
geneid.ENSG00000065413	0.821769	0.740827	0.693902	0.636725	0.512119	0.475087	0.316458	0.316458	0.134026
geneid.ENSG00000065427	0.727815	0.727815	0.697389	0.697389	0.522611	0.522611	1	NaN
geneid.ENSG00000065485	0.814619	0.792481	0.768183	0.763782	0.586043	0.580865	0.815212	0.815212	0.996855
geneid.ENSG00000065491	0.659329	0.65337	0.539581	0.479106	0.382805	0.340275	0.108399	0.108399	0.0481706
geneid.ENSG00000065518	0.518715	0.518715	0.534149	0.534149	0.381191	0.381191	1	NaN
geneid.ENSG00000065526	0.674252	0.662545	0.63458	0.632862	0.45668	0.454977	1	1	1
geneid.ENSG00000065534	0.858168	0.781698	0.841353	0.791852	0.655125	0.602642	0.560581	0.560581	0.5582
geneid.ENSG00000065548	0.72137	0.634169	0.629023	0.627278	0.452612	0.450896	1	1	1
geneid.ENSG00000065559	0.817919	0.786908	0.726302	0.717127	0.541813	0.531856	0.710226	0.710226	0.867089
geneid.ENSG00000065600	0.79051	0.79051	0.785957	0.785957	0.599521	0.599521	1	NaN
geneid.ENSG00000065609	0.873911	0.748027	0.427832	0.7226	0.301007	0.54144	0.664812	0.664812	0.465517
geneid.ENSG00000065613	0.627238	0.627238	0.568087	0.568087	0.405321	0.405321	0.406021	NaN
geneid.ENSG00000065615	0.778365	0.778365	0.770748	0.770748	0.579617	0.579617	0.0322245	NaN	0
geneid.ENSG00000065618	0.888173	0.781231	0.650241	0.784008	0.475	0.589744	0.7478	0.7478	0.845681
geneid.ENSG00000065621	0.920027	0.919316	0.868442	0.875428	0.679255	0.687041	0.21663	0.21663	0.504105
geneid.ENSG00000065665	0.614605	0.613347	0.641903	0.64032	0.459683	0.458156	0.0113908	0.0113908	0.0766823
geneid.ENSG00000065675	0.882631	0.874484	0.765225	0.734651	0.581377	0.567486	0.484108	0.484108	0.329446
geneid.ENSG00000065717	0.833274	0.701696	0.81226	0.595679	0.615561	0.437303	0.648456	0.648456	0.614635
geneid.ENSG00000065802	0.569654	0.569654	0.541122	0.541122	0.382825	0.382825	-0.0100388	NaN	0
geneid.ENSG00000065809	0.905736	0.886561	0.902578	0.886281	0.737441	0.711931	0.792633	0.792633	0.757392
geneid.ENSG00000065833	0.935949	0.830433	0.905926	0.828896	0.736982	0.648307	0.941533	0.941533	0.963469
geneid.ENSG00000065882	0.837707	0.786875	0.790274	0.662644	0.603629	0.484318	0.385964	0.385964	0.353105
geneid.ENSG00000065883	0.687194	0.687194	0.663228	0.663228	0.480898	0.480898	0.0517815	NaN
geneid.ENSG00000065911	0.777909	0.634061	0.625856	0.616949	0.450871	0.442251	1	1	1
geneid.ENSG00000065923	0.752644	0.719587	0.766534	0.705409	0.565522	0.509611	0.243779	0.243779	0.237255
geneid.ENSG00000065970	0.693092	0.693092	0.680795	0.680795	0.495745	0.495745	-0.0022149	0.0022149	-0.00312989
geneid.ENSG00000065989	0.695042	0.165155	0.667022	0.295161	0.480556	0.217204	0.113597	NaN	0
geneid.ENSG00000066027	0.785908	0.785908	0.787867	0.787867	0.589143	0.589143	0.350796	NaN
geneid.ENSG00000066032	0.865771	0.724046	0.472658	0.620529	0.334474	0.459675	0.687704	0.687704	0.550919
geneid.ENSG00000066044	0.654632	0.654632	0.697652	0.697652	0.517263	0.517263	1	NaN
geneid.ENSG00000066056	0.627918	0.687778	0.251926	0.517483	0.171733	0.424242	0.496455	0.496455	0.25
geneid.ENSG00000066084	0.679994	0.677133	0.696289	0.694861	0.507297	0.505752	0.182281	0.182281	0.240566
geneid.ENSG00000066117	0.512463	0.512463	0.501418	0.501418	0.348308	0.348308	-0.498442	NaN
geneid.ENSG00000066135	0.614186	0.614186	0.574813	0.574813	0.409898	0.409898	1	NaN
geneid.ENSG00000066136	0.757343	0.757343	0.704756	0.704756	0.519396	0.519396	0.350796	NaN
geneid.ENSG00000066185	0.710227	0.281743	0.543719	0.239431	0.3799	0.170091	0.455995	0.455995	0.30704
geneid.ENSG00000066230	0.134398	0.0981064	0.0757623	-0.133333	0.0514085	-0.0555556	0.33124	0.33124	0.98748
geneid.ENSG00000066248	0.751569	0.478155	0.756276	0.396019	0.551956	0.268358	0.570457	0.570457	0.487179
geneid.ENSG00000066279	0.272277	0.272277	0.366225	0.366225	0.249433	0.249433	0.263293	NaN
geneid.ENSG00000066294	0.876326	0.592994	0.457975	0.573972	0.325411	0.406663	0.740363	0.740363	0.588437
geneid.ENSG00000066322	0.770364	0.770364	0.718558	0.718558	0.533451	0.533451	1	NaN
geneid.ENSG00000066336	0.58376	0.386513	0.303207	0.489685	0.209464	0.348077	0.3763	0.3763	0.170139
geneid.ENSG00000066379	0.732432	0.732432	0.739789	0.739789	0.544875	0.544875	-0.176407	NaN	0
geneid.ENSG00000066382	0.853059	0.579151	0.582075	0.453045	0.418623	0.314165	0.72404	0.72404	0.663214
geneid.ENSG00000066405	0.681463	0.174401	0.293854	0.0545455	0.201405	0.0285714	0.692681	0.692681	0.575727
geneid.ENSG00000066422	0.582259	0.582259	0.564695	0.564695	0.410651	0.410651	1	NaN
geneid.ENSG00000066427	0.683906	0.670817	0.661934	0.651355	0.481172	0.471084	0.230828	0.230828	0.837283
geneid.ENSG00000066455	0.746994	0.746994	0.744088	0.744088	0.557052	0.557052	1	NaN
geneid.ENSG00000066468	0.852924	0.759137	0.830281	0.72771	0.642635	0.547409	0.457595	0.457595	0.3075
geneid.ENSG00000066557	0.65165	0.65165	0.629924	0.629924	0.453218	0.453218	1	NaN
geneid.ENSG00000066583	0.798585	0.787197	0.759446	0.758315	0.572367	0.571026	1	1	1
geneid.ENSG00000066629	0.880106	0.735501	0.883019	0.740407	0.696322	0.547937	0.742019	0.742019	0.735944
geneid.ENSG00000066651	0.790909	0.790909	0.76623	0.76623	0.581182	0.581182	1	NaN
geneid.ENSG00000066654	0.684631	0.684631	0.685335	0.685335	0.495853	0.495853	1	NaN
geneid.ENSG00000066735	0.838756	0.769821	0.754301	0.743411	0.560133	0.556712	0.47411	0.47411	0.64206
geneid.ENSG00000066739	0.746425	0.744182	0.717167	0.714558	0.525401	0.522635	0.28999	0.28999	0.967085
geneid.ENSG00000066777	0.753309	0.753309	0.731351	0.731351	0.543946	0.543946	1	NaN
geneid.ENSG00000066827	0.625006	0.64181	0.462346	0.439775	0.3223	0.30745	0.154058	0.154058	0.040742
geneid.ENSG00000066855	0.776291	0.776291	0.777797	0.777797	0.590532	0.590532	0.350796	NaN
geneid.ENSG00000066923	0.652378	0.652378	0.265714	0.265714	0.18303	0.18303	-0.0701686	NaN
geneid.ENSG00000066926	0.823895	0.82229	0.805196	0.803426	0.618349	0.616246	0.211266	0.211266	0.937304
geneid.ENSG00000066933	0.764152	0.764584	0.64731	0.644112	0.470579	0.467547	0.0214632	0.0214632	0.128527
geneid.ENSG00000067048	0.956627	0.568086	0.66422	0.634582	0.482492	0.468672	0.954686	0.954686	0.942384
geneid.ENSG00000067064	0.583268	0.583268	0.577966	0.577966	0.40938	0.40938	1	NaN
geneid.ENSG00000067066	0.869209	0.799244	0.842429	0.797069	0.662216	0.610851	0.7747	0.7747	0.916341
geneid.ENSG00000067082	0.739624	0.739624	0.73204	0.73204	0.543838	0.543838	0.406021	NaN
geneid.ENSG00000067113	0.880917	0.880917	0.862131	0.862131	0.686111	0.686111	0.198683	NaN
geneid.ENSG00000067141	0.837788	0.817269	0.843183	0.81028	0.652915	0.625201	0.318434	0.318434	0.46962
geneid.ENSG00000067167	0.781097	0.781097	0.748548	0.748548	0.566471	0.566471	1	NaN
geneid.ENSG00000067177	0.862316	0.753974	0.833685	0.746216	0.654509	0.558642	0.755111	0.755111	0.896115
geneid.ENSG00000067182	0.838142	0.820982	0.86305	0.835636	0.682248	0.650142	0.589938	0.589938	0.820355
geneid.ENSG00000067191	0.344254	0.381173	0.268091	0.115152	0.181984	0.0666667	0.198683	NaN	0
geneid.ENSG00000067208	0.723053	0.703098	0.718955	0.687586	0.53258	0.503236	0.364937	0.364937	0.736272
geneid.ENSG00000067221	0.584962	0.584962	0.58288	0.58288	0.412314	0.412314	-0.13964	NaN
geneid.ENSG00000067225	0.611642	0.611642	0.609216	0.609216	0.435554	0.435554	1	NaN
geneid.ENSG00000067248	0.679978	0.679978	0.661806	0.661806	0.485847	0.485847	0.406021	NaN	0
geneid.ENSG00000067334	0.552706	0.552706	0.542839	0.542839	0.389593	0.389593	1	NaN
geneid.ENSG00000067365	0.670711	0.670711	0.650429	0.650429	0.464221	0.464221	1	NaN
geneid.ENSG00000067369	0.647367	0.647367	0.627293	0.627293	0.45223	0.45223	0.0137458	NaN
geneid.ENSG00000067445	0.929019	0.775492	0.768547	0.764465	0.584282	0.561606	0.847102	0.847102	0.876917
geneid.ENSG00000067533	0.581569	0.581569	0.552069	0.552069	0.393036	0.393036	0.183048	NaN
geneid.ENSG00000067560	0.679389	0.679389	0.690267	0.690267	0.503531	0.503531	1	NaN
geneid.ENSG00000067596	0.683795	0.683795	0.657283	0.657283	0.476702	0.476702	1	NaN
geneid.ENSG00000067606	0.905187	0.885118	0.894703	0.873229	0.725704	0.697708	0.503903	0.503903	0.781415
geneid.ENSG00000067646	0.853045	0.578429	0.701493	0.478394	0.517283	0.342075	0.331156	0.331156	0.144841
geneid.ENSG00000067704	0.790545	0.790545	0.786708	0.786708	0.592469	0.592469	1	NaN
geneid.ENSG00000067715	0.914918	0.828099	0.887524	0.805293	0.713899	0.622686	0.771228	0.771228	0.766358
geneid.ENSG00000067798	0.855787	0.68042	0.793576	0.650164	0.59865	0.465979	0.701777	0.701777	0.679309
geneid.ENSG00000067829	0.667762	0.667762	0.65186	0.65186	0.470022	0.470022	1	NaN
geneid.ENSG00000067836	0.778035	0.778035	0.763783	0.763783	0.571088	0.571088	0.350796	NaN	0
geneid.ENSG00000067840	0.764033	0.530701	0.525231	0.406229	0.368085	0.275252	0.684723	0.684723	0.623044
geneid.ENSG00000067842	0.787023	0.670044	0.262833	0.681818	0.179744	0.490909	0.850776	0.850776	0.995253
geneid.ENSG00000067900	0.424201	0.430764	0.380335	0.38825	0.257306	0.261121	0.0475795	0.0475795	0.0225303
geneid.ENSG00000067955	0.724419	0.70545	0.698495	0.697078	0.50936	0.507822	0.706553	0.706553	0.998435
geneid.ENSG00000067992	0.772997	0.755391	0.744678	0.732689	0.559712	0.546895	0.30555	0.30555	0.868254
geneid.ENSG00000068001	0.763407	0.758472	0.753995	0.752838	0.56427	0.562904	0.498433	0.498433	0.498433
geneid.ENSG00000068024	0.747387	0.750127	0.672326	0.657955	0.490239	0.477904	0.0402944	0.0402944	0.029703
geneid.ENSG00000068028	0.786265	0.784486	0.772151	0.770001	0.583236	0.580616	0.815856	0.815856	0.998433
geneid.ENSG00000068078	0.83982	0.834101	0.763841	0.757811	0.570784	0.566013	0.228667	0.228667	0.113783
geneid.ENSG00000068079	0.815158	0.764536	0.792633	0.759651	0.608304	0.572856	0.651057	0.651057	0.55773
geneid.ENSG00000068097	0.826793	0.817004	0.807873	0.800587	0.619562	0.610464	0.467768	0.467768	0.957278
geneid.ENSG00000068120	0.739472	0.739472	0.716253	0.716253	0.532316	0.532316	1	NaN
geneid.ENSG00000068137	0.572923	0.549557	0.495985	0.458033	0.346674	0.319289	0.174966	0.174966	0.103247
geneid.ENSG00000068305	0.79366	0.79366	0.757242	0.757242	0.569992	0.569992	1	NaN
geneid.ENSG00000068308	0.745242	0.745242	0.65699	0.65699	0.478783	0.478783	0.218704	NaN
geneid.ENSG00000068323	0.502244	0.502244	0.455723	0.455723	0.316178	0.316178	-0.0407924	NaN
geneid.ENSG00000068354	0.518778	0.518573	0.522118	0.520423	0.3598	0.358451	0.0126063	0.0126063	0.0923318
geneid.ENSG00000068383	0.8272	0.790568	0.796575	0.778552	0.618065	0.59702	0.678176	0.678176	0.874194
geneid.ENSG00000068394	0.709819	0.709819	0.695906	0.695906	0.512285	0.512285	1	NaN
geneid.ENSG00000068400	0.692334	0.692334	0.695428	0.695428	0.506397	0.506397	0.313019	NaN
geneid.ENSG00000068438	0.711028	0.711028	0.675438	0.675438	0.491099	0.491099	1	NaN
geneid.ENSG00000068615	0.815051	0.745967	0.743502	0.695985	0.551858	0.520058	0.397335	0.397335	0.253065
geneid.ENSG00000068650	0.873807	0.835548	0.863033	0.794292	0.684507	0.608456	0.525662	0.525662	0.671703
geneid.ENSG00000068654	0.240422	0.240422	0.282029	0.282029	0.193936	0.193936	-0.0288859	NaN
geneid.ENSG00000068697	0.872655	0.872655	0.819696	0.819696	0.644875	0.644875	1	NaN
geneid.ENSG00000068724	0.854254	0.850219	0.824993	0.817217	0.635847	0.626442	0.23208	0.23208	0.485709
geneid.ENSG00000068745	0.683068	0.683068	0.704433	0.704433	0.5125	0.5125	1	NaN
geneid.ENSG00000068784	0.70923	0.70923	0.659925	0.659925	0.478951	0.478951	0.406021	NaN
geneid.ENSG00000068796	0.790705	0.790705	0.77664	0.77664	0.589613	0.589613	1	NaN
geneid.ENSG00000068831	0.944676	0.914409	0.627381	0.809056	0.463674	0.618739	0.736621	0.736621	0.801143
geneid.ENSG00000068878	0.689739	0.689739	0.672534	0.672534	0.485172	0.485172	1	NaN
geneid.ENSG00000068903	0.655604	0.655604	0.619958	0.619958	0.442058	0.442058	0.313019	NaN
geneid.ENSG00000068912	0.752212	0.752212	0.748695	0.748695	0.565383	0.565383	1	NaN
geneid.ENSG00000068971	0.627405	0.627405	0.628091	0.628091	0.444347	0.444347	0.127569	NaN	0
geneid.ENSG00000068976	0.588795	0.624504	0.217919	0.136943	0.148294	0.0879607	0.258278	0.258278	0.139863
geneid.ENSG00000068985	0.877929	0.884526	0.30367	0.788672	0.210651	0.62137	0.685086	0.685086	0.572303
geneid.ENSG00000069011	0.86951	0.858263	0.867716	0.854228	0.679842	0.664747	0.308188	0.308188	0.144918
geneid.ENSG00000069018	0.122216		0.0809365		0.0541373		1	NaN
geneid.ENSG00000069020	0.630401	0.625232	0.666588	0.663663	0.477093	0.475088	0.0547817	0.0547817	0.0715447
geneid.ENSG00000069122	0.865637	0.669786	0.366447	0.593265	0.253052	0.435374	0.702676	0.702676	0.605247
geneid.ENSG00000069188	0.59585	0.0186728	0.456716	-0.102215	0.319141	-0.0766488	0.329691	0.329691	0.561905
geneid.ENSG00000069206	0.281316		0.0784914	-1	0.0518635		0.350796	NaN
geneid.ENSG00000069248	0.651757	0.651757	0.642255	0.642255	0.465865	0.465865	0.406021	NaN
geneid.ENSG00000069275	0.687954	0.687954	0.706683	0.706683	0.52053	0.52053	1	NaN
geneid.ENSG00000069329	0.814915	0.814915	0.787476	0.787476	0.602132	0.602132	1	NaN
geneid.ENSG00000069345	0.7439	0.7439	0.711645	0.711645	0.522066	0.522066	1	NaN
geneid.ENSG00000069399	0.643353	0.566105	0.65287	0.577025	0.465923	0.404443	0.0354299	0.0354299	0.00905797
geneid.ENSG00000069424	0.859872	0.792138	0.75349	0.792851	0.571	0.595163	0.45562	0.45562	0.313844
geneid.ENSG00000069431	0.746068	0.535815	0.35716	0.463054	0.246176	0.31746	0.618255	0.618255	0.972973
geneid.ENSG00000069482	0.880801	0.750816	0.831868	0.756155	0.633265	0.567831	0.757964	0.757964	0.753643
geneid.ENSG00000069493	0.892125	0.756277	0.705664	0.681031	0.525166	0.473561	0.726	0.726	0.732872
geneid.ENSG00000069509	0.855497	0.771247	0.769013	0.763514	0.575558	0.568901	1	1	1
geneid.ENSG00000069535	0.843689	0.804812	0.548918	0.69737	0.393417	0.523475	0.476237	0.476237	0.312475
geneid.ENSG00000069667	0.846772	0.699204	0.816663	0.581375	0.627328	0.415617	0.672713	0.672713	0.711197
geneid.ENSG00000069696	0.176508	0.0998342	0.178758	0.139539	0.118818	0.0917208	-0.0115037	NaN
geneid.ENSG00000069702	0.880531	0.831479	0.877703	0.823367	0.7018	0.636226	0.693815	0.693815	0.750125
geneid.ENSG00000069712	0.642058	0.42326	0.608373	0.223762	0.432306	0.146154	0.447277	0.447277	0.44507
geneid.ENSG00000069764	0.758795	0.633397	0.642949	0.643286	0.463165	0.456877	0.554395	0.554395	0.427665
geneid.ENSG00000069812	0.701165	0.356317	0.540388	0.351345	0.380957	0.234735	0.398396	0.398396	0.213542
geneid.ENSG00000069849	0.670572	0.670572	0.660631	0.660631	0.478697	0.478697	-0.0641972	NaN	0
geneid.ENSG00000069869	0.796583	0.76649	0.804522	0.759307	0.625655	0.576995	0.58703	0.58703	0.846847
geneid.ENSG00000069943	0.823477	0.823477	0.783004	0.783004	0.600284	0.600284	0.350796	NaN
geneid.ENSG00000069966	0.804648	0.804648	0.785627	0.785627	0.604988	0.604988	-0.00763785	0.00763785	-0.0359937
geneid.ENSG00000069974	0.878001	0.875675	0.868449	0.865993	0.697653	0.694112	0.334524	0.334524	0.76378
geneid.ENSG00000069998	0.847502	0.799374	0.787932	0.78082	0.602424	0.593665	0.934675	0.934675	0.99842
geneid.ENSG00000070010	0.539272	0.539272	0.503693	0.503693	0.353453	0.353453	0.0880923	NaN
geneid.ENSG00000070018	0.799207	0.786047	0.819441	0.794956	0.635133	0.606382	0.229836	0.229836	0.569331
geneid.ENSG00000070019	0.934386	0.759679	0.274458	0.838274	0.190307	0.633333	0.848878	0.848878	0.848878
geneid.ENSG00000070031	0.253956	0.0602813	0.072218	-0.341532	0.0497261	-0.234409	0.190559	0.190559	0.107241
geneid.ENSG00000070047	0.603617	0.603617	0.592577	0.592577	0.421958	0.421958	0.245699	NaN
geneid.ENSG00000070061	0.736235	0.736235	0.687286	0.687286	0.502807	0.502807	1	NaN
geneid.ENSG00000070081	0.835192	0.835192	0.804597	0.804597	0.62409	0.62409	0.313019	NaN	0
geneid.ENSG00000070159	0.865952	0.805669	0.892037	0.81594	0.720129	0.633272	0.669465	0.669465	0.811175
geneid.ENSG00000070182	0.690871	0.658441	0.388557	0.476134	0.269552	0.355879	0.343069	0.343069	0.179798
geneid.ENSG00000070190	0.893743	0.755749	0.807375	0.755212	0.619924	0.568396	0.69297	0.69297	0.612066
geneid.ENSG00000070193	0.662315	0.776772	0.105322	0.478788	0.0711854	0.333333	0.495663	0.495663	0.331749
geneid.ENSG00000070214	0.806171	0.800896	0.797321	0.794444	0.609869	0.606212	0.403413	0.403413	0.166667
geneid.ENSG00000070269	0.771569	0.770058	0.670475	0.668926	0.489192	0.487591	0.576446	0.576446	0.99687
geneid.ENSG00000070366	0.644158	0.544632	0.605948	0.457262	0.430086	0.317287	0.225182	0.225182	0.14112
geneid.ENSG00000070367	0.680261	0.680261	0.651515	0.651515	0.47055	0.47055	0.406021	NaN
geneid.ENSG00000070371	0.788833	0.778635	0.735049	0.670981	0.546205	0.492771	0.269926	0.269926	0.243802
geneid.ENSG00000070388	0.103262	-0.632316	0.0962865	-0.385071	0.0643388	-0.253968	-0.02291	0.02291	-0.0114566
geneid.ENSG00000070404	0.72805	0.72805	0.740385	0.740385	0.546332	0.546332	-0.0411232	NaN
geneid.ENSG00000070413	0.629105	0.629105	0.593971	0.593971	0.422046	0.422046	-0.190423	NaN
geneid.ENSG00000070423	0.49099	0.49099	0.483151	0.483151	0.335211	0.335211	0.350796	NaN
geneid.ENSG00000070444	0.427569	0.427569	0.429642	0.429642	0.294943	0.294943	-0.111618	NaN
geneid.ENSG00000070476	0.61118	0.61118	0.598325	0.598325	0.425792	0.425792	0.0160523	NaN
geneid.ENSG00000070495	0.637544	0.637544	0.62902	0.62902	0.454558	0.454558	0.313019	NaN
geneid.ENSG00000070501	0.814562	0.814562	0.805952	0.805952	0.62279	0.62279	1	NaN
geneid.ENSG00000070526	0.839186	0.690094	0.567822	0.626568	0.40939	0.464903	0.675388	0.675388	0.550264
geneid.ENSG00000070540	0.791766	0.765043	0.761276	0.745359	0.582072	0.564616	0.487979	0.487979	0.631125
geneid.ENSG00000070601	0.248064	0.210619	0.160502	0.304438	0.107923	0.254902	0.150885	NaN	0
geneid.ENSG00000070610	0.780036	0.780036	0.760045	0.760045	0.570853	0.570853	0.406021	NaN
geneid.ENSG00000070614	0.710628	0.695449	0.724354	0.698121	0.535622	0.512391	0.189023	0.189023	0.410891
geneid.ENSG00000070669	0.539848	0.516406	0.444931	0.442321	0.312881	0.310727	0.706553	0.706553	0.5
geneid.ENSG00000070718	0.797581	0.800398	0.789308	0.786317	0.59777	0.593969	0.544705	0.544705	0.989011
geneid.ENSG00000070729	0.534071	-0.603911	0.229721	-0.690476	0.156279	-0.5	0.543838	0.543838	0.595276
geneid.ENSG00000070731	0.888932	0.791316	0.798982	0.759358	0.605135	0.557756	0.710933	0.710933	0.67269
geneid.ENSG00000070748	0.0979214	-0.590524	0.0644588	-0.588177	0.0421166	-0.423645	0.055964	0.055964	0.0917722
geneid.ENSG00000070759	0.739236	0.734641	0.739327	0.721158	0.549022	0.533429	0.0721109	0.0721109	0.0829187
geneid.ENSG00000070761	0.746569	0.746569	0.724551	0.724551	0.541354	0.541354	1	NaN
geneid.ENSG00000070770	0.784647	0.784647	0.757864	0.757864	0.566657	0.566657	1	NaN
geneid.ENSG00000070778	0.808471	0.627612	0.828402	0.607758	0.635475	0.435892	0.30392	0.30392	0.190857
geneid.ENSG00000070785	0.657836	0.657836	0.599542	0.599542	0.434536	0.434536	1	NaN
geneid.ENSG00000070808	0.105173	0.0876231	0.0523026	0.140366	0.0372359	0.101899	0.148134	0.148134	0.025
geneid.ENSG00000070814	0.515573	0.515573	0.509001	0.509001	0.356641	0.356641	0.0172342	NaN
geneid.ENSG00000070831	0.742318	0.736253	0.665607	0.652978	0.481602	0.469736	0.21869	0.21869	0.0863971
geneid.ENSG00000070882	0.842522	0.809975	0.816474	0.796344	0.640806	0.616434	0.840325	0.840325	0.809921
geneid.ENSG00000070886	0.687598	0.665856	0.322898	0.0905425	0.222056	0.0443548	0.502281	0.502281	0.428618
geneid.ENSG00000070915	0.673915	0.509004	0.138629	0.285714	0.0921459	0.047619	0.60948	0.60948	0.745283
geneid.ENSG00000070950	0.625306	0.615685	0.598482	0.592923	0.425949	0.420801	0.179435	0.179435	0.224522
geneid.ENSG00000070961	0.774081	0.768315	0.758363	0.756086	0.569396	0.566719	0.444401	0.444401	0.987461
geneid.ENSG00000070985	0.380384	0.84112	0.065148	0.8	0.0431534		0.705998	0.705998	0.996865
geneid.ENSG00000071051	0.752344	0.779178	0.817046	0.812845	0.635055	0.630006	0.142958	0.142958	0.727559
geneid.ENSG00000071054	0.869044	0.833573	0.832329	0.819122	0.655732	0.638484	0.815161	0.815161	0.835664
geneid.ENSG00000071073	0.868249	0.79625	0.86389	0.709674	0.681837	0.530857	0.548508	0.548508	0.441781
geneid.ENSG00000071082	0.646741	0.646741	0.625672	0.625672	0.452978	0.452978	1	NaN
geneid.ENSG00000071127	0.717108	0.717108	0.674645	0.674645	0.498142	0.498142	1	NaN
geneid.ENSG00000071189	0.724644	0.724644	0.70302	0.70302	0.518075	0.518075	1	NaN
geneid.ENSG00000071203	0.599366	0.964498	0.127008	0.9	0.0853678		0.77338	0.77338	0.6
geneid.ENSG00000071205	0.72315	0.719258	0.739079	0.736709	0.546577	0.543973	0.222305	0.222305	0.63056
geneid.ENSG00000071242	0.793607	0.679224	0.785984	0.588792	0.59285	0.428928	0.48973	0.48973	0.479671
geneid.ENSG00000071243	0.713222	0.710464	0.683819	0.682333	0.500264	0.498707	0.406648	0.406648	0.992175
geneid.ENSG00000071246	0.778222	0.504224	0.69964	0.217906	0.504812	0.144298	0.605639	0.605639	0.493577
geneid.ENSG00000071282	0.79406	0.723146	0.823265	0.736365	0.629724	0.551629	0.545703	0.545703	0.624974
geneid.ENSG00000071462	0.731383	0.731383	0.72025	0.72025	0.534253	0.534253	-0.0118735	NaN	0
geneid.ENSG00000071537	0.653842	0.653842	0.611675	0.611675	0.442038	0.442038	1	NaN
geneid.ENSG00000071539	0.471141	0.471141	0.482297	0.482297	0.339531	0.339531	1	NaN
geneid.ENSG00000071553	0.717641	0.717641	0.70747	0.70747	0.527299	0.527299	1	NaN
geneid.ENSG00000071564	0.878034	0.878034	0.841083	0.841083	0.656005	0.656005	1	NaN
geneid.ENSG00000071575	0.874843	0.809689	0.86995	0.802793	0.689613	0.615671	0.708976	0.708976	0.650095
geneid.ENSG00000071626	0.702741	0.702741	0.702106	0.702106	0.512598	0.512598	1	NaN
geneid.ENSG00000071655	0.655878	0.655878	0.653759	0.653759	0.465796	0.465796	1	NaN
geneid.ENSG00000071677	0.0719251	-0.444171	0.10504	-0.0524733	0.0708822	-0.0378788	-0.00907555	0.00907555	-0.00164474
geneid.ENSG00000071794	0.865546	0.778378	0.737305	0.715234	0.555771	0.531961	0.875514	0.875514	0.991974
geneid.ENSG00000071859	0.77973	0.750386	0.755603	0.753321	0.576017	0.573392	0.705998	0.705998	0.996865
geneid.ENSG00000071889	0.750694	0.750694	0.735008	0.735008	0.549765	0.549765	0.406021	NaN
geneid.ENSG00000071894	0.709214	0.709214	0.692402	0.692402	0.505497	0.505497	-0.0158573	NaN
geneid.ENSG00000071909	0.661258	0.0112416	0.354726	0.0545455	0.24686	0.0857143	0.365101	0.365101	0.207306
geneid.ENSG00000071967	0.913846	0.814562	0.91175	0.828441	0.74376	0.647001	0.829962	0.829962	0.850199
geneid.ENSG00000071991	0.868223	0.634476	0.35825	0.583686	0.249746	0.408805	0.771314	0.771314	0.650445
geneid.ENSG00000071994	0.763901	0.763901	0.73584	0.73584	0.54722	0.54722	1	NaN
geneid.ENSG00000072041	0.875979	0.616438	0.758995	0.61279	0.567684	0.430926	0.801208	0.801208	0.747946
geneid.ENSG00000072062	0.41531	0.41531	0.398263	0.398263	0.27454	0.27454	-0.406021	NaN
geneid.ENSG00000072071	0.860797	0.860581	0.865392	0.864245	0.678198	0.676955	0.0808528	0.0808528	0.583987
geneid.ENSG00000072080	0.376289	0.999618	0.1467	0.5	0.097834		0.576446	0.576446	0.333333
geneid.ENSG00000072110	0.911893	0.864468	0.868131	0.850019	0.696469	0.670889	0.855699	0.855699	0.951214
geneid.ENSG00000072121	0.652528	0.654195	0.628331	0.62659	0.451565	0.449865	0.0279399	0.0279399	0.333333
geneid.ENSG00000072133	0.731776	0.409573	0.640945	0.156893	0.456313	0.105136	0.417	0.417	0.256978
geneid.ENSG00000072134	0.620369	0.60335	0.592748	0.560839	0.417703	0.391437	-0.102831	NaN	0
geneid.ENSG00000072135	0.777829	0.777829	0.728764	0.728764	0.538664	0.538664	0.0731563	NaN
geneid.ENSG00000072163	0.722646	0.709583	0.493983	0.496102	0.344885	0.352887	0.183555	0.183555	0.0629612
geneid.ENSG00000072182	0.420426	0.454198	0.12884	0.267857	0.0875836	0.142857	0.502861	0.502861	0.613924
geneid.ENSG00000072195	0.58782	0.219256	0.54623	0.113439	0.378815	0.0723011	0.419712	0.419712	0.46732
geneid.ENSG00000072201	0.833424	0.830789	0.808988	0.789367	0.612383	0.593197	0.201118	0.201118	0.269841
geneid.ENSG00000072210	0.868517	0.862468	0.843021	0.839301	0.668437	0.663509	0.52078	0.52078	0.81756
geneid.ENSG00000072274	0.615717	0.615717	0.601964	0.601964	0.430895	0.430895	1	NaN
geneid.ENSG00000072310	0.630347	0.630347	0.585947	0.585947	0.418955	0.418955	0.0468426	NaN
geneid.ENSG00000072315	0.387498		-0.00261933	-1	-0.00176056		0.706553	0.706553	0.998435
geneid.ENSG00000072364	0.636653	0.631802	0.639502	0.636174	0.461806	0.45866	0.052428	0.052428	0.468652
geneid.ENSG00000072401	0.657105	0.657105	0.623975	0.623975	0.453013	0.453013	0.406021	NaN	0
geneid.ENSG00000072415	0.868877	0.868877	0.862797	0.862797	0.679313	0.679313	0.263293	NaN
geneid.ENSG00000072422	0.801467	0.677501	0.841925	0.67634	0.653189	0.49125	0.637074	0.637074	0.686818
geneid.ENSG00000072501	0.73487	0.73487	0.694663	0.694663	0.505419	0.505419	0.136352	NaN
geneid.ENSG00000072506	0.726369	0.726369	0.73294	0.73294	0.545107	0.545107	1	NaN
geneid.ENSG00000072518	0.621883	0.606488	0.566498	0.533265	0.396273	0.371427	0.115186	0.115186	0.152027
geneid.ENSG00000072571	0.378461	0.378461	0.440293	0.440293	0.306935	0.306935	0.350796	NaN
geneid.ENSG00000072609	0.886232	0.867323	0.873731	0.84997	0.702563	0.675618	0.592897	0.592897	0.878333
geneid.ENSG00000072657	0.859958	0.757559	0.616166	0.698112	0.448063	0.531784	0.658224	0.658224	0.522065
geneid.ENSG00000072682	0.677276	0.677276	0.767762	0.767762	0.561365	0.561365	-0.0121298	0.0121298	-0.086072
geneid.ENSG00000072694	0.878337	0.744043	0.409113	0.640842	0.288194	0.483397	0.758534	0.758534	0.692507
geneid.ENSG00000072736	0.874774	0.874774	0.831019	0.831019	0.648191	0.648191	1	NaN
geneid.ENSG00000072756	0.738433	0.738433	0.703334	0.703334	0.522819	0.522819	1	NaN
geneid.ENSG00000072778	0.737899	0.737899	0.711528	0.711528	0.524589	0.524589	1	NaN
geneid.ENSG00000072786	0.878499	0.878499	0.876519	0.876519	0.697437	0.697437	0.0324923	NaN
geneid.ENSG00000072803	0.630931	0.630931	0.602115	0.602115	0.431808	0.431808	1	NaN
geneid.ENSG00000072818	0.899705	0.855253	0.367345	0.846587	0.25402	0.645161	0.721122	0.721122	0.610224
geneid.ENSG00000072832	0.948814	0.953789	0.596971	0.630414	0.442615	0.46948	0.181916	0.181916	0.206835
geneid.ENSG00000072840	0.500157	0.535315	0.34767	0.364037	0.237823	0.252606	0.283654	0.283654	0.875
geneid.ENSG00000072849	0.730755	0.730755	0.705936	0.705936	0.521176	0.521176	1	NaN
geneid.ENSG00000072858	0.809605	0.647484	0.628706	0.649229	0.451125	0.478528	0.26028	0.26028	0.0960631
geneid.ENSG00000072864	0.70982	0.70982	0.706687	0.706687	0.515552	0.515552	-0.0022149	0.0022149	-0.00312989
geneid.ENSG00000072954	0.787893	0.740478	0.75634	0.685008	0.568916	0.503864	0.420132	0.420132	0.32714
geneid.ENSG00000072958	0.795769	0.795769	0.792433	0.792433	0.599286	0.599286	-0.00156495	0.00156495	-0.00156495
geneid.ENSG00000073008	0.704763	0.697574	0.71221	0.70172	0.523885	0.515199	0.167077	0.167077	0.647619
geneid.ENSG00000073050	0.597756	0.597756	0.578937	0.578937	0.410847	0.410847	0.0453305	NaN
geneid.ENSG00000073060	0.671198	0.67578	0.700369	0.697893	0.513468	0.512	0.0772684	0.0772684	0.434646
geneid.ENSG00000073067	0.497118	0.0835583	0.140276	0.034965	0.0950758	0.030303	0.497773	0.497773	0.56353
geneid.ENSG00000073111	0.634422	0.634422	0.640776	0.640776	0.464544	0.464544	1	NaN
geneid.ENSG00000073146	0.40114	0.0881747	0.215008	0.0362545	0.142919	0.0187755	0.235597	0.235597	0.126297
geneid.ENSG00000073150	0.425447	0.434971	0.371322	0.420776	0.253003	0.289277	0.0113194	NaN	0
geneid.ENSG00000073169	0.665085	0.665085	0.645065	0.645065	0.466146	0.466146	1	NaN
geneid.ENSG00000073282	0.820206	0.320018	0.512337	0.312518	0.365405	0.218018	0.778387	0.778387	0.78396
geneid.ENSG00000073331	0.649801	0.646316	0.668942	0.662925	0.486823	0.482837	0.053121	0.053121	0.231861
geneid.ENSG00000073350	0.916996	0.916996	0.913075	0.913075	0.751007	0.751007	0.0739409	NaN
geneid.ENSG00000073417	0.872293	0.872293	0.847108	0.847108	0.667831	0.667831	1	NaN
geneid.ENSG00000073464	0.841742	0.641931	0.832558	0.493828	0.638302	0.343593	0.611885	0.611885	0.62936
geneid.ENSG00000073536	0.596901	0.562357	0.611188	0.586893	0.44196	0.420033	0.287176	0.287176	0.216455
geneid.ENSG00000073584	0.805331	0.805331	0.773485	0.773485	0.585123	0.585123	1	NaN
geneid.ENSG00000073598	0.0112207		-0.00660898		-0.00565336		0.406021	NaN
geneid.ENSG00000073605	0.714936	0.661217	0.649676	0.546966	0.470804	0.384973	0.381944	0.381944	0.418072
geneid.ENSG00000073614	0.766002	0.766002	0.753667	0.753667	0.560915	0.560915	1	NaN
geneid.ENSG00000073670	0.592587	0.786601	0.379041	0.3945	0.26114	0.255255	0.159701	0.159701	0.027027
geneid.ENSG00000073711	0.875664	0.874576	0.889112	0.887898	0.710759	0.710593	0.166743	0.166743	0.670365
geneid.ENSG00000073712	0.937329	0.847539	0.924101	0.875502	0.777015	0.712201	0.897101	0.897101	0.91601
geneid.ENSG00000073734	0.0886788		0.047132		0.0330106		0.406021	NaN
geneid.ENSG00000073737	0.829334	0.62963	0.56793	0.479653	0.405252	0.328484	0.674159	0.674159	0.638439
geneid.ENSG00000073754	0.349555	0.845066	0.145088	0.1	0.0982101	0	0.630967	0.630967	0.995298
geneid.ENSG00000073756	0.802626	0.554757	0.785795	0.536289	0.587295	0.377404	0.655093	0.655093	0.598953
geneid.ENSG00000073792	0.843902	0.74734	0.858178	0.778914	0.665444	0.588246	0.727183	0.727183	0.637895
geneid.ENSG00000073803	0.576529	0.517599	0.587557	0.526914	0.411375	0.36358	0.169771	0.169771	0.0591716
geneid.ENSG00000073849	0.913517	0.886274	0.893029	0.83969	0.723249	0.670452	0.498182	0.498182	0.44715
geneid.ENSG00000073861	0.791702	0.665992	0.207136	0.627258	0.142103	0.513228	0.720847	0.720847	0.660173
geneid.ENSG00000073910	0.831107	0.573185	0.718383	0.461613	0.529724	0.301718	0.666433	0.666433	0.683356
geneid.ENSG00000073921	0.700863	0.700863	0.688148	0.688148	0.514221	0.514221	1	NaN
geneid.ENSG00000073969	0.726667	0.726667	0.716998	0.716998	0.5268	0.5268	0.285068	NaN
geneid.ENSG00000074047	0.725682	0.415071	0.692369	0.414791	0.492244	0.287717	0.0260074	NaN	0
geneid.ENSG00000074054	0.68402	0.68402	0.696272	0.696272	0.498826	0.498826	-0.0182354	NaN
geneid.ENSG00000074071	0.605798	0.605798	0.611043	0.611043	0.430145	0.430145	1	NaN
geneid.ENSG00000074181	0.708882	0.135836	0.708916	0.086877	0.503521	0.0548902	0.451425	0.451425	0.360432
geneid.ENSG00000074201	0.718233	0.718233	0.688019	0.688019	0.50659	0.50659	1	NaN
geneid.ENSG00000074211	0.892713	0.690271	0.801856	0.670944	0.610837	0.489867	0.785447	0.785447	0.79148
geneid.ENSG00000074219	0.832831	0.685175	0.838892	0.650011	0.638635	0.473701	0.693405	0.693405	0.699967
geneid.ENSG00000074266	0.730327	0.730327	0.678687	0.678687	0.498513	0.498513	1	NaN
geneid.ENSG00000074276	0.620761	0.663196	0.151147	0.153568	0.103149	0.104421	0.0837318	0.0837318	0.0511082
geneid.ENSG00000074317	0.554695	0.619735	0.192144	0.194614	0.130438	0.133152	0.0811045	0.0811045	0.0205479
geneid.ENSG00000074319	0.746488	0.746488	0.731939	0.731939	0.548034	0.548034	1	NaN
geneid.ENSG00000074356	0.726111	0.726111	0.698286	0.698286	0.514192	0.514192	0.350796	NaN
geneid.ENSG00000074370	0.850123	0.725983	0.744583	0.756919	0.551555	0.554097	0.605032	0.605032	0.465116
geneid.ENSG00000074410	0.895513	0.871494	0.825909	0.84655	0.638067	0.666345	0.466728	0.466728	0.500782
geneid.ENSG00000074416	0.876859	0.818242	0.878409	0.822544	0.700205	0.63639	0.702992	0.702992	0.824142
geneid.ENSG00000074527	0.891953	0.81907	0.898803	0.837328	0.71474	0.648101	0.772778	0.772778	0.810173
geneid.ENSG00000074582	0.645282	0.645282	0.633015	0.633015	0.458059	0.458059	1	NaN
geneid.ENSG00000074590	0.813907	0.792406	0.874346	0.822494	0.688811	0.635045	0.6245	0.6245	0.761719
geneid.ENSG00000074603	0.706765	0.706765	0.69342	0.69342	0.503922	0.503922	0.406021	NaN
geneid.ENSG00000074621	0.663129	0.465572	0.653579	0.382257	0.46608	0.25589	0.459769	0.459769	0.463216
geneid.ENSG00000074660	0.797195	0.418961	0.321474	0.359604	0.222848	0.245968	0.724914	0.724914	0.596721
geneid.ENSG00000074695	0.692543	0.692543	0.635895	0.635895	0.458597	0.458597	0.350796	NaN
geneid.ENSG00000074696	0.803558	0.803558	0.769325	0.769325	0.574225	0.574225	1	NaN
geneid.ENSG00000074706	0.863306	0.700173	0.461831	0.632949	0.325117	0.468531	0.679057	0.679057	0.592934
geneid.ENSG00000074755	0.64911	0.64911	0.639459	0.639459	0.457316	0.457316	-0.00892253	0.00892253	-0.0125786
geneid.ENSG00000074771	0.600147	0.538958	0.123352	0.535714	0.0832213	0.333333	0.60948	0.60948	0.745283
geneid.ENSG00000074800	0.584323	0.584323	0.572073	0.572073	0.404846	0.404846	1	NaN
geneid.ENSG00000074803	0.255463		0.130594	-1	0.0864099		0.350796	NaN
geneid.ENSG00000074842	0.781509	0.781509	0.76405	0.76405	0.577201	0.577201	1	NaN
geneid.ENSG00000074855	0.421703	0.324162	0.420309	0.320856	0.285495	0.218654	0.211159	0.211159	0.187697
geneid.ENSG00000074935	0.545481	0.545481	0.516867	0.516867	0.368721	0.368721	0.176407	NaN
geneid.ENSG00000074964	0.795549	0.797263	0.777209	0.775145	0.593192	0.590754	0.0358371	0.0358371	0.291536
geneid.ENSG00000074966	0.722718	0.405455	0.595813	0.246315	0.424433	0.166117	0.538243	0.538243	0.405802
geneid.ENSG00000075035	0.683646	0.811882	0.171647	0.482629	0.117156	0.353383	0.336313	0.336313	0.122807
geneid.ENSG00000075043	0.460027	0.266172	0.300928	0.191986	0.202983	0.119512	0.171286	0.171286	0.0483333
geneid.ENSG00000075073	0.456955	0.337368	0.133429	0.285714	0.0892997	0.179487	0.464313	0.464313	0.492089
geneid.ENSG00000075089	0.681239	0.681239	0.668979	0.668979	0.484409	0.484409	1	NaN
geneid.ENSG00000075131	0.471229	0.471229	0.441576	0.441576	0.308275	0.308275	0.086977	NaN
geneid.ENSG00000075142	0.795645	0.771833	0.741291	0.738851	0.562187	0.559465	0.815856	0.815856	0.998433
geneid.ENSG00000075151	0.71093	0.71093	0.661361	0.661361	0.479751	0.479751	0.406021	NaN	0
geneid.ENSG00000075188	0.547303	0.547303	0.513205	0.513205	0.36159	0.36159	1	NaN
geneid.ENSG00000075213	0.879554	0.76314	0.867353	0.763969	0.679636	0.56673	0.678008	0.678008	0.66133
geneid.ENSG00000075218	0.434136	0.434136	0.454361	0.454361	0.319034	0.319034	0.14314	NaN
geneid.ENSG00000075223	0.831446	0.762771	0.873468	0.776075	0.683059	0.586093	0.629688	0.629688	0.726036
geneid.ENSG00000075234	0.821957	0.830407	0.816132	0.804412	0.625215	0.612816	0.130958	0.130958	0.396469
geneid.ENSG00000075239	0.787357	0.787357	0.803472	0.803472	0.605722	0.605722	-0.0120589	NaN	0
geneid.ENSG00000075240	0.769306	0.760975	0.773837	0.758944	0.581103	0.565772	0.246711	0.246711	0.491619
geneid.ENSG00000075275	0.807952	0.679458	0.834859	0.690985	0.64154	0.507206	0.274802	0.274802	0.366868
geneid.ENSG00000075290	0.0607902	-0.0194037	0.0916628	0.045364	0.0609546	0.037848	0.0379343	NaN	0
geneid.ENSG00000075292	0.469321	0.469321	0.472032	0.472032	0.329499	0.329499	0.406021	NaN
geneid.ENSG00000075303	0.756406	0.756406	0.737618	0.737618	0.552778	0.552778	0.406021	NaN
geneid.ENSG00000075336	0.684258	0.684258	0.645751	0.645751	0.471469	0.471469	1	NaN
geneid.ENSG00000075340	0.879493	0.751798	0.777479	0.718889	0.584351	0.52995	0.386645	0.386645	0.20398
geneid.ENSG00000075388	0.178794	-0.205529	0.0819074	0	0.0547535	0	0.285068	NaN	0
geneid.ENSG00000075391	0.810371	0.749728	0.857811	0.77944	0.668838	0.58089	0.292757	0.292757	0.361423
geneid.ENSG00000075399	0.570388	0.56655	0.545146	0.541372	0.380096	0.376751	0.116551	0.116551	0.0166667
geneid.ENSG00000075407	0.646737	0.63366	0.616616	0.606402	0.44374	0.434499	0.179174	0.179174	0.594937
geneid.ENSG00000075413	0.767389	0.767389	0.739162	0.739162	0.550704	0.550704	1	NaN
geneid.ENSG00000075415	0.696371	0.696371	0.661777	0.661777	0.479057	0.479057	1	NaN
geneid.ENSG00000075420	0.909666	0.90659	0.889082	0.887516	0.72317	0.720732	0.281098	0.281098	0.948195
geneid.ENSG00000075426	0.849256	0.83508	0.854784	0.840935	0.676223	0.660126	0.389424	0.389424	0.179487
geneid.ENSG00000075429	0.10004	0.075151	0.105017	-0.00940767	0.0685694	-0.0170732	0.096868	NaN
geneid.ENSG00000075461	0.690678	0.475958	0.58125	0.313611	0.406817	0.213906	0.527518	0.527518	0.499288
geneid.ENSG00000075539	0.738328	0.738328	0.750438	0.750438	0.562813	0.562813	1	NaN
geneid.ENSG00000075568	0.65421	0.65421	0.642855	0.642855	0.460896	0.460896	1	NaN
geneid.ENSG00000075618	0.852829	0.81337	0.866225	0.8347	0.674658	0.638593	0.523066	0.523066	0.58685
geneid.ENSG00000075624	0.322247	0.322247	0.373147	0.373147	0.256133	0.256133	1	NaN
geneid.ENSG00000075643	0.866912	0.854362	0.869767	0.859337	0.682013	0.669817	0.328735	0.328735	0.575146
geneid.ENSG00000075651	0.804627	0.675502	0.840014	0.665108	0.650528	0.481823	0.619245	0.619245	0.574282
geneid.ENSG00000075673	0.289894	0.281653	0.126926	0.0614439	0.0853091	0.0476425	0.105428	0.105428	0.0458342
geneid.ENSG00000075702	0.364229	0.0400522	0.334381	2.52642e-05	0.227338	0.0067536	0.206726	0.206726	0.321884
geneid.ENSG00000075711	0.795033	0.795033	0.770929	0.770929	0.589397	0.589397	0.218704	NaN
geneid.ENSG00000075785	0.696099	0.696099	0.640412	0.640412	0.465669	0.465669	1	NaN
geneid.ENSG00000075790	0.813933	0.813933	0.787817	0.787817	0.60088	0.60088	0.231091	NaN
geneid.ENSG00000075826	0.726668	0.694098	0.555763	0.469637	0.395195	0.327537	0.309492	0.309492	0.305376
geneid.ENSG00000075856	0.696119	0.696119	0.692339	0.692339	0.510113	0.510113	1	NaN
geneid.ENSG00000075884	0.936123	0.756768	0.546973	0.781739	0.395107	0.591452	0.878638	0.878638	0.839762
geneid.ENSG00000075891	0.828892	0.74218	0.377998	0.68462	0.265023	0.487072	0.565139	0.565139	0.356787
geneid.ENSG00000075945	0.860335	0.850738	0.816492	0.813887	0.634947	0.631537	0.865345	0.865345	0.99843
geneid.ENSG00000075975	0.780849	0.780849	0.786499	0.786499	0.599472	0.599472	0.263293	NaN
geneid.ENSG00000076003	0.602655	0.602655	0.611439	0.611439	0.439652	0.439652	0.231091	NaN
geneid.ENSG00000076043	0.816355	0.816355	0.831072	0.831072	0.650812	0.650812	1	NaN
geneid.ENSG00000076067	0.83528	0.797596	0.851829	0.792818	0.666491	0.600119	0.290875	0.290875	0.399274
geneid.ENSG00000076108	0.58427	0.58427	0.581892	0.581892	0.412969	0.412969	1	NaN
geneid.ENSG00000076201	0.499573	0.285632	0.479904	0.22953	0.329568	0.153127	0.314125	0.314125	0.281926
geneid.ENSG00000076242	0.899156	0.790444	0.754228	0.732324	0.574951	0.551237	0.897979	0.897979	0.942538
geneid.ENSG00000076248	0.550512	0.550512	0.573469	0.573469	0.415513	0.415513	1	NaN
geneid.ENSG00000076258	0.655945	0.462254	0.617164	0.362567	0.439346	0.247809	0.43293	0.43293	0.360053
geneid.ENSG00000076321	0.732667	0.732667	0.708222	0.708222	0.528756	0.528756	1	NaN
geneid.ENSG00000076344	0.603124	0.670252	0.292671	0.828571	0.201213		0.406648	0.406648	0.166667
geneid.ENSG00000076351	0.757822	0.745382	0.747537	0.713445	0.547222	0.517443	0.166466	0.166466	0.21913
geneid.ENSG00000076356	0.841417	0.750262	0.801623	0.694857	0.600968	0.500635	0.692376	0.692376	0.690961
geneid.ENSG00000076513	0.81757	0.81757	0.798411	0.798411	0.6223	0.6223	1	NaN
geneid.ENSG00000076555	0.661013	0.492127	0.608028	0.42256	0.435387	0.304044	0.32352	0.32352	0.202262
geneid.ENSG00000076604	0.770868	0.767892	0.737207	0.734766	0.548269	0.545646	0.201535	0.201535	0.235759
geneid.ENSG00000076641	0.886931	0.849051	0.876549	0.798868	0.696538	0.608759	0.680285	0.680285	0.727485
geneid.ENSG00000076650	0.78865	0.78865	0.782095	0.782095	0.590571	0.590571	1	NaN
geneid.ENSG00000076662	0.75607	0.780706	0.796412	0.788242	0.598523	0.591623	0.123768	0.123768	0.24918
geneid.ENSG00000076685	0.820291	0.820291	0.806921	0.806921	0.617801	0.617801	0.406021	NaN
geneid.ENSG00000076706	0.834425	0.79126	0.803699	0.765221	0.606876	0.572106	0.644808	0.644808	0.651715
geneid.ENSG00000076716	0.907562	0.824474	0.862329	0.793775	0.674315	0.605585	0.74454	0.74454	0.75188
geneid.ENSG00000076770	0.707082	0.71908	0.700914	0.618933	0.516403	0.450933	0.126119	0.126119	0.0374332
geneid.ENSG00000076826	0.878642	0.806387	0.864939	0.804195	0.680399	0.623651	0.536808	0.536808	0.521811
geneid.ENSG00000076864	0.868798	0.860228	0.836524	0.831743	0.641764	0.637945	0.284168	0.284168	0.395307
geneid.ENSG00000076924	0.355548	0.191502	0.323884	0.105697	0.219992	0.0695025	0.200441	0.200441	0.178579
geneid.ENSG00000076928	0.639203	0.639203	0.631834	0.631834	0.450489	0.450489	-0.0239558	NaN
geneid.ENSG00000076944	0.657918	0.625417	0.650398	0.571037	0.466833	0.407009	0.091404	0.091404	0.0687831
geneid.ENSG00000076984	0.614167	0.59742	0.612773	0.594213	0.43439	0.41884	0.088368	0.088368	0.0357143
geneid.ENSG00000077009	0.395965	0.653457	0.0366977	0.331868	0.0243153	0.296703	0.190387	0.190387	0.481191
geneid.ENSG00000077044	0.782143	0.782143	0.75399	0.75399	0.565777	0.565777	1	NaN
geneid.ENSG00000077063	0.823084	0.542467	0.615189	0.455904	0.44109	0.310912	0.658702	0.658702	0.599838
geneid.ENSG00000077080	0.898603	0.651656	0.324023	0.780358	0.225706	0.592163	0.852139	0.852139	0.794915
geneid.ENSG00000077092	0.87904	0.734582	0.685165	0.6946	0.503306	0.497811	0.765083	0.765083	0.760852
geneid.ENSG00000077097	0.843208	0.843208	0.803688	0.803688	0.624951	0.624951	1	NaN
geneid.ENSG00000077147	0.736423	0.736423	0.717175	0.717175	0.527934	0.527934	1	NaN
geneid.ENSG00000077150	0.57625	0.526217	0.540739	0.457519	0.38036	0.318775	0.186164	0.186164	0.222042
geneid.ENSG00000077152	0.50716	0.50716	0.564892	0.564892	0.406367	0.406367	1	NaN
geneid.ENSG00000077157	0.648164	0.583954	0.610699	0.488314	0.428531	0.333243	0.0743526	0.0743526	0.0148515
geneid.ENSG00000077232	0.705516	0.705516	0.650764	0.650764	0.475176	0.475176	1	NaN
geneid.ENSG00000077235	0.68181	0.68181	0.637666	0.637666	0.464006	0.464006	1	NaN
geneid.ENSG00000077238	0.825136	0.81393	0.869594	0.819752	0.684556	0.630901	0.25521	0.25521	0.314917
geneid.ENSG00000077254	0.719516	0.719516	0.682965	0.682965	0.497447	0.497447	1	NaN
geneid.ENSG00000077264	0.879196	0.772862	0.626764	0.680542	0.45982	0.50182	0.651061	0.651061	0.804699
geneid.ENSG00000077274	0.665201	0.408434	0.242234	0.256966	0.166618	0.228758	0.326809	0.326809	0.184295
geneid.ENSG00000077279	0.945654	0.796973	0.243563	0.774374	0.168369	0.615932	0.879631	0.879631	0.809152
geneid.ENSG00000077312	0.43806	0.43806	0.474332	0.474332	0.330927	0.330927	1	NaN
geneid.ENSG00000077327	0.878945	0.730022	0.413607	0.532862	0.288889	0.403509	0.788254	0.788254	0.722266
geneid.ENSG00000077348	0.706369	0.706369	0.705065	0.705065	0.514102	0.514102	1	NaN
geneid.ENSG00000077420	0.936993	0.783125	0.607464	0.780034	0.443858	0.583333	0.911419	0.911419	0.934087
geneid.ENSG00000077458	0.763326	0.763326	0.761573	0.761573	0.564847	0.564847	-0.00416003	0.00416003	-0.0109546
geneid.ENSG00000077463	0.36521	0.36521	0.33053	0.33053	0.224775	0.224775	-0.498442	NaN
geneid.ENSG00000077498	0.968707	0.532068	0.188688	0.569299	0.127357	0.434483	0.982387	0.982387	0.998363
geneid.ENSG00000077514	0.654624	0.654624	0.63868	0.63868	0.462422	0.462422	0.190423	NaN
geneid.ENSG00000077522	0.820551	0.793296	0.428806	0.636364	0.297261	0.494071	0.54466	0.54466	0.304348
geneid.ENSG00000077549	0.641312	0.641312	0.630016	0.630016	0.456113	0.456113	1	NaN
geneid.ENSG00000077585	0.854308	0.805031	0.827211	0.757692	0.652308	0.578248	0.719119	0.719119	0.795483
geneid.ENSG00000077616	0.854711	0.54138	0.446405	0.5	0.314075	0.380117	0.682895	0.682895	0.706298
geneid.ENSG00000077684	0.814507	0.814507	0.832172	0.832172	0.65	0.65	0.0904179	NaN
geneid.ENSG00000077713	0.837093	0.796698	0.832185	0.790401	0.660544	0.612962	0.541332	0.541332	0.833896
geneid.ENSG00000077721	0.764065	0.764065	0.74483	0.74483	0.568308	0.568308	1	NaN
geneid.ENSG00000077782	0.903416	0.903416	0.887387	0.887387	0.703991	0.703991	0.0137458	NaN
geneid.ENSG00000077800	0.0970236	0.0137856	0.089507	0.0207386	0.0598494	0.0144648	0.026121	0.026121	0.0035723
geneid.ENSG00000077935	0.415961	0.214192	0.227923	0.242833	0.154754	0.15102	0.218528	0.218528	0.597266
geneid.ENSG00000077942	0.860286	0.79081	0.841301	0.787228	0.64954	0.600572	0.525811	0.525811	0.474492
geneid.ENSG00000077943	0.834043	0.579599	0.299664	0.569861	0.207273	0.431707	0.724048	0.724048	0.893984
geneid.ENSG00000077984	0.901339	0.83684	0.46366	0.739821	0.329362	0.53727	0.695306	0.695306	0.623956
geneid.ENSG00000078018	0.881743	0.793222	0.831558	0.732914	0.642791	0.546052	0.710371	0.710371	0.712118
geneid.ENSG00000078043	0.767004	0.764504	0.755453	0.754307	0.568662	0.567329	0.184947	0.184947	0.0357143
geneid.ENSG00000078053	0.863376	0.855588	0.603384	0.694029	0.439163	0.514281	0.302865	0.302865	0.233645
geneid.ENSG00000078061	0.582773	0.582773	0.575617	0.575617	0.409566	0.409566	0.313019	NaN
geneid.ENSG00000078070	0.833416	0.833416	0.828323	0.828323	0.639231	0.639231	1	NaN
geneid.ENSG00000078081	0.667045	0.471918	0.686083	0.40469	0.493858	0.27592	0.605566	0.605566	0.605344
geneid.ENSG00000078098	0.887261	0.728172	0.579423	0.707896	0.419904	0.51558	0.79735	0.79735	0.78021
geneid.ENSG00000078114	0.846201	0.702186	0.803682	0.61078	0.609321	0.442617	0.547563	0.547563	0.439318
geneid.ENSG00000078124	0.746027	0.746511	0.727424	0.724853	0.540327	0.537448	0.0504845	0.0504845	0.449843
geneid.ENSG00000078140	0.588596	0.588596	0.574182	0.574182	0.404333	0.404333	1	NaN
geneid.ENSG00000078142	0.658257	0.658257	0.648159	0.648159	0.468613	0.468613	0.00663316	NaN	0
geneid.ENSG00000078177	0.807672	0.807819	0.792199	0.790498	0.602289	0.600341	0.088141	0.088141	0.714734
geneid.ENSG00000078237	0.78628	0.776869	0.752683	0.743226	0.575714	0.565297	0.460844	0.460844	0.955696
geneid.ENSG00000078246	0.825482	0.825482	0.818202	0.818202	0.63213	0.63213	0.107897	NaN
geneid.ENSG00000078269	0.779063	0.79105	0.826568	0.811642	0.6277	0.616271	0.0893577	0.0893577	0.088586
geneid.ENSG00000078295	0.747848	0.449204	0.362161	0.219481	0.250186	0.133333	0.571813	0.571813	0.417832
geneid.ENSG00000078304	0.788491	0.788491	0.749196	0.749196	0.563811	0.563811	1	NaN
geneid.ENSG00000078328	0.906674	0.674521	0.35494	0.738866	0.247525	0.581646	0.867208	0.867208	0.787813
geneid.ENSG00000078369	0.730836	0.730836	0.694384	0.694384	0.50446	0.50446	1	NaN
geneid.ENSG00000078399	0.966079	0.92783	0.877704	0.926061	0.721039	0.785406	0.831216	0.831216	0.815095
geneid.ENSG00000078401	0.816152	0.691419	0.84605	0.680921	0.646841	0.507183	0.683715	0.683715	0.698874
geneid.ENSG00000078403	0.829852	0.829852	0.83593	0.83593	0.647281	0.647281	0.0772483	NaN
geneid.ENSG00000078487	0.707833	0.676152	0.661354	0.6028	0.481837	0.430598	0.245939	0.245939	0.415392
geneid.ENSG00000078549	0.524479	0.318009	0.143192	0.255742	0.0981025	0.166387	0.603755	0.603755	0.763709
geneid.ENSG00000078579	0.884687	0.800157	0.288714	0.663585	0.202514	0.501502	0.712972	0.712972	0.761465
geneid.ENSG00000078589	0.903046	0.626679	0.320889	0.661429	0.222424	0.489796	0.851497	0.851497	0.8155
geneid.ENSG00000078596	0.932635	0.833043	0.573551	0.787409	0.422692	0.618	0.767829	0.767829	0.710431
geneid.ENSG00000078618	0.800956	0.800956	0.770537	0.770537	0.582218	0.582218	1	NaN
geneid.ENSG00000078668	0.783855	0.783855	0.759412	0.759412	0.572643	0.572643	1	NaN
geneid.ENSG00000078674	0.761323	0.761323	0.765624	0.765624	0.574022	0.574022	0.00734289	NaN
geneid.ENSG00000078687	0.810279	0.59143	0.788267	0.473446	0.589574	0.322312	0.599288	0.599288	0.662745
geneid.ENSG00000078699	0.805964	0.805964	0.647233	0.647233	0.474384	0.474384	0.0545193	NaN
geneid.ENSG00000078725	0.804348	0.396334	0.394643	0.3838	0.274129	0.232704	0.758066	0.758066	0.807565
geneid.ENSG00000078747	0.761021	0.761021	0.727013	0.727013	0.537177	0.537177	1	NaN
geneid.ENSG00000078795	0.142331		0.1317		0.0883314		1	NaN
geneid.ENSG00000078804	0.675624	0.675624	0.659337	0.659337	0.478805	0.478805	-0.0196208	0.0196208	-0.109718
geneid.ENSG00000078808	0.750866	0.750866	0.741434	0.741434	0.563772	0.563772	1	NaN
geneid.ENSG00000078814	0.636516	-0.189128	0.184097	-0.214286	0.124824	-0.214286	0.663512	0.663512	0.663512
geneid.ENSG00000078898	0.493348	0.253941	0.0617101	0.371429	0.0410211	0.333333	0.575538	0.575538	0.333333
geneid.ENSG00000078900	0.540465	0.200706	0.397997	0.326087	0.273787	0.217391	0.13959	0.13959	0.0418575
geneid.ENSG00000078902	0.650588	0.650966	0.649161	0.648592	0.467009	0.466563	0.0534235	0.0534235	0.478056
geneid.ENSG00000078967	0.513661	0.513661	0.482305	0.482305	0.337705	0.337705	1	NaN
geneid.ENSG00000079101	0.739623	0.631625	0.242699	0.396154	0.167117	0.286667	0.609188	0.609188	0.717333
geneid.ENSG00000079102	0.903383	0.645475	0.604012	0.606065	0.441774	0.424399	0.786708	0.786708	0.851256
geneid.ENSG00000079112	0.94026	0.893162	0.456133	0.864096	0.327259	0.710746	0.733015	0.733015	0.592704
geneid.ENSG00000079134	0.7493	0.7493	0.725179	0.725179	0.532382	0.532382	1	NaN
geneid.ENSG00000079150	0.861189	0.840828	0.858669	0.817135	0.676418	0.628533	0.551561	0.551561	0.664011
geneid.ENSG00000079156	0.840258	0.745393	0.849816	0.741598	0.652876	0.555422	0.643086	0.643086	0.673646
geneid.ENSG00000079215	0.779527	0.685811	0.737422	0.557398	0.54242	0.408109	0.448351	0.448351	0.290616
geneid.ENSG00000079246	0.719232	0.719232	0.689482	0.689482	0.509077	0.509077	1	NaN
geneid.ENSG00000079257	0.898666	0.796936	0.880811	0.801426	0.694973	0.617599	0.83284	0.83284	0.847218
geneid.ENSG00000079263	0.904676	0.755078	0.442287	0.758496	0.314789	0.595789	0.786804	0.786804	0.718045
geneid.ENSG00000079277	0.730859	0.727787	0.707857	0.706484	0.516324	0.514808	0.0224589	0.0224589	0.244131
geneid.ENSG00000079308	0.619087	0.534898	0.493204	0.477979	0.346704	0.338359	0.165058	0.165058	0.0363636
geneid.ENSG00000079313	0.340963	0.339188	0.340459	0.338452	0.230878	0.229488	0.00156495	0.00156495	0.00156495
geneid.ENSG00000079332	0.710562	0.710562	0.697936	0.697936	0.508676	0.508676	1	NaN
geneid.ENSG00000079335	0.723025	0.364035	0.707357	0.343604	0.51607	0.238907	0.145042	0.145042	0.0240964
geneid.ENSG00000079337	0.817721	0.759072	0.601364	0.698898	0.434693	0.516311	0.491028	0.491028	0.315494
geneid.ENSG00000079385	0.826454	0.741674	0.754392	0.67086	0.558509	0.497037	0.540685	0.540685	0.431598
geneid.ENSG00000079387	0.713804	0.713804	0.670645	0.670645	0.482952	0.482952	0.183048	NaN
geneid.ENSG00000079393	0.770692	0.662905	0.394608	0.46268	0.274912	0.320012	0.53672	0.53672	0.399174
geneid.ENSG00000079432	0.497035	0.497035	0.486432	0.486432	0.338185	0.338185	0.231091	NaN
geneid.ENSG00000079435	0.468201	-0.0441923	0.429754	-0.230769	0.296	-0.272727	0.290843	0.290843	0.388976
geneid.ENSG00000079459	0.696219	0.662087	0.651044	0.649403	0.479783	0.478152	1	1	1
geneid.ENSG00000079462	0.738911	0.738911	0.783215	0.783215	0.59107	0.59107	0.406021	NaN	0
geneid.ENSG00000079557	0.422546	0.501539	0.13571	-0.1	0.09107	0	0.575083	0.575083	0.663527
geneid.ENSG00000079616	0.559814	0.559814	0.561397	0.561397	0.397291	0.397291	0.406021	NaN
geneid.ENSG00000079689	0.897851	0.904915	0.365435	0.486194	0.254793	0.348755	0.229887	0.229887	0.112045
geneid.ENSG00000079691	0.807997	0.708813	0.814041	0.698664	0.623151	0.515537	0.671643	0.671643	0.594563
geneid.ENSG00000079739	0.845221	0.82857	0.801161	0.796446	0.619816	0.61396	0.539233	0.539233	0.703227
geneid.ENSG00000079785	0.75122	0.75122	0.632285	0.632285	0.459707	0.459707	1	NaN
geneid.ENSG00000079805	0.680465	0.680465	0.61026	0.61026	0.435306	0.435306	0.0288859	NaN
geneid.ENSG00000079819	0.88278	0.809714	0.857925	0.8088	0.690092	0.631051	0.771119	0.771119	0.899377
geneid.ENSG00000079841	0.762076	0.79561	0.35353	0.419704	0.24555	0.310345	0.407305	0.407305	0.172414
geneid.ENSG00000079931	0.897971	0.787157	0.808265	0.730859	0.621244	0.540111	0.776974	0.776974	0.750557
geneid.ENSG00000079950	0.84117	0.828489	0.79963	0.796787	0.619523	0.615997	0.543838	0.543838	0.595276
geneid.ENSG00000079999	0.810239	0.785341	0.735363	0.732866	0.550798	0.547975	1	1	1
geneid.ENSG00000080007	0.943259	0.788024	0.553446	0.794434	0.400841	0.619157	0.930621	0.930621	0.923276
geneid.ENSG00000080031	0.714544	0.481866	0.731875	0.373943	0.533754	0.268786	0.426913	0.426913	0.325045
geneid.ENSG00000080166	0.956135	0.885726	0.446823	0.799428	0.316862	0.601677	0.798947	0.798947	0.807096
geneid.ENSG00000080189	0.69562	0.69562	0.679429	0.679429	0.497447	0.497447	1	NaN
geneid.ENSG00000080200	0.84587	0.824064	0.78737	0.776119	0.609957	0.597086	0.540764	0.540764	0.881635
geneid.ENSG00000080224	0.528613	0.181469	0.23285	-0.178571	0.159155	-0.238095	0.231091	NaN	0
geneid.ENSG00000080293	0.0836991	-0.908353	0.0729175	-0.771429	0.0489828	-0.6	-0.00444024	0.00444024	-0.00626959
geneid.ENSG00000080298	0.671487	0.591406	0.600827	0.562355	0.424286	0.392394	0.0547776	0.0547776	0.00611621
geneid.ENSG00000080345	0.463899	0.463899	0.466842	0.466842	0.325352	0.325352	1	NaN
geneid.ENSG00000080371	0.555544	0.555544	0.532396	0.532396	0.373044	0.373044	0.406021	NaN	0
geneid.ENSG00000080493	0.783674	0.528405	0.65344	0.425059	0.47457	0.303653	0.3428	0.3428	0.166165
geneid.ENSG00000080503	0.877541	0.818371	0.835918	0.802372	0.661502	0.619744	0.871425	0.871425	0.828266
geneid.ENSG00000080511	0.319201	0.681736	0.0858015	0.4	0.0585537	0.333333	0.285068	NaN
geneid.ENSG00000080546	0.861396	0.860074	0.865514	0.864256	0.6848	0.682898	0.153673	0.153673	0.88558
geneid.ENSG00000080561	0.852347	0.853538	0.859758	0.860504	0.66252	0.663961	0.056582	0.056582	0.406593
geneid.ENSG00000080572	0.0745193		0.100066		0.0660896		1	NaN
geneid.ENSG00000080573	0.524654	0.30589	0.242286	0.223928	0.165407	0.15942	0.403794	0.403794	0.227533
geneid.ENSG00000080603	0.391558	0.297139	0.347311	0.235327	0.236982	0.157938	0.170635	0.170635	0.154763
geneid.ENSG00000080608	0.722796	0.722796	0.668	0.668	0.491148	0.491148	0.350796	NaN
geneid.ENSG00000080618	0.767472	0.732788	0.172171	0.359621	0.116892	0.224792	0.555449	0.555449	0.509566
geneid.ENSG00000080644	0.93284	0.919436	0.387675	0.812845	0.273259	0.646401	0.70462	0.70462	0.518519
geneid.ENSG00000080709	0.900887	0.841481	0.503618	0.792463	0.358506	0.611313	0.701373	0.701373	0.561485
geneid.ENSG00000080802	0.679738	0.656401	0.662021	0.633925	0.479695	0.454947	0.0892399	0.0892399	0.18932
geneid.ENSG00000080815	0.716588	0.716588	0.697252	0.697252	0.509615	0.509615	1	NaN
geneid.ENSG00000080819	0.780776	0.780776	0.715938	0.715938	0.53706	0.53706	0.183048	NaN
geneid.ENSG00000080822	0.76082	0.76082	0.761601	0.761601	0.568535	0.568535	1	NaN
geneid.ENSG00000080823	0.915478	0.905775	0.902529	0.881126	0.737891	0.706976	0.623828	0.623828	0.710043
geneid.ENSG00000080824	0.453148	0.453148	0.420626	0.420626	0.290757	0.290757	1	NaN
geneid.ENSG00000080839	0.484561	0.425964	0.458247	0.384279	0.323905	0.269345	0.163381	0.163381	0.25204
geneid.ENSG00000080845	0.733748	0.733748	0.723374	0.723374	0.53883	0.53883	0.313019	NaN	0
geneid.ENSG00000080986	0.475282	0.475282	0.508946	0.508946	0.357433	0.357433	0.245699	NaN
geneid.ENSG00000081014	0.640918	0.627243	0.627116	0.609055	0.446058	0.43101	-0.159844	NaN	0
geneid.ENSG00000081019	0.81217	0.81217	0.781415	0.781415	0.591862	0.591862	1	NaN
geneid.ENSG00000081026	0.834272	0.813802	0.812208	0.778482	0.625274	0.590896	0.314852	0.314852	0.611501
geneid.ENSG00000081041	0.853381	0.732624	0.857913	0.735114	0.661199	0.542812	0.763896	0.763896	0.741036
geneid.ENSG00000081051	0.787397	0.758795	0.366662	0.463956	0.255507	0.326402	0.474266	0.474266	0.283771
geneid.ENSG00000081052	0.782916	0.611248	0.639419	0.604932	0.463243	0.441589	0.558493	0.558493	0.385188
geneid.ENSG00000081059	0.8162	0.806359	0.727545	0.61406	0.538498	0.459102	0.450322	0.450322	0.280718
geneid.ENSG00000081087	0.831116	0.823957	0.806179	0.79892	0.623474	0.614476	0.459193	0.459193	0.593056
geneid.ENSG00000081138	0.75309	0.354773	0.336728	0.0821429	0.232629	0.047619	0.641274	0.641274	0.768269
geneid.ENSG00000081148	0.756722	0.938119	0.0143667	1	0.0109253		0.865345	0.865345	0.75
geneid.ENSG00000081154	0.581037	0.581037	0.536151	0.536151	0.378687	0.378687	1	NaN
geneid.ENSG00000081177	0.772141	0.772141	0.760564	0.760564	0.574188	0.574188	0.0595838	NaN
geneid.ENSG00000081181	0.777788	0.748287	0.764336	0.728284	0.580741	0.544661	0.388445	0.388445	0.542959
geneid.ENSG00000081189	0.926303	0.911804	0.847794	0.855983	0.675166	0.696589	0.428056	0.428056	0.454877
geneid.ENSG00000081237	0.971735	0.773893	0.49012	0.836723	0.352885	0.653626	0.961648	0.961648	0.970505
geneid.ENSG00000081248	0.480971	0.839907	0.0296868	0.134804	0.0201095	0.132353	0.249813	0.249813	0.130133
geneid.ENSG00000081277	0.88743	0.6648	0.427894	0.68425	0.302758	0.492373	0.884191	0.884191	0.836786
geneid.ENSG00000081307	0.758998	0.747262	0.717528	0.7162	0.535612	0.534157	1	1	1
geneid.ENSG00000081320	0.878082	0.875385	0.844075	0.839668	0.666676	0.660642	0.171849	0.171849	0.66283
geneid.ENSG00000081377	0.821034	0.643167	0.80554	0.664612	0.612715	0.475821	0.799861	0.799861	0.823982
geneid.ENSG00000081386	0.585815	0.564032	0.579932	0.548557	0.411659	0.387151	0.0796033	0.0796033	0.11488
geneid.ENSG00000081479	0.65182	0.506799	0.32926	0.374617	0.224873	0.265602	0.374427	0.374427	0.150943
geneid.ENSG00000081692	0.585337	0.585337	0.523964	0.523964	0.371332	0.371332	0.0579908	NaN
geneid.ENSG00000081721	0.740347	0.740347	0.71075	0.71075	0.528022	0.528022	1	NaN
geneid.ENSG00000081760	0.753591	0.753591	0.76096	0.76096	0.578013	0.578013	0.00805614	NaN
geneid.ENSG00000081791	0.700205	0.700205	0.68767	0.68767	0.501017	0.501017	0.285068	NaN
geneid.ENSG00000081800	0.18388		0.18688		0.125049		1	NaN
geneid.ENSG00000081803	0.849608	0.783467	0.854138	0.762006	0.665894	0.577107	0.606618	0.606618	0.630027
geneid.ENSG00000081870	0.623368	0.623368	0.621944	0.621944	0.449795	0.449795	1	NaN
geneid.ENSG00000081913	0.782248	0.773492	0.793262	0.76108	0.596313	0.564506	0.22559	0.22559	0.358477
geneid.ENSG00000081923	0.908936	0.769376	0.892298	0.767293	0.702651	0.579047	0.836789	0.836789	0.865967
geneid.ENSG00000081985	0.831235	0.734134	0.393652	0.636137	0.275108	0.481823	0.499917	0.499917	0.269841
geneid.ENSG00000082014	0.827016	0.75267	0.803519	0.753801	0.596635	0.543735	0.569054	0.569054	0.594774
geneid.ENSG00000082068	0.77406	0.77406	0.765833	0.765833	0.58258	0.58258	1	NaN
geneid.ENSG00000082074	0.882781	0.690848	0.589545	0.604541	0.426408	0.436903	0.71309	0.71309	0.793353
geneid.ENSG00000082126	0.575972	0.189672	0.314443	0.209091	0.213762	0.127273	0.190423	NaN
geneid.ENSG00000082175	0.860453	0.799494	0.278635	0.717647	0.191804	0.566667	0.633282	0.633282	0.465067
geneid.ENSG00000082212	0.858114	0.858114	0.842846	0.842846	0.668729	0.668729	0.245699	NaN	0
geneid.ENSG00000082213	0.679801	0.679801	0.637594	0.637594	0.458773	0.458773	0.313019	NaN
geneid.ENSG00000082258	0.433017	0.433017	0.411074	0.411074	0.284341	0.284341	-0.0274246	NaN
geneid.ENSG00000082269	0.704192	0.694066	0.719292	0.695907	0.525939	0.50403	0.0856066	0.0856066	0.05386
geneid.ENSG00000082293	0.0370577		0.0154129	-1	0.0108666		0.350796	NaN
geneid.ENSG00000082397	0.916465	0.759396	0.75583	0.782314	0.57457	0.586716	0.816786	0.816786	0.78309
geneid.ENSG00000082438	0.808208	0.524977	0.826748	0.37519	0.640571	0.254962	0.611226	0.611226	0.59375
geneid.ENSG00000082458	0.903843	0.898008	0.909091	0.903454	0.742165	0.73436	0.306085	0.306085	0.761401
geneid.ENSG00000082482	0.71203	0.485164	0.55595	0.393388	0.392899	0.281693	0.492029	0.492029	0.285273
geneid.ENSG00000082497	0.874041	0.741401	0.856721	0.742807	0.659038	0.551732	0.793991	0.793991	0.799227
geneid.ENSG00000082512	0.789219	0.789219	0.78971	0.78971	0.610211	0.610211	0.0904179	NaN
geneid.ENSG00000082515	0.585154	0.585154	0.595844	0.595844	0.420207	0.420207	-0.498442	NaN
geneid.ENSG00000082516	0.575634	0.575634	0.567365	0.567365	0.407492	0.407492	1	NaN
geneid.ENSG00000082556	0.823224	0.672612	0.279707	0.36	0.192371	0.246377	0.618405	0.618405	0.601465
geneid.ENSG00000082641	0.586606	0.586606	0.604672	0.604672	0.437539	0.437539	1	NaN
geneid.ENSG00000082684	0.690207	0.698024	0.294534	0.296138	0.201858	0.202735	0.0134475	0.0134475	0.0189274
geneid.ENSG00000082701	0.520459	0.520459	0.485374	0.485374	0.335691	0.335691	1	NaN
geneid.ENSG00000082781	0.91114	0.907998	0.865628	0.861863	0.690092	0.686194	0.245826	0.245826	0.0707071
geneid.ENSG00000082805	0.743325	0.743325	0.732756	0.732756	0.544366	0.544366	0.00592659	NaN
geneid.ENSG00000082898	0.473341	0.473341	0.478359	0.478359	0.331925	0.331925	1	NaN
geneid.ENSG00000082929	0.185154	-0.680619	0.0458	-0.3	0.0308099	-0.2	0.575083	0.575083	0.498428
geneid.ENSG00000082996	0.735982	0.735982	0.746288	0.746288	0.554157	0.554157	1	NaN
geneid.ENSG00000083067	0.856703	0.805665	0.266286	0.595604	0.182023	0.384615	0.596802	0.596802	0.658743
geneid.ENSG00000083093	0.725768	0.725768	0.707254	0.707254	0.519171	0.519171	1	NaN
geneid.ENSG00000083097	0.716941	0.708997	0.683452	0.665069	0.498572	0.484385	0.179824	0.179824	0.386139
geneid.ENSG00000083099	0.612664	0.612664	0.620527	0.620527	0.440992	0.440992	1	NaN
geneid.ENSG00000083123	0.744663	0.736355	0.71377	0.712425	0.526927	0.525444	0.576446	0.576446	0.333333
geneid.ENSG00000083168	0.837338	0.837338	0.828625	0.828625	0.644982	0.644982	1	NaN
geneid.ENSG00000083223	0.763351	0.763351	0.737287	0.737287	0.549511	0.549511	0.0424752	NaN
geneid.ENSG00000083290	0.83765	0.650687	0.855817	0.627655	0.663907	0.452401	0.540871	0.540871	0.457279
geneid.ENSG00000083307	0.867284	0.678551	0.769296	0.688821	0.572193	0.506222	0.290338	0.290338	0.130081
geneid.ENSG00000083312	0.651294	0.651294	0.666027	0.666027	0.480536	0.480536	1	NaN
geneid.ENSG00000083444	0.824499	0.821118	0.818207	0.815629	0.630409	0.626956	0.496455	0.496455	0.985871
geneid.ENSG00000083457	0.713541	0.673735	0.687715	0.686246	0.50044	0.498874	1	1	1
geneid.ENSG00000083520	0.773443	0.773443	0.75522	0.75522	0.567596	0.567596	0.350796	NaN
geneid.ENSG00000083535	0.712398	0.712398	0.705429	0.705429	0.522633	0.522633	-0.0205496	0.0205496	-0.212833
geneid.ENSG00000083544	0.819417	0.817193	0.778001	0.776958	0.593699	0.592435	0.28482	0.28482	0.328624
geneid.ENSG00000083635	0.679461	0.679461	0.683543	0.683543	0.492302	0.492302	0.406021	NaN
geneid.ENSG00000083642	0.788699	0.787328	0.745855	0.740358	0.556377	0.55058	0.119996	0.119996	0.558885
geneid.ENSG00000083720	0.857413	0.804665	0.819096	0.79151	0.638077	0.605481	0.704158	0.704158	0.898026
geneid.ENSG00000083750	0.665553	0.648124	0.631721	0.623008	0.454763	0.446265	0.436437	0.436437	0.274562
geneid.ENSG00000083782	0.797838	0.659354	0.0538537	0.505882	0.035358	0.266667	0.539886	0.539886	0.590476
geneid.ENSG00000083799	0.765617	0.753615	0.794475	0.77972	0.602308	0.586081	0.34089	0.34089	0.186797
geneid.ENSG00000083807	0.766604	0.731467	0.783771	0.75354	0.582042	0.551355	0.391049	0.391049	0.29595
geneid.ENSG00000083812	0.644093	0.644093	0.631104	0.631104	0.45044	0.45044	0.0435211	NaN
geneid.ENSG00000083814	0.85393	0.857995	0.786862	0.80225	0.592938	0.609099	0.183391	0.183391	0.331092
geneid.ENSG00000083817	0.668537	0.629267	0.640149	0.621306	0.460397	0.442204	0.350416	0.350416	0.419372
geneid.ENSG00000083828	0.791762	0.760698	0.801802	0.766801	0.621616	0.582223	0.331275	0.331275	0.67752
geneid.ENSG00000083838	0.479291	0.468491	0.399038	0.388769	0.274844	0.266865	0.111891	0.111891	0.319246
geneid.ENSG00000083844	0.666905	0.654043	0.641609	0.62223	0.470383	0.453056	0.058554	0.058554	0.128
geneid.ENSG00000083857	0.960619	0.943996	0.922055	0.906928	0.766217	0.74645	0.653724	0.653724	0.75851
geneid.ENSG00000083896	0.641011	0.641011	0.622546	0.622546	0.443241	0.443241	0.208022	NaN
geneid.ENSG00000083937	0.857716	0.857716	0.836722	0.836722	0.658607	0.658607	0.350796	NaN	0
geneid.ENSG00000084070	0.849694	0.849694	0.844413	0.844413	0.658715	0.658715	-0.00985709	NaN
geneid.ENSG00000084072	0.829662	0.829662	0.713422	0.713422	0.530135	0.530135	1	NaN
geneid.ENSG00000084073	0.652136	0.652136	0.567599	0.567599	0.405771	0.405771	1	NaN
geneid.ENSG00000084090	0.71416	0.71416	0.720991	0.720991	0.537207	0.537207	1	NaN
geneid.ENSG00000084092	0.766202	0.766202	0.749389	0.749389	0.555898	0.555898	1	NaN
geneid.ENSG00000084093	0.410555	0.337995	0.390397	0.330417	0.271166	0.226867	0.148439	0.148439	0.407108
geneid.ENSG00000084110	0.863216	0.684125	0.417143	0.683503	0.292038	0.491787	0.787678	0.787678	0.678462
geneid.ENSG00000084112	0.799405	0.799405	0.782476	0.782476	0.590874	0.590874	0.245699	NaN
geneid.ENSG00000084207	0.915305	0.915305	0.875538	0.875538	0.706155	0.706155	0.155193	NaN
geneid.ENSG00000084234	0.81759	0.81759	0.816943	0.816943	0.632727	0.632727	1	NaN
geneid.ENSG00000084444	0.644862	0.646817	0.636685	0.637421	0.453335	0.454212	0.00156495	0.00156495	0.00156495
geneid.ENSG00000084453	0.839171	0.575627	0.438226	0.282051	0.306866	0.202279	0.631459	0.631459	0.476748
geneid.ENSG00000084463	0.532944	0.532944	0.523774	0.523774	0.361962	0.361962	-0.0545193	NaN
geneid.ENSG00000084623	0.674347	0.674347	0.66304	0.66304	0.478815	0.478815	1	NaN
geneid.ENSG00000084628	0.763428	0.781709	0.429114	0.510007	0.301272	0.35868	0.24816	0.24816	0.112903
geneid.ENSG00000084636	0.855015	0.78715	0.805336	0.742457	0.609654	0.549642	0.649498	0.649498	0.630565
geneid.ENSG00000084652	0.620902	0.620902	0.581423	0.581423	0.414554	0.414554	0.406021	NaN
geneid.ENSG00000084674	0.965793	0.984869	0.125001	0.951515	0.0840669		0.893011	0.893011	0.996835
geneid.ENSG00000084676	0.816897	0.816897	0.783248	0.783248	0.604949	0.604949	0.183048	NaN
geneid.ENSG00000084693	0.694504	0.694504	0.690797	0.690797	0.503805	0.503805	0.406021	NaN
geneid.ENSG00000084710	0.721267	0.137105	0.722381	0.106824	0.51654	0.0714511	0.558915	0.558915	0.528747
geneid.ENSG00000084731	0.811735	0.812226	0.818625	0.816915	0.62633	0.624577	0.0894889	0.0894889	0.632653
geneid.ENSG00000084733	0.718919	0.718919	0.68891	0.68891	0.5085	0.5085	1	NaN
geneid.ENSG00000084734	0.602105	0.531626	0.22036	0.32	0.149429	0.246377	0.540275	0.540275	0.465633
geneid.ENSG00000084754	0.779852	0.779852	0.744868	0.744868	0.563595	0.563595	1	NaN
geneid.ENSG00000084764	0.336045	0.323127	0.270348	0.280836	0.181465	0.189491	0.0093139	NaN	0
geneid.ENSG00000084774	0.683711	0.683711	0.67283	0.67283	0.489446	0.489446	1	NaN
geneid.ENSG00000085063	0.917513	0.915601	0.894236	0.89374	0.725245	0.724422	0.253733	0.253733	0.19685
geneid.ENSG00000085117	0.835754	0.833845	0.840051	0.838124	0.650978	0.64851	0.138679	0.138679	0.250794
geneid.ENSG00000085185	0.5944	0.588486	0.548391	0.534407	0.383764	0.374134	0.0987581	0.0987581	0.149007
geneid.ENSG00000085224	0.493855	0.482879	0.478833	0.476396	0.334781	0.332735	0.28618	0.28618	0.982786
geneid.ENSG00000085231	0.603123	0.603123	0.579306	0.579306	0.41117	0.41117	1	NaN
geneid.ENSG00000085265	0.575782	0.460461	0.126849	0.452381	0.0845364	0.285714	0.673192	0.673192	0.795276
geneid.ENSG00000085274	0.656634	0.656634	0.623245	0.623245	0.454832	0.454832	1	NaN
geneid.ENSG00000085276	0.91269	0.84386	0.909979	0.843567	0.73882	0.663518	0.799015	0.799015	0.827747
geneid.ENSG00000085365	0.678103	0.678103	0.641567	0.641567	0.464241	0.464241	1	NaN
geneid.ENSG00000085377	0.7388	0.727186	0.733516	0.732263	0.545354	0.543929	1	1	1
geneid.ENSG00000085382	0.756448	0.742104	0.719309	0.712665	0.535221	0.528225	0.481763	0.481763	0.974803
geneid.ENSG00000085415	0.743029	0.743029	0.734869	0.734869	0.542087	0.542087	1	NaN
geneid.ENSG00000085433	0.81312	0.81312	0.812413	0.812413	0.620863	0.620863	0.218704	NaN
geneid.ENSG00000085449	0.731867	0.731867	0.703193	0.703193	0.523785	0.523785	0.406021	NaN
geneid.ENSG00000085465	0.654617	0.654617	0.560124	0.560124	0.394278	0.394278	-0.0545193	NaN
geneid.ENSG00000085491	0.706321	0.668525	0.75983	0.729699	0.568281	0.538665	0.354385	0.354385	0.214491
geneid.ENSG00000085511	0.810504	0.810504	0.789274	0.789274	0.604978	0.604978	0.406021	NaN
geneid.ENSG00000085514	0.731929	0.419759	0.370433	0.206435	0.256045	0.142857	0.572284	0.572284	0.605519
geneid.ENSG00000085552	0.855169	0.824992	0.787539	0.790952	0.591403	0.605059	0.513093	0.513093	0.534511
geneid.ENSG00000085563	0.890945	0.780984	0.657535	0.752534	0.483754	0.565764	0.687413	0.687413	0.586035
geneid.ENSG00000085644	0.544902	0.544902	0.536456	0.536456	0.376183	0.376183	0.00452153	NaN
geneid.ENSG00000085719	0.732323	0.71475	0.697732	0.694892	0.507512	0.504456	0.513557	0.513557	0.661957
geneid.ENSG00000085721	0.6131	0.6131	0.598877	0.598877	0.428414	0.428414	0.350796	NaN
geneid.ENSG00000085733	0.877477	0.855631	0.720963	0.69681	0.54912	0.527761	0.493383	0.493383	0.264706
geneid.ENSG00000085741	0.753619	0.566502	0.446837	0.410487	0.314055	0.287262	0.584409	0.584409	0.660407
geneid.ENSG00000085760	0.666467	0.666467	0.662258	0.662258	0.481577	0.481577	1	NaN
geneid.ENSG00000085788	0.803295	0.803295	0.747741	0.747741	0.561541	0.561541	1	NaN
geneid.ENSG00000085831	0.80633	0.663984	0.774891	0.563421	0.575949	0.400457	0.407653	0.407653	0.769776
geneid.ENSG00000085832	0.770606	0.761235	0.694735	0.6933	0.514212	0.512689	1	1	1
geneid.ENSG00000085840	0.589659	0.577715	0.558114	0.548851	0.397721	0.389513	0.135863	0.135863	0.340078
geneid.ENSG00000085871	0.934838	0.925864	0.905149	0.898324	0.746489	0.737519	0.471922	0.471922	0.285781
geneid.ENSG00000085978	0.693327	0.692669	0.625942	0.624267	0.450975	0.4495	0.0620397	0.0620397	0.71205
geneid.ENSG00000085982	0.782256	0.732413	0.729537	0.696907	0.548357	0.515056	0.572478	0.572478	0.928571
geneid.ENSG00000085998	0.768986	0.768986	0.784006	0.784006	0.583147	0.583147	1	NaN
geneid.ENSG00000085999	0.515106	0.515106	0.523639	0.523639	0.369219	0.369219	-0.00937028	0.00937028	-0.0532081
geneid.ENSG00000086015	0.683908	0.683908	0.659938	0.659938	0.480438	0.480438	0.133257	NaN
geneid.ENSG00000086061	0.583278	0.583278	0.574818	0.574818	0.411854	0.411854	1	NaN
geneid.ENSG00000086062	0.706445	0.429105	0.738412	0.423807	0.535739	0.28988	0.455232	0.455232	0.372712
geneid.ENSG00000086065	0.554763	0.554763	0.565998	0.565998	0.398279	0.398279	1	NaN
geneid.ENSG00000086102	0.836374	0.836374	0.837613	0.837613	0.649364	0.649364	0.313019	NaN	0
geneid.ENSG00000086159	0.158634	-0.928864	0.1796	-0.2	0.120882	0	-0.00271482	0.00271482	-0.00156986
geneid.ENSG00000086189	0.800647	0.800647	0.74345	0.74345	0.560065	0.560065	1	NaN
geneid.ENSG00000086200	0.635866	0.635866	0.618712	0.618712	0.439036	0.439036	1	NaN
geneid.ENSG00000086205	0.687677	0.669026	0.386298	0.507133	0.267641	0.356303	0.28749	0.28749	0.0941176
geneid.ENSG00000086232	0.735258	0.735258	0.678736	0.678736	0.49868	0.49868	0.406021	NaN
geneid.ENSG00000086289	0.874893	0.82869	0.907942	0.85638	0.737177	0.685419	0.800141	0.800141	0.865787
geneid.ENSG00000086300	0.82494	0.844885	0.898486	0.866991	0.727739	0.689129	0.468283	0.468283	0.691442
geneid.ENSG00000086475	0.753046	0.753046	0.741241	0.741241	0.553766	0.553766	1	NaN
geneid.ENSG00000086504	0.614663	0.614663	0.594876	0.594876	0.423298	0.423298	1	NaN
geneid.ENSG00000086506	0.882676	0.705064	0.654994	0.69824	0.477827	0.508056	0.742294	0.742294	0.822752
geneid.ENSG00000086544	0.737145	0.701859	0.703478	0.650026	0.517459	0.468739	0.377994	0.377994	0.273046
geneid.ENSG00000086548	0.825723	0.709407	0.639993	0.693695	0.462696	0.510506	0.639474	0.639474	0.54748
geneid.ENSG00000086570	0.840127	0.487265	0.413748	0.50161	0.288742	0.364314	0.803422	0.803422	0.818296
geneid.ENSG00000086589	0.70046	0.70046	0.710501	0.710501	0.51965	0.51965	1	NaN
geneid.ENSG00000086598	0.446942	0.446942	0.442806	0.442806	0.305057	0.305057	1	NaN
geneid.ENSG00000086619	0.78868	0.73869	0.793162	0.645826	0.609204	0.472119	0.403583	0.403583	0.452909
geneid.ENSG00000086696	0.887156	0.693674	0.59671	0.635155	0.429914	0.46478	0.791597	0.791597	0.789509
geneid.ENSG00000086712	0.805248	0.805248	0.807971	0.807971	0.615053	0.615053	1	NaN
geneid.ENSG00000086717	0.797652	0.599715	0.421381	0.358351	0.294353	0.251384	0.616113	0.616113	0.625457
geneid.ENSG00000086730	0.884012	0.768854	0.708127	0.778444	0.528834	0.579759	0.802599	0.802599	0.752657
geneid.ENSG00000086758	0.680498	0.515449	0.659611	0.448154	0.477778	0.301653	0.455821	0.455821	0.478326
geneid.ENSG00000086827	0.683511	0.683511	0.639415	0.639415	0.461747	0.461747	1	NaN
geneid.ENSG00000086848	0.754267	0.749257	0.740633	0.738189	0.548504	0.545686	0.290843	0.290843	0.388976
geneid.ENSG00000086967	0.921527	0.837005	0.294632	0.748606	0.203443	0.578049	0.784123	0.784123	0.828947
geneid.ENSG00000086991	0.680708	0.214483	0.379224	0.205772	0.260632	0.159596	0.43852	0.43852	0.267719
geneid.ENSG00000087008	0.666706	0.650847	0.647373	0.642373	0.467195	0.4622	0.668534	0.668534	0.746855
geneid.ENSG00000087053	0.819523	0.801524	0.757749	0.755464	0.574335	0.57166	0.815856	0.815856	0.998433
geneid.ENSG00000087074	0.516715	0.516715	0.544529	0.544529	0.385964	0.385964	0.190423	NaN
geneid.ENSG00000087076	0.769296	0.535635	0.769297	0.483573	0.565424	0.328046	0.693187	0.693187	0.719437
geneid.ENSG00000087077	0.948304	0.927397	0.92574	0.911399	0.767743	0.751766	0.60432	0.60432	0.445343
geneid.ENSG00000087085	0.156372	-0.942875	0.113476	-0.928571	0.076027		-0.00544242	0.00544242	-0.00471698
geneid.ENSG00000087086	0.752071	0.752071	0.805474	0.805474	0.614257	0.614257	1	NaN
geneid.ENSG00000087087	0.437298	0.437298	0.42282	0.42282	0.292058	0.292058	1	NaN
geneid.ENSG00000087088	0.580332	0.580332	0.556025	0.556025	0.39153	0.39153	0.406021	NaN
geneid.ENSG00000087095	0.795121	0.795121	0.736266	0.736266	0.549501	0.549501	0.231091	NaN	0
geneid.ENSG00000087116	0.670724	0.415713	0.342112	0.455311	0.238087	0.307368	0.578452	0.578452	0.388358
geneid.ENSG00000087128	0.820467	0.657093	0.407851	0.539954	0.284977	0.366633	0.624542	0.624542	0.489437
geneid.ENSG00000087152	0.564214	0.564214	0.565427	0.565427	0.395207	0.395207	1	NaN
geneid.ENSG00000087157	0.769486	0.769486	0.699634	0.699634	0.514691	0.514691	0.0111355	NaN
geneid.ENSG00000087191	0.690544	0.690544	0.665914	0.665914	0.483429	0.483429	1	NaN
geneid.ENSG00000087206	0.770461	0.770461	0.73917	0.73917	0.553795	0.553795	0.231091	NaN
geneid.ENSG00000087237	0.5825	-0.0685482	0.114038	0.0182609	0.0744914	-0.0217391	0.658127	0.658127	0.623527
geneid.ENSG00000087245	0.84776	0.807504	0.74534	0.832922	0.562803	0.654244	0.569803	0.569803	0.487482
geneid.ENSG00000087250	0.675363	0.550898	0.356933	0.317663	0.247516	0.208309	0.482267	0.482267	0.372365
geneid.ENSG00000087253	0.879146	0.813474	0.898205	0.794192	0.717919	0.60812	0.661371	0.661371	0.722268
geneid.ENSG00000087258	0.769567	0.66436	0.546805	0.6935	0.388772	0.518012	0.395758	0.395758	0.186654
geneid.ENSG00000087263	0.724729	0.724729	0.673669	0.673669	0.496303	0.496303	1	NaN
geneid.ENSG00000087266	0.64299	0.593669	0.702628	0.647648	0.512089	0.466415	0.281215	0.281215	0.555369
geneid.ENSG00000087269	0.711425	0.711425	0.722063	0.722063	0.52768	0.52768	0.016444	NaN
geneid.ENSG00000087274	0.745997	0.745997	0.728261	0.728261	0.539642	0.539642	0.313019	NaN
geneid.ENSG00000087299	0.655869	0.655869	0.653915	0.653915	0.472036	0.472036	-0.0221987	NaN
geneid.ENSG00000087301	0.830518	0.826898	0.810004	0.798486	0.619004	0.604969	0.219954	0.219954	0.623397
geneid.ENSG00000087302	0.784375	0.784375	0.768338	0.768338	0.57993	0.57993	1	NaN
geneid.ENSG00000087303	0.89539	0.763776	0.68789	0.754683	0.511199	0.556119	0.768509	0.768509	0.721239
geneid.ENSG00000087338	0.656589	0.656589	0.628621	0.628621	0.453727	0.453727	0.313019	NaN
geneid.ENSG00000087365	0.64666	0.64666	0.604113	0.604113	0.43304	0.43304	1	NaN
geneid.ENSG00000087448	0.801616	0.801616	0.762297	0.762297	0.576164	0.576164	0.406021	NaN
geneid.ENSG00000087460	0.873238	0.873238	0.77987	0.77987	0.589779	0.589779	0.406021	NaN
geneid.ENSG00000087470	0.701874	0.701874	0.671415	0.671415	0.490141	0.490141	1	NaN
geneid.ENSG00000087494	0.797738	0.600574	0.741556	0.480525	0.548171	0.344282	0.655658	0.655658	0.584209
geneid.ENSG00000087495	0.905852	0.756158	0.605257	0.721827	0.441644	0.537645	0.75345	0.75345	0.791544
geneid.ENSG00000087502	0.727696	0.729574	0.688667	0.687363	0.507267	0.506105	0.0419823	0.0419823	0.530516
geneid.ENSG00000087510	0.907737	0.880962	0.865633	0.879637	0.685221	0.708141	0.588464	0.588464	0.639476
geneid.ENSG00000087586	0.405813	0.405813	0.461147	0.461147	0.327054	0.327054	1	NaN
geneid.ENSG00000087589	0.536909	0.0867748	0.259306	-0.1	0.174628	0	0.350779	0.350779	0.248428
geneid.ENSG00000087842	0.89085	0.843233	0.877598	0.844392	0.705448	0.66237	0.836824	0.836824	0.888454
geneid.ENSG00000087884	0.773693	0.773693	0.731914	0.731914	0.544493	0.544493	0.406021	NaN	0
geneid.ENSG00000087903	0.619899	0.549879	0.601452	0.504217	0.424804	0.3526	0.238582	0.238582	0.254782
geneid.ENSG00000088002	0.811672	0.812989	0.580439	0.598208	0.415666	0.429702	0.101891	0.101891	0.0923345
geneid.ENSG00000088035	0.688558	0.688558	0.704209	0.704209	0.51874	0.51874	-0.245699	NaN
geneid.ENSG00000088038	0.394168	0.393534	0.343481	0.342012	0.233597	0.232686	0.00993901	0.00993901	0.0594679
geneid.ENSG00000088053	0.568957	0.512074	0.211803	0.518182	0.142136	0.345455	0.360254	0.360254	0.198413
geneid.ENSG00000088179	0.689885	0.689885	0.690044	0.690044	0.501976	0.501976	0.0916313	NaN	0
geneid.ENSG00000088205	0.633455	0.633455	0.616826	0.616826	0.438146	0.438146	1	NaN
geneid.ENSG00000088247	0.631848	0.631848	0.58571	0.58571	0.416119	0.416119	1	NaN
geneid.ENSG00000088256	0.894374	0.880588	0.783139	0.775908	0.604	0.595717	0.526403	0.526403	0.75876
geneid.ENSG00000088280	0.809865	0.802047	0.817698	0.807562	0.617371	0.606526	0.252436	0.252436	0.594881
geneid.ENSG00000088298	0.799219	0.799219	0.786931	0.786931	0.598063	0.598063	1	NaN
geneid.ENSG00000088305	0.730053	0.73783	0.75674	0.744626	0.567381	0.555065	0.139972	0.139972	0.515924
geneid.ENSG00000088320	0.362697	0.475473	0.0876806	-0.0518773	0.0587246	-0.0666667	0.214325	0.214325	0.0985812
geneid.ENSG00000088325	0.399108	0.399108	0.464245	0.464245	0.324061	0.324061	1	NaN
geneid.ENSG00000088340	0.69516	0.603104	0.609441	0.479769	0.431406	0.340711	0.345975	0.345975	0.449938
geneid.ENSG00000088356	0.733027	0.733027	0.717262	0.717262	0.531199	0.531199	1	NaN
geneid.ENSG00000088367	0.790853	0.716128	0.816458	0.666718	0.631514	0.494692	0.451252	0.451252	0.495724
geneid.ENSG00000088386	0.632461	0.248808	0.294249	0.106923	0.202064	0.0133333	0.423077	0.423077	0.423077
geneid.ENSG00000088387	0.81847	0.814861	0.848986	0.846334	0.654773	0.651087	0.166216	0.166216	0.419304
geneid.ENSG00000088448	0.743423	0.743423	0.701689	0.701689	0.519513	0.519513	1	NaN
geneid.ENSG00000088451	0.832305	0.832305	0.824896	0.824896	0.643818	0.643818	1	NaN
geneid.ENSG00000088538	0.759199	0.413366	0.710514	0.39297	0.516762	0.274621	0.658214	0.658214	0.768174
geneid.ENSG00000088543	0.642117	0.605649	0.590513	0.551999	0.413459	0.383164	0.212697	0.212697	0.173337
geneid.ENSG00000088682	0.672494	0.672494	0.698747	0.698747	0.509194	0.509194	-0.498442	NaN
geneid.ENSG00000088726	0.882653	0.712683	0.646627	0.672382	0.473367	0.498175	0.815951	0.815951	0.768025
geneid.ENSG00000088727	0.710199	0.710199	0.720804	0.720804	0.528883	0.528883	0.0341349	NaN
geneid.ENSG00000088756	0.863185	0.673434	0.715879	0.509026	0.529088	0.344819	0.649685	0.649685	0.621088
geneid.ENSG00000088766	0.809407	0.809407	0.789016	0.789016	0.603316	0.603316	1	NaN
geneid.ENSG00000088782	0.076935		0.0517995		0.0340082		1	NaN
geneid.ENSG00000088808	0.788298	0.741698	0.791147	0.740129	0.594073	0.542639	0.481324	0.481324	0.349958
geneid.ENSG00000088812	0.82876	0.80666	0.792062	0.785096	0.606993	0.598516	0.656187	0.656187	0.863924
geneid.ENSG00000088826	0.739272	0.739272	0.756111	0.756111	0.563889	0.563889	-0.0281495	NaN
geneid.ENSG00000088827	0.00692769	-0.744184	0.00832239	-0.4	0.00569254	-0.4	-0.00313726	0.00313726	-0.00625978
geneid.ENSG00000088833	0.791438	0.791438	0.763389	0.763389	0.581729	0.581729	1	NaN
geneid.ENSG00000088836	0.775146	0.753814	0.737084	0.694342	0.543887	0.507449	0.372555	0.372555	0.492967
geneid.ENSG00000088854	0.842457	0.810908	0.853421	0.812117	0.663136	0.62173	0.386117	0.386117	0.633043
geneid.ENSG00000088881	0.613061	0.261834	0.465556	0.100643	0.321156	0.0753945	0.417	0.417	0.561639
geneid.ENSG00000088882	0.906559	0.882482	0.440194	0.770998	0.311639	0.580227	0.578635	0.578635	0.749012
geneid.ENSG00000088888	0.743977	0.743977	0.744101	0.744101	0.555741	0.555741	0.0388643	NaN
geneid.ENSG00000088899	0.814482	0.814482	0.778247	0.778247	0.588243	0.588243	0.0137458	NaN
geneid.ENSG00000088926	0.397891	0.766301	0.0658542	0.142857	0.0432512	0.2	0.245699	NaN
geneid.ENSG00000088930	0.752974	0.752974	0.711932	0.711932	0.525323	0.525323	1	NaN
geneid.ENSG00000088970	0.725065	0.720353	0.692279	0.689376	0.5134	0.510352	0.11776	0.11776	0.818182
geneid.ENSG00000088986	0.495921	0.495921	0.508762	0.508762	0.355634	0.355634	1	NaN
geneid.ENSG00000088992	0.921712	0.819306	0.85269	0.827061	0.670129	0.655978	0.812899	0.812899	0.815328
geneid.ENSG00000089006	0.755745	0.755745	0.730712	0.730712	0.546127	0.546127	1	NaN
geneid.ENSG00000089012	0.768806	0.739385	0.27199	0.222581	0.187461	0.131183	0.542946	0.542946	0.530891
geneid.ENSG00000089022	0.771191	0.771191	0.741343	0.741343	0.554069	0.554069	1	NaN
geneid.ENSG00000089041	0.799804	0.559096	0.660007	0.506	0.477856	0.359363	0.624021	0.624021	0.488048
geneid.ENSG00000089048	0.562639	0.562639	0.569012	0.569012	0.404499	0.404499	1	NaN
geneid.ENSG00000089050	0.733168	0.733168	0.713676	0.713676	0.525245	0.525245	-0.00612851	0.00612851	-0.0016
geneid.ENSG00000089053	0.757747	0.757747	0.742187	0.742187	0.561872	0.561872	1	NaN
geneid.ENSG00000089057	0.800175	0.801147	0.780409	0.776477	0.587921	0.583361	0.0264351	0.0264351	0.100629
geneid.ENSG00000089060	0.755634	0.665624	0.74371	0.657823	0.549521	0.466638	0.254325	0.254325	0.148226
geneid.ENSG00000089091	0.746524	0.719134	0.70701	0.541971	0.517469	0.384001	0.247052	0.247052	0.13492
geneid.ENSG00000089094	0.849331	0.849331	0.801678	0.801678	0.614515	0.614515	0.231091	NaN
geneid.ENSG00000089101	0.624064	0.429535	0.254965	-0.0714286	0.172046	0	0.403748	0.403748	0.330179
geneid.ENSG00000089116	0.077822		0.0584599		0.0385955		0.406021	NaN
geneid.ENSG00000089123	0.820227	0.820227	0.809475	0.809475	0.62365	0.62365	0.313019	NaN
geneid.ENSG00000089127	0.800977	0.696794	0.814591	0.67121	0.624853	0.487735	0.639904	0.639904	0.667347
geneid.ENSG00000089154	0.657813	0.657813	0.629767	0.629767	0.45489	0.45489	1	NaN
geneid.ENSG00000089159	0.81972	0.760536	0.840148	0.767935	0.646234	0.577793	0.509679	0.509679	0.702752
geneid.ENSG00000089163	0.657975	0.530517	0.606127	0.457414	0.434047	0.321573	0.31733	0.31733	0.482163
geneid.ENSG00000089169	0.500331	0.731662	0.120671	0.718261	0.0813772	0.485507	0.283654	0.283654	0.0833333
geneid.ENSG00000089177	0.831761	0.829455	0.838288	0.836025	0.650548	0.647512	0.148203	0.148203	0.827316
geneid.ENSG00000089195	0.67734	0.67734	0.664702	0.664702	0.484038	0.484038	1	NaN
geneid.ENSG00000089199	0.92513	0.858246	0.609228	0.833123	0.445931	0.652188	0.780161	0.780161	0.668954
geneid.ENSG00000089220	0.843314	0.757478	0.762954	0.758453	0.573186	0.567806	1	1	1
geneid.ENSG00000089225	0.507249	-0.283135	0.252361	0.184416	0.172838	0.152381	0.298173	0.298173	0.154674
geneid.ENSG00000089234	0.663667	0.663667	0.653781	0.653781	0.480585	0.480585	1	NaN
geneid.ENSG00000089248	0.690053	0.690053	0.681045	0.681045	0.500714	0.500714	1	NaN
geneid.ENSG00000089250	0.615208	0.407133	0.281661	0.537668	0.192459	0.477124	0.356791	0.356791	0.174865
geneid.ENSG00000089280	0.228311	0.228311	0.231935	0.231935	0.159193	0.159193	1	NaN
geneid.ENSG00000089289	0.658684	0.658684	0.63702	0.63702	0.462696	0.462696	1	NaN
geneid.ENSG00000089327	0.895214	0.848951	0.861168	0.833687	0.685426	0.651553	0.675978	0.675978	0.6244
geneid.ENSG00000089335	0.830606	0.770322	0.751156	0.725349	0.571303	0.543559	0.783643	0.783643	0.769621
geneid.ENSG00000089351	0.732526	0.700981	0.704116	0.685504	0.522545	0.503432	0.609204	0.609204	0.668107
geneid.ENSG00000089356	0.846785	0.835866	0.794614	0.807331	0.602729	0.612024	0.284853	0.284853	0.388385
geneid.ENSG00000089472	0.921747	0.791002	0.446043	0.776514	0.317254	0.613333	0.802502	0.802502	0.830617
geneid.ENSG00000089486	0.867721	0.849135	0.880745	0.856236	0.703198	0.681344	0.41862	0.41862	0.528483
geneid.ENSG00000089558	0.02564	-0.108555	0.0294887	-0.261404	0.0194347	-0.169591	0.146879	NaN
geneid.ENSG00000089597	0.531209	0.531209	0.565264	0.565264	0.402103	0.402103	1	NaN
geneid.ENSG00000089639	0.811798	0.81661	0.718783	0.712588	0.531495	0.526467	0.125428	0.125428	0.175676
geneid.ENSG00000089682	0.566021	0.558682	0.538959	0.529219	0.378326	0.370401	0.0931147	0.0931147	0.48265
geneid.ENSG00000089685	0.349855	0.349855	0.409433	0.409433	0.284135	0.284135	0.170384	NaN
geneid.ENSG00000089692	0.759194	0.847632	0.284414	0.21253	0.19284	0.146522	0.119182	0.119182	0.0286458
geneid.ENSG00000089693	0.633063	0.633063	0.610458	0.610458	0.435025	0.435025	1	NaN
geneid.ENSG00000089723	0.755473	0.64552	0.756416	0.568246	0.562324	0.406073	0.485268	0.485268	0.465709
geneid.ENSG00000089737	0.721864	0.721864	0.687382	0.687382	0.508079	0.508079	1	NaN
geneid.ENSG00000089775	0.780683	0.776926	0.776495	0.771631	0.588302	0.58305	0.186169	0.186169	0.6898
geneid.ENSG00000089818	0.784217	0.784217	0.755514	0.755514	0.570902	0.570902	1	NaN
geneid.ENSG00000089847	0.146592	0.58894	0.0892393	0.363192	0.0596244	0.250794	0.104457	NaN
geneid.ENSG00000089876	0.925063	0.925063	0.848651	0.848651	0.671655	0.671655	0.117823	NaN
geneid.ENSG00000089902	0.819123	0.819123	0.806237	0.806237	0.61607	0.61607	0.00522283	NaN
geneid.ENSG00000089916	0.500666	0.500666	0.524733	0.524733	0.36475	0.36475	0.0126175	NaN
geneid.ENSG00000090006	0.651121	0.634812	0.653253	0.629661	0.471723	0.454845	0.0996934	0.0996934	0.179317
geneid.ENSG00000090013	0.884035	0.877443	0.84833	0.846184	0.668241	0.665205	0.518943	0.518943	0.987441
geneid.ENSG00000090020	0.606746	0.369469	0.599468	0.390551	0.418926	0.277605	0.228752	0.228752	0.0724534
geneid.ENSG00000090054	0.603333	0.599731	0.579497	0.57752	0.411708	0.409864	0.0303369	0.0303369	0.370892
geneid.ENSG00000090060	0.639294	0.639294	0.579222	0.579222	0.413204	0.413204	1	NaN
geneid.ENSG00000090061	0.752144	0.752144	0.72748	0.72748	0.53886	0.53886	1	NaN
geneid.ENSG00000090097	0.869331	0.869331	0.843078	0.843078	0.661453	0.661453	0.159844	NaN
geneid.ENSG00000090104	0.857295	0.515118	0.4077	0.618305	0.287715	0.459506	0.868006	0.868006	0.812955
geneid.ENSG00000090238	0.647927	0.64022	0.652634	0.643763	0.473993	0.465806	0.194329	0.194329	0.083612
geneid.ENSG00000090263	0.719508	0.719508	0.711706	0.711706	0.525567	0.525567	1	NaN
geneid.ENSG00000090266	0.665944	0.665944	0.658137	0.658137	0.479186	0.479186	1	NaN
geneid.ENSG00000090273	0.64156	0.64156	0.626739	0.626739	0.447337	0.447337	1	NaN
geneid.ENSG00000090316	0.664249	0.664249	0.654749	0.654749	0.475528	0.475528	1	NaN
geneid.ENSG00000090339	0.843806	0.764964	0.848182	0.763235	0.651937	0.571583	0.606252	0.606252	0.657244
geneid.ENSG00000090372	0.488682	0.488682	0.459997	0.459997	0.317625	0.317625	-0.208022	NaN
geneid.ENSG00000090376	0.921361	0.761069	0.658151	0.712398	0.488468	0.521492	0.765382	0.765382	0.806983
geneid.ENSG00000090382	0.943139	0.875357	0.589641	0.861921	0.432913	0.687365	0.821046	0.821046	0.746376
geneid.ENSG00000090402	0.838678	0.659231	0.145639	0.736264	0.0988067	0.538462	0.730313	0.730313	0.538462
geneid.ENSG00000090432	0.594365	0.594365	0.577339	0.577339	0.414163	0.414163	0.0635885	NaN
geneid.ENSG00000090447	0.349208	0.349208	0.356871	0.356871	0.243085	0.243085	-0.406021	NaN
geneid.ENSG00000090470	0.627302	0.627302	0.617957	0.617957	0.442371	0.442371	0.198683	NaN
geneid.ENSG00000090487	0.659201	0.659201	0.632585	0.632585	0.455487	0.455487	1	NaN
geneid.ENSG00000090512	0.268677	0.670956	0.104079	0.5	0.0704421		0.313019	NaN
geneid.ENSG00000090520	0.717495	0.717495	0.715779	0.715779	0.529088	0.529088	1	NaN
geneid.ENSG00000090530	0.896086	0.896287	0.852021	0.852739	0.655957	0.656938	0.0475165	0.0475165	0.591549
geneid.ENSG00000090534	0.60095	0.568377	0.153459	0.535714	0.10489	0.333333	0.231091	NaN	0
geneid.ENSG00000090565	0.623615	0.618739	0.603131	0.597953	0.427484	0.422707	0.0190975	0.0190975	0.0722135
geneid.ENSG00000090581	0.666795	0.666795	0.638131	0.638131	0.462686	0.462686	1	NaN
geneid.ENSG00000090612	0.777792	0.684101	0.692355	0.66011	0.515327	0.48333	0.739093	0.739093	0.764727
geneid.ENSG00000090615	0.608988	0.608988	0.610623	0.610623	0.433637	0.433637	-0.00539853	NaN
geneid.ENSG00000090621	0.788925	0.788925	0.739203	0.739203	0.551457	0.551457	1	NaN
geneid.ENSG00000090659	0.20108		0.190101		0.126995		1	NaN
geneid.ENSG00000090661	0.794463	0.576113	0.790779	0.519444	0.584243	0.353626	0.658001	0.658001	0.630731
geneid.ENSG00000090674	0.564628	0.564628	0.52696	0.52696	0.36919	0.36919	-0.00710508	0.00710508	-0.0016129
geneid.ENSG00000090686	0.810705	0.810705	0.78937	0.78937	0.601154	0.601154	1	NaN
geneid.ENSG00000090776	0.669103	0.537429	0.590721	0.536024	0.416187	0.371629	0.257104	0.257104	0.0909091
geneid.ENSG00000090857	0.741813	0.741813	0.755521	0.755521	0.560387	0.560387	0.0401391	NaN
geneid.ENSG00000090861	0.584599	0.584599	0.577376	0.577376	0.413615	0.413615	1	NaN
geneid.ENSG00000090863	0.759646	0.759646	0.749885	0.749885	0.562255	0.562255	1	NaN
geneid.ENSG00000090889	0.398185	0.398185	0.444925	0.444925	0.308744	0.308744	0.111618	NaN
geneid.ENSG00000090905	0.706029	0.706029	0.69849	0.69849	0.510925	0.510925	1	NaN
geneid.ENSG00000090924	0.628314	0.628314	0.522775	0.522775	0.365718	0.365718	-0.0324923	NaN
geneid.ENSG00000090932	0.782482	0.765599	0.79685	0.719021	0.598768	0.53356	0.483297	0.483297	0.524685
geneid.ENSG00000090971	0.799351	0.799351	0.771887	0.771887	0.587353	0.587353	-0.0038484	0.0038484	-0.00938967
geneid.ENSG00000090975	0.640877	0.636031	0.52506	0.460244	0.37053	0.31663	0.062488	0.062488	0.00701754
geneid.ENSG00000090989	0.73984	0.73984	0.690817	0.690817	0.510378	0.510378	1	NaN
geneid.ENSG00000091010	0.753202		0.0274362		0.0191169		1	1	1
geneid.ENSG00000091039	0.694794	0.694794	0.693976	0.693976	0.503404	0.503404	1	NaN
geneid.ENSG00000091073	0.781109	0.774407	0.745302	0.730203	0.553042	0.538038	0.225685	0.225685	0.511362
geneid.ENSG00000091106	0.357512		0.179765	-1	0.12052		-0.00156495	0.00156495	-0.00156495
geneid.ENSG00000091127	0.716979	0.716979	0.69751	0.69751	0.515718	0.515718	1	NaN
geneid.ENSG00000091128	0.727187	0.85626	0.13561	0.5	0.0906788	0.2	0.575083	0.575083	0.498428
geneid.ENSG00000091129	0.843126	0.773421	0.759774	0.763455	0.573259	0.565557	0.562201	0.562201	0.449488
geneid.ENSG00000091136	0.870842	0.832511	0.900826	0.835983	0.72365	0.653406	0.747048	0.747048	0.863281
geneid.ENSG00000091137	0.816399	0.683479	0.353043	0.492368	0.243946	0.345051	0.618984	0.618984	0.441083
geneid.ENSG00000091138	0.859933	0.732221	0.145103	0.543952	0.0987588	0.410753	0.722376	0.722376	0.923544
geneid.ENSG00000091140	0.719022	0.719022	0.698718	0.698718	0.520354	0.520354	1	NaN
geneid.ENSG00000091157	0.749921	0.725193	0.736625	0.691237	0.544503	0.501306	0.111248	0.111248	0.0756458
geneid.ENSG00000091164	0.773435	0.773435	0.742788	0.742788	0.555996	0.555996	1	NaN
geneid.ENSG00000091181	0.705199	0.0642417	0.154562	0.142857	0.104123	0.2	0.668534	0.668534	0.598425
geneid.ENSG00000091262	0.742472	0.174527	0.537258	0.0666667	0.379783	0.031746	0.515035	0.515035	0.568255
geneid.ENSG00000091317	0.852429	0.852429	0.828917	0.828917	0.646049	0.646049	1	NaN
geneid.ENSG00000091409	0.914295	0.858422	0.90485	0.864236	0.738742	0.684613	0.780821	0.780821	0.898562
geneid.ENSG00000091428	0.717099	0.274413	0.527309	0.427288	0.374423	0.304771	0.52874	0.52874	0.35292
geneid.ENSG00000091436	0.835795	0.817109	0.831203	0.816199	0.653629	0.634466	0.833754	0.833754	0.891935
geneid.ENSG00000091482	0.768504	0.552293	0.336814	0.417387	0.229789	0.295443	0.64435	0.64435	0.549961
geneid.ENSG00000091483	0.655383	0.655383	0.613774	0.613774	0.444621	0.444621	1	NaN
geneid.ENSG00000091490	0.880295	0.838073	0.869583	0.83987	0.695246	0.656724	0.7069	0.7069	0.652445
geneid.ENSG00000091513	0.886937	0.820571	0.415339	0.71278	0.290982	0.541414	0.549785	0.549785	0.891026
geneid.ENSG00000091527	0.743137	0.743137	0.664954	0.664954	0.485368	0.485368	0.406021	NaN	0
geneid.ENSG00000091536	0.604563	0.976544	0.0887783	1	0.0599961		0.576446	0.576446	0.333333
geneid.ENSG00000091542	0.674145	0.674145	0.639152	0.639152	0.457864	0.457864	1	NaN
geneid.ENSG00000091583	0.887318	0.835873	0.185334	0.70122	0.127377	0.514634	0.724568	0.724568	0.714093
geneid.ENSG00000091592	0.789003	0.686185	0.768958	0.63448	0.571655	0.465909	0.524236	0.524236	0.500931
geneid.ENSG00000091622	0.723216	0.366742	0.696191	0.329146	0.500959	0.243572	0.359842	0.359842	0.208295
geneid.ENSG00000091640	0.738404	0.738404	0.722148	0.722148	0.538908	0.538908	1	NaN
geneid.ENSG00000091651	0.499557	0.499557	0.527447	0.527447	0.368789	0.368789	1	NaN
geneid.ENSG00000091656	0.920407	0.78943	0.871161	0.784508	0.688987	0.592409	0.83271	0.83271	0.86174
geneid.ENSG00000091664	0.866116	0.733866	0.096448	0.664216	0.0647105	0.529412	0.836817	0.836817	0.705882
geneid.ENSG00000091704	0.663847	0.821073	0.0831706	0.714286	0.0556729	0.6	0.70544	0.70544	0.99529
geneid.ENSG00000091732	0.786646	0.786646	0.79311	0.79311	0.602758	0.602758	1	NaN
geneid.ENSG00000091831	0.780185	0.859576	0.355926	0.734613	0.244405	0.52381	0.363726	0.363726	0.136364
geneid.ENSG00000091844	0.866425	0.748329	0.821985	0.744479	0.631954	0.563399	0.65468	0.65468	0.611241
geneid.ENSG00000091879	0.829885	0.64253	0.338599	0.44007	0.235681	0.285366	0.625435	0.625435	0.53294
geneid.ENSG00000091947	0.820797	0.674743	0.649444	0.599351	0.472741	0.426548	0.842	0.842	0.891732
geneid.ENSG00000091972	0.894024	0.659364	0.64525	0.683653	0.478022	0.501747	0.809716	0.809716	0.759014
geneid.ENSG00000091986	0.875452	0.71065	0.855472	0.715126	0.665892	0.52242	0.785832	0.785832	0.791126
geneid.ENSG00000092009	0.573661	0.674882	0.0293473	0.4	0.0195227	0.333333	0.665097	0.665097	0.665097
geneid.ENSG00000092010	0.773082	0.773082	0.768146	0.768146	0.580389	0.580389	1	NaN
geneid.ENSG00000092020	0.749597	0.749597	0.747949	0.747949	0.556788	0.556788	-0.111618	NaN
geneid.ENSG00000092051	0.575366	0.465556	0.310641	0.471429	0.212265	0.334146	0.309789	0.309789	0.123333
geneid.ENSG00000092054	0.48409	0.868912	0.0592543	0.108772	0.0411581	0.0526316	0.346268	0.346268	0.165059
geneid.ENSG00000092067	0.871014	0.855759	0.208749	0.781441	0.14293	0.549858	0.847272	0.847272	0.901
geneid.ENSG00000092068	0.697721	0.67784	0.595785	0.613881	0.423054	0.433566	0.0834002	0.0834002	0.0224719
geneid.ENSG00000092094	0.741081	0.741081	0.717675	0.717675	0.533734	0.533734	1	NaN
geneid.ENSG00000092096	0.785709	0.610907	0.705739	0.47883	0.515698	0.32679	0.659544	0.659544	0.634815
geneid.ENSG00000092108	0.699098	0.699098	0.70471	0.70471	0.51161	0.51161	1	NaN
geneid.ENSG00000092140	0.670412	0.639409	0.611733	0.606221	0.440415	0.435127	0.544705	0.544705	0.989011
geneid.ENSG00000092148	0.66964	0.66964	0.630825	0.630825	0.456719	0.456719	1	NaN
geneid.ENSG00000092199	0.673185	0.673185	0.674739	0.674739	0.488772	0.488772	1	NaN
geneid.ENSG00000092200	0.582572	0.781797	0.24061	-0.00882353	0.164521	-0.0333333	0.35071	0.35071	0.582677
geneid.ENSG00000092201	0.569389	0.569389	0.547464	0.547464	0.378646	0.378646	1	NaN
geneid.ENSG00000092203	0.75859	0.75859	0.73712	0.73712	0.552758	0.552758	1	NaN
geneid.ENSG00000092208	0.78127	0.78127	0.784362	0.784362	0.597056	0.597056	1	NaN
geneid.ENSG00000092295	0.68117	0.363024	0.400449	0.222604	0.27904	0.153324	0.574647	0.574647	0.6205
geneid.ENSG00000092330	0.755925	0.755925	0.758161	0.758161	0.566647	0.566647	1	NaN
geneid.ENSG00000092345	0.157361	0.78609	0.0939355	0.5	0.0626565		0.313019	NaN	0
geneid.ENSG00000092377	0.169749		0.06812	1	0.045579		0.350796	NaN	0
geneid.ENSG00000092421	0.884757	0.752117	0.729884	0.723729	0.549061	0.561107	0.728605	0.728605	0.632949
geneid.ENSG00000092439	0.632559	0.632559	0.594019	0.594019	0.424609	0.424609	0.245699	NaN
geneid.ENSG00000092445	0.797431	0.741383	0.792753	0.671509	0.600068	0.488641	0.494457	0.494457	0.594349
geneid.ENSG00000092470	0.59042	0.538176	0.562765	0.525043	0.403052	0.370348	0.273011	0.273011	0.310663
geneid.ENSG00000092531	0.745966	0.745966	0.683314	0.683314	0.506671	0.506671	0.155193	NaN
geneid.ENSG00000092607	0.799462	0.829973	0.501411	0.692324	0.355869	0.512001	0.23449	0.23449	0.102236
geneid.ENSG00000092621	0.791688	0.735963	0.692281	0.66672	0.515376	0.491218	0.589604	0.589604	0.610054
geneid.ENSG00000092758	0.86983	0.788519	0.798053	0.713761	0.613654	0.527426	0.704579	0.704579	0.70899
geneid.ENSG00000092820	0.854142	0.849863	0.841948	0.841205	0.659928	0.658862	0.706553	0.706553	0.998435
geneid.ENSG00000092841	0.639603	0.639603	0.640714	0.640714	0.462298	0.462298	1	NaN
geneid.ENSG00000092847	0.664289	0.664289	0.609566	0.609566	0.438899	0.438899	0.245699	NaN
geneid.ENSG00000092850	0.77366	0.645907	0.346291	0.522262	0.238742	0.40549	0.55708	0.55708	0.780706
geneid.ENSG00000092853	0.443492	0.187582	0.395054	0.125346	0.26873	0.0881336	0.287219	0.287219	0.327783
geneid.ENSG00000092871	0.733345	0.724693	0.719824	0.712568	0.528108	0.520313	0.246099	0.246099	0.444268
geneid.ENSG00000092929	0.720406	0.1816	0.703852	0.123134	0.503052	0.0752238	0.537252	0.537252	0.493952
geneid.ENSG00000092931	0.736911	0.736911	0.723216	0.723216	0.537216	0.537216	1	NaN
geneid.ENSG00000092964	0.766716	0.766716	0.841907	0.841907	0.647369	0.647369	0.218704	NaN	0
geneid.ENSG00000092969	0.720702	0.492713	0.743076	0.510036	0.536033	0.362577	0.479648	0.479648	0.340741
geneid.ENSG00000092978	0.595554	0.585523	0.546625	0.544493	0.385182	0.383255	0.120026	0.120026	0.031694
geneid.ENSG00000093000	0.711245	0.711245	0.7003	0.7003	0.507854	0.507854	1	NaN
geneid.ENSG00000093009	0.455456	0.455456	0.468457	0.468457	0.329724	0.329724	-0.0038484	0.0038484	-0.00938967
geneid.ENSG00000093010	0.844394	0.844394	0.80408	0.80408	0.625176	0.625176	0.406021	NaN
geneid.ENSG00000093072	0.821639	0.703514	0.535362	0.7428	0.379978	0.551746	0.439448	0.439448	0.248588
geneid.ENSG00000093134	0.559919	0.364937	0.249018	-0.0952381	0.168701	-0.0714286	0.218153	0.218153	0.243711
geneid.ENSG00000093144	0.839147	0.657072	0.668055	0.640187	0.491667	0.464101	0.944386	0.944386	0.894737
geneid.ENSG00000093167	0.783462	0.777591	0.746992	0.745803	0.560241	0.558862	0.706553	0.706553	0.5
geneid.ENSG00000093183	0.759659	0.759659	0.741184	0.741184	0.556698	0.556698	0.406021	NaN	0
geneid.ENSG00000093217	0.701136	0.535569	0.607385	0.371722	0.438459	0.27563	0.404	0.404	0.242469
geneid.ENSG00000094631	0.595488	0.593529	0.589565	0.586603	0.416461	0.414064	0.111979	0.111979	0.802508
geneid.ENSG00000094661	0.12742	0.086064	0.133167	0.089431	0.0876956	0.0581172	-0.0303956	NaN	0
geneid.ENSG00000094755	0.761625	0.487229	0.320715	0.282174	0.219943	0.173583	0.585415	0.585415	0.554248
geneid.ENSG00000094804	0.38732	0.38732	0.351569	0.351569	0.241187	0.241187	0.263293	NaN
geneid.ENSG00000094841	0.84577	0.797144	0.798591	0.784841	0.614495	0.597434	0.771347	0.771347	0.771347
geneid.ENSG00000094880	0.682916	0.682916	0.660546	0.660546	0.479754	0.479754	1	NaN
geneid.ENSG00000094914	0.402897	0.402897	0.399503	0.399503	0.272516	0.272516	0.313019	NaN
geneid.ENSG00000094916	0.69814	0.69814	0.675376	0.675376	0.492899	0.492899	0.350796	NaN
geneid.ENSG00000094963	0.046716	-0.901186	0.0484152	-0.8	0.0326928		-0.00271482	0.00271482	-0.00469484
geneid.ENSG00000094975	0.682133	0.682133	0.645855	0.645855	0.469924	0.469924	0.245699	NaN
geneid.ENSG00000095002	0.764344	0.702087	0.676999	0.670866	0.502015	0.495736	1	1	1
geneid.ENSG00000095015	0.867329	0.866252	0.870034	0.868809	0.684918	0.682957	0.342937	0.342937	0.180228
geneid.ENSG00000095059	0.748446	0.748446	0.732825	0.732825	0.541422	0.541422	1	NaN
geneid.ENSG00000095066	0.840316	0.840316	0.84462	0.84462	0.65355	0.65355	0.285068	NaN
geneid.ENSG00000095110	0.532244	0.84885	0.026826	1	0.0181388		0.705998	0.705998	0.996865
geneid.ENSG00000095139	0.695573	0.695573	0.706569	0.706569	0.517733	0.517733	1	NaN
geneid.ENSG00000095203	0.846421	0.759433	0.853821	0.777156	0.655487	0.583689	0.598205	0.598205	0.528253
geneid.ENSG00000095209	0.787138	0.77045	0.770983	0.768823	0.581485	0.578855	1	1	1
geneid.ENSG00000095261	0.867956	0.812941	0.788736	0.78165	0.603609	0.594897	0.873418	0.873418	0.873418
geneid.ENSG00000095303	0.861698	0.77125	0.684009	0.638183	0.502005	0.466188	0.611796	0.611796	0.539828
geneid.ENSG00000095319	0.605647	0.605647	0.588375	0.588375	0.418173	0.418173	1	NaN
geneid.ENSG00000095321	0.841375	0.841375	0.836075	0.836075	0.65359	0.65359	0.117823	NaN
geneid.ENSG00000095370	0.902089	0.642527	0.584658	0.651506	0.423738	0.464492	0.839874	0.839874	0.911972
geneid.ENSG00000095380	0.802314	0.802314	0.796693	0.796693	0.607942	0.607942	1	NaN
geneid.ENSG00000095383	0.897438	0.879982	0.892473	0.879648	0.711551	0.696888	0.449015	0.449015	0.324813
geneid.ENSG00000095397	0.747283	0.732142	0.652713	0.613579	0.472574	0.443367	0.233055	0.233055	0.366481
geneid.ENSG00000095464	0.0790331		0.0842679	-1	0.0569053		-0.00156495	0.00156495	-0.00156495
geneid.ENSG00000095485	0.670727	0.670727	0.651106	0.651106	0.467938	0.467938	0.406021	NaN
geneid.ENSG00000095539	0.72402	0.487818	0.426621	0.467534	0.295501	0.329236	0.553416	0.553416	0.383681
geneid.ENSG00000095564	0.631368	0.631368	0.634015	0.634015	0.455781	0.455781	1	NaN
geneid.ENSG00000095574	0.771939	0.771939	0.748158	0.748158	0.561082	0.561082	0.0182354	NaN
geneid.ENSG00000095585	0.932135	0.821519	0.737463	0.7712	0.555663	0.591242	0.836535	0.836535	0.844039
geneid.ENSG00000095587	0.703947	0.204163	0.433619	0.196429	0.300398	0.142857	0.581966	0.581966	0.458349
geneid.ENSG00000095596	0.808627	0.671372	0.53502	0.420444	0.379411	0.292166	0.638913	0.638913	0.557992
geneid.ENSG00000095627	0.926947	0.810531	0.2559	0.790914	0.1768	0.619048	0.922809	0.922809	0.857143
geneid.ENSG00000095637	0.85516	0.699781	0.774438	0.497513	0.583832	0.35493	0.544869	0.544869	0.37949
geneid.ENSG00000095713	0.673385	0.473912	0.25496	0.460212	0.173249	0.326097	0.541782	0.541782	0.885209
geneid.ENSG00000095739	0.90972	0.873133	0.909631	0.87655	0.741422	0.697976	0.717319	0.717319	0.633846
geneid.ENSG00000095752	0.706118	0.58133	0.559253	0.360748	0.394092	0.248972	0.501839	0.501839	0.341392
geneid.ENSG00000095777	0.755293	0.455398	0.302037	0.446154	0.208901	0.318681	0.722503	0.722503	0.722503
geneid.ENSG00000095787	0.785382	0.785382	0.771274	0.771274	0.582385	0.582385	1	NaN
geneid.ENSG00000095794	0.815809	0.815809	0.816958	0.816958	0.633099	0.633099	0.068758	NaN
geneid.ENSG00000095906	0.51417	0.51417	0.473618	0.473618	0.32903	0.32903	1	NaN
geneid.ENSG00000095917	-0.00424421	0.502637	-0.00557736	0.636364	-0.00582942	0.466667	0.198683	NaN	0
geneid.ENSG00000095932	0.90169	0.82092	0.53448	0.679681	0.383262	0.494737	0.70388	0.70388	0.657294
geneid.ENSG00000095951	0.715793	0.673476	0.705234	0.649654	0.523327	0.470977	0.306161	0.306161	0.574887
geneid.ENSG00000095970	0.66228	0.75494	0.174182	0.136534	0.118056	0.0911634	0.10728	0.10728	0.0269542
geneid.ENSG00000095981	0.0913061	-0.475724	0.0715123	-0.135307	0.0483666	-0.0972516	0.191491	0.191491	0.0680841
geneid.ENSG00000096006	0.821662	0.662477	0.286146	0.498366	0.19689	0.358454	0.661582	0.661582	0.552628
geneid.ENSG00000096060	0.792502	0.802661	0.840989	0.814631	0.668818	0.639031	0.184548	0.184548	0.349498
geneid.ENSG00000096063	0.660968	0.660968	0.619796	0.619796	0.444278	0.444278	1	NaN
geneid.ENSG00000096070	0.616916	0.616916	0.608138	0.608138	0.430781	0.430781	0.190423	NaN
geneid.ENSG00000096080	0.659055	0.659055	0.643412	0.643412	0.465004	0.465004	1	NaN
geneid.ENSG00000096088	0.775105	0.81625	0.25008	0.471429	0.169405	0.333333	0.570473	0.570473	0.495223
geneid.ENSG00000096092	0.734617	0.734617	0.697125	0.697125	0.524755	0.524755	0.406021	NaN
geneid.ENSG00000096093	0.697604	0.699401	0.749704	0.745906	0.548699	0.544654	0.0438782	0.0438782	0.235849
geneid.ENSG00000096264	0.55314	0.543916	0.0475068	-0.0285714	0.0314847	-0.0666667	0.668534	0.668534	0.746855
geneid.ENSG00000096384	0.507264	0.507264	0.561403	0.561403	0.403257	0.403257	1	NaN
geneid.ENSG00000096395	0.0142198	-0.0117115	-0.00424316	0.115152	-0.00321792	0.0666667	0.198683	NaN	0
geneid.ENSG00000096401	0.679333	0.679333	0.661146	0.661146	0.481573	0.481573	1	NaN
geneid.ENSG00000096433	0.813228	0.813228	0.818508	0.818508	0.628717	0.628717	0.0579908	NaN
geneid.ENSG00000096654	0.75388	0.75388	0.720897	0.720897	0.537725	0.537725	0.350796	NaN	0
geneid.ENSG00000096696	0.955153	0.895654	0.933539	0.904518	0.772447	0.739877	0.84056	0.84056	0.893077
geneid.ENSG00000096717	0.697657	0.697657	0.713815	0.713815	0.519149	0.519149	0.0428207	NaN
geneid.ENSG00000096746	0.656935	0.656935	0.623452	0.623452	0.44776	0.44776	1	NaN
geneid.ENSG00000096872	0.758921	0.690983	0.723413	0.696923	0.551135	0.5243	0.620111	0.620111	0.481127
geneid.ENSG00000096968	0.806079	0.734446	0.778348	0.618446	0.590522	0.440254	0.580826	0.580826	0.650886
geneid.ENSG00000096996	0.699436	0.250849	0.420437	0.268567	0.291002	0.176601	0.470472	0.470472	0.243243
geneid.ENSG00000097007	0.758518	0.758518	0.745387	0.745387	0.556749	0.556749	0.263293	NaN
geneid.ENSG00000097021	0.676867	0.676867	0.704399	0.704399	0.524413	0.524413	1	NaN
geneid.ENSG00000097033	0.805149	0.805149	0.79574	0.79574	0.61341	0.61341	1	NaN
geneid.ENSG00000097046	0.703635	0.703635	0.731094	0.731094	0.541491	0.541491	-0.0166183	0.0166183	-0.150235
geneid.ENSG00000097096	0.505347	0.474284	0.460109	0.411823	0.319464	0.282004	0.169418	0.169418	0.110656
geneid.ENSG00000099139	0.895712	0.742157	0.820905	0.677987	0.631993	0.495763	0.741293	0.741293	0.768415
geneid.ENSG00000099194	0.460853	0.448503	0.440693	0.435486	0.304907	0.300597	0.226348	0.226348	0.474843
geneid.ENSG00000099203	0.727654	0.727654	0.703135	0.703135	0.514632	0.514632	1	NaN
geneid.ENSG00000099204	0.88126	0.859834	0.879792	0.861627	0.70579	0.680851	0.539833	0.539833	0.74231
geneid.ENSG00000099219	0.827217	0.824781	0.822335	0.8215	0.636757	0.635638	0.351612	0.351612	0.989045
geneid.ENSG00000099246	0.763046	0.763046	0.740396	0.740396	0.554294	0.554294	1	NaN
geneid.ENSG00000099250	0.797292	0.754863	0.811451	0.77418	0.61429	0.579157	0.363423	0.363423	0.398584
geneid.ENSG00000099256	0.916467	0.832648	0.908834	0.824758	0.733118	0.649389	0.779545	0.779545	0.831806
geneid.ENSG00000099260	0.894536	0.709911	0.684078	0.645752	0.506005	0.474057	0.757387	0.757387	0.842372
geneid.ENSG00000099282	0.870405	0.870405	0.863647	0.863647	0.676907	0.676907	0.0517815	NaN
geneid.ENSG00000099284	0.866402	0.868118	0.82328	0.827856	0.632707	0.637249	0.127528	0.127528	0.383628
geneid.ENSG00000099290	0.721368	0.721368	0.716473	0.716473	0.530751	0.530751	1	NaN
geneid.ENSG00000099308	0.774466	0.767362	0.747255	0.741268	0.552915	0.54602	0.460631	0.460631	0.811251
geneid.ENSG00000099326	0.575432	0.575432	0.562028	0.562028	0.394053	0.394053	-0.0509118	NaN
geneid.ENSG00000099330	0.533021	0.533021	0.541481	0.541481	0.38035	0.38035	0.231091	NaN
geneid.ENSG00000099331	0.613042	0.612085	0.606789	0.605096	0.427567	0.425988	0.0170237	0.0170237	0.156495
geneid.ENSG00000099337	0.863789	0.826869	0.864713	0.822756	0.684165	0.641935	0.556281	0.556281	0.684766
geneid.ENSG00000099338	0.55099	0.536701	0.249996	0.50303	0.170829	0.422222	0.444401	0.444401	0.987461
geneid.ENSG00000099341	0.741428	0.741428	0.702687	0.702687	0.514466	0.514466	1	NaN
geneid.ENSG00000099364	0.505504	0.505504	0.4879	0.4879	0.337627	0.337627	-0.0916313	NaN
geneid.ENSG00000099365	0.0556815	-0.165368	0.068606	-0.110534	0.0444738	-0.0784314	-0.0153763	0.0153763	-0.00179856
geneid.ENSG00000099377	0.732981	0.735901	0.68353	0.695192	0.491676	0.503554	0.0627736	0.0627736	0.0693069
geneid.ENSG00000099381	0.462585	0.428191	0.42444	0.390625	0.292234	0.266726	0.121236	0.121236	0.31823
geneid.ENSG00000099399	0.940665	0.825443	0.458482	0.839444	0.32754	0.666877	0.822355	0.822355	0.775523
geneid.ENSG00000099617	0.115797		0.0737912		0.0498044		0.406021	NaN	0
geneid.ENSG00000099622	0.612728	0.612728	0.596998	0.596998	0.427152	0.427152	1	NaN
geneid.ENSG00000099624	0.682586	0.682586	0.666829	0.666829	0.489045	0.489045	1	NaN
geneid.ENSG00000099625	0.0116004		-0.00293166		-0.00191706		1	NaN
geneid.ENSG00000099725	0.729114	0.422269	0.549135	0.431884	0.383128	0.300644	0.60914	0.60914	0.515985
geneid.ENSG00000099783	0.435001	0.435001	0.454661	0.454661	0.313683	0.313683	1	NaN
geneid.ENSG00000099785	0.754195	0.690569	0.726587	0.645246	0.539603	0.464676	0.469819	0.469819	0.549095
geneid.ENSG00000099795	0.579654	0.579654	0.571084	0.571084	0.405888	0.405888	1	NaN
[truncated: 14,291 more rows]

## Sheet: GE.CCLE.ARRAY.RNASEQ
	pcc.full	pcc.high	scc.full	scc.high	dxy.full	dxy.high	mcc	cramerv	inform
geneid.ENSG00000000003	0.98506	0.969924	0.97762	0.968339	0.875724	0.856632	0.916757	0.916757	0.971576
geneid.ENSG00000000005	0.844128	0.959577	0.167934	0.964286	0.240589		0.844225	0.844225	0.997802
geneid.ENSG00000000419	0.840807	0.840807	0.837789	0.837789	0.64819	0.64819	1	NaN
geneid.ENSG00000000457	0.907253	0.907253	0.891555	0.891555	0.719351	0.719351	0.313983	NaN
geneid.ENSG00000000460	0.869135	0.865996	0.852413	0.851441	0.669747	0.668322	0.576084	0.576084	0.333333
geneid.ENSG00000000938	0.967229	0.966562	0.323844	0.924576	0.237171	0.778485	0.821627	0.821627	0.720177
geneid.ENSG00000000971	0.9725	0.924306	0.899106	0.933538	0.745138	0.780199	0.903596	0.903596	0.908486
geneid.ENSG00000001036	0.985921	0.964059	0.954692	0.942232	0.828165	0.802245	0.978317	0.978317	0.960526
geneid.ENSG00000001084	0.951684	0.951684	0.939108	0.939108	0.789885	0.789885	0.406689	NaN	0
geneid.ENSG00000001167	0.85505	0.85505	0.840805	0.840805	0.657736	0.657736	1	NaN
geneid.ENSG00000001460	0.76571	0.711989	0.767981	0.71716	0.571599	0.520262	0.557749	0.557749	0.408937
geneid.ENSG00000001461	0.916418	0.916418	0.912135	0.912135	0.749334	0.749334	0.22018	NaN
geneid.ENSG00000001497	0.882463	0.882463	0.877893	0.877893	0.700532	0.700532	1	NaN
geneid.ENSG00000001561	0.973832	0.945741	0.96776	0.943113	0.846431	0.798759	0.800093	0.800093	0.891061
geneid.ENSG00000001617	0.929755	0.929755	0.90894	0.90894	0.743136	0.743136	0.0181561	NaN
geneid.ENSG00000001626	0.928393	0.90137	0.300726	0.886801	0.212669	0.726276	0.733829	0.733829	0.95612
geneid.ENSG00000001629	0.855509	0.855509	0.829364	0.829364	0.647233	0.647233	1	NaN
geneid.ENSG00000001631	0.743918	0.743918	0.707133	0.707133	0.520444	0.520444	0.313983	NaN	0
geneid.ENSG00000002016	0.800484	0.80343	0.802056	0.801681	0.606853	0.606567	0.0386357	0.0386357	0.00258398
geneid.ENSG00000002079	0.754106	0.870563	0.343812	0.639756	0.240423	0.467976	0.266743	0.266743	0.853821
geneid.ENSG00000002330	0.85599	0.85599	0.844865	0.844865	0.665857	0.665857	0.406689	NaN	0
geneid.ENSG00000002549	0.945992	0.945992	0.940124	0.940124	0.796739	0.796739	1	NaN
geneid.ENSG00000002586	0.985329	0.979113	0.978898	0.976669	0.879854	0.87276	0.881562	0.881562	0.857698
geneid.ENSG00000002587	0.968499	0.944898	0.917707	0.937283	0.768638	0.780558	0.728095	0.728095	0.655781
geneid.ENSG00000002726	0.982312	0.972486	0.506682	0.968386	0.378372	0.848353	0.874627	0.874627	0.960957
geneid.ENSG00000002745	0.93116	0.976542	0.407426	0.86503	0.28759	0.701526	0.64557	0.64557	0.961755
geneid.ENSG00000002746	0.4089	0.46231	0.235658	0.387474	0.161873	0.26435	0.160678	0.160678	0.751929
geneid.ENSG00000002822	0.887002	0.887002	0.849415	0.849415	0.669553	0.669553	0.406689	NaN	0
geneid.ENSG00000002834	0.927632	0.927632	0.914101	0.914101	0.746344	0.746344	0.406689	NaN
geneid.ENSG00000002919	0.901533	0.901533	0.850855	0.850855	0.670986	0.670986	1	NaN
geneid.ENSG00000002933	0.977662	0.975544	0.517188	0.941717	0.398149	0.817055	0.773213	0.773213	0.682347
geneid.ENSG00000003056	0.863704	0.863704	0.850318	0.850318	0.665911	0.665911	1	NaN
geneid.ENSG00000003096	0.976882	0.964897	0.968697	0.967794	0.856368	0.851279	0.843131	0.843131	0.86279
geneid.ENSG00000003137	0.899318	0.845677	0.852166	0.777032	0.661735	0.590789	0.632981	0.632981	0.739978
geneid.ENSG00000003147	0.867002	0.877947	0.91501	0.934419	0.748081	0.772108	0.639446	0.639446	0.564222
geneid.ENSG00000003249	0.868329	0.84236	0.908747	0.892626	0.730495	0.702521	0.592087	0.592087	0.54179
geneid.ENSG00000003393	0.867107	0.867107	0.854859	0.854859	0.673729	0.673729	1	NaN
geneid.ENSG00000003400	0.779198	0.726453	0.740298	0.623446	0.55009	0.452821	0.308048	0.308048	0.423581
geneid.ENSG00000003402	0.901375	0.894674	0.876678	0.873804	0.70325	0.698687	0.934899	0.934899	0.998899
geneid.ENSG00000003436	0.989649	0.983679	0.970107	0.982977	0.862997	0.887563	0.804803	0.804803	0.762358
geneid.ENSG00000003509	0.698457	0.698457	0.680849	0.680849	0.494458	0.494458	1	NaN
geneid.ENSG00000003756	0.912833	0.915062	0.911875	0.911585	0.749395	0.748846	1	1	1
geneid.ENSG00000003987	0.821445	0.827354	0.444638	0.840166	0.313255	0.638087	0.224771	0.224771	0.858875
geneid.ENSG00000003989	0.963842	0.944875	0.907629	0.931129	0.748787	0.767661	0.899294	0.899294	0.901446
geneid.ENSG00000004059	0.874643	0.874643	0.873774	0.873774	0.692587	0.692587	1	NaN
geneid.ENSG00000004139	0.890915	0.864215	0.907326	0.890077	0.734485	0.704333	0.646618	0.646618	0.637744
geneid.ENSG00000004142	0.830137	0.830137	0.822434	0.822434	0.649539	0.649539	1	NaN
geneid.ENSG00000004399	0.951474	0.952244	0.973487	0.970282	0.856312	0.848169	0.593075	0.593075	0.481037
geneid.ENSG00000004455	0.61644	0.61644	0.587208	0.587208	0.415703	0.415703	1	NaN
geneid.ENSG00000004468	0.97972	0.980134	0.569587	0.927338	0.42789	0.784166	0.706732	0.706732	0.594904
geneid.ENSG00000004478	0.869247	0.886804	0.906901	0.906294	0.742833	0.74181	0.112502	0.112502	0.0148148
geneid.ENSG00000004487	0.906963	0.906963	0.894067	0.894067	0.716559	0.716559	1	NaN
geneid.ENSG00000004534	0.884785	0.884785	0.880168	0.880168	0.696347	0.696347	0.406689	NaN	0
geneid.ENSG00000004660	0.684309	0.651925	0.683762	0.653424	0.49026	0.467308	0.268292	0.268292	0.232364
geneid.ENSG00000004700	0.911971	0.911971	0.899803	0.899803	0.729606	0.729606	1	NaN
geneid.ENSG00000004766	0.834232	0.834232	0.817018	0.817018	0.627122	0.627122	0.106004	NaN	0
geneid.ENSG00000004776	0.939094	0.960792	0.385601	0.942924	0.272949	0.807859	0.675382	0.675382	0.927485
geneid.ENSG00000004777	0.479212	0.4585	0.486458	0.467548	0.33362	0.318531	0.0689354	0.0689354	0.040103
geneid.ENSG00000004779	0.843502	0.843502	0.842975	0.842975	0.662338	0.662338	1	NaN
geneid.ENSG00000004799	0.975141	0.968995	0.854894	0.902258	0.684934	0.742455	0.763144	0.763144	0.88677
geneid.ENSG00000004809	0.975137	0.954224	0.32292	0.952085	0.283831	0.848052	0.921539	0.921539	0.857143
geneid.ENSG00000004838	0.660301	0.795539	0.410696	0.586495	0.286122	0.422447	0.282565	0.282565	0.790828
geneid.ENSG00000004846	0.940319	0.975883	0.108551	0.972804	0.0855998	0.864528	0.741261	0.741261	0.983259
geneid.ENSG00000004848	0.91714	0.94548	0.67537	0.900166	0.547347	0.75313	0.464168	0.464168	0.244604
geneid.ENSG00000004864	0.941664	0.934334	0.929941	0.928308	0.778771	0.775364	0.880945	0.880945	0.777778
geneid.ENSG00000004866	0.887878	0.8679	0.835419	0.827063	0.656948	0.645796	0.770281	0.770281	0.6
geneid.ENSG00000004897	0.858618	0.858618	0.840249	0.840249	0.652108	0.652108	1	NaN
geneid.ENSG00000004939	0.852925	0.984679	0.103134	0.830303	0.0825267	0.688889	0.772891	0.772891	0.9956
geneid.ENSG00000004948	0.876381	0.952881	0.299665	0.795489	0.236665	0.673684	0.687187	0.687187	0.899135
geneid.ENSG00000004961	0.918384	0.918384	0.916203	0.916203	0.754837	0.754837	1	NaN
geneid.ENSG00000004975	0.849431	0.849431	0.854385	0.854385	0.672343	0.672343	1	NaN
geneid.ENSG00000005001	0.910596	0.813236	0.739396	0.874059	0.558353	0.680658	0.827149	0.827149	0.839014
geneid.ENSG00000005007	0.754826	0.754826	0.75189	0.75189	0.56253	0.56253	1	NaN
geneid.ENSG00000005020	0.962683	0.93292	0.923706	0.91102	0.77783	0.755549	0.916204	0.916204	0.882298
geneid.ENSG00000005022	0.905997	0.905997	0.898583	0.898583	0.731681	0.731681	1	NaN
geneid.ENSG00000005059	0.916085	0.910519	0.910154	0.904325	0.749125	0.738647	0.707994	0.707994	0.849079
geneid.ENSG00000005073	0.968941	0.945445	0.905511	0.921651	0.756978	0.758907	0.899498	0.899498	0.895118
geneid.ENSG00000005075	0.755917	0.755917	0.753252	0.753252	0.564547	0.564547	1	NaN
geneid.ENSG00000005102	0.957572	0.959361	0.482538	0.904273	0.394312	0.756244	0.877962	0.877962	0.92526
geneid.ENSG00000005108	0.96711	0.900641	0.783239	0.855273	0.615775	0.699741	0.858525	0.858525	0.794631
geneid.ENSG00000005156	0.838406	0.838406	0.83132	0.83132	0.645249	0.645249	1	NaN
geneid.ENSG00000005175	0.833674	0.833674	0.810463	0.810463	0.622184	0.622184	1	NaN
geneid.ENSG00000005187	0.943114	0.897463	0.860271	0.862362	0.688403	0.685232	0.808266	0.808266	0.84329
geneid.ENSG00000005189	0.946875	0.941898	0.935517	0.93314	0.790028	0.785024	0.644292	0.644292	0.833959
geneid.ENSG00000005194	0.866042	0.866042	0.857573	0.857573	0.6762	0.6762	1	NaN
geneid.ENSG00000005206	0.741931	0.741931	0.721885	0.721885	0.533048	0.533048	0.0590896	NaN	0
geneid.ENSG00000005238	0.869572	0.869148	0.88066	0.880327	0.695582	0.695111	0.0337617	0.0337617	0.077591
geneid.ENSG00000005243	0.916598	0.88729	0.886237	0.901905	0.709405	0.72085	0.69478	0.69478	0.712762
geneid.ENSG00000005249	0.970046	0.966416	0.982609	0.972794	0.884064	0.856829	0.819601	0.819601	0.888071
geneid.ENSG00000005302	0.867651	0.867651	0.84035	0.84035	0.65465	0.65465	1	NaN
geneid.ENSG00000005339	0.805854	0.798577	0.804442	0.803799	0.613948	0.613102	0.70672	0.70672	0.5
geneid.ENSG00000005379	0.902662	0.892066	0.717526	0.80331	0.538724	0.6211	0.692462	0.692462	0.754561
geneid.ENSG00000005381	0.780219	0.622383	0.114359	0.512278	0.081071	0.503497	0.689697	0.689697	0.828156
geneid.ENSG00000005421	0.833265	0.854179	0.316094	0.75414	0.247625	0.578337	0.47945	0.47945	0.961283
geneid.ENSG00000005436	0.822487	0.818367	0.801933	0.801282	0.610795	0.609942	0.446234	0.446234	0.995624
geneid.ENSG00000005448	0.95817	0.95817	0.948764	0.948764	0.813076	0.813076	0.286152	NaN
geneid.ENSG00000005469	0.913717	0.905943	0.889313	0.875766	0.722078	0.701268	0.483582	0.483582	0.263158
geneid.ENSG00000005471	0.843765	0.703672	0.594934	0.594278	0.438129	0.450464	0.67478	0.67478	0.882655
geneid.ENSG00000005483	0.828072	0.828072	0.83564	0.83564	0.659525	0.659525	1	NaN
geneid.ENSG00000005486	0.851044	0.851044	0.845825	0.845825	0.68189	0.68189	1	NaN
geneid.ENSG00000005513	0.967688	0.92708	0.670431	0.861705	0.527065	0.67878	0.839919	0.839919	0.820627
geneid.ENSG00000005700	0.807321	0.807321	0.791474	0.791474	0.598239	0.598239	1	NaN
geneid.ENSG00000005801	0.869107	0.869107	0.861643	0.861643	0.677459	0.677459	1	NaN
geneid.ENSG00000005810	0.922928	0.922928	0.917835	0.917835	0.772719	0.772719	1	NaN
geneid.ENSG00000005812	0.883056	0.883056	0.86977	0.86977	0.690389	0.690389	1	NaN
geneid.ENSG00000005844	0.982962	0.978761	0.488601	0.974725	0.356842	0.867852	0.870457	0.870457	0.959748
geneid.ENSG00000005882	0.824205	0.819467	0.81365	0.797248	0.633371	0.613894	0.588179	0.588179	0.391584
geneid.ENSG00000005884	0.978947	0.982949	0.978012	0.977149	0.870994	0.870695	0.555512	0.555512	0.38189
geneid.ENSG00000005889	0.750398	0.750398	0.732997	0.732997	0.540675	0.540675	1	NaN
geneid.ENSG00000005893	0.914311	0.914311	0.925681	0.925681	0.76416	0.76416	1	NaN
geneid.ENSG00000005961	0.906254	0.979858	0.366049	0.673126	0.256215	0.509496	0.374639	0.374639	0.832768
geneid.ENSG00000005981	0.923167	0.933699	0.347786	0.93409	0.265565	0.782805	0.668606	0.668606	0.968575
geneid.ENSG00000006007	0.931076	0.931076	0.924368	0.924368	0.767732	0.767732	1	NaN
geneid.ENSG00000006015	0.780341	0.780341	0.774193	0.774193	0.592027	0.592027	1	NaN
geneid.ENSG00000006016	0.91759	0.923174	0.658556	0.663059	0.494079	0.497929	0.065505	0.065505	0.0195258
geneid.ENSG00000006025	0.791295	0.799006	0.814451	0.792979	0.618141	0.595672	0.194543	0.194543	0.0925267
geneid.ENSG00000006042	0.979088	0.97869	0.960042	0.962379	0.843103	0.846942	0.191455	0.191455	0.698889
geneid.ENSG00000006047	0.887209	0.887428	0.688324	0.68739	0.514028	0.513007	0.0262148	0.0262148	0.386214
geneid.ENSG00000006062	0.945582	0.943943	0.942289	0.940435	0.79169	0.787727	0.327123	0.327123	0.138636
geneid.ENSG00000006071	0.885336	0.878894	0.344065	0.730289	0.261463	0.550426	0.702251	0.702251	0.688382
geneid.ENSG00000006116	0.787602	0.91218	0.0931195	0.7	0.147561	0.6	1	1	1
geneid.ENSG00000006118	0.729413	0.726232	0.805419	0.803842	0.605427	0.603364	0.0540722	0.0540722	0.158789
geneid.ENSG00000006128	0.946208	0.938825	0.325119	0.884068	0.35752	0.753754	0.793684	0.793684	0.665529
geneid.ENSG00000006194	0.771353	0.771353	0.787411	0.787411	0.589178	0.589178	0.192139	NaN	0
geneid.ENSG00000006210	0.950154	0.934355	0.756899	0.901532	0.585166	0.738871	0.761504	0.761504	0.871859
geneid.ENSG00000006282	0.946344	0.934212	0.920841	0.91543	0.763076	0.75286	0.805486	0.805486	0.688527
geneid.ENSG00000006283	0.736307	0.864669	0.266508	0.744662	0.185446	0.569507	0.23163	0.23163	0.912088
geneid.ENSG00000006327	0.984541	0.982665	0.960066	0.956679	0.837302	0.830567	0.530695	0.530695	0.669612
geneid.ENSG00000006377	0.97364	0.964151	0.872541	0.93593	0.740367	0.785727	0.706545	0.706545	0.830601
geneid.ENSG00000006432	0.933789	0.886183	0.932804	0.878608	0.777763	0.700439	0.763975	0.763975	0.673239
geneid.ENSG00000006451	0.805141	0.805141	0.787379	0.787379	0.607055	0.607055	1	NaN
geneid.ENSG00000006453	0.984454	0.967652	0.973768	0.962687	0.864202	0.840288	0.926189	0.926189	0.900649
geneid.ENSG00000006459	0.926833	0.901984	0.91256	0.859868	0.748323	0.673626	0.682609	0.682609	0.653367
geneid.ENSG00000006468	0.94586	0.95331	0.928979	0.953703	0.778382	0.8127	0.710773	0.710773	0.679325
geneid.ENSG00000006530	0.933157	0.929357	0.913266	0.912695	0.751192	0.750124	0.575767	0.575767	0.498902
geneid.ENSG00000006534	0.902026	0.900514	0.914739	0.913976	0.742219	0.740752	0.134538	0.134538	0.565877
geneid.ENSG00000006555	0.89496	0.690446	0.782102	0.657347	0.602983	0.467447	0.188204	0.188204	0.705882
geneid.ENSG00000006576	0.848845	0.848845	0.833419	0.833419	0.647118	0.647118	1	NaN
geneid.ENSG00000006606	0.962604	0.938674	0.745303	0.882337	0.632718	0.711772	0.765757	0.765757	0.894117
geneid.ENSG00000006607	0.84928	0.84928	0.817102	0.817102	0.635638	0.635638	0.351624	NaN
geneid.ENSG00000006611	0.97271	0.96976	0.530953	0.962139	0.39633	0.83551	0.883589	0.883589	0.945045
geneid.ENSG00000006625	0.947923	0.947923	0.946508	0.946508	0.808775	0.808775	1	NaN
geneid.ENSG00000006634	0.917746	0.917746	0.893875	0.893875	0.725651	0.725651	0.351624	NaN
geneid.ENSG00000006638	0.934998	0.886548	0.796471	0.852749	0.622423	0.670821	0.712787	0.712787	0.594598
geneid.ENSG00000006652	0.927568	0.927568	0.923781	0.923781	0.766144	0.766144	1	NaN
geneid.ENSG00000006659	0.946862	0.970385	0.341091	0.93967	0.455378	0.806977	0.905854	0.905854	0.872714
geneid.ENSG00000006695	0.83716	0.83716	0.820178	0.820178	0.627363	0.627363	1	NaN
geneid.ENSG00000006704	0.97203	0.972364	0.959727	0.959616	0.837709	0.837583	0.124863	0.124863	0.935449
geneid.ENSG00000006712	0.832221	0.832221	0.776206	0.776206	0.594004	0.594004	1	NaN
geneid.ENSG00000006715	0.837927	0.837927	0.820553	0.820553	0.63679	0.63679	1	NaN
geneid.ENSG00000006740	0.906475	0.813721	0.846893	0.740515	0.656095	0.55097	0.754958	0.754958	0.81821
geneid.ENSG00000006744	0.895231	0.895231	0.89035	0.89035	0.721655	0.721655	1	NaN
geneid.ENSG00000006747	0.985125	0.973439	0.830534	0.962081	0.670524	0.83881	0.905253	0.905253	0.915075
geneid.ENSG00000006756	0.904993	0.89063	0.940457	0.908514	0.780347	0.735986	0.832148	0.832148	0.787075
geneid.ENSG00000006757	0.962125	0.929183	0.936399	0.911327	0.786812	0.752186	0.817417	0.817417	0.94125
geneid.ENSG00000006788	0.709385	0.982885	0.0982687	1	0.0981332		0.816049	0.816049	0.666667
geneid.ENSG00000006831	0.91659	0.91659	0.900023	0.900023	0.736911	0.736911	1	NaN
geneid.ENSG00000007001	0.281797		-0.0461943	-1	-0.0446022		0.351624	NaN
geneid.ENSG00000007038	0.989659	0.972644	0.549179	0.969502	0.426983	0.855266	0.940946	0.940946	0.969888
geneid.ENSG00000007047	0.80057	0.80057	0.803191	0.803191	0.607963	0.607963	0.351624	NaN
geneid.ENSG00000007062	0.985978	0.973549	0.766853	0.98423	0.606441	0.895408	0.906593	0.906593	0.884852
geneid.ENSG00000007080	0.765329	0.765329	0.76797	0.76797	0.575376	0.575376	1	NaN
geneid.ENSG00000007168	0.574638	0.574638	0.574624	0.574624	0.406615	0.406615	1	NaN
geneid.ENSG00000007171	0.292964	0.202924	0.0247826	-0.0783762	0.0181494	-0.0619754	0.198951	0.198951	0.0944887
geneid.ENSG00000007174	0.747457	0.846775	0.191507	0.747937	0.146336	0.570922	0.315031	0.315031	0.952747
geneid.ENSG00000007202	0.789138	0.789138	0.758376	0.758376	0.577264	0.577264	1	NaN
geneid.ENSG00000007216	0.520917	0.640904	0.107169	0.771429	0.118771	0.638095	0.657783	0.657783	0.867282
geneid.ENSG00000007237	0.980556	0.976	0.806593	0.949141	0.639965	0.81682	0.853073	0.853073	0.902285
geneid.ENSG00000007255	0.952248	0.949274	0.951804	0.950532	0.814374	0.811277	0.478068	0.478068	0.235294
geneid.ENSG00000007264	0.87782	0.878733	0.488058	0.831477	0.357846	0.665398	0.64503	0.64503	0.813605
geneid.ENSG00000007306	0.930912	0.969773	0.38871	0.923452	0.392359	0.776923	0.643517	0.643517	0.974388
geneid.ENSG00000007312	0.755744	0.699055	0.318484	0.764002	0.223145	0.597514	0.456527	0.456527	0.806143
geneid.ENSG00000007314	0.824266	0.886662	0.304107	0.743159	0.21688	0.572776	0.527531	0.527531	0.956618
geneid.ENSG00000007341	0.717079	0.713115	0.688733	0.686685	0.508683	0.506545	0.263428	0.263428	0.0714286
geneid.ENSG00000007350	0.888283	0.704184	0.405382	0.798003	0.315027	0.666371	0.864351	0.864351	0.87408
geneid.ENSG00000007372	0.98633	0.968519	0.909181	0.966328	0.763725	0.84213	0.932639	0.932639	0.93795
geneid.ENSG00000007376	0.679923	0.679923	0.687665	0.687665	0.500724	0.500724	0.286152	NaN	0
geneid.ENSG00000007384	0.878711	0.871977	0.924849	0.922954	0.755284	0.751426	0.254058	0.254058	0.760637
geneid.ENSG00000007392	0.907621	0.903374	0.8963	0.895959	0.72301	0.722403	1	1	1
geneid.ENSG00000007402	0.921772	0.937273	0.547777	0.606437	0.398414	0.446718	0.240399	0.240399	0.205053
geneid.ENSG00000007516	0.739032	0.638444	0.57935	0.407132	0.416119	0.270035	0.426027	0.426027	0.421067
geneid.ENSG00000007520	0.803457	0.803457	0.791481	0.791481	0.605975	0.605975	1	NaN
geneid.ENSG00000007541	0.406654	0.406654	0.362768	0.362768	0.24822	0.24822	0.0917465	NaN	0
geneid.ENSG00000007866	0.930354	0.90972	0.947851	0.925442	0.798192	0.760082	0.798883	0.798883	0.736507
geneid.ENSG00000007908	0.653676	-0.50274	0.100363	-0.8	0.105235		0.86555	0.86555	0.75
geneid.ENSG00000007923	0.767308	0.767308	0.768513	0.768513	0.584998	0.584998	1	NaN
geneid.ENSG00000007933	0.967987	0.968138	0.342042	0.947538	0.296736	0.831699	0.778893	0.778893	0.978507
geneid.ENSG00000007944	0.977705	0.975013	0.972049	0.970359	0.868235	0.863581	0.5892	0.5892	0.964326
geneid.ENSG00000007952	0.95246	0.939976	0.219792	0.92685	0.162418	0.782241	0.924612	0.924612	0.882574
geneid.ENSG00000007968	0.932121	0.929909	0.93785	0.923033	0.782471	0.755934	0.625543	0.625543	0.56
geneid.ENSG00000008018	0.865312	0.865312	0.875639	0.875639	0.696708	0.696708	1	NaN
geneid.ENSG00000008056	0.876213	0.763661	0.421734	0.7608	0.30025	0.569206	0.852531	0.852531	0.91549
geneid.ENSG00000008083	0.952482	0.951577	0.954723	0.954289	0.819381	0.818262	0.396621	0.396621	0.737925
geneid.ENSG00000008086	0.851735	0.751401	0.843175	0.583491	0.650738	0.427175	0.480444	0.480444	0.710231
geneid.ENSG00000008118	0.809246	0.952382	0.0516427	0.89491	0.0382609	0.746032	0.620862	0.620862	0.981195
geneid.ENSG00000008130	0.781123	0.781123	0.760431	0.760431	0.569815	0.569815	1	NaN
geneid.ENSG00000008196	0.988453	0.97848	0.295815	0.96024	0.236828	0.846531	0.944545	0.944545	0.935193
geneid.ENSG00000008197	0.840196	0.946232	0.113195	0.927273	0.206401	0.777778	0.893441	0.893441	0.8
geneid.ENSG00000008226	0.526191	0.898614	0.0632065	0.699301	0.0429098	0.545455	0.64301	0.64301	0.992308
geneid.ENSG00000008256	0.906122	0.919601	0.948916	0.9435	0.810516	0.800846	0.20612	0.20612	0.0822511
geneid.ENSG00000008277	0.898133	0.871438	0.912531	0.883787	0.738956	0.69834	0.274132	0.274132	0.439024
geneid.ENSG00000008282	0.94317	0.94317	0.928357	0.928357	0.777533	0.777533	1	NaN
geneid.ENSG00000008283	0.969352	0.969352	0.975723	0.975723	0.86925	0.86925	0.0689814	NaN
geneid.ENSG00000008294	0.868352	0.868352	0.85484	0.85484	0.671872	0.671872	1	NaN
geneid.ENSG00000008300	0.950594	0.950395	0.955144	0.954892	0.810438	0.809917	0.104054	0.104054	0.714599
geneid.ENSG00000008311	0.951718	0.909319	0.951159	0.902243	0.805174	0.731957	0.779237	0.779237	0.749045
geneid.ENSG00000008323	0.906607	0.854801	0.713727	0.873235	0.533176	0.684221	0.771045	0.771045	0.812984
geneid.ENSG00000008324	0.893729	0.893729	0.894991	0.894991	0.722946	0.722946	1	NaN
geneid.ENSG00000008382	0.878784	0.876395	0.871633	0.870788	0.687641	0.686284	0.533057	0.533057	0.285714
geneid.ENSG00000008394	0.984848	0.965933	0.978501	0.976388	0.878853	0.87942	0.9121	0.9121	0.886281
geneid.ENSG00000008405	0.924781	0.902139	0.90467	0.890724	0.739103	0.716217	1	1	1
geneid.ENSG00000008438	0.0292315		0.00994752		0.00752032		0.406689	NaN
geneid.ENSG00000008441	0.874949	0.86992	0.919119	0.915905	0.750456	0.744282	0.336182	0.336182	0.747368
geneid.ENSG00000008513	0.949753	0.941242	0.960438	0.948248	0.834009	0.811551	0.750577	0.750577	0.74582
geneid.ENSG00000008516	0.305344	-0.0211802	0.109999	-0.256103	0.0752884	-0.176457	0.196632	0.196632	0.161346
geneid.ENSG00000008517	0.94149	0.950518	0.896125	0.943893	0.733681	0.797797	0.540293	0.540293	0.491101
geneid.ENSG00000008710	0.581843	0.586815	0.569948	0.569204	0.40426	0.403713	0.0248431	0.0248431	0.0017094
geneid.ENSG00000008735	0.67434	0.657371	0.465838	0.435409	0.326298	0.303252	0.215803	0.215803	0.32282
geneid.ENSG00000008838	0.852598	0.852598	0.817429	0.817429	0.626031	0.626031	0.406689	NaN	0
geneid.ENSG00000008853	0.888729	0.888353	0.86825	0.864857	0.689339	0.684254	0.377405	0.377405	0.405428
geneid.ENSG00000008869	0.770144	0.770144	0.759812	0.759812	0.560408	0.560408	0.406689	NaN
geneid.ENSG00000008952	0.7863	0.7863	0.77289	0.77289	0.579038	0.579038	1	NaN
geneid.ENSG00000008988	0.389088	0.389088	0.457494	0.457494	0.321337	0.321337	0.351624	NaN	0
geneid.ENSG00000009307	0.669882	0.669882	0.764107	0.764107	0.58517	0.58517	0.406689	NaN
geneid.ENSG00000009335	0.777046	0.776541	0.758016	0.757221	0.567809	0.566862	0.107601	0.107601	0.0126582
geneid.ENSG00000009413	0.896684	0.896684	0.884073	0.884073	0.710365	0.710365	0.264486	NaN
geneid.ENSG00000009694	0.908925	0.786528	0.668478	0.689982	0.501097	0.505398	0.4194	0.4194	0.886517
geneid.ENSG00000009709	0.948672	0.976995	0.167193	0.947819	0.134694	0.82037	0.791225	0.791225	0.980791
geneid.ENSG00000009724	0.107037	0.165625	0.0839154	-0.00293136	0.0555911	-0.0036604	0.0627418	0.0627418	0.78337
geneid.ENSG00000009765	0.883025	0.801711	0.296804	0.740333	0.239004	0.559086	0.647876	0.647876	0.959414
geneid.ENSG00000009780	0.732205	0.72813	0.707264	0.700962	0.520838	0.515002	0.172908	0.172908	0.0428365
geneid.ENSG00000009790	0.913601	0.936427	0.48076	0.600298	0.347028	0.442217	0.284109	0.284109	0.393173
geneid.ENSG00000009830	0.671657	0.671657	0.640277	0.640277	0.465245	0.465245	0.264486	NaN	0
geneid.ENSG00000009844	0.904634	0.904634	0.889556	0.889556	0.722038	0.722038	1	NaN
geneid.ENSG00000009950	0.779518	0.730271	0.553488	0.591042	0.393999	0.440289	0.48793	0.48793	0.602512
geneid.ENSG00000009954	0.811539	0.811539	0.806164	0.806164	0.616243	0.616243	1	NaN
geneid.ENSG00000010017	0.903417	0.903417	0.892	0.892	0.718527	0.718527	1	NaN
geneid.ENSG00000010030	0.786966	0.580281	0.640129	0.391973	0.463785	0.271638	0.580769	0.580769	0.676129
geneid.ENSG00000010072	0.656959	0.656959	0.646471	0.646471	0.461044	0.461044	0.264486	NaN	0
geneid.ENSG00000010165	0.91124	0.91124	0.901957	0.901957	0.736303	0.736303	1	NaN
geneid.ENSG00000010244	0.449261	0.449261	0.479131	0.479131	0.332778	0.332778	1	NaN
geneid.ENSG00000010256	0.858388	0.858388	0.850283	0.850283	0.662972	0.662972	1	NaN
geneid.ENSG00000010270	0.935348	0.936121	0.921885	0.920065	0.768149	0.764626	1	1	1
geneid.ENSG00000010278	0.987092	0.97971	0.973046	0.966636	0.859643	0.845027	0.780368	0.780368	0.641026
geneid.ENSG00000010292	0.850721	0.850721	0.803432	0.803432	0.619329	0.619329	1	NaN
geneid.ENSG00000010295	0.985006	0.971772	0.915926	0.953637	0.762656	0.814024	0.781881	0.781881	0.80036
geneid.ENSG00000010310	0.627557	0.534774	0.501235	0.402716	0.351714	0.28614	0.294463	0.294463	0.433805
geneid.ENSG00000010318	0.613234	0.620319	0.567199	0.565052	0.398253	0.396607	0.0575026	0.0575026	0.02836
geneid.ENSG00000010319	0.919518	0.852439	0.686945	0.790164	0.515345	0.59391	0.814659	0.814659	0.900882
geneid.ENSG00000010322	0.815154	0.815154	0.821	0.821	0.62838	0.62838	1	NaN
geneid.ENSG00000010327	0.807352	0.885706	0.133331	0.886923	0.0913088	0.726667	0.716297	0.716297	0.986696
geneid.ENSG00000010361	0.810845	0.733642	0.81399	0.749831	0.625864	0.559129	0.597173	0.597173	0.509002
geneid.ENSG00000010379	0.702266	0.675453	0.328592	0.337139	0.231636	0.225996	0.531179	0.531179	0.543561
geneid.ENSG00000010404	0.924083	0.923754	0.924263	0.924014	0.765858	0.765345	0.499179	0.499179	0.25
geneid.ENSG00000010438	0.927552	0.927552	0.692842	0.692842	0.528802	0.528802	-0.0152341	NaN
geneid.ENSG00000010539	0.876893	0.876893	0.870815	0.870815	0.690944	0.690944	1	NaN
geneid.ENSG00000010610	0.889102	0.898371	0.243939	0.250771	0.168404	0.17277	0.120344	0.120344	0.143981
geneid.ENSG00000010626	0.85358	0.851341	0.845355	0.842743	0.660565	0.657331	0.176495	0.176495	0.0434957
geneid.ENSG00000010671	0.97658	0.983257	0.416584	0.526204	0.297616	0.383943	0.290528	0.290528	0.208771
geneid.ENSG00000010704	0.934871	0.912018	0.945729	0.932507	0.799801	0.779846	0.642077	0.642077	0.813367
geneid.ENSG00000010803	0.892886	0.887852	0.8668	0.865481	0.68819	0.686153	0.597802	0.597802	0.597802
geneid.ENSG00000010810	0.970221	0.977643	0.986573	0.98489	0.898251	0.892858	0.503324	0.503324	0.315353
geneid.ENSG00000010818	0.899673	0.858722	0.894261	0.869603	0.726903	0.689058	0.763571	0.763571	0.682599
geneid.ENSG00000010932	0.779686	0.675628	0.202197	0.581538	0.186512	0.453333	0.642283	0.642283	0.457211
geneid.ENSG00000011007	0.915639	0.915639	0.906765	0.906765	0.741979	0.741979	1	NaN
geneid.ENSG00000011009	0.625272	0.625272	0.682467	0.682467	0.508007	0.508007	0.286152	NaN	0
geneid.ENSG00000011021	0.824137	0.824137	0.810609	0.810609	0.618978	0.618978	0.351624	NaN	0
geneid.ENSG00000011028	0.967036	0.967036	0.931127	0.931127	0.787157	0.787157	0.0153525	NaN
geneid.ENSG00000011083	0.115967	-0.021373	-0.0213945	-0.0269276	-0.0186414	-0.0239088	0.113288	0.113288	0.0310207
geneid.ENSG00000011105	0.844294	0.839378	0.883014	0.849468	0.700141	0.65966	0.549056	0.549056	0.40309
geneid.ENSG00000011114	0.838982	0.838982	0.814818	0.814818	0.631134	0.631134	1	NaN
geneid.ENSG00000011132	0.76475	0.76475	0.727615	0.727615	0.54347	0.54347	0.209582	NaN	0
geneid.ENSG00000011143	0.692237	0.695435	0.698316	0.69462	0.522708	0.518976	0.267105	0.267105	0.0940926
geneid.ENSG00000011198	0.931588	0.929229	0.923798	0.923045	0.766326	0.764809	0.527609	0.527609	0.373897
geneid.ENSG00000011201	0.949386	0.924549	0.827686	0.904624	0.658312	0.736334	0.717042	0.717042	0.645833
geneid.ENSG00000011243	0.729192	0.729192	0.732148	0.732148	0.5359	0.5359	0.0678472	NaN	0
geneid.ENSG00000011258	0.907208	0.906084	0.901221	0.900572	0.72938	0.728202	0.66557	0.66557	0.66557
geneid.ENSG00000011260	0.917528	0.917528	0.902388	0.902388	0.738318	0.738318	1	NaN
geneid.ENSG00000011275	0.836456	0.835441	0.81377	0.813158	0.626901	0.626083	1	1	1
geneid.ENSG00000011295	0.929434	0.929434	0.92469	0.92469	0.761786	0.761786	1	NaN
geneid.ENSG00000011304	0.773323	0.773323	0.763035	0.763035	0.570445	0.570445	1	NaN
geneid.ENSG00000011332	0.858626	0.858465	0.797899	0.796656	0.608872	0.607584	0.101881	0.101881	0.705818
geneid.ENSG00000011347	0.737996	0.623509	0.62583	0.579777	0.443979	0.407892	0.460424	0.460424	0.581255
geneid.ENSG00000011376	0.900118	0.900118	0.896697	0.896697	0.722044	0.722044	1	NaN
geneid.ENSG00000011405	0.864905	0.864905	0.854258	0.854258	0.672084	0.672084	0.406689	NaN
geneid.ENSG00000011422	0.967692	0.966312	0.976242	0.975218	0.868446	0.865391	0.410679	0.410679	0.818879
geneid.ENSG00000011426	0.945508	0.945508	0.943764	0.943764	0.792681	0.792681	1	NaN
geneid.ENSG00000011451	0.739601	0.739601	0.721049	0.721049	0.530035	0.530035	1	NaN
geneid.ENSG00000011454	0.891637	0.891637	0.889879	0.889879	0.715163	0.715163	1	NaN
geneid.ENSG00000011465	0.960725	0.969279	0.505777	0.96251	0.373846	0.84714	0.629833	0.629833	0.882635
geneid.ENSG00000011478	0.793004	0.793201	0.782508	0.781917	0.588842	0.588243	0.0314884	0.0314884	0.00208333
geneid.ENSG00000011485	0.694021	0.694021	0.704327	0.704327	0.517191	0.517191	0.264486	NaN	0
geneid.ENSG00000011523	0.866863	0.866863	0.832255	0.832255	0.650102	0.650102	-0.00154813	0.00154813	-0.00218818
geneid.ENSG00000011566	0.88983	0.872951	0.818833	0.813998	0.636389	0.629986	0.697959	0.697959	0.613167
geneid.ENSG00000011590	0.889337	0.948859	0.130664	0.909684	0.0892565	0.761874	0.733428	0.733428	0.971719
geneid.ENSG00000011600	0.981446	0.989249	0.256045	0.985441	0.250107	0.91039	0.911364	0.911364	0.989631
geneid.ENSG00000011638	0.946331	0.94289	0.948109	0.941597	0.806313	0.793055	0.579978	0.579978	0.372512
geneid.ENSG00000011677	0.872022	0.766997	0.704662	0.686486	0.531667	0.49947	0.678112	0.678112	0.824723
geneid.ENSG00000012048	0.929815	0.928533	0.910687	0.910394	0.747427	0.746874	0.70672	0.70672	0.998906
geneid.ENSG00000012061	0.913234	0.913234	0.903757	0.903757	0.740297	0.740297	1	NaN
geneid.ENSG00000012124	0.942452	0.972668	0.654586	0.898657	0.489931	0.748137	0.55765	0.55765	0.774843
geneid.ENSG00000012171	0.920453	0.927408	0.887992	0.91756	0.722822	0.760341	0.53709	0.53709	0.47485
geneid.ENSG00000012174	0.88033	0.88033	0.881803	0.881803	0.704256	0.704256	0.351624	NaN
geneid.ENSG00000012211	0.748852	0.725193	0.745827	0.720232	0.552608	0.525447	0.452063	0.452063	0.25242
geneid.ENSG00000012223	0.89674	0.91965	0.388821	0.864501	0.306607	0.699289	0.759639	0.759639	0.624782
geneid.ENSG00000012232	0.859453	0.859453	0.839701	0.839701	0.656042	0.656042	0.0701553	NaN	0
geneid.ENSG00000012504	0.981997	0.974862	0.374681	0.963059	0.329788	0.838384	0.929225	0.929225	0.972663
geneid.ENSG00000012660	0.965185	0.965185	0.93812	0.93812	0.797186	0.797186	0.125144	NaN
geneid.ENSG00000012779	0.96346	0.957227	0.811285	0.944811	0.644964	0.799081	0.689082	0.689082	0.818057
geneid.ENSG00000012817	0.985101	0.908909	0.636338	0.893565	0.474347	0.719462	0.994725	0.994725	0.992537
geneid.ENSG00000012822	0.811324	0.811324	0.809221	0.809221	0.614307	0.614307	1	NaN
geneid.ENSG00000012963	0.920025	0.920025	0.907452	0.907452	0.742738	0.742738	1	NaN
geneid.ENSG00000012983	0.887314	0.887314	0.877257	0.877257	0.696244	0.696244	1	NaN
geneid.ENSG00000013016	0.954131	0.953844	0.9463	0.946191	0.799164	0.798873	0.0839957	0.0839957	0.6191
geneid.ENSG00000013275	0.90045	0.90045	0.876052	0.876052	0.70191	0.70191	1	NaN
geneid.ENSG00000013288	0.915683	0.914224	0.906541	0.905616	0.740996	0.739312	0.610354	0.610354	0.746707
geneid.ENSG00000013293	0.912005	0.898824	0.176609	0.88685	0.144445	0.710111	0.759633	0.759633	0.972727
geneid.ENSG00000013297	0.912518	0.879399	0.81458	0.833069	0.629027	0.656886	0.525574	0.525574	0.757161
geneid.ENSG00000013306	0.775649	0.775649	0.78139	0.78139	0.599971	0.599971	1	NaN
geneid.ENSG00000013364	0.977399	0.976562	0.971867	0.970389	0.86133	0.857846	0.417762	0.417762	0.201037
geneid.ENSG00000013374	0.87803	0.87803	0.840408	0.840408	0.663044	0.663044	0.351624	NaN
geneid.ENSG00000013375	0.917244	0.917244	0.904898	0.904898	0.73637	0.73637	1	NaN
geneid.ENSG00000013392	0.918887	0.915229	0.913288	0.910705	0.744716	0.739858	0.386107	0.386107	0.659048
geneid.ENSG00000013441	0.862967	0.862967	0.84622	0.84622	0.663173	0.663173	1	NaN
geneid.ENSG00000013503	0.873448	0.873448	0.869866	0.869866	0.688823	0.688823	0.351624	NaN
geneid.ENSG00000013523	0.823512	0.823512	0.817247	0.817247	0.634477	0.634477	0.406689	NaN
geneid.ENSG00000013561	0.886365	0.886365	0.883729	0.883729	0.704982	0.704982	1	NaN
geneid.ENSG00000013563	0.941571	0.939385	0.937088	0.936674	0.791649	0.790739	1	1	1
geneid.ENSG00000013573	0.923886	0.923886	0.91543	0.91543	0.755281	0.755281	-0.00109409	0.00109409	-0.00109409
geneid.ENSG00000013583	0.967036	0.962942	0.95918	0.95505	0.837875	0.827595	0.935318	0.935318	0.995485
geneid.ENSG00000013588	0.982562	0.981933	0.960604	0.9644	0.834367	0.840764	0.268856	0.268856	0.696894
geneid.ENSG00000013619	0.964624	0.957347	0.938046	0.951705	0.789388	0.805034	0.567074	0.567074	0.668571
geneid.ENSG00000013725	0.865765	0.908464	0.294832	0.449984	0.20765	0.303327	0.554987	0.554987	0.626944
geneid.ENSG00000013810	0.880388	0.880388	0.874745	0.874745	0.696252	0.696252	1	NaN
geneid.ENSG00000014123	0.827353	0.827353	0.796815	0.796815	0.610206	0.610206	1	NaN
geneid.ENSG00000014138	0.87069	0.87069	0.887596	0.887596	0.710932	0.710932	1	NaN
geneid.ENSG00000014164	0.709837	0.707587	0.715625	0.714692	0.522328	0.521285	0.00608998	0.00608998	0.00112994
geneid.ENSG00000014216	0.921427	0.921427	0.902464	0.902464	0.735975	0.735975	0.313983	NaN	0
geneid.ENSG00000014257	0.952132	0.934892	0.77608	0.880182	0.608666	0.708125	0.843076	0.843076	0.889757
geneid.ENSG00000014641	0.867729	0.867729	0.853279	0.853279	0.677901	0.677901	1	NaN
geneid.ENSG00000014824	0.792288	0.792288	0.771905	0.771905	0.584412	0.584412	0.406689	NaN
geneid.ENSG00000014914	0.960735	0.951504	0.962855	0.955545	0.832373	0.818276	0.621404	0.621404	0.830727
geneid.ENSG00000014919	0.871243	0.871243	0.869756	0.869756	0.684689	0.684689	1	NaN
geneid.ENSG00000015133	0.94347	0.947209	0.966313	0.947787	0.840867	0.806364	0.537675	0.537675	0.420398
geneid.ENSG00000015153	0.838228	0.838228	0.806811	0.806811	0.61876	0.61876	1	NaN
geneid.ENSG00000015171	0.942548	0.92801	0.910387	0.907078	0.749291	0.743317	0.884933	0.884933	0.996681
geneid.ENSG00000015285	0.935665	0.93864	0.592969	0.660777	0.433353	0.486814	0.320146	0.320146	0.280686
geneid.ENSG00000015413	0.934932	0.961022	0.327186	0.911739	0.237529	0.771762	0.690536	0.690536	0.90412
geneid.ENSG00000015475	0.939731	0.929414	0.919784	0.917915	0.762752	0.759125	0.934899	0.934899	0.875
geneid.ENSG00000015479	0.674774	0.674774	0.668172	0.668172	0.48686	0.48686	1	NaN
geneid.ENSG00000015520	0.774488	0.852723	0.286459	0.783256	0.199415	0.605427	0.39681	0.39681	0.944751
geneid.ENSG00000015532	0.786737	0.785239	0.787447	0.786748	0.589868	0.588974	0.0253756	0.0253756	0.00173611
geneid.ENSG00000015592	0.906437	0.951607	0.154209	0.826454	0.120956	0.687179	0.686052	0.686052	0.791944
geneid.ENSG00000015676	0.717919	0.717919	0.705738	0.705738	0.521954	0.521954	0.0144125	NaN	0
geneid.ENSG00000016082	0.943789	0.95222	0.872112	0.935913	0.740364	0.793929	0.607873	0.607873	0.503876
geneid.ENSG00000016391	0.947417	0.943992	0.8696	0.928435	0.705047	0.771767	0.614463	0.614463	0.751026
geneid.ENSG00000016402	0.973286	0.96565	0.76923	0.959404	0.614837	0.829009	0.792988	0.792988	0.890485
geneid.ENSG00000016490	0.91155	0.955654	0.0269362	0.954225	0.0277044	0.904762	0.669715	0.669715	0.454545
geneid.ENSG00000016602	0.936667	0.943038	0.235338	0.942105	0.226865	0.824561	0.913003	0.913003	0.887774
geneid.ENSG00000016864	0.899129	0.899129	0.892116	0.892116	0.71615	0.71615	1	NaN
geneid.ENSG00000017260	0.841768	0.841768	0.820772	0.820772	0.630871	0.630871	1	NaN
geneid.ENSG00000017427	0.937719	0.896822	0.492618	0.898192	0.370626	0.715145	0.727254	0.727254	0.950058
geneid.ENSG00000017483	0.97341	0.955982	0.819322	0.947891	0.651894	0.813637	0.869616	0.869616	0.893194
geneid.ENSG00000017797	0.887827	0.887827	0.873954	0.873954	0.694191	0.694191	1	NaN
geneid.ENSG00000018189	0.940601	0.939634	0.930184	0.929493	0.780579	0.779151	0.564558	0.564558	0.42747
geneid.ENSG00000018236	0.957992	0.957063	0.755742	0.952499	0.588431	0.810023	0.677982	0.677982	0.841146
geneid.ENSG00000018280	0.330933	0.381247	0.164381	0.537073	0.111228	0.381818	0.132864	NaN
geneid.ENSG00000018408	0.991119	0.980008	0.980531	0.97748	0.883927	0.879074	0.945196	0.945196	0.919866
geneid.ENSG00000018510	0.890176	0.864511	0.815947	0.812278	0.632569	0.627731	0.800164	0.800164	0.748897
geneid.ENSG00000018610	0.810232	0.810232	0.808833	0.808833	0.616234	0.616234	1	NaN
geneid.ENSG00000018625	0.852131	0.935834	0.183562	0.884444	0.134732	0.710769	0.614667	0.614667	0.98232
geneid.ENSG00000018699	0.881199	0.881199	0.875139	0.875139	0.695043	0.695043	1	NaN
geneid.ENSG00000018869	0.856293	0.803347	0.818882	0.781932	0.639865	0.596933	0.433387	0.433387	0.446625
geneid.ENSG00000019102	0.898698	0.940865	0.320237	0.904359	0.235133	0.751235	0.721203	0.721203	0.95752
geneid.ENSG00000019144	0.586383	0.51738	0.642596	0.591613	0.457181	0.413559	0.292366	0.292366	0.232385
geneid.ENSG00000019169	0.81881	0.897282	0.332167	0.6654	0.293542	0.499556	0.724405	0.724405	0.879661
geneid.ENSG00000019186	0.986261	0.970879	0.790659	0.972822	0.629393	0.863609	0.867252	0.867252	0.924419
geneid.ENSG00000019485	0.721431	0.645468	0.710836	0.583862	0.51955	0.417499	0.190087	0.190087	0.261166
geneid.ENSG00000019505	0.987532	0.980145	0.727753	0.965939	0.56789	0.849665	0.925253	0.925253	0.899531
geneid.ENSG00000019549	0.980659	0.977545	0.945508	0.985117	0.825557	0.899855	0.823981	0.823981	0.850174
geneid.ENSG00000019582	0.926818	0.926431	0.872045	0.872407	0.709513	0.709609	0.0543278	0.0543278	0.249724
geneid.ENSG00000019991	0.976344	0.985399	0.499363	0.976737	0.366517	0.876378	0.745216	0.745216	0.92176
geneid.ENSG00000019995	0.869471	0.86729	0.837755	0.837222	0.652545	0.651784	1	1	1
geneid.ENSG00000020129	0.678409	0.678409	0.68719	0.68719	0.500029	0.500029	-0.0245049	NaN	0
geneid.ENSG00000020181	0.960306	0.949006	0.865374	0.910089	0.698694	0.751655	0.676716	0.676716	0.658162
geneid.ENSG00000020256	0.798351	0.798351	0.783358	0.783358	0.593898	0.593898	1	NaN
geneid.ENSG00000020577	0.905102	0.905705	0.938419	0.919052	0.776275	0.751276	0.409972	0.409972	0.356282
geneid.ENSG00000020633	0.983891	0.967646	0.927524	0.965427	0.788462	0.837157	0.926422	0.926422	0.92678
geneid.ENSG00000020922	0.844008	0.844008	0.854824	0.854824	0.668069	0.668069	0.00970597	NaN	0
geneid.ENSG00000021300	0.957347	0.954707	0.892062	0.93234	0.727473	0.777948	0.710861	0.710861	0.720872
geneid.ENSG00000021355	0.985387	0.97313	0.97876	0.970437	0.877752	0.85667	0.943158	0.943158	0.910026
geneid.ENSG00000021461	0.35077		0.13483		0.142208		1	1	1
geneid.ENSG00000021488	0.893249	0.923729	0.49716	0.524198	0.357168	0.37985	0.0880195	0.0880195	0.0321605
geneid.ENSG00000021574	0.783329	0.783329	0.770959	0.770959	0.574215	0.574215	1	NaN
geneid.ENSG00000021645	0.974357	0.919254	0.80978	0.919504	0.64603	0.763052	0.939521	0.939521	0.948844
geneid.ENSG00000021762	0.86153	0.886564	0.898403	0.881756	0.717668	0.69926	0.398217	0.398217	0.275364
geneid.ENSG00000021776	0.607415	0.607415	0.608917	0.608917	0.434385	0.434385	1	NaN
geneid.ENSG00000021826	0.97546	0.961987	0.930992	0.931187	0.780643	0.77527	0.849789	0.849789	0.85779
geneid.ENSG00000021852	0.609765	0.946788	0.0543119	0.771429	0.078796	0.6	0.912369	0.912369	0.998901
geneid.ENSG00000022267	0.990061	0.983783	0.973223	0.98308	0.872151	0.895817	0.922684	0.922684	0.938245
geneid.ENSG00000022277	0.447783	0.447783	0.428716	0.428716	0.292663	0.292663	0.00841673	NaN	0
geneid.ENSG00000022355	0.961073	0.961689	0.22693	0.919505	0.247051	0.764706	0.872775	0.872775	0.872775
geneid.ENSG00000022556	0.947248	0.897984	0.754032	0.895543	0.577054	0.728938	0.718765	0.718765	0.824611
geneid.ENSG00000022567	0.937047	0.930835	0.936271	0.930466	0.786055	0.774935	0.612707	0.612707	0.920317
geneid.ENSG00000022840	0.726407	0.726407	0.669889	0.669889	0.491763	0.491763	1	NaN
geneid.ENSG00000022976	0.876478	0.876615	0.873448	0.87304	0.691262	0.690676	0.20599	0.20599	0.0434783
geneid.ENSG00000023041	0.882884	0.882884	0.866532	0.866532	0.686435	0.686435	1	NaN
geneid.ENSG00000023171	0.974155	0.974627	0.902892	0.909072	0.747057	0.754068	0.190137	0.190137	0.488055
geneid.ENSG00000023191	0.873199	0.873199	0.858782	0.858782	0.679214	0.679214	1	NaN
geneid.ENSG00000023228	0.669455	0.669455	0.645714	0.645714	0.46738	0.46738	1	NaN
geneid.ENSG00000023287	0.84847	0.84847	0.837009	0.837009	0.647468	0.647468	0.406689	NaN
geneid.ENSG00000023318	0.731249	0.723844	0.683851	0.682813	0.509065	0.507989	1	1	1
geneid.ENSG00000023330	0.94811	0.94811	0.938976	0.938976	0.795651	0.795651	1	NaN
geneid.ENSG00000023445	0.982582	0.978344	0.966448	0.974488	0.85051	0.866381	0.743744	0.743744	0.704545
geneid.ENSG00000023516	0.772976	0.767912	0.76492	0.764147	0.566679	0.565729	0.576718	0.576718	0.997812
geneid.ENSG00000023572	0.903018	0.903018	0.897104	0.897104	0.73187	0.73187	1	NaN
geneid.ENSG00000023608	0.967291	0.967291	0.96612	0.96612	0.84652	0.84652	0.313983	NaN
geneid.ENSG00000023697	0.930258	0.932493	0.919872	0.919609	0.762886	0.762366	1	1	1
geneid.ENSG00000023734	0.903261	0.903261	0.895585	0.895585	0.735575	0.735575	1	NaN
geneid.ENSG00000023839	0.982556	0.969452	0.816058	0.957457	0.647664	0.831541	0.878751	0.878751	0.90151
geneid.ENSG00000023892	0.959063	0.946317	0.946802	0.965231	0.809392	0.83632	0.816452	0.816452	0.811876
geneid.ENSG00000023902	0.974268	0.971803	0.977028	0.974954	0.871358	0.865058	0.662892	0.662892	0.529965
geneid.ENSG00000023909	0.910978	0.910978	0.901442	0.901442	0.730174	0.730174	1	NaN
geneid.ENSG00000024048	0.790052	0.790052	0.724805	0.724805	0.54109	0.54109	1	NaN
geneid.ENSG00000024422	0.949347	0.948921	0.942727	0.944205	0.799298	0.801433	0.140348	0.140348	0.696803
geneid.ENSG00000024526	0.902836	0.891301	0.88439	0.882086	0.708565	0.70474	0.772891	0.772891	0.9956
geneid.ENSG00000024862	0.947865	0.947865	0.944941	0.944941	0.802778	0.802778	0.406689	NaN
geneid.ENSG00000025039	0.980709	0.970865	0.974011	0.972942	0.863784	0.860125	0.71121	0.71121	0.812589
geneid.ENSG00000025156	0.892976	0.892976	0.887627	0.887627	0.708189	0.708189	0.406689	NaN	0
geneid.ENSG00000025293	0.802112	0.802112	0.76432	0.76432	0.579393	0.579393	1	NaN
geneid.ENSG00000025423	0.949072	0.917376	0.936211	0.87182	0.783037	0.693754	0.707237	0.707237	0.71382
geneid.ENSG00000025434	0.929829	0.928689	0.914337	0.911194	0.752586	0.747592	0.322432	0.322432	0.125096
geneid.ENSG00000025708	0.870498	0.879658	0.809255	0.858745	0.622548	0.67148	0.262816	0.262816	0.375312
geneid.ENSG00000025770	0.836213	0.836213	0.846791	0.846791	0.662241	0.662241	1	NaN
geneid.ENSG00000025772	0.897404	0.897404	0.890926	0.890926	0.726477	0.726477	1	NaN
geneid.ENSG00000025796	0.74353	0.74353	0.704929	0.704929	0.521635	0.521635	1	NaN
geneid.ENSG00000025800	0.643855	0.643855	0.601128	0.601128	0.427145	0.427145	1	NaN
geneid.ENSG00000026025	0.971198	0.968119	0.983452	0.98427	0.900116	0.900742	0.466254	0.466254	0.339188
geneid.ENSG00000026103	0.986128	0.980723	0.988446	0.983403	0.908545	0.889787	0.875316	0.875316	0.935027
geneid.ENSG00000026508	0.990036	0.987691	0.982476	0.979879	0.889795	0.885655	0.722326	0.722326	0.590791
geneid.ENSG00000026559	0.974398	0.946044	0.91309	0.948864	0.762592	0.804162	0.94309	0.94309	0.943754
geneid.ENSG00000026652	0.930895	0.910988	0.949661	0.914669	0.802528	0.745184	0.668692	0.668692	0.569659
geneid.ENSG00000026751	0.98012	0.987845	0.644018	0.963987	0.487121	0.851782	0.745489	0.745489	0.918919
geneid.ENSG00000026950	0.923728	0.917861	0.92499	0.921833	0.768322	0.762359	0.487276	0.487276	0.597795
geneid.ENSG00000027001	0.92326	0.92326	0.922687	0.922687	0.762393	0.762393	0.351624	NaN	0
geneid.ENSG00000027075	0.0340177	-0.105581	0.0115933	-0.133455	0.00790302	-0.0893913	-0.0231588	0.0231588	-0.0216858
geneid.ENSG00000027644	-0.0298901	-0.128442	-0.0180815	-0.073913	-0.0136233	-0.0507246	0.132864	NaN
geneid.ENSG00000027697	0.952659	0.952659	0.947797	0.947797	0.803508	0.803508	1	NaN
geneid.ENSG00000027847	0.88185	0.88185	0.871829	0.871829	0.691142	0.691142	0.22018	NaN	0
geneid.ENSG00000027869	0.961395	0.947634	0.914916	0.908924	0.754972	0.741853	0.840039	0.840039	0.841945
geneid.ENSG00000028116	0.928213	0.930953	0.899694	0.899042	0.735018	0.733994	0.227995	0.227995	0.961665
geneid.ENSG00000028137	0.973136	0.968157	0.891442	0.952303	0.735581	0.812733	0.742651	0.742651	0.811421
geneid.ENSG00000028203	0.868664	0.868664	0.858226	0.858226	0.672783	0.672783	1	NaN
geneid.ENSG00000028277	0.906113	0.915112	0.698908	0.851616	0.524549	0.669791	0.491243	0.491243	0.767836
geneid.ENSG00000028310	0.819355	0.819355	0.792993	0.792993	0.60057	0.60057	1	NaN
geneid.ENSG00000028528	0.851629	0.851629	0.846966	0.846966	0.679084	0.679084	1	NaN
geneid.ENSG00000028839	0.906115	0.906115	0.883851	0.883851	0.712299	0.712299	1	NaN
geneid.ENSG00000029153	0.977177	0.967327	0.973935	0.967381	0.865605	0.847234	0.840409	0.840409	0.957138
geneid.ENSG00000029363	0.634306	0.634306	0.622936	0.622936	0.443489	0.443489	1	NaN
geneid.ENSG00000029364	0.769413	0.769413	0.717008	0.717008	0.530352	0.530352	1	NaN
geneid.ENSG00000029534	0.925547	0.940268	0.754823	0.90707	0.577849	0.741612	0.523193	0.523193	0.751561
geneid.ENSG00000029559	0.884892	0.944915	0.407867	0.551666	0.41554	0.402597	0.615662	0.615662	0.88674
geneid.ENSG00000029639	0.919438	0.919438	0.911261	0.911261	0.743772	0.743772	1	NaN
geneid.ENSG00000029725	0.847738	0.847738	0.841532	0.841532	0.654304	0.654304	1	NaN
geneid.ENSG00000029993	0.746388	0.746388	0.726527	0.726527	0.540763	0.540763	0.406689	NaN
geneid.ENSG00000030066	0.801606	0.801606	0.794977	0.794977	0.601369	0.601369	1	NaN
geneid.ENSG00000030304	0.685536	0.852072	0.169091	0.801504	0.139155	0.631579	0.443269	0.443269	0.982437
geneid.ENSG00000030582	0.884442	0.884442	0.871281	0.871281	0.705041	0.705041	1	NaN
geneid.ENSG00000031003	0.870095	0.870095	0.870762	0.870762	0.69114	0.69114	1	NaN
geneid.ENSG00000031081	0.869605	0.774401	0.82504	0.749883	0.63086	0.556272	0.461754	0.461754	0.656051
geneid.ENSG00000031691	0.875042	0.8736	0.858544	0.858079	0.676288	0.675579	0.165857	0.165857	0.0285714
geneid.ENSG00000031698	0.91494	0.91494	0.913005	0.913005	0.753942	0.753942	1	NaN
geneid.ENSG00000031823	0.707919	0.707919	0.68182	0.68182	0.499054	0.499054	1	NaN
geneid.ENSG00000032219	0.807785	0.806385	0.807629	0.806997	0.611105	0.610257	0.70672	0.70672	0.5
geneid.ENSG00000032389	0.848194	0.838786	0.834112	0.833567	0.642935	0.642152	1	1	1
geneid.ENSG00000032444	0.803774	0.803774	0.782825	0.782825	0.58887	0.58887	0.286152	NaN	0
geneid.ENSG00000032742	0.854826	0.849446	0.833769	0.832125	0.645494	0.643179	0.383672	0.383672	0.98136
geneid.ENSG00000033011	0.741962	0.741962	0.735456	0.735456	0.54751	0.54751	0.0830343	NaN	0
geneid.ENSG00000033030	0.887152	0.887152	0.872735	0.872735	0.699701	0.699701	1	NaN
geneid.ENSG00000033050	0.89712	0.89712	0.89345	0.89345	0.725317	0.725317	1	NaN
geneid.ENSG00000033100	0.933585	0.933585	0.924024	0.924024	0.769926	0.769926	0.406689	NaN
geneid.ENSG00000033122	0.897612	0.851878	0.51872	0.813548	0.373392	0.658947	0.60353	0.60353	0.908714
geneid.ENSG00000033170	0.922501	0.919152	0.914933	0.913807	0.745813	0.743574	1	1	1
geneid.ENSG00000033178	0.761819	0.761819	0.722308	0.722308	0.53365	0.53365	1	NaN
geneid.ENSG00000033327	0.948999	0.948999	0.937302	0.937302	0.786938	0.786938	0.0353854	NaN
geneid.ENSG00000033627	0.837938	0.837938	0.797795	0.797795	0.632229	0.632229	0.120613	NaN
geneid.ENSG00000033800	0.780911	0.780911	0.779947	0.779947	0.591212	0.591212	1	NaN
geneid.ENSG00000033867	0.896555	0.896084	0.899886	0.896954	0.728014	0.723257	0.346287	0.346287	0.128571
geneid.ENSG00000034053	0.942336	0.940389	0.895883	0.90004	0.724208	0.727744	0.206608	0.206608	0.576271
geneid.ENSG00000034152	0.943208	0.9416	0.93161	0.931385	0.781479	0.781005	0.576718	0.576718	0.997812
geneid.ENSG00000034239	0.589288	0.782318	0.239058	0.733708	0.207876	0.529283	0.102696	0.102696	0.907002
geneid.ENSG00000034510	0.901875	0.901875	0.906143	0.906143	0.734334	0.734334	1	NaN
geneid.ENSG00000034533	0.816247	0.81267	0.799866	0.799209	0.609931	0.609076	0.352197	0.352197	0.992341
geneid.ENSG00000034677	0.94261	0.94261	0.926062	0.926062	0.777233	0.777233	1	NaN
geneid.ENSG00000034693	0.87854	0.87854	0.875657	0.875657	0.701382	0.701382	1	NaN
geneid.ENSG00000034713	0.876079	0.876079	0.866943	0.866943	0.690769	0.690769	1	NaN
geneid.ENSG00000034971	0.809856	0.942419	0.073063	0.158586	0.0749788	0.160043	0.160221	0.160221	0.0395137
geneid.ENSG00000035115	0.931344	0.931344	0.951497	0.951497	0.805267	0.805267	0.161906	NaN
geneid.ENSG00000035141	0.910575	0.910575	0.903721	0.903721	0.732411	0.732411	1	NaN
geneid.ENSG00000035403	0.866319	0.866319	0.92783	0.92783	0.761484	0.761484	0.209582	NaN
geneid.ENSG00000035499	0.931067	0.925494	0.906523	0.904974	0.743323	0.740516	0.719622	0.719622	0.830033
geneid.ENSG00000035664	0.873771	0.856536	0.75236	0.772352	0.573782	0.585655	0.642906	0.642906	0.705705
geneid.ENSG00000035681	0.939113	0.936783	0.913764	0.91291	0.755863	0.754253	0.773747	0.773747	0.6
geneid.ENSG00000035687	0.843067	0.843067	0.825213	0.825213	0.629216	0.629216	1	NaN
geneid.ENSG00000035720	0.989984	0.980806	0.436137	0.985805	0.359584	0.906895	0.967684	0.967684	0.951594
geneid.ENSG00000035862	0.986777	0.979938	0.983694	0.979818	0.894599	0.882877	0.903337	0.903337	0.94638
geneid.ENSG00000035928	0.875285	0.875285	0.867662	0.867662	0.688074	0.688074	1	NaN
geneid.ENSG00000036054	0.81179	0.81179	0.787995	0.787995	0.592409	0.592409	1	NaN
geneid.ENSG00000036257	0.675617	0.675617	0.667387	0.667387	0.493724	0.493724	1	NaN
geneid.ENSG00000036448	0.926614	0.910765	0.892208	0.821586	0.71667	0.633416	0.731713	0.731713	0.759341
geneid.ENSG00000036530	0.763952	0.738357	0.431591	0.255159	0.304311	0.159066	0.559723	0.559723	0.380981
geneid.ENSG00000036549	0.778952	0.778952	0.74142	0.74142	0.556086	0.556086	1	NaN
geneid.ENSG00000036565	0.956377	0.97063	0.278118	0.954834	0.237984	0.824916	0.856454	0.856454	0.983982
geneid.ENSG00000036672	0.896166	0.869603	0.796757	0.743855	0.607142	0.555197	0.555998	0.555998	0.716812
geneid.ENSG00000036828	0.667813	0.854497	0.132597	0.8	0.134782		0.86555	0.86555	0.998904
geneid.ENSG00000037042	0.891185	0.889425	0.88999	0.889629	0.715716	0.715093	0.154658	0.154658	0.320175
geneid.ENSG00000037280	0.645269	0.733664	0.307928	0.619519	0.217166	0.44953	0.0997857	0.0997857	0.821468
geneid.ENSG00000037474	0.906373	0.906373	0.902955	0.902955	0.729565	0.729565	1	NaN
geneid.ENSG00000037637	0.773966	0.773966	0.749651	0.749651	0.562933	0.562933	1	NaN
geneid.ENSG00000037749	0.581432	0.581432	0.569955	0.569955	0.401357	0.401357	1	NaN
geneid.ENSG00000037757	0.900885	0.900885	0.881533	0.881533	0.706732	0.706732	0.286152	NaN
geneid.ENSG00000037897	0.847208	0.847208	0.801427	0.801427	0.61494	0.61494	1	NaN
geneid.ENSG00000038002	0.942715	0.936096	0.929544	0.927902	0.774988	0.771517	0.731371	0.731371	0.538462
geneid.ENSG00000038210	0.842128	0.842128	0.833155	0.833155	0.64379	0.64379	1	NaN
geneid.ENSG00000038219	0.794028	0.794028	0.782695	0.782695	0.585225	0.585225	1	NaN
geneid.ENSG00000038274	0.872738	0.872738	0.835195	0.835195	0.645132	0.645132	1	NaN
geneid.ENSG00000038295	0.663419	0.814513	0.266134	0.760449	0.193982	0.566547	0.314399	0.314399	0.909392
geneid.ENSG00000038382	0.954111	0.952062	0.952622	0.95169	0.818337	0.816234	0.484751	0.484751	0.979098
geneid.ENSG00000038427	0.993481	0.986327	0.91222	0.989514	0.780551	0.910247	0.954064	0.954064	0.952745
geneid.ENSG00000038532	0.754968	0.754968	0.687424	0.687424	0.509826	0.509826	-0.0293497	NaN	0
geneid.ENSG00000038945	0.79722	0.826866	0.448546	0.833775	0.338412	0.630195	0.26001	0.26001	0.825749
geneid.ENSG00000039068	0.964289	0.920417	0.892365	0.895043	0.716222	0.725888	0.919501	0.919501	0.914711
geneid.ENSG00000039123	0.827262	0.827262	0.836691	0.836691	0.648751	0.648751	1	NaN
geneid.ENSG00000039139	0.853809	0.640332	0.864617	0.46335	0.668838	0.322478	0.656904	0.656904	0.656012
geneid.ENSG00000039319	0.806565	0.805405	0.753496	0.75269	0.565899	0.564972	0.200305	0.200305	0.0822259
geneid.ENSG00000039523	0.914599	0.914599	0.895199	0.895199	0.728475	0.728475	0.200322	NaN
geneid.ENSG00000039537	0.692054	0.938045	0.0992379	0.423048	0.104302	0.383424	0.262877	0.262877	0.0782609
geneid.ENSG00000039560	0.963894	0.927552	0.947774	0.92566	0.82135	0.787586	0.918858	0.918858	0.928614
geneid.ENSG00000039600	0.92667	0.939494	0.452876	0.887794	0.332499	0.719577	0.784145	0.784145	0.690058
geneid.ENSG00000039650	0.687295	0.687295	0.658327	0.658327	0.479313	0.479313	0.406689	NaN	0
geneid.ENSG00000039987	0.678483	0.775298	0.0512872	0.741758	0.0369799	0.538462	0.651403	0.651403	0.498893
geneid.ENSG00000040199	0.85527	0.850176	0.848575	0.843833	0.658235	0.651809	0.406068	0.406068	0.862631
geneid.ENSG00000040275	0.948396	0.948396	0.942661	0.942661	0.801792	0.801792	1	NaN
geneid.ENSG00000040341	0.784116	0.784116	0.761086	0.761086	0.571162	0.571162	0.406689	NaN	0
geneid.ENSG00000040487	0.872877	0.872877	0.86367	0.86367	0.680447	0.680447	0.406689	NaN
geneid.ENSG00000040531	0.884178	0.884178	0.867146	0.867146	0.688575	0.688575	-0.00154813	0.00154813	-0.00109529
geneid.ENSG00000040608	0.909947	0.881931	0.917398	0.874253	0.745156	0.687379	0.710284	0.710284	0.666501
geneid.ENSG00000040633	0.85513	0.85513	0.850098	0.850098	0.668114	0.668114	1	NaN
geneid.ENSG00000040731	0.969892	0.964886	0.522927	0.956933	0.416032	0.833942	0.751212	0.751212	0.604317
geneid.ENSG00000040933	0.904324	0.90515	0.854211	0.853732	0.676795	0.676101	0.130796	0.130796	0.0181818
geneid.ENSG00000041353	0.972644	0.945596	0.948801	0.938901	0.811194	0.788061	0.919068	0.919068	0.918421
geneid.ENSG00000041357	0.852905	0.852905	0.843327	0.843327	0.657372	0.657372	1	NaN
geneid.ENSG00000041515	0.777652	0.58335	0.307284	0.383045	0.215215	0.27138	0.795915	0.795915	0.748174
geneid.ENSG00000041802	0.861752	0.861752	0.854246	0.854246	0.66837	0.66837	1	NaN
geneid.ENSG00000041880	0.889175	0.889619	0.903984	0.900308	0.728855	0.723583	0.297051	0.297051	0.10219
geneid.ENSG00000041982	0.944184	0.92412	0.902906	0.951791	0.74279	0.810869	0.590699	0.590699	0.623586
geneid.ENSG00000041988	0.653023	0.653023	0.637482	0.637482	0.461771	0.461771	1	NaN
geneid.ENSG00000042062	0.946535	0.945974	0.654757	0.898935	0.487509	0.740178	0.805817	0.805817	0.909206
geneid.ENSG00000042088	0.897787	0.891449	0.896627	0.895604	0.722307	0.720485	1	1	1
geneid.ENSG00000042286	0.967136	0.957733	0.961268	0.954629	0.836231	0.821349	0.72048	0.72048	0.917506
geneid.ENSG00000042304	-0.00571728		0.00506954		0.00877373		1	NaN
geneid.ENSG00000042317	0.885925	0.872664	0.875358	0.867839	0.695918	0.6846	0.484716	0.484716	0.939799
geneid.ENSG00000042429	0.817511	0.817511	0.795655	0.795655	0.608361	0.608361	1	NaN
geneid.ENSG00000042445	0.905884	0.905884	0.896627	0.896627	0.745408	0.745408	1	NaN
geneid.ENSG00000042493	0.982969	0.981742	0.980757	0.978599	0.878695	0.874157	0.679699	0.679699	0.525875
geneid.ENSG00000042753	0.893714	0.893714	0.899472	0.899472	0.732054	0.732054	1	NaN
geneid.ENSG00000042781	0.882614	0.804165	0.007745	0.792857	0.00484284	0.6	0.746678	0.746678	0.746678
geneid.ENSG00000042813	0.38316		0.106767	1	0.183824		0.70672	0.70672	0.5
geneid.ENSG00000042832	0.798053	0.880047	0.323306	0.40016	0.227887	0.283611	0.291535	0.291535	0.133485
geneid.ENSG00000042980	0.95588	0.953344	0.785526	0.937929	0.615467	0.78446	0.657582	0.657582	0.828794
geneid.ENSG00000043039	0.754377	0.789934	0.506835	0.722788	0.363641	0.537138	0.400837	0.400837	0.714928
geneid.ENSG00000043093	0.668008	0.668008	0.613613	0.613613	0.441309	0.441309	1	NaN
geneid.ENSG00000043143	0.888889	0.895597	0.909345	0.904753	0.745105	0.737941	0.152727	0.152727	0.040404
geneid.ENSG00000043355	0.95141	0.953016	0.973802	0.968797	0.865194	0.852981	0.730434	0.730434	0.792512
geneid.ENSG00000043462	0.977434	0.975458	0.474118	0.979714	0.350138	0.881723	0.842471	0.842471	0.952736
geneid.ENSG00000043514	0.947729	0.947729	0.895105	0.895105	0.724959	0.724959	1	NaN
geneid.ENSG00000043591	0.942035	0.896344	0.880232	0.785085	0.711804	0.606541	0.740578	0.740578	0.624936
geneid.ENSG00000044012	0.70888	0.960429	0.165917	0.603571	0.263717	0.409524	0.362539	0.362539	0.985761
geneid.ENSG00000044090	0.820068	0.820068	0.820144	0.820144	0.628412	0.628412	0.286152	NaN
geneid.ENSG00000044115	0.954971	0.949521	0.927865	0.926457	0.789987	0.78743	0.557919	0.557919	0.315789
geneid.ENSG00000044446	0.888003	0.888003	0.880379	0.880379	0.702616	0.702616	0.184837	NaN	0
geneid.ENSG00000044459	0.90155	0.847109	0.908113	0.842894	0.73965	0.651529	0.697786	0.697786	0.58233
geneid.ENSG00000044524	0.896403	0.840442	0.607762	0.847876	0.458686	0.654404	0.529774	0.529774	0.875
geneid.ENSG00000044574	0.742858	0.742858	0.72667	0.72667	0.5415	0.5415	1	NaN
geneid.ENSG00000046604	0.990794	0.978434	0.982024	0.974843	0.884628	0.865288	0.987269	0.987269	0.990804
geneid.ENSG00000046647	0.923364	0.924	0.925614	0.925379	0.763295	0.762877	0.0532144	0.0532144	0.00392157
geneid.ENSG00000046651	0.921804	0.921035	0.911807	0.911518	0.749532	0.748988	0.70672	0.70672	0.5
geneid.ENSG00000046653	0.981643	0.970452	0.875632	0.953843	0.714623	0.825452	0.888444	0.888444	0.891669
geneid.ENSG00000046774	0.982556	0.985395	0.61948	0.729598	0.471391	0.569434	0.329073	0.329073	0.279809
geneid.ENSG00000046889	0.854911	0.780373	0.369295	0.787457	0.283336	0.594118	0.44924	0.44924	0.924107
geneid.ENSG00000047056	0.840474	0.840474	0.821926	0.821926	0.634051	0.634051	-0.00219178	0.00219178	-0.00109769
geneid.ENSG00000047188	0.83978	0.83978	0.818615	0.818615	0.629632	0.629632	1	NaN
geneid.ENSG00000047230	0.960999	0.932468	0.933414	0.921285	0.788564	0.765495	0.941628	0.941628	0.993064
geneid.ENSG00000047249	0.886015	0.886015	0.87986	0.87986	0.702518	0.702518	1	NaN
geneid.ENSG00000047315	0.869566	0.869566	0.860653	0.860653	0.676466	0.676466	1	NaN
geneid.ENSG00000047346	0.946513	0.946162	0.939646	0.939448	0.792992	0.792543	0.406682	0.406682	0.332237
geneid.ENSG00000047365	0.935566	0.864636	0.939585	0.874674	0.782352	0.689649	0.803738	0.803738	0.844303
geneid.ENSG00000047410	0.86936	0.86936	0.845678	0.845678	0.665887	0.665887	1	NaN
geneid.ENSG00000047457	0.985072	0.983456	0.670089	0.982021	0.512016	0.892493	0.809368	0.809368	0.923476
geneid.ENSG00000047578	0.742821	0.742821	0.72242	0.72242	0.534272	0.534272	0.406689	NaN
geneid.ENSG00000047579	0.9413	0.940458	0.935999	0.935789	0.785277	0.784806	1	1	1
geneid.ENSG00000047617	0.853248	0.899794	0.439274	0.794954	0.327511	0.603008	0.497168	0.497168	0.903737
geneid.ENSG00000047621	0.87374	0.87374	0.852411	0.852411	0.6689	0.6689	0.351624	NaN	0
geneid.ENSG00000047634	0.978654	0.952395	0.964574	0.946157	0.844592	0.80753	0.946779	0.946779	0.983355
geneid.ENSG00000047644	0.933752	0.90318	0.918666	0.905033	0.763005	0.738851	0.775749	0.775749	0.896426
geneid.ENSG00000047648	0.921055	0.857418	0.692644	0.820469	0.526657	0.637746	0.532853	0.532853	0.889655
geneid.ENSG00000047662	0.49759	0.300853	0.391751	0.162069	0.26835	0.108265	0.330069	0.330069	0.409908
geneid.ENSG00000047849	0.89449	0.89449	0.890928	0.890928	0.716366	0.716366	1	NaN
geneid.ENSG00000047932	0.893574	0.893574	0.871927	0.871927	0.690924	0.690924	1	NaN
geneid.ENSG00000047936	0.813	0.872771	0.229873	0.810474	0.169305	0.6295	0.56672	0.56672	0.949552
geneid.ENSG00000048028	0.903391	0.903391	0.889804	0.889804	0.717058	0.717058	1	NaN
geneid.ENSG00000048052	0.798621	0.783952	0.884042	0.838191	0.693864	0.651169	0.343741	0.343741	0.288744
geneid.ENSG00000048140	0.897439	0.897439	0.894658	0.894658	0.725633	0.725633	1	NaN
geneid.ENSG00000048162	0.922068	0.922068	0.923656	0.923656	0.767305	0.767305	1	NaN
geneid.ENSG00000048342	0.879512	0.867039	0.928075	0.890126	0.758308	0.70759	0.438848	0.438848	0.37613
geneid.ENSG00000048392	0.886061	0.886061	0.874229	0.874229	0.697748	0.697748	1	NaN
geneid.ENSG00000048405	0.604024	0.604024	0.568358	0.568358	0.403124	0.403124	1	NaN
geneid.ENSG00000048462	0.984088	0.963427	0.318497	0.989835	0.241231	0.920506	0.937151	0.937151	0.910105
geneid.ENSG00000048471	0.84922	0.852014	0.82484	0.814476	0.639762	0.629807	0.257255	0.257255	0.100337
geneid.ENSG00000048540	0.981189	0.974478	0.648713	0.950688	0.490885	0.810614	0.855762	0.855762	0.812664
geneid.ENSG00000048544	0.853398	0.853398	0.817703	0.817703	0.631172	0.631172	1	NaN
geneid.ENSG00000048545	0.900462	0.974838	0.117802	0.659341	0.122017	0.487179	0.815969	0.815969	0.815969
geneid.ENSG00000048649	0.784421	0.784421	0.718859	0.718859	0.536955	0.536955	1	NaN
geneid.ENSG00000048707	0.852269	0.852269	0.804051	0.804051	0.616193	0.616193	1	NaN
geneid.ENSG00000048740	0.988286	0.967689	0.917025	0.968572	0.777376	0.844974	0.960453	0.960453	0.960762
geneid.ENSG00000048828	0.871138	0.870026	0.852548	0.852063	0.66861	0.667883	0.576718	0.576718	0.333333
geneid.ENSG00000048991	0.812287	0.812287	0.817044	0.817044	0.622522	0.622522	1	NaN
geneid.ENSG00000049089	0.91494	0.909519	0.791093	0.82924	0.608818	0.64249	0.605419	0.605419	0.6459
geneid.ENSG00000049130	0.947061	0.943155	0.95636	0.939337	0.81826	0.796568	0.624414	0.624414	0.536585
geneid.ENSG00000049167	0.852211	0.852211	0.826749	0.826749	0.642845	0.642845	1	NaN
geneid.ENSG00000049192	0.955128	0.924503	0.87878	0.89178	0.70764	0.721285	0.781358	0.781358	0.841001
geneid.ENSG00000049239	0.838148	0.838148	0.856147	0.856147	0.664864	0.664864	-0.00598424	0.00598424	-0.0317287
geneid.ENSG00000049245	0.931881	0.929427	0.906686	0.906379	0.748666	0.748116	1	1	1
geneid.ENSG00000049246	0.905701	0.903976	0.934602	0.908829	0.773797	0.734405	0.480235	0.480235	0.387654
geneid.ENSG00000049247	0.874728	0.47858	0.571866	0.642578	0.553994	0.47302	0.866477	0.866477	0.932256
geneid.ENSG00000049249	0.931593	0.910892	0.700083	0.848739	0.541823	0.668525	0.615281	0.615281	0.872381
geneid.ENSG00000049283	0.977675	0.934078	0.811182	0.93261	0.641728	0.77946	0.920283	0.920283	0.93759
geneid.ENSG00000049323	0.983782	0.982245	0.977915	0.97905	0.873276	0.875022	0.431038	0.431038	0.785548
geneid.ENSG00000049540	0.926791	0.951509	0.26115	0.913643	0.183757	0.765989	0.728272	0.728272	0.914277
geneid.ENSG00000049541	0.948311	0.948311	0.933997	0.933997	0.789856	0.789856	1	NaN
geneid.ENSG00000049618	0.832095	0.824	0.812259	0.811022	0.623029	0.621374	0.816049	0.816049	0.666667
geneid.ENSG00000049656	0.948282	0.948282	0.933799	0.933799	0.781172	0.781172	1	NaN
geneid.ENSG00000049759	0.890226	0.882954	0.893903	0.882681	0.7235	0.706391	0.607823	0.607823	0.426997
geneid.ENSG00000049768	0.102674	0.945013	-0.0580255	0.547619	-0.0393847	0.428571	0.352197	0.352197	0.992341
geneid.ENSG00000049769	0.505872	0.345879	0.451176	0.275908	0.314643	0.194577	0.208086	0.208086	0.260783
geneid.ENSG00000049860	0.953093	0.954771	0.947426	0.947253	0.809659	0.809242	1	1	1
geneid.ENSG00000049883	0.827955	0.827955	0.820442	0.820442	0.638598	0.638598	0.406689	NaN
geneid.ENSG00000050030	0.940754	0.75889	0.543638	0.706395	0.444012	0.51382	0.802571	0.802571	0.71146
geneid.ENSG00000050130	0.881301	0.881301	0.877183	0.877183	0.699299	0.699299	1	NaN
geneid.ENSG00000050165	0.992187	0.984347	0.94341	0.992099	0.82788	0.922594	0.880416	0.880416	0.869397
geneid.ENSG00000050327	0.948144	0.948588	0.931827	0.931737	0.765129	0.764676	0.0914516	0.0914516	0.658617
geneid.ENSG00000050344	0.968553	0.9643	0.970685	0.965427	0.851674	0.839151	0.541474	0.541474	0.348039
geneid.ENSG00000050393	0.765457	0.765457	0.750704	0.750704	0.567344	0.567344	1	NaN
geneid.ENSG00000050405	0.98184	0.979929	0.979876	0.978859	0.879788	0.876012	0.881719	0.881719	0.934163
geneid.ENSG00000050426	0.921379	0.921379	0.919807	0.919807	0.756461	0.756461	1	NaN
geneid.ENSG00000050438	0.944558	0.951329	0.912427	0.917377	0.753206	0.762481	0.644477	0.644477	0.698334
geneid.ENSG00000050555	0.746015	0.652664	0.437199	0.61322	0.309395	0.434162	0.573277	0.573277	0.777224
geneid.ENSG00000050628	0.963613	0.982517	0.411359	0.963252	0.295779	0.844797	0.720061	0.720061	0.956322
geneid.ENSG00000050730	0.918213	0.847859	0.494787	0.812862	0.387634	0.652117	0.698177	0.698177	0.928309
geneid.ENSG00000050748	0.892231	0.892231	0.876906	0.876906	0.70731	0.70731	1	NaN
geneid.ENSG00000050767	0.950895	0.947458	0.426948	0.93262	0.321018	0.783784	0.864209	0.864209	0.80276
geneid.ENSG00000050820	0.816317	0.764044	0.853932	0.823501	0.662783	0.626898	0.570781	0.570781	0.481516
geneid.ENSG00000051009	0.864121	0.864121	0.819461	0.819461	0.63627	0.63627	1	NaN
geneid.ENSG00000051108	0.957173	0.957173	0.951658	0.951658	0.81988	0.81988	1	NaN
geneid.ENSG00000051128	0.872646	0.861295	0.879368	0.872537	0.717937	0.709281	0.332341	0.332341	0.311734
geneid.ENSG00000051180	0.928168	0.928168	0.929055	0.929055	0.777362	0.777362	1	NaN
geneid.ENSG00000051341	0.916657	0.916657	0.897611	0.897611	0.736976	0.736976	0.145446	NaN
geneid.ENSG00000051382	0.898389	0.898389	0.880078	0.880078	0.703055	0.703055	0.313983	NaN	0
geneid.ENSG00000051523	0.982711	0.982711	0.957194	0.957194	0.827492	0.827492	0.0451823	NaN
geneid.ENSG00000051620	0.870157	0.870157	0.908425	0.908425	0.741291	0.741291	0.22018	NaN
geneid.ENSG00000051825	0.893356	0.893356	0.878576	0.878576	0.703077	0.703077	1	NaN
geneid.ENSG00000052126	0.947191	0.935669	0.949998	0.941429	0.818726	0.80235	0.770356	0.770356	0.946474
geneid.ENSG00000052344	0.974329	0.955667	0.780389	0.949762	0.609443	0.817752	0.893496	0.893496	0.915808
geneid.ENSG00000052723	0.684775	0.675998	0.606905	0.605613	0.434709	0.43347	1	1	1
geneid.ENSG00000052749	0.851295	0.851295	0.848254	0.848254	0.669306	0.669306	0.313983	NaN	0
geneid.ENSG00000052795	0.935556	0.931027	0.934481	0.929056	0.788538	0.777512	0.512857	0.512857	0.931538
geneid.ENSG00000052802	0.952647	0.952647	0.953961	0.953961	0.81902	0.81902	1	NaN
geneid.ENSG00000052841	0.839862	0.827065	0.823066	0.822485	0.643126	0.642344	1	1	1
geneid.ENSG00000052850	0.0286833	0.0330234	-0.0791549	0.0429543	-0.0538998	0.0295151	-0.00988366	0.00988366	-0.0820569
geneid.ENSG00000053108	0.712711	0.842146	0.279722	0.709054	0.196048	0.524797	0.433374	0.433374	0.865079
geneid.ENSG00000053254	0.900525	0.900525	0.914356	0.914356	0.749781	0.749781	0.122824	NaN
geneid.ENSG00000053371	0.907633	0.907633	0.898345	0.898345	0.73181	0.73181	1	NaN
geneid.ENSG00000053372	0.865132	0.865132	0.852983	0.852983	0.67069	0.67069	1	NaN
geneid.ENSG00000053438	0.831634	0.919181	0.136742	0.250162	0.0938569	0.174878	0.225704	0.225704	0.64527
geneid.ENSG00000053501	0.862521	0.862521	0.853619	0.853619	0.667837	0.667837	1	NaN
geneid.ENSG00000053524	0.433256	0.49828	0.230281	0.379254	0.155255	0.258865	0.118128	0.118128	0.763996
geneid.ENSG00000053702	0.304848	0.429543	0.161196	0.155101	0.108216	0.108595	0.106686	0.106686	0.49835
geneid.ENSG00000053747	0.682567	0.491973	0.769565	0.589661	0.546922	0.418965	0.347539	0.347539	0.449409
geneid.ENSG00000053770	0.869019	0.869019	0.853653	0.853653	0.669737	0.669737	1	NaN
geneid.ENSG00000053900	0.845191	0.845191	0.824813	0.824813	0.638572	0.638572	1	NaN
geneid.ENSG00000053918	0.902865	0.904918	0.709046	0.748316	0.534229	0.571829	0.27695	0.27695	0.294726
geneid.ENSG00000054116	0.702832	0.702832	0.661599	0.661599	0.491148	0.491148	1	NaN
geneid.ENSG00000054118	0.67789	0.67789	0.658146	0.658146	0.480522	0.480522	1	NaN
geneid.ENSG00000054179	0.77855	0.576397	0.685544	0.511932	0.499517	0.357183	0.329417	0.329417	0.70771
geneid.ENSG00000054267	0.80289	0.80289	0.777949	0.777949	0.592893	0.592893	0.406689	NaN
geneid.ENSG00000054277	0.971835	0.970394	0.980422	0.978481	0.880084	0.873231	0.763459	0.763459	0.84237
geneid.ENSG00000054282	0.799086	0.799086	0.826403	0.826403	0.628093	0.628093	0.0976097	NaN	0
geneid.ENSG00000054356	0.873672	0.876622	0.383331	0.850149	0.270739	0.673443	0.666114	0.666114	0.841567
geneid.ENSG00000054392	0.931765	0.919291	0.930074	0.89427	0.769392	0.719544	0.679068	0.679068	0.628953
geneid.ENSG00000054523	0.866591	0.848235	0.802427	0.796481	0.629909	0.622557	0.587477	0.587477	0.88453
geneid.ENSG00000054598	0.960231	0.966338	0.981931	0.979267	0.888192	0.883026	0.474584	0.474584	0.757831
geneid.ENSG00000054611	0.868843	0.868843	0.867565	0.867565	0.681643	0.681643	1	NaN
geneid.ENSG00000054654	0.948209	0.941092	0.950087	0.945208	0.814411	0.80408	0.707863	0.707863	0.787353
geneid.ENSG00000054690	0.964428	0.938816	0.9574	0.935519	0.818951	0.779021	0.839041	0.839041	0.846771
geneid.ENSG00000054793	0.975413	0.971394	0.965206	0.959264	0.842364	0.832031	0.594438	0.594438	0.883392
geneid.ENSG00000054796	0.113076		0.058879		0.134166		1	NaN
geneid.ENSG00000054803	0.822949	0.724354	0.0777833	0.371429	0.110547	0.333333	0.912369	0.912369	0.998901
geneid.ENSG00000054938	0.490553	0.33482	0.123984	0.172961	0.0958804	0.164021	0.457274	0.457274	0.975798
geneid.ENSG00000054965	0.896178	0.896178	0.893098	0.893098	0.71896	0.71896	1	NaN
geneid.ENSG00000054967	0.78791	0.78791	0.772028	0.772028	0.582216	0.582216	0.406689	NaN
geneid.ENSG00000054983	0.978867	0.960283	0.968024	0.948615	0.849236	0.814006	0.935321	0.935321	0.956715
geneid.ENSG00000055044	0.919706	0.919706	0.90469	0.90469	0.739598	0.739598	1	NaN
geneid.ENSG00000055070	0.700408	0.700408	0.685783	0.685783	0.504982	0.504982	1	NaN
geneid.ENSG00000055118	0.970038	0.956417	0.875379	0.928488	0.707675	0.777076	0.735926	0.735926	0.702407
geneid.ENSG00000055130	0.914968	0.914968	0.897685	0.897685	0.729669	0.729669	1	NaN
geneid.ENSG00000055147	0.863652	0.863652	0.853012	0.853012	0.669807	0.669807	1	NaN
geneid.ENSG00000055163	0.981206	0.975924	0.974328	0.97392	0.8662	0.866324	0.832209	0.832209	0.771268
geneid.ENSG00000055208	0.83551	0.83551	0.812264	0.812264	0.618242	0.618242	1	NaN
geneid.ENSG00000055211	0.92113	0.923778	0.927594	0.927356	0.768153	0.767645	1	1	1
geneid.ENSG00000055332	0.667456	0.667456	0.590298	0.590298	0.422839	0.422839	0.351624	NaN
geneid.ENSG00000055483	0.851803	0.851803	0.845649	0.845649	0.6595	0.6595	1	NaN
geneid.ENSG00000055609	0.863429	0.863429	0.868797	0.868797	0.692912	0.692912	1	NaN
geneid.ENSG00000055732	0.978752	0.968689	0.947447	0.973863	0.815532	0.858353	0.705493	0.705493	0.763407
geneid.ENSG00000055917	0.697333	0.697333	0.699139	0.699139	0.503661	0.503661	1	NaN
geneid.ENSG00000055950	0.790706	0.790706	0.783416	0.783416	0.591346	0.591346	1	NaN
geneid.ENSG00000055955	0.582135	0.28406	0.488413	0.255152	0.340795	0.174725	0.456657	0.456657	0.735919
geneid.ENSG00000055957	0.339134	0.99638	0.0773387	1	0.0802706		0.576718	0.576718	0.997812
geneid.ENSG00000056050	0.880168	0.875809	0.859692	0.859231	0.682025	0.681328	0.70672	0.70672	0.998906
geneid.ENSG00000056097	0.617981	0.617981	0.643753	0.643753	0.468401	0.468401	1	NaN
geneid.ENSG00000056277	0.850262	0.848173	0.839674	0.838118	0.649038	0.64681	0.144857	0.144857	0.867325
geneid.ENSG00000056291	0.982031	0.963075	0.570452	0.959167	0.514787	0.828786	0.898541	0.898541	0.827586
geneid.ENSG00000056487	0.897476	0.906346	0.738546	0.848799	0.576065	0.674315	0.449336	0.449336	0.794152
geneid.ENSG00000056558	0.916665	0.947853	0.798875	0.836737	0.616237	0.663747	0.437025	0.437025	0.617157
geneid.ENSG00000056586	0.745569	0.745569	0.761411	0.761411	0.577513	0.577513	0.406689	NaN	0
geneid.ENSG00000056736	0.980815	0.975886	0.909335	0.967231	0.765093	0.849107	0.791534	0.791534	0.792926
geneid.ENSG00000056972	0.932972	0.932972	0.953814	0.953814	0.817629	0.817629	0.0917465	NaN
geneid.ENSG00000056998	0.972405	0.971376	0.88284	0.962132	0.731476	0.8333	0.924827	0.924827	0.928645
geneid.ENSG00000057019	0.975893	0.973221	0.979873	0.975865	0.87253	0.861425	0.707234	0.707234	0.561356
geneid.ENSG00000057149	0.979632	0.96775	0.425652	0.958854	0.367993	0.842941	0.868256	0.868256	0.977673
geneid.ENSG00000057252	0.903222	0.877403	0.853534	0.845578	0.676661	0.665223	0.690001	0.690001	0.514998
geneid.ENSG00000057294	0.965404	0.968054	0.949398	0.969873	0.816218	0.850823	0.816466	0.816466	0.779807
geneid.ENSG00000057468	0.785547	0.733954	0.324741	0.895604	0.230603	0.717949	0.389862	0.389862	0.153846
geneid.ENSG00000057593	0.807717	0.790952	0.209028	0.612936	0.165508	0.456321	0.557351	0.557351	0.663728
geneid.ENSG00000057608	0.792369	0.792369	0.781858	0.781858	0.584525	0.584525	1	NaN
geneid.ENSG00000057657	0.972756	0.970354	0.925565	0.92205	0.772744	0.769254	0.588434	0.588434	0.591845
geneid.ENSG00000057663	0.866621	0.866621	0.85047	0.85047	0.666533	0.666533	1	NaN
geneid.ENSG00000057704	0.981254	0.963561	0.9674	0.963382	0.851739	0.837856	0.792766	0.792766	0.812611
geneid.ENSG00000057757	0.850431	0.850431	0.83686	0.83686	0.653395	0.653395	1	NaN
geneid.ENSG00000057935	0.833937	0.832711	0.845569	0.845062	0.663763	0.66304	0.406682	0.406682	0.497809
geneid.ENSG00000058056	0.916135	0.90654	0.891464	0.888935	0.725568	0.721355	0.619821	0.619821	0.987885
geneid.ENSG00000058063	0.846408	0.840219	0.822755	0.819819	0.634768	0.630851	0.719622	0.719622	0.830033
geneid.ENSG00000058085	0.953615	0.947614	0.906395	0.96667	0.753633	0.840907	0.761266	0.761266	0.758285
geneid.ENSG00000058091	0.947025	0.943883	0.946651	0.944678	0.798551	0.794889	0.289355	0.289355	0.734792
geneid.ENSG00000058262	0.885239	0.885239	0.883677	0.883677	0.716082	0.716082	1	NaN
geneid.ENSG00000058272	0.754527	0.754527	0.720398	0.720398	0.532765	0.532765	1	NaN
geneid.ENSG00000058335	0.77175	0.738494	0.542571	0.649198	0.387259	0.475757	0.30445	0.30445	0.816555
geneid.ENSG00000058404	0.878256	0.890759	0.510983	0.874215	0.36846	0.693005	0.581883	0.581883	0.896632
geneid.ENSG00000058453	0.620362	0.627644	0.554805	0.555488	0.391149	0.39158	0.0307558	0.0307558	0.00858896
geneid.ENSG00000058600	0.93928	0.93928	0.932538	0.932538	0.779233	0.779233	1	NaN
geneid.ENSG00000058668	0.930324	0.930324	0.94683	0.94683	0.792807	0.792807	0.0939876	NaN
geneid.ENSG00000058673	0.566338	0.566338	0.522375	0.522375	0.368614	0.368614	1	NaN
geneid.ENSG00000058729	0.767188	0.767188	0.760894	0.760894	0.57503	0.57503	1	NaN
geneid.ENSG00000058799	0.916201	0.916201	0.900873	0.900873	0.73166	0.73166	1	NaN
geneid.ENSG00000058804	0.919784	0.919784	0.901593	0.901593	0.735327	0.735327	1	NaN
geneid.ENSG00000058866	0.858146	0.785142	0.827851	0.784591	0.635169	0.587926	0.393301	0.393301	0.590738
geneid.ENSG00000059122	0.7835	0.7835	0.764943	0.764943	0.574412	0.574412	-0.0018971	0.0018971	-0.00109649
geneid.ENSG00000059145	0.820038	0.820038	0.80694	0.80694	0.616608	0.616608	0.033818	NaN	0
geneid.ENSG00000059377	0.802787	0.861514	0.612908	0.739376	0.444787	0.553507	0.278271	0.278271	0.444444
geneid.ENSG00000059378	0.959873	0.944379	0.946703	0.940321	0.806108	0.791764	0.871159	0.871159	0.789551
geneid.ENSG00000059573	0.927337	0.927337	0.924358	0.924358	0.76582	0.76582	1	NaN
geneid.ENSG00000059588	0.922079	0.922079	0.915779	0.915779	0.74899	0.74899	1	NaN
geneid.ENSG00000059691	0.886831	0.886831	0.875976	0.875976	0.698992	0.698992	1	NaN
geneid.ENSG00000059728	0.935276	0.93219	0.928207	0.923818	0.771577	0.763505	0.389916	0.389916	0.896205
geneid.ENSG00000059758	0.893017	0.891666	0.874254	0.873841	0.693647	0.692975	1	1	1
geneid.ENSG00000059804	0.980658	0.968362	0.955471	0.964435	0.826206	0.841355	0.905517	0.905517	0.900689
geneid.ENSG00000059915	0.168521	0.35382	0.0416612	0.249172	0.0277158	0.16766	-0.00423518	NaN
geneid.ENSG00000060069	0.842435	0.842435	0.822124	0.822124	0.632096	0.632096	0.406689	NaN	0
geneid.ENSG00000060138	0.97637	0.968365	0.964786	0.960513	0.845419	0.834895	0.884777	0.884777	0.963121
geneid.ENSG00000060140	0.976233	0.946635	0.953413	0.943051	0.821406	0.792312	0.895305	0.895305	0.895412
geneid.ENSG00000060237	0.805434	0.805434	0.792092	0.792092	0.609065	0.609065	1	NaN
geneid.ENSG00000060303	0.136544	0.136544	0.226887	0.226887	0.231384	0.231384	-0.498909	NaN
geneid.ENSG00000060339	0.825862	0.825862	0.811035	0.811035	0.621162	0.621162	1	NaN
geneid.ENSG00000060491	0.723851	0.723851	0.716293	0.716293	0.530699	0.530699	1	NaN
geneid.ENSG00000060558	0.988047	0.983777	0.832607	0.971697	0.674878	0.856854	0.720555	0.720555	0.696281
geneid.ENSG00000060566	0.787945	0.917328	0.19236	0.825453	0.141212	0.616901	0.413914	0.413914	0.935698
geneid.ENSG00000060642	0.933359	0.931914	0.924481	0.924232	0.766794	0.766283	0.446234	0.446234	0.995624
geneid.ENSG00000060656	0.836565	0.816488	0.852202	0.839615	0.659011	0.641784	0.401602	0.401602	0.643859
geneid.ENSG00000060688	0.64918	0.64918	0.629496	0.629496	0.445592	0.445592	1	NaN
geneid.ENSG00000060709	0.96715	0.952643	0.437983	0.94356	0.329926	0.797194	0.863684	0.863684	0.964461
geneid.ENSG00000060718	0.983447	0.962328	0.585382	0.979162	0.438991	0.898463	0.955983	0.955983	0.969049
geneid.ENSG00000060749	0.897715	0.895636	0.875196	0.874786	0.700469	0.699813	0.499179	0.499179	0.996718
geneid.ENSG00000060762	0.944006	0.944006	0.941276	0.941276	0.798235	0.798235	1	NaN
geneid.ENSG00000060971	0.935597	0.933089	0.916527	0.916252	0.758306	0.757776	1	1	1
geneid.ENSG00000060982	0.987129	0.967854	0.974066	0.974514	0.866182	0.863905	0.974427	0.974427	0.982301
geneid.ENSG00000061273	0.777721	0.782791	0.779946	0.778141	0.589663	0.587886	0.11958	0.11958	0.0231276
geneid.ENSG00000061337	0.8077	0.656049	0.646849	0.645408	0.46668	0.459618	0.102957	0.102957	0.710209
geneid.ENSG00000061455	0.899295	0.87474	0.645134	0.790789	0.480622	0.60251	0.641088	0.641088	0.455424
geneid.ENSG00000061492	0.415663	0.162165	0.0751307	0	0.0946394	0.2	0.575767	0.575767	0.664474
geneid.ENSG00000061656	0.955195	0.938177	0.944645	0.919424	0.799518	0.758161	0.707672	0.707672	0.62988
geneid.ENSG00000061676	0.969645	0.913677	0.746951	0.673626	0.576585	0.505237	0.903533	0.903533	0.970156
geneid.ENSG00000061794	0.947234	0.947234	0.93811	0.93811	0.790476	0.790476	1	NaN
geneid.ENSG00000061918	0.986979	0.966758	0.923534	0.958309	0.790995	0.827424	0.932947	0.932947	0.932442
geneid.ENSG00000061936	0.80966	0.80966	0.807542	0.807542	0.619849	0.619849	1	NaN
geneid.ENSG00000061938	0.620157	0.621406	0.592164	0.59125	0.416429	0.415655	0.00861725	0.00861725	0.00225989
geneid.ENSG00000061987	0.662849	0.662849	0.64661	0.64661	0.470192	0.470192	0.127583	NaN	0
geneid.ENSG00000062038	0.981739	0.981771	0.870289	0.870645	0.714966	0.715339	0.0439734	0.0439734	0.46988
geneid.ENSG00000062096	0.486645	0.747209	0.00521671	0.0377772	0.00773236	0.0594341	0.088151	0.088151	0.0131926
geneid.ENSG00000062194	0.86107	0.86107	0.848226	0.848226	0.661004	0.661004	1	NaN
geneid.ENSG00000062282	0.972251	0.969972	0.971412	0.969661	0.854646	0.849492	0.374248	0.374248	0.782122
geneid.ENSG00000062370	0.926178	0.868004	0.889842	0.842058	0.719565	0.659973	0.524181	0.524181	0.757463
geneid.ENSG00000062524	0.864702	0.881088	0.556046	0.799418	0.402227	0.620412	0.439974	0.439974	0.823733
geneid.ENSG00000062598	0.878204	0.878204	0.876454	0.876454	0.708834	0.708834	1	NaN
geneid.ENSG00000062650	0.818043	0.818043	0.809449	0.809449	0.616021	0.616021	1	NaN
geneid.ENSG00000062716	0.960961	0.960961	0.959262	0.959262	0.832319	0.832319	1	NaN
geneid.ENSG00000062725	0.728954	0.728954	0.686562	0.686562	0.499068	0.499068	1	NaN
geneid.ENSG00000063015	0.888261	0.814456	0.212013	0.880143	0.147017	0.708991	0.793453	0.793453	0.830714
geneid.ENSG00000063127	0.884946	0.793728	0.705152	0.709618	0.527142	0.505455	0.724152	0.724152	0.795767
geneid.ENSG00000063176	0.859647	0.859647	0.84473	0.84473	0.655778	0.655778	0.406689	NaN
geneid.ENSG00000063177	0.484118	0.484118	0.502008	0.502008	0.353609	0.353609	1	NaN
geneid.ENSG00000063180	0.903217	0.907845	0.872705	0.857768	0.700982	0.683788	0.493417	0.493417	0.362253
geneid.ENSG00000063241	0.683913	0.683913	0.656463	0.656463	0.481477	0.481477	0.406689	NaN
geneid.ENSG00000063244	0.726061	0.726061	0.716752	0.716752	0.529016	0.529016	1	NaN
geneid.ENSG00000063245	0.339341	0.339341	0.352071	0.352071	0.244477	0.244477	-0.0100265	0.0100265	-0.00119332
geneid.ENSG00000063322	0.824304	0.824304	0.788708	0.788708	0.597787	0.597787	1	NaN
geneid.ENSG00000063438	0.973615	0.968721	0.963362	0.957171	0.843086	0.829779	0.777921	0.777921	0.824093
geneid.ENSG00000063515	-0.0195127		-0.059499		-0.0706278		1	NaN
geneid.ENSG00000063587	0.921158	0.918365	0.893137	0.891724	0.723884	0.721466	0.395363	0.395363	0.976948
geneid.ENSG00000063601	0.931364	0.927719	0.922878	0.92237	0.761458	0.760411	1	1	1
geneid.ENSG00000063660	0.958807	0.957931	0.973186	0.968008	0.854853	0.844033	0.708683	0.708683	0.585982
geneid.ENSG00000063761	0.862046	0.862046	0.850416	0.850416	0.665064	0.665064	0.157318	NaN
geneid.ENSG00000063854	0.856237	0.856237	0.844427	0.844427	0.660743	0.660743	1	NaN
geneid.ENSG00000063978	0.832913	0.832913	0.808683	0.808683	0.621384	0.621384	1	NaN
geneid.ENSG00000064012	0.94484	0.928337	0.911661	0.905038	0.749273	0.738007	0.728288	0.728288	0.802427
geneid.ENSG00000064042	0.982162	0.95851	0.971099	0.95912	0.851561	0.825298	0.922197	0.922197	0.906556
geneid.ENSG00000064102	0.897474	0.897474	0.886228	0.886228	0.715325	0.715325	1	NaN
geneid.ENSG00000064115	0.882652	0.882652	0.862598	0.862598	0.688382	0.688382	1	NaN
geneid.ENSG00000064195	0.917356	0.888033	0.66347	0.809172	0.50267	0.61985	0.735009	0.735009	0.892122
geneid.ENSG00000064199	0.949829	0.939909	0.942154	0.938199	0.800125	0.791465	0.820254	0.820254	0.713158
geneid.ENSG00000064201	0.886237	0.870467	0.302729	0.817567	0.217453	0.640142	0.729252	0.729252	0.818353
geneid.ENSG00000064205	0.968379	0.975037	0.599335	0.936413	0.449459	0.798679	0.822172	0.822172	0.93631
geneid.ENSG00000064218	0.935778	0.881386	0.450381	0.804181	0.442754	0.604878	0.767682	0.767682	0.623857
geneid.ENSG00000064225	0.973845	0.973143	0.94509	0.942629	0.806493	0.807742	0.605099	0.605099	0.648089
geneid.ENSG00000064270	0.970679	0.960135	0.776035	0.956219	0.610047	0.827267	0.865096	0.865096	0.904306
geneid.ENSG00000064300	0.953102	0.96669	0.598156	0.95149	0.445147	0.812176	0.713815	0.713815	0.875641
geneid.ENSG00000064309	0.810478	0.806597	0.807478	0.796378	0.607099	0.601337	0.150307	0.150307	0.267211
geneid.ENSG00000064313	0.889115	0.889115	0.877853	0.877853	0.70411	0.70411	1	NaN
geneid.ENSG00000064393	0.947872	0.94723	0.946028	0.945678	0.809676	0.808932	0.173603	0.173603	0.934283
geneid.ENSG00000064419	0.843171	0.843171	0.866549	0.866549	0.700418	0.700418	1	NaN
geneid.ENSG00000064490	0.835412	0.835412	0.838723	0.838723	0.649624	0.649624	1	NaN
geneid.ENSG00000064545	0.839202	0.839202	0.826871	0.826871	0.641637	0.641637	1	NaN
geneid.ENSG00000064547	0.839633	0.836833	0.864042	0.861937	0.668445	0.6652	0.225013	0.225013	0.458011
geneid.ENSG00000064601	0.943294	0.943294	0.934395	0.934395	0.791705	0.791705	1	NaN
geneid.ENSG00000064607	0.91693	0.91693	0.917963	0.917963	0.752781	0.752781	1	NaN
geneid.ENSG00000064651	0.954767	0.95707	0.929405	0.927521	0.782846	0.779054	0.682582	0.682582	0.990077
geneid.ENSG00000064652	0.945954	0.920634	0.917634	0.901675	0.762963	0.73595	0.867291	0.867291	0.860656
geneid.ENSG00000064655	0.953806	0.892917	0.709732	0.888802	0.548034	0.704663	0.89056	0.89056	0.934547
geneid.ENSG00000064666	0.900847	0.890759	0.862281	0.859104	0.686556	0.682007	0.468695	0.468695	0.759014
geneid.ENSG00000064687	0.744343	0.727734	0.764569	0.740693	0.566971	0.544826	0.288831	0.288831	0.13399
geneid.ENSG00000064692	0.964195	0.95466	0.681257	0.908489	0.524434	0.761786	0.721308	0.721308	0.62537
geneid.ENSG00000064703	0.89871	0.89871	0.880136	0.880136	0.704649	0.704649	1	NaN
geneid.ENSG00000064726	0.790293	0.790293	0.762401	0.762401	0.566859	0.566859	1	NaN
geneid.ENSG00000064763	0.977594	0.959397	0.957552	0.962332	0.826898	0.831177	0.892495	0.892495	0.875524
geneid.ENSG00000064787	0.944862	0.951336	0.646151	0.917041	0.482913	0.760089	0.715433	0.715433	0.886364
geneid.ENSG00000064835	0.746483	0.845469	0.0427005	0.6	0.0466776	0.4	0.893936	0.893936	0.998902
geneid.ENSG00000064886	0.9774	0.977917	0.635632	0.909732	0.478378	0.77064	0.803462	0.803462	0.739802
geneid.ENSG00000064932	0.76976	0.76976	0.753241	0.753241	0.561232	0.561232	0.246993	NaN	0
geneid.ENSG00000064933	0.695835	0.695835	0.692261	0.692261	0.512235	0.512235	0.153072	NaN	0
geneid.ENSG00000064961	0.871797	0.871797	0.834812	0.834812	0.661576	0.661576	1	NaN
geneid.ENSG00000064989	0.944707	0.961864	0.660606	0.859405	0.493549	0.690794	0.603058	0.603058	0.897076
geneid.ENSG00000064995	0.893486	0.893486	0.893419	0.893419	0.719605	0.719605	1	NaN
geneid.ENSG00000064999	0.954435	0.954435	0.935558	0.935558	0.786115	0.786115	0.406689	NaN
geneid.ENSG00000065000	0.800906	0.800906	0.790445	0.790445	0.60451	0.60451	1	NaN
geneid.ENSG00000065029	0.763634	0.763634	0.752699	0.752699	0.558538	0.558538	1	NaN
geneid.ENSG00000065054	0.565721	0.629184	0.622569	0.666312	0.444218	0.480171	0.0585201	0.0585201	0.0894677
geneid.ENSG00000065057	0.902092	0.902092	0.900049	0.900049	0.73075	0.73075	0.406689	NaN	0
geneid.ENSG00000065060	0.896565	0.896565	0.888012	0.888012	0.719292	0.719292	0.313983	NaN
geneid.ENSG00000065135	0.889911	0.889911	0.862088	0.862088	0.685171	0.685171	1	NaN
geneid.ENSG00000065150	0.910848	0.910848	0.902198	0.902198	0.73034	0.73034	1	NaN
geneid.ENSG00000065154	0.959345	0.963979	0.967297	0.96564	0.849	0.844228	0.886547	0.886547	0.995556
geneid.ENSG00000065183	0.848237	0.848237	0.874437	0.874437	0.691429	0.691429	0.0113483	NaN	0
geneid.ENSG00000065243	0.781842	0.781842	0.747833	0.747833	0.554053	0.554053	1	NaN
geneid.ENSG00000065268	0.895969	0.895969	0.886941	0.886941	0.716594	0.716594	1	NaN
geneid.ENSG00000065308	0.976151	0.976151	0.973761	0.973761	0.865349	0.865349	0.286152	NaN
geneid.ENSG00000065320	0.807209	0.603505	0.732656	0.59236	0.537569	0.416366	0.225281	0.225281	0.661798
geneid.ENSG00000065325	0.446826	0.755437	0.0527819	0.588368	0.0386239	0.417372	0.190238	0.190238	0.895719
geneid.ENSG00000065328	0.938162	0.933395	0.925999	0.924024	0.774622	0.770693	0.814694	0.814694	0.99559
geneid.ENSG00000065357	0.90905	0.907161	0.930957	0.929802	0.778324	0.776055	0.316857	0.316857	0.63245
geneid.ENSG00000065361	0.795651	0.786508	0.758386	0.826242	0.562489	0.630023	0.458716	0.458716	0.512445
geneid.ENSG00000065371	0.965108	0.955944	0.237383	0.963564	0.174058	0.859933	0.960137	0.960137	0.977293
geneid.ENSG00000065413	0.896388	0.905075	0.924357	0.896928	0.763421	0.724117	0.324122	0.324122	0.328058
geneid.ENSG00000065427	0.912639	0.912639	0.903837	0.903837	0.735174	0.735174	1	NaN
geneid.ENSG00000065485	0.954665	0.949284	0.940662	0.939479	0.804726	0.802162	0.925311	0.925311	0.9989
geneid.ENSG00000065491	0.772416	0.773015	0.721209	0.720293	0.530142	0.529112	0.0490534	0.0490534	0.0034965
geneid.ENSG00000065518	0.51902	0.51902	0.561026	0.561026	0.407869	0.407869	0.406689	NaN	0
geneid.ENSG00000065526	0.848577	0.842134	0.836152	0.835614	0.647007	0.646233	1	1	1
geneid.ENSG00000065534	0.91944	0.895447	0.908899	0.928562	0.738193	0.76166	0.615581	0.615581	0.589354
geneid.ENSG00000065548	0.843497	0.824383	0.892362	0.892009	0.721929	0.721324	0.70672	0.70672	0.5
geneid.ENSG00000065559	0.859591	0.836126	0.830969	0.828193	0.645324	0.641537	0.585421	0.585421	0.62059
geneid.ENSG00000065600	0.938559	0.938559	0.933609	0.933609	0.779817	0.779817	1	NaN
geneid.ENSG00000065609	0.968452	0.954415	0.463975	0.933037	0.370061	0.780739	0.860597	0.860597	0.9612
geneid.ENSG00000065613	0.81935	0.81935	0.789203	0.789203	0.599415	0.599415	0.351624	NaN
geneid.ENSG00000065615	0.88953	0.88953	0.890513	0.890513	0.712586	0.712586	0.0280352	NaN	0
geneid.ENSG00000065618	0.948346	0.955065	0.683701	0.944931	0.521298	0.798977	0.699954	0.699954	0.819945
geneid.ENSG00000065621	0.96135	0.960765	0.91849	0.922086	0.757152	0.760433	0.236384	0.236384	0.600683
geneid.ENSG00000065665	0.885554	0.885554	0.880603	0.880603	0.700332	0.700332	0.406689	NaN	0
geneid.ENSG00000065675	0.985469	0.977171	0.849222	0.958079	0.699972	0.833407	0.833809	0.833809	0.783139
geneid.ENSG00000065717	0.957243	0.953416	0.934304	0.94908	0.786054	0.803855	0.732263	0.732263	0.714013
geneid.ENSG00000065802	0.586049	0.586049	0.516601	0.516601	0.365452	0.365452	-0.00767336	NaN	0
geneid.ENSG00000065809	0.981489	0.976816	0.982429	0.979596	0.887805	0.877825	0.899317	0.899317	0.835201
geneid.ENSG00000065833	0.97558	0.957451	0.973267	0.959659	0.859399	0.832005	0.955226	0.955226	0.980769
geneid.ENSG00000065882	0.825731	0.850193	0.875922	0.869765	0.696552	0.688326	0.0920228	0.0920228	0.0258065
geneid.ENSG00000065883	0.827776	0.827776	0.81269	0.81269	0.618236	0.618236	1	NaN
geneid.ENSG00000065911	0.946536	0.936954	0.934406	0.932655	0.7934	0.789819	1	1	1
geneid.ENSG00000065923	0.929989	0.908596	0.93329	0.906873	0.779454	0.735429	0.735565	0.735565	0.607738
geneid.ENSG00000065970	0.848084	0.845876	0.79891	0.798249	0.612263	0.611423	0.331871	0.331871	0.991247
geneid.ENSG00000065989	0.822553	0.811662	0.827013	0.793483	0.628425	0.599502	0.153357	0.153357	0.328736
geneid.ENSG00000066027	0.895486	0.895486	0.891708	0.891708	0.710245	0.710245	1	NaN
geneid.ENSG00000066032	0.958754	0.924625	0.52739	0.908287	0.403352	0.733404	0.877394	0.877394	0.857185
geneid.ENSG00000066044	0.664613	0.664613	0.710674	0.710674	0.525769	0.525769	1	NaN
geneid.ENSG00000066056	0.834475	0.859402	0.265698	0.850689	0.184939	0.663302	0.36248	0.36248	0.902222
geneid.ENSG00000066084	0.736359	0.736359	0.735426	0.735426	0.546031	0.546031	0.209582	NaN	0
geneid.ENSG00000066117	0.793691	0.793691	0.780341	0.780341	0.591878	0.591878	1	NaN
geneid.ENSG00000066135	0.849484	0.849484	0.835255	0.835255	0.649482	0.649482	1	NaN
geneid.ENSG00000066136	0.84104	0.84104	0.813946	0.813946	0.621639	0.621639	1	NaN
geneid.ENSG00000066185	0.85314	0.647189	0.720556	0.420623	0.535261	0.297751	0.688113	0.688113	0.660995
geneid.ENSG00000066230	0.246236	0.546888	-0.0254027	0.432733	-0.0169611	0.309616	0.087678	0.087678	0.876368
geneid.ENSG00000066248	0.83485	0.776085	0.859619	0.819575	0.662532	0.630757	0.574616	0.574616	0.597733
geneid.ENSG00000066279	0.876145	0.876145	0.858566	0.858566	0.681747	0.681747	0.286152	NaN
geneid.ENSG00000066294	0.969046	0.906183	0.328756	0.917662	0.249464	0.75301	0.897603	0.897603	0.978339
geneid.ENSG00000066322	0.938447	0.938447	0.92289	0.92289	0.772697	0.772697	1	NaN
geneid.ENSG00000066336	0.95301	0.904691	0.277342	0.919327	0.195917	0.756233	0.924948	0.924948	0.982948
geneid.ENSG00000066379	0.834195	0.834195	0.860686	0.860686	0.666629	0.666629	-0.157318	NaN	0
geneid.ENSG00000066382	0.982083	0.960998	0.640811	0.946204	0.524326	0.803392	0.841661	0.841661	0.946161
geneid.ENSG00000066405	0.96856	0.977385	0.0653667	0.97439	0.0441708	0.873171	0.864607	0.864607	0.988688
geneid.ENSG00000066422	0.829685	0.829685	0.813435	0.813435	0.620733	0.620733	1	NaN
geneid.ENSG00000066427	0.673286	0.673286	0.636329	0.636329	0.460759	0.460759	0.209582	NaN	0
geneid.ENSG00000066455	0.891709	0.891709	0.885007	0.885007	0.706111	0.706111	1	NaN
geneid.ENSG00000066468	0.970226	0.947037	0.874283	0.96551	0.723127	0.854386	0.87878	0.87878	0.89786
geneid.ENSG00000066557	0.826019	0.826019	0.813121	0.813121	0.621464	0.621464	1	NaN
geneid.ENSG00000066583	0.917294	0.916879	0.904721	0.904408	0.737905	0.73733	0.70672	0.70672	0.998906
geneid.ENSG00000066629	0.971391	0.953751	0.948293	0.954291	0.807295	0.815684	0.801897	0.801897	0.769048
geneid.ENSG00000066654	0.811906	0.811906	0.800982	0.800982	0.608278	0.608278	1	NaN
geneid.ENSG00000066735	0.943661	0.907045	0.824243	0.790239	0.645402	0.604697	0.68716	0.68716	0.862886
geneid.ENSG00000066739	0.845894	0.841516	0.82825	0.82655	0.641595	0.639255	0.705943	0.705943	0.996711
geneid.ENSG00000066777	0.774749	0.774749	0.760161	0.760161	0.563682	0.563682	1	NaN
geneid.ENSG00000066827	0.763867	0.764823	0.577294	0.572931	0.414721	0.411483	0.0405863	0.0405863	0.00804878
geneid.ENSG00000066855	0.875095	0.875095	0.874919	0.874919	0.691533	0.691533	1	NaN
geneid.ENSG00000066923	0.564304	0.564304	0.205337	0.205337	0.142725	0.142725	0.0406066	NaN
geneid.ENSG00000066926	0.916488	0.916488	0.897056	0.897056	0.728902	0.728902	0.264486	NaN	0
geneid.ENSG00000066933	0.792495	0.788712	0.74055	0.739698	0.553507	0.552529	0.351615	0.351615	0.496714
geneid.ENSG00000067048	0.993112	0.909489	0.665653	0.869985	0.494697	0.687376	0.994825	0.994825	0.996875
geneid.ENSG00000067057	0.964546	0.957651	0.940568	0.939184	0.794519	0.791404	0.77557	0.77557	0.77557
geneid.ENSG00000067064	0.954957	0.954957	0.956432	0.956432	0.819715	0.819715	1	NaN
geneid.ENSG00000067066	0.947677	0.926857	0.929197	0.913273	0.781861	0.756195	0.869394	0.869394	0.863761
geneid.ENSG00000067082	0.963927	0.963927	0.965097	0.965097	0.844057	0.844057	0.351624	NaN
geneid.ENSG00000067113	0.970441	0.970441	0.964682	0.964682	0.845353	0.845353	0.103012	NaN
geneid.ENSG00000067141	0.949194	0.937708	0.953948	0.944856	0.812795	0.797164	0.693078	0.693078	0.734039
geneid.ENSG00000067167	0.892191	0.892191	0.879519	0.879519	0.697914	0.697914	1	NaN
geneid.ENSG00000067177	0.960713	0.913546	0.943263	0.908164	0.799406	0.740085	0.938273	0.938273	0.968165
geneid.ENSG00000067182	0.981291	0.976555	0.965993	0.96203	0.850148	0.84051	0.722439	0.722439	0.539683
geneid.ENSG00000067191	0.43805	0.407807	0.429079	0.383404	0.296899	0.262892	0.0385204	0.0385204	0.0702341
geneid.ENSG00000067208	0.872838	0.83547	0.839816	0.822462	0.656947	0.633318	0.81934	0.81934	0.829865
geneid.ENSG00000067221	0.848644	0.848644	0.857937	0.857937	0.669452	0.669452	0.209582	NaN
geneid.ENSG00000067225	0.844603	0.844603	0.81299	0.81299	0.620433	0.620433	1	NaN
geneid.ENSG00000067248	0.862113	0.860641	0.848006	0.847507	0.663081	0.662343	1	1	1
geneid.ENSG00000067334	0.898243	0.898243	0.880143	0.880143	0.711936	0.711936	1	NaN
geneid.ENSG00000067365	0.718116	0.718116	0.700118	0.700118	0.509935	0.509935	1	NaN
geneid.ENSG00000067369	0.83728	0.83728	0.824912	0.824912	0.639385	0.639385	1	NaN
geneid.ENSG00000067445	0.955058	0.954731	0.788982	0.950469	0.621563	0.809517	0.734811	0.734811	0.815476
geneid.ENSG00000067533	0.744778	0.744778	0.728823	0.728823	0.538827	0.538827	1	NaN
geneid.ENSG00000067560	0.834848	0.805134	0.817439	0.816839	0.635959	0.635161	1	1	1
geneid.ENSG00000067596	0.795881	0.795881	0.762924	0.762924	0.577867	0.577867	1	NaN
geneid.ENSG00000067601	0.429203	0.429203	0.421404	0.421404	0.285903	0.285903	-0.00624395	0.00624395	-0.00222469
geneid.ENSG00000067606	0.96946	0.96175	0.965055	0.959038	0.839191	0.828277	0.604224	0.604224	0.860716
geneid.ENSG00000067646	0.956437	0.743438	0.691509	0.696015	0.535854	0.514514	0.819731	0.819731	0.901408
geneid.ENSG00000067704	0.896436	0.896436	0.895788	0.895788	0.720639	0.720639	1	NaN
geneid.ENSG00000067715	0.978188	0.955314	0.96143	0.956401	0.840666	0.82606	0.901882	0.901882	0.900327
geneid.ENSG00000067798	0.953207	0.870537	0.917714	0.88085	0.755315	0.690443	0.900594	0.900594	0.910529
geneid.ENSG00000067829	0.841034	0.841034	0.807173	0.807173	0.621534	0.621534	0.406689	NaN
geneid.ENSG00000067836	0.8758	0.874309	0.855285	0.854332	0.687732	0.686381	0.328933	0.328933	0.328933
geneid.ENSG00000067840	0.856298	0.882171	0.580225	0.827584	0.422602	0.640963	0.524466	0.524466	0.752809
geneid.ENSG00000067842	0.811798	0.800507	0.21855	0.778331	0.163398	0.58709	0.458407	0.458407	0.945616
geneid.ENSG00000067900	0.790503	0.792703	0.791358	0.790673	0.611041	0.610194	0.0868103	0.0868103	0.00862069
geneid.ENSG00000067955	0.813365	0.803116	0.793896	0.793218	0.598976	0.598097	1	1	1
geneid.ENSG00000067992	0.954324	0.948836	0.943296	0.939249	0.805987	0.797644	0.472821	0.472821	0.926174
geneid.ENSG00000068001	0.880091	0.876668	0.878301	0.8775	0.704128	0.702839	0.66557	0.66557	0.66557
geneid.ENSG00000068024	0.78571	0.784327	0.764485	0.761511	0.5738	0.570398	0.177733	0.177733	0.0708313
geneid.ENSG00000068028	0.943376	0.941243	0.934073	0.933639	0.785682	0.784746	1	1	1
geneid.ENSG00000068078	0.960809	0.942972	0.923519	0.938381	0.767261	0.780506	0.869561	0.869561	0.867109
geneid.ENSG00000068079	0.968877	0.958195	0.965781	0.959307	0.84577	0.829521	0.811709	0.811709	0.750042
geneid.ENSG00000068097	0.902128	0.890713	0.866286	0.862263	0.690524	0.684421	0.819464	0.819464	0.748893
geneid.ENSG00000068120	0.892053	0.892053	0.870978	0.870978	0.697586	0.697586	1	NaN
geneid.ENSG00000068137	0.698719	0.71457	0.704408	0.699561	0.512839	0.508377	0.111173	0.111173	0.0397494
geneid.ENSG00000068305	0.86478	0.860988	0.83483	0.834287	0.651419	0.650655	1	1	1
geneid.ENSG00000068308	0.774661	0.774661	0.717409	0.717409	0.534627	0.534627	1	NaN
geneid.ENSG00000068323	0.900888	0.900888	0.912164	0.912164	0.745602	0.745602	0.406689	NaN
geneid.ENSG00000068354	0.701561	0.701561	0.688417	0.688417	0.501697	0.501697	-0.00154813	0.00154813	-0.00218818
geneid.ENSG00000068383	0.931705	0.918563	0.915571	0.910093	0.753808	0.74359	0.813123	0.813123	0.702578
geneid.ENSG00000068394	0.872448	0.872448	0.862998	0.862998	0.685368	0.685368	1	NaN
geneid.ENSG00000068400	0.829084	0.829084	0.82867	0.82867	0.64103	0.64103	0.406689	NaN
geneid.ENSG00000068438	0.914245	0.914245	0.907566	0.907566	0.74743	0.74743	1	NaN
geneid.ENSG00000068615	0.969525	0.948894	0.874223	0.934863	0.712027	0.787475	0.711429	0.711429	0.632432
geneid.ENSG00000068650	0.890562	0.90575	0.915687	0.906585	0.75962	0.745278	0.418596	0.418596	0.204969
geneid.ENSG00000068654	0.655747	0.655747	0.64714	0.64714	0.47671	0.47671	1	NaN
geneid.ENSG00000068697	0.951523	0.951523	0.938314	0.938314	0.797532	0.797532	1	NaN
geneid.ENSG00000068724	0.902326	0.902326	0.888719	0.888719	0.717554	0.717554	-0.00554373	0.00554373	-0.0011236
geneid.ENSG00000068745	0.849173	0.849173	0.841707	0.841707	0.657229	0.657229	1	NaN
geneid.ENSG00000068784	0.787829	0.787829	0.746793	0.746793	0.555713	0.555713	0.351624	NaN
geneid.ENSG00000068796	0.869266	0.869266	0.857972	0.857972	0.677055	0.677055	1	NaN
geneid.ENSG00000068831	0.970167	0.97126	0.822418	0.914432	0.651018	0.769792	0.732791	0.732791	0.828741
geneid.ENSG00000068878	0.819656	0.819656	0.793109	0.793109	0.602445	0.602445	1	NaN
geneid.ENSG00000068903	0.78645	0.78645	0.750427	0.750427	0.561199	0.561199	1	NaN
geneid.ENSG00000068912	0.932898	0.932898	0.930636	0.930636	0.772386	0.772386	1	NaN
geneid.ENSG00000068971	0.883851	0.882157	0.896763	0.894148	0.720919	0.716598	0.294019	0.294019	0.243359
geneid.ENSG00000068976	0.709134	0.74817	0.31966	0.261325	0.221573	0.174964	0.413478	0.413478	0.309395
geneid.ENSG00000068985	0.96828	0.981874	0.389487	0.95602	0.347723	0.843194	0.878579	0.878579	0.983796
geneid.ENSG00000069011	0.919038	0.929735	0.948186	0.931016	0.798416	0.773919	0.64658	0.64658	0.532544
geneid.ENSG00000069018	0.235404		0.00982598	1	0.0104352		0.351624	NaN
geneid.ENSG00000069020	0.930918	0.925826	0.940064	0.935528	0.786934	0.779656	0.26401	0.26401	0.681767
geneid.ENSG00000069122	0.985124	0.980437	0.481469	0.979312	0.35657	0.89011	0.905863	0.905863	0.833333
geneid.ENSG00000069188	0.754466	0.683948	0.444103	0.565897	0.312443	0.405762	0.379305	0.379305	0.895206
geneid.ENSG00000069206	0.407583		0.0110485	1	0.0168125		0.351624	NaN
geneid.ENSG00000069248	0.839459	0.839459	0.838213	0.838213	0.649898	0.649898	1	NaN
geneid.ENSG00000069275	0.62737	0.62737	0.608596	0.608596	0.428926	0.428926	1	NaN
geneid.ENSG00000069329	0.846332	0.846332	0.82725	0.82725	0.647031	0.647031	1	NaN
geneid.ENSG00000069345	0.662558	0.662558	0.621136	0.621136	0.452709	0.452709	1	NaN
geneid.ENSG00000069399	0.927622	0.912867	0.925279	0.90969	0.766472	0.740512	0.68159	0.68159	0.52257
geneid.ENSG00000069424	0.915401	0.926761	0.892744	0.89855	0.722584	0.730759	0.187566	0.187566	0.0909482
geneid.ENSG00000069431	0.838916	0.789553	0.388145	0.776203	0.282538	0.586631	0.437014	0.437014	0.923077
geneid.ENSG00000069482	0.980529	0.971992	0.921101	0.978215	0.795464	0.873733	0.881632	0.881632	0.878723
geneid.ENSG00000069493	0.93168	0.955317	0.906389	0.868514	0.743681	0.69908	0.205379	0.205379	0.245259
geneid.ENSG00000069509	0.915932	0.888841	0.890507	0.887212	0.722011	0.716543	1	1	1
geneid.ENSG00000069535	0.985435	0.98602	0.708722	0.965867	0.561802	0.851353	0.71353	0.71353	0.601399
geneid.ENSG00000069667	0.899757	0.848296	0.858401	0.742391	0.688486	0.574893	0.668975	0.668975	0.700548
geneid.ENSG00000069696	0.305764	0.705412	0.139271	0.490909	0.0939289	0.381818	0.192139	NaN
geneid.ENSG00000069702	0.966594	0.964592	0.977881	0.969641	0.869403	0.849322	0.540933	0.540933	0.69385
geneid.ENSG00000069712	0.888613	0.825393	0.861983	0.674061	0.677182	0.497318	0.450871	0.450871	0.358667
geneid.ENSG00000069764	0.899335	0.917068	0.702156	0.872206	0.577277	0.701083	0.390791	0.390791	0.228787
geneid.ENSG00000069812	0.91222	0.9149	0.717454	0.852154	0.542023	0.67242	0.55006	0.55006	0.798773
geneid.ENSG00000069849	0.821171	0.821171	0.813446	0.813446	0.631124	0.631124	-0.0547151	NaN	0
geneid.ENSG00000069869	0.936132	0.909261	0.917711	0.902097	0.761501	0.734482	0.815538	0.815538	0.757622
geneid.ENSG00000069943	0.906739	0.906208	0.906299	0.905992	0.741294	0.740727	0.576718	0.576718	0.997812
geneid.ENSG00000069956	0.665032	0.665032	0.673913	0.673913	0.487909	0.487909	-0.184837	NaN	0
geneid.ENSG00000069966	0.927179	0.92683	0.93664	0.936431	0.790969	0.790511	0.286933	0.286933	0.987965
geneid.ENSG00000069974	0.961813	0.960798	0.953451	0.95268	0.825642	0.823773	0.594652	0.594652	0.99011
geneid.ENSG00000069998	0.967146	0.952263	0.954798	0.952975	0.818384	0.813693	1	1	1
geneid.ENSG00000070010	0.896744	0.896744	0.891423	0.891423	0.715268	0.715268	1	NaN
geneid.ENSG00000070018	0.915436	0.870566	0.836391	0.814951	0.658385	0.631249	0.863007	0.863007	0.986333
geneid.ENSG00000070019	0.973248	0.943585	0.350791	0.943472	0.258067	0.790909	0.896369	0.896369	0.87998
geneid.ENSG00000070031	0.274951	0.353197	0.103822	-0.268391	0.129012	-0.335211	0.174745	0.174745	0.0488571
geneid.ENSG00000070047	0.749164	0.749164	0.73611	0.73611	0.54629	0.54629	0.351624	NaN	0
geneid.ENSG00000070061	0.844961	0.844961	0.831672	0.831672	0.639113	0.639113	1	NaN
geneid.ENSG00000070081	0.939415	0.939415	0.917591	0.917591	0.761284	0.761284	0.246993	NaN	0
geneid.ENSG00000070159	0.96554	0.938874	0.958829	0.932881	0.827312	0.782805	0.921101	0.921101	0.911601
geneid.ENSG00000070182	0.750753	0.731088	0.509853	0.457372	0.36167	0.324921	0.431542	0.431542	0.571225
geneid.ENSG00000070190	0.985151	0.966229	0.858731	0.968357	0.704172	0.845325	0.93185	0.93185	0.945035
geneid.ENSG00000070193	0.854478	0.92138	0.0679906	0.836996	0.0713626	0.663818	0.67531	0.67531	0.914143
geneid.ENSG00000070214	0.919025	0.906173	0.896728	0.89112	0.72998	0.720522	0.795985	0.795985	0.64
geneid.ENSG00000070269	0.878511	0.876351	0.810684	0.810061	0.625453	0.624632	1	1	1
geneid.ENSG00000070366	0.79128	0.79128	0.739501	0.739501	0.545658	0.545658	0.00905885	NaN	0
geneid.ENSG00000070367	0.724973	0.724973	0.697559	0.697559	0.505213	0.505213	1	NaN
geneid.ENSG00000070371	0.912382	0.887941	0.891637	0.849394	0.715849	0.661601	0.667018	0.667018	0.700674
geneid.ENSG00000070388	0.0734796	-0.333485	-0.00380831	-0.22328	-0.00258094	-0.156433	0.0693993	0.0693993	0.017293
geneid.ENSG00000070404	0.925027	0.925027	0.920021	0.920021	0.753594	0.753594	0.0976097	NaN
geneid.ENSG00000070413	0.811149	0.811149	0.793298	0.793298	0.605693	0.605693	1	NaN
geneid.ENSG00000070423	0.777876	0.777876	0.779978	0.779978	0.588168	0.588168	1	NaN
geneid.ENSG00000070444	0.769162	0.769162	0.748673	0.748673	0.557055	0.557055	0.313983	NaN
geneid.ENSG00000070476	0.825918	0.825918	0.806563	0.806563	0.624776	0.624776	1	NaN
geneid.ENSG00000070495	0.895453	0.895453	0.890458	0.890458	0.716647	0.716647	1	NaN
geneid.ENSG00000070501	0.922704	0.922704	0.915378	0.915378	0.75147	0.75147	1	NaN
geneid.ENSG00000070526	0.981206	0.956134	0.696328	0.957869	0.541015	0.828104	0.923336	0.923336	0.937478
geneid.ENSG00000070540	0.965029	0.961625	0.966876	0.964988	0.854079	0.84903	0.744537	0.744537	0.627377
geneid.ENSG00000070601	0.709291	0.836151	0.243656	0.831431	0.178582	0.632997	0.73018	0.73018	0.982143
geneid.ENSG00000070610	0.83671	0.83671	0.82143	0.82143	0.63016	0.63016	1	NaN
geneid.ENSG00000070614	0.822648	0.821965	0.864832	0.860716	0.680715	0.674891	0.27891	0.27891	0.197789
geneid.ENSG00000070669	0.950149	0.952225	0.963549	0.963188	0.860157	0.859249	0.773747	0.773747	0.6
geneid.ENSG00000070718	0.927311	0.92395	0.914059	0.913493	0.750152	0.74906	0.816049	0.816049	0.998905
geneid.ENSG00000070729	0.681754	0.644855	0.368857	0.554944	0.276338	0.369399	0.328526	0.328526	0.940529
geneid.ENSG00000070731	0.982399	0.97338	0.900675	0.955994	0.750531	0.82605	0.900866	0.900866	0.902628
geneid.ENSG00000070748	0.411443	0.471143	0.0532786	0.250986	0.0566766	0.21	0.439029	0.439029	0.490033
geneid.ENSG00000070759	0.937834	0.935079	0.929622	0.923048	0.769254	0.760095	0.348953	0.348953	0.705336
geneid.ENSG00000070761	0.892169	0.892169	0.88908	0.88908	0.713744	0.713744	1	NaN
geneid.ENSG00000070770	0.87957	0.87957	0.869235	0.869235	0.681895	0.681895	1	NaN
geneid.ENSG00000070778	0.914225	0.896191	0.937784	0.891919	0.779457	0.716971	0.635573	0.635573	0.536842
geneid.ENSG00000070785	0.885363	0.885363	0.872331	0.872331	0.694748	0.694748	1	NaN
geneid.ENSG00000070808	0.175843	-0.253175	-0.0293363	-0.2977	-0.020786	-0.216999	0.159033	0.159033	0.0952155
geneid.ENSG00000070814	0.898776	0.898776	0.890405	0.890405	0.715813	0.715813	1	NaN
geneid.ENSG00000070831	0.396663	0.396663	0.475551	0.475551	0.33769	0.33769	0.0446395	NaN	0
geneid.ENSG00000070882	0.9409	0.916589	0.913307	0.904212	0.754037	0.737899	0.920362	0.920362	0.906823
geneid.ENSG00000070886	0.72663	0.733017	0.205598	0.442856	0.150466	0.345455	0.521497	0.521497	0.702343
geneid.ENSG00000070915	0.826903	0.940039	0.232897	0.861437	0.178724	0.693548	0.426775	0.426775	0.971397
geneid.ENSG00000070950	0.850473	0.850473	0.827725	0.827725	0.640133	0.640133	0.138772	NaN	0
geneid.ENSG00000070961	0.917461	0.914244	0.913804	0.913245	0.750516	0.749431	0.816049	0.816049	0.666667
geneid.ENSG00000070985	0.532692	0.890894	0.0981734	0.511765	0.0766525	0.366667	0.350832	0.350832	0.984666
geneid.ENSG00000071051	0.950605	0.948335	0.933372	0.93137	0.788466	0.784425	0.772028	0.772028	0.993377
geneid.ENSG00000071054	0.942179	0.925052	0.913793	0.908508	0.751089	0.741409	0.863124	0.863124	0.75
geneid.ENSG00000071073	0.946148	0.9477	0.955124	0.936785	0.814758	0.784122	0.583714	0.583714	0.541748
geneid.ENSG00000071082	0.566555	0.566555	0.58702	0.58702	0.413602	0.413602	1	NaN
geneid.ENSG00000071127	0.925083	0.925083	0.911344	0.911344	0.750013	0.750013	1	NaN
geneid.ENSG00000071189	0.868094	0.863941	0.833785	0.833239	0.649202	0.648434	0.70672	0.70672	0.998906
geneid.ENSG00000071203	0.788105	0.9034	0.141745	0.771429	0.214297	0.6	0.705943	0.705943	0.5
geneid.ENSG00000071205	0.791226	0.793288	0.836466	0.835782	0.647438	0.646612	0.125322	0.125322	0.879518
geneid.ENSG00000071242	0.950555	0.94267	0.952958	0.93914	0.814318	0.793634	0.798007	0.798007	0.747379
geneid.ENSG00000071243	0.91442	0.91442	0.909743	0.909743	0.749511	0.749511	0.313983	NaN	0
geneid.ENSG00000071246	0.854312	0.84	0.774248	0.805905	0.582464	0.610439	0.367889	0.367889	0.556804
geneid.ENSG00000071282	0.919026	0.902565	0.933738	0.924687	0.770103	0.752	0.68887	0.68887	0.685881
geneid.ENSG00000071462	0.861152	0.861152	0.874224	0.874224	0.692844	0.692844	-0.00981433	NaN	0
geneid.ENSG00000071537	0.837102	0.837102	0.799585	0.799585	0.615163	0.615163	1	NaN
geneid.ENSG00000071539	0.948512	0.948512	0.9453	0.9453	0.806728	0.806728	1	NaN
geneid.ENSG00000071553	0.902851	0.902851	0.880064	0.880064	0.705081	0.705081	1	NaN
geneid.ENSG00000071564	0.960103	0.960103	0.943855	0.943855	0.803049	0.803049	1	NaN
geneid.ENSG00000071575	0.968835	0.952838	0.969108	0.951352	0.843521	0.806718	0.819106	0.819106	0.735605
geneid.ENSG00000071626	0.859605	0.859605	0.847985	0.847985	0.66354	0.66354	1	NaN
geneid.ENSG00000071655	0.819647	0.819647	0.82218	0.82218	0.631798	0.631798	1	NaN
geneid.ENSG00000071677	0.00233391	-0.390755	0.00790413	-0.207888	0.0323333	-0.608247	-0.00786803	0.00786803	-0.00115473
geneid.ENSG00000071794	0.926469	0.900702	0.893669	0.884085	0.722684	0.706926	0.96254	0.96254	0.99775
geneid.ENSG00000071859	0.931962	0.922015	0.906284	0.905356	0.744195	0.742522	0.86555	0.86555	0.998904
geneid.ENSG00000071889	0.829309	0.829309	0.805796	0.805796	0.623344	0.623344	1	NaN
geneid.ENSG00000071894	0.776603	0.776603	0.774109	0.774109	0.578814	0.578814	1	NaN
geneid.ENSG00000071909	0.918352	0.915457	0.476292	0.861367	0.348609	0.677908	0.481168	0.481168	0.926092
geneid.ENSG00000071967	0.987991	0.973207	0.980957	0.97999	0.884722	0.878966	0.933102	0.933102	0.936318
geneid.ENSG00000071991	0.982687	0.959276	0.366275	0.956528	0.295548	0.818874	0.939165	0.939165	0.990588
geneid.ENSG00000071994	0.858196	0.858196	0.851095	0.851095	0.664042	0.664042	1	NaN
geneid.ENSG00000072041	0.970849	0.945303	0.803069	0.944434	0.636969	0.797851	0.820172	0.820172	0.877301
geneid.ENSG00000072062	0.668963	0.668963	0.651543	0.651543	0.475573	0.475573	1	NaN
geneid.ENSG00000072071	0.938561	0.937859	0.941877	0.941333	0.789786	0.788554	0.125758	0.125758	0.505495
geneid.ENSG00000072080	0.391129	0.99982	-0.00873754	0.866025	-0.0114237		0.576718	0.576718	0.333333
geneid.ENSG00000072110	0.977805	0.964974	0.960042	0.955434	0.832467	0.820891	0.887692	0.887692	0.865
geneid.ENSG00000072121	0.761457	0.755186	0.731264	0.730381	0.54297	0.541968	0.576718	0.576718	0.997812
geneid.ENSG00000072133	0.948833	0.917264	0.83758	0.873335	0.684174	0.691151	0.632793	0.632793	0.786382
geneid.ENSG00000072134	0.878028	0.8616	0.882717	0.872295	0.706719	0.691025	0.64538	0.64538	0.545127
geneid.ENSG00000072135	0.816147	0.816147	0.784396	0.784396	0.591857	0.591857	0.209582	NaN
geneid.ENSG00000072163	0.882725	0.842757	0.621471	0.690969	0.457389	0.511674	0.579123	0.579123	0.559276
geneid.ENSG00000072182	0.478465	0.509463	0.11991	0.526921	0.0820072	0.402482	0.42457	0.42457	0.747978
geneid.ENSG00000072195	0.648509	0.61221	0.618971	0.601819	0.437967	0.4329	0.271576	0.271576	0.298962
geneid.ENSG00000072201	0.916116	0.916045	0.850324	0.840172	0.673866	0.661758	0.284223	0.284223	0.438424
geneid.ENSG00000072210	0.972598	0.970249	0.962978	0.961883	0.840344	0.837569	0.541338	0.541338	0.976821
geneid.ENSG00000072274	0.850806	0.850806	0.904784	0.904784	0.743728	0.743728	0.406689	NaN
geneid.ENSG00000072310	0.904832	0.904832	0.918028	0.918028	0.750915	0.750915	0.406689	NaN
geneid.ENSG00000072315	0.626091		0.00737881	1	0.00599005		0.70672	0.70672	0.998906
geneid.ENSG00000072364	0.774903	0.774903	0.77735	0.77735	0.583928	0.583928	0.264486	NaN	0
geneid.ENSG00000072401	0.853224	0.8465	0.822859	0.822277	0.636916	0.63612	1	1	1
geneid.ENSG00000072415	0.920425	0.920408	0.92089	0.92063	0.758226	0.757701	0.70672	0.70672	0.998906
geneid.ENSG00000072422	0.969291	0.936849	0.968945	0.936783	0.847294	0.784899	0.874072	0.874072	0.877284
geneid.ENSG00000072501	0.807905	0.807905	0.820316	0.820316	0.643322	0.643322	1	NaN
geneid.ENSG00000072506	0.916816	0.916816	0.912012	0.912012	0.753739	0.753739	1	NaN
geneid.ENSG00000072518	0.757001	0.757001	0.739267	0.739267	0.552058	0.552058	0.0603948	NaN	0
geneid.ENSG00000072571	0.946655	0.946655	0.937802	0.937802	0.797936	0.797936	0.406689	NaN
geneid.ENSG00000072609	0.945284	0.918695	0.919559	0.904869	0.765252	0.743732	0.688046	0.688046	0.907243
geneid.ENSG00000072657	0.972117	0.948998	0.696648	0.944028	0.542528	0.807343	0.838162	0.838162	0.771005
geneid.ENSG00000072682	0.807347	0.807347	0.893795	0.893795	0.702574	0.702574	-0.0109922	0.0109922	-0.0995624
geneid.ENSG00000072694	0.965968	0.963766	0.411718	0.93138	0.319799	0.792119	0.865098	0.865098	0.796319
geneid.ENSG00000072736	0.91496	0.91496	0.907953	0.907953	0.746469	0.746469	0.351624	NaN
geneid.ENSG00000072756	0.90933	0.90933	0.890495	0.890495	0.718968	0.718968	1	NaN
geneid.ENSG00000072778	0.848055	0.848055	0.828787	0.828787	0.641661	0.641661	1	NaN
geneid.ENSG00000072786	0.961335	0.961335	0.963681	0.963681	0.84229	0.84229	0.406689	NaN
geneid.ENSG00000072803	0.755286	0.755286	0.719766	0.719766	0.533347	0.533347	1	NaN
geneid.ENSG00000072818	0.873875	0.888603	0.420189	0.534354	0.29888	0.381587	0.330205	0.330205	0.385809
geneid.ENSG00000072832	0.859105	0.854049	0.575667	0.538524	0.42476	0.392254	0.116787	0.116787	0.163926
geneid.ENSG00000072840	0.602189	0.617932	0.56906	0.581274	0.402159	0.40665	0.0886766	0.0886766	0.358093
geneid.ENSG00000072849	0.847242	0.847242	0.843857	0.843857	0.658179	0.658179	1	NaN
geneid.ENSG00000072858	0.977239	0.934772	0.770374	0.935497	0.604427	0.778904	0.915425	0.915425	0.91409
geneid.ENSG00000072864	0.637446	0.637446	0.609732	0.609732	0.436396	0.436396	0.313983	NaN	0
geneid.ENSG00000072954	0.913529	0.912752	0.893894	0.871934	0.722542	0.694637	0.429151	0.429151	0.317021
geneid.ENSG00000072958	0.884216	0.884216	0.880652	0.880652	0.703949	0.703949	0.406689	NaN	0
geneid.ENSG00000073008	0.783732	0.777672	0.877808	0.874925	0.704099	0.700094	0.23289	0.23289	0.584718
geneid.ENSG00000073050	0.765835	0.765835	0.754285	0.754285	0.565486	0.565486	1	NaN
geneid.ENSG00000073060	0.934759	0.934327	0.930627	0.930412	0.781083	0.780613	0.220165	0.220165	0.098895
geneid.ENSG00000073067	0.553352	0.614545	0.132447	0.497923	0.0904438	0.378018	0.275842	0.275842	0.623572
geneid.ENSG00000073111	0.964396	0.964396	0.956787	0.956787	0.824403	0.824403	1	NaN
geneid.ENSG00000073146	0.668765	0.56501	0.276911	0.278543	0.202373	0.185365	0.506242	0.506242	0.486821
geneid.ENSG00000073150	0.787067	0.676766	0.726889	0.639841	0.537257	0.445366	0.525467	0.525467	0.531312
geneid.ENSG00000073169	0.850713	0.850713	0.835744	0.835744	0.648658	0.648658	1	NaN
geneid.ENSG00000073282	0.912351	0.883563	0.585053	0.925946	0.430481	0.753305	0.5767	0.5767	0.835152
geneid.ENSG00000073331	0.910948	0.908381	0.915373	0.913453	0.755428	0.752772	0.239441	0.239441	0.874311
geneid.ENSG00000073350	0.949991	0.949991	0.96724	0.96724	0.843827	0.843827	0.0518757	NaN
geneid.ENSG00000073417	0.95512	0.95512	0.943411	0.943411	0.802335	0.802335	1	NaN
geneid.ENSG00000073464	0.909209	0.882789	0.930281	0.846518	0.765988	0.657124	0.51662	0.51662	0.557103
geneid.ENSG00000073536	0.833394	0.833394	0.838111	0.838111	0.657508	0.657508	0.0626949	NaN	0
geneid.ENSG00000073584	0.783604	0.783604	0.741129	0.741129	0.551588	0.551588	1	NaN
geneid.ENSG00000073598	-0.00571104		-0.00171201		-0.000713108		1	NaN
geneid.ENSG00000073605	0.954736	0.953341	0.946771	0.937915	0.806614	0.789729	0.517238	0.517238	0.323012
geneid.ENSG00000073614	0.682676	0.682676	0.669232	0.669232	0.488614	0.488614	1	NaN
geneid.ENSG00000073670	0.67243	0.735467	0.444679	0.539777	0.310028	0.386791	0.293311	0.293311	0.632397
geneid.ENSG00000073711	0.979065	0.978695	0.97275	0.972931	0.853683	0.853885	0.178947	0.178947	0.699557
geneid.ENSG00000073712	0.987232	0.976674	0.988141	0.98417	0.907903	0.895399	0.960049	0.960049	0.96669
geneid.ENSG00000073734	0.630826	0.981506	0.148436	0.942857	0.12543		0.40713	0.40713	0.99453
geneid.ENSG00000073737	0.989344	0.9813	0.740974	0.962595	0.584944	0.846192	0.937893	0.937893	0.957918
geneid.ENSG00000073754	0.361819	-0.601719	0.180599	0	0.176255	0.2	-0.00219178	0.00219178	-0.00109769
geneid.ENSG00000073756	0.98744	0.972227	0.913767	0.965071	0.771532	0.840396	0.840949	0.840949	0.877954
geneid.ENSG00000073792	0.896089	0.85711	0.917559	0.879958	0.74123	0.694321	0.732332	0.732332	0.625899
geneid.ENSG00000073803	0.74091	0.786364	0.855813	0.826306	0.672456	0.638928	0.284935	0.284935	0.145455
geneid.ENSG00000073849	0.968767	0.97097	0.967164	0.96667	0.848117	0.84637	0.550555	0.550555	0.505703
geneid.ENSG00000073861	0.901209	0.950483	0.13234	0.942082	0.106231	0.810484	0.898341	0.898341	0.8125
geneid.ENSG00000073910	0.940591	0.882664	0.910823	0.850323	0.745476	0.660232	0.667777	0.667777	0.797334
geneid.ENSG00000073921	0.801114	0.801114	0.815118	0.815118	0.644489	0.644489	1	NaN
geneid.ENSG00000073969	0.893411	0.893411	0.868969	0.868969	0.693292	0.693292	1	NaN
geneid.ENSG00000074047	0.943234	0.903288	0.85869	0.883376	0.682591	0.705088	0.780096	0.780096	0.827607
geneid.ENSG00000074054	0.733543	0.733543	0.726727	0.726727	0.535269	0.535269	1	NaN
geneid.ENSG00000074071	0.81998	0.81998	0.823056	0.823056	0.631231	0.631231	1	NaN
geneid.ENSG00000074181	0.894988	0.846319	0.846334	0.857661	0.650188	0.662558	0.487092	0.487092	0.564029
geneid.ENSG00000074201	0.745408	0.745408	0.712952	0.712952	0.531928	0.531928	1	NaN
geneid.ENSG00000074211	0.952345	0.923874	0.838177	0.945673	0.669911	0.800247	0.780052	0.780052	0.830128
geneid.ENSG00000074219	0.872456	0.846559	0.910968	0.89434	0.729764	0.708375	0.688688	0.688688	0.631903
geneid.ENSG00000074266	0.924102	0.924102	0.9117	0.9117	0.749432	0.749432	1	NaN
geneid.ENSG00000074276	0.612558	0.639962	0.0898345	0.0652088	0.0606071	0.0424717	0.0890926	0.0890926	0.0744658
geneid.ENSG00000074317	0.662888	0.689333	0.205838	0.200252	0.151027	0.143062	0.172258	0.172258	0.118119
geneid.ENSG00000074319	0.831244	0.831244	0.821576	0.821576	0.642178	0.642178	1	NaN
geneid.ENSG00000074356	0.785215	0.785215	0.774617	0.774617	0.580218	0.580218	1	NaN
geneid.ENSG00000074370	0.951906	0.961071	0.89422	0.95726	0.738465	0.823249	0.575685	0.575685	0.608347
geneid.ENSG00000074410	0.981687	0.977479	0.883185	0.96416	0.73309	0.848825	0.584598	0.584598	0.648936
geneid.ENSG00000074416	0.979353	0.9693	0.972705	0.965515	0.860631	0.846579	0.781442	0.781442	0.874074
geneid.ENSG00000074527	0.986805	0.977281	0.982773	0.988226	0.89683	0.905873	0.97718	0.97718	0.976259
geneid.ENSG00000074582	0.832832	0.832832	0.832198	0.832198	0.643061	0.643061	1	NaN
geneid.ENSG00000074590	0.953882	0.960505	0.984207	0.977341	0.892895	0.875151	0.716041	0.716041	0.843962
geneid.ENSG00000074603	0.719437	0.719437	0.714747	0.714747	0.53508	0.53508	1	NaN
geneid.ENSG00000074621	0.830573	0.826407	0.821928	0.814005	0.630818	0.621974	0.184502	0.184502	0.0519878
geneid.ENSG00000074660	0.904888	0.892849	0.521939	0.895092	0.375404	0.709916	0.664174	0.664174	0.943807
geneid.ENSG00000074695	0.803372	0.803372	0.767002	0.767002	0.572633	0.572633	1	NaN
geneid.ENSG00000074696	0.911569	0.911569	0.89804	0.89804	0.725769	0.725769	0.406689	NaN
geneid.ENSG00000074706	0.946325	0.905996	0.53535	0.84764	0.390571	0.664818	0.884655	0.884655	0.888963
geneid.ENSG00000074755	0.752576	0.752576	0.754147	0.754147	0.561601	0.561601	0.286152	NaN	0
geneid.ENSG00000074771	0.752734	0.710617	0.115545	0.683333	0.135304	0.5	0.719622	0.719622	0.830033
geneid.ENSG00000074800	0.821591	0.821591	0.809665	0.809665	0.628162	0.628162	1	NaN
geneid.ENSG00000074803	0.322122	0.320773	0.145408	0.236364	0.111946	0.155556	0.200322	NaN
geneid.ENSG00000074842	0.929037	0.929037	0.920147	0.920147	0.764112	0.764112	1	NaN
geneid.ENSG00000074855	0.760079	0.731142	0.758093	0.72394	0.566715	0.532989	0.339828	0.339828	0.191999
geneid.ENSG00000074935	0.903071	0.903071	0.889841	0.889841	0.721751	0.721751	1	NaN
geneid.ENSG00000074964	0.90876	0.909965	0.925481	0.925335	0.76149	0.761361	0.102057	0.102057	0.828039
geneid.ENSG00000074966	0.938472	0.887074	0.838842	0.81434	0.661646	0.623965	0.798303	0.798303	0.882855
geneid.ENSG00000075035	0.883644	0.893668	0.265176	0.729226	0.223792	0.559283	0.647689	0.647689	0.530333
geneid.ENSG00000075043	0.783438	0.668879	0.455634	0.688486	0.336088	0.485848	0.578475	0.578475	0.888368
geneid.ENSG00000075073	0.484129	0.729468	0.132953	0.722332	0.0899353	0.565217	0.601094	0.601094	0.885635
geneid.ENSG00000075089	0.846841	0.846841	0.821798	0.821798	0.635996	0.635996	1	NaN
geneid.ENSG00000075131	0.9213	0.9213	0.91392	0.91392	0.753095	0.753095	1	NaN
geneid.ENSG00000075142	0.753806	0.717248	0.687086	0.683988	0.516748	0.513565	1	1	1
geneid.ENSG00000075151	0.810753	0.810753	0.804694	0.804694	0.612314	0.612314	0.406689	NaN	0
geneid.ENSG00000075188	0.784425	0.784425	0.770788	0.770788	0.582714	0.582714	1	NaN
geneid.ENSG00000075213	0.940836	0.905418	0.946557	0.912795	0.794454	0.742294	0.628238	0.628238	0.589178
geneid.ENSG00000075218	0.93626	0.93626	0.930693	0.930693	0.780646	0.780646	-0.00109409	0.00109409	-0.00109409
geneid.ENSG00000075223	0.984803	0.965731	0.974943	0.963477	0.863511	0.840141	0.900326	0.900326	0.856213
geneid.ENSG00000075234	0.900435	0.891319	0.879307	0.872378	0.707128	0.696743	0.673351	0.673351	0.72792
geneid.ENSG00000075239	0.905927	0.905927	0.927266	0.927266	0.762947	0.762947	-0.0128044	NaN	0
geneid.ENSG00000075240	0.938461	0.935088	0.934399	0.93133	0.78183	0.775436	0.546185	0.546185	0.395455
geneid.ENSG00000075275	0.887537	0.876897	0.923158	0.902313	0.750304	0.72677	0.270076	0.270076	0.327249
geneid.ENSG00000075290	0.0130172	-0.509808	0.0534716	-0.202304	0.0363216	-0.133729	0.111909	0.111909	0.0498178
geneid.ENSG00000075292	0.815965	0.815965	0.808389	0.808389	0.617149	0.617149	1	NaN
geneid.ENSG00000075303	0.871535	0.871535	0.850956	0.850956	0.668009	0.668009	0.406689	NaN
geneid.ENSG00000075336	0.929479	0.929479	0.925198	0.925198	0.772354	0.772354	1	NaN
geneid.ENSG00000075340	0.946883	0.920371	0.835081	0.937806	0.663079	0.780145	0.738266	0.738266	0.793651
geneid.ENSG00000075388	0.826502	0.755002	0.106551	0.75	0.161403	0.619048	0.844225	0.844225	0.714286
geneid.ENSG00000075391	0.939798	0.915144	0.94163	0.914019	0.79889	0.752823	0.878495	0.878495	0.806919
geneid.ENSG00000075399	0.76525	0.757282	0.771772	0.762173	0.567945	0.557774	0.216343	0.216343	0.0970062
geneid.ENSG00000075407	0.844288	0.834563	0.827385	0.823993	0.648607	0.644036	0.480285	0.480285	0.313557
geneid.ENSG00000075413	0.897858	0.897858	0.878389	0.878389	0.70641	0.70641	1	NaN
geneid.ENSG00000075415	0.77708	0.77708	0.766217	0.766217	0.579317	0.579317	1	NaN
geneid.ENSG00000075420	0.93717	0.935367	0.909628	0.908734	0.754147	0.75255	0.773747	0.773747	0.997807
geneid.ENSG00000075426	0.922907	0.924983	0.942751	0.932799	0.793734	0.775795	0.546082	0.546082	0.339623
geneid.ENSG00000075429	0.103311	0.738887	-0.121848	0.82967	-0.149129	0.641026	0.178268	NaN
geneid.ENSG00000075461	0.77461	0.631357	0.621053	0.587463	0.449456	0.408806	0.548885	0.548885	0.568428
geneid.ENSG00000075539	0.81071	0.81071	0.79038	0.79038	0.601502	0.601502	1	NaN
geneid.ENSG00000075568	0.81333	0.81333	0.780035	0.780035	0.59394	0.59394	1	NaN
geneid.ENSG00000075618	0.980855	0.976275	0.972722	0.966968	0.858625	0.847153	0.735748	0.735748	0.653713
geneid.ENSG00000075624	0.600336	0.600336	0.620332	0.620332	0.446777	0.446777	1	NaN
geneid.ENSG00000075643	0.957616	0.95572	0.942867	0.948539	0.793497	0.805991	0.336092	0.336092	0.649061
geneid.ENSG00000075651	0.922431	0.931719	0.956704	0.934246	0.818638	0.78128	0.531134	0.531134	0.427252
geneid.ENSG00000075673	0.613664	0.799072	0.102929	0.167508	0.0785479	0.126517	0.162743	0.162743	0.0446042
geneid.ENSG00000075702	0.592162	0.597387	0.609889	0.607272	0.433344	0.431315	0.0294663	0.0294663	0.00960384
geneid.ENSG00000075711	0.905696	0.905696	0.886874	0.886874	0.712839	0.712839	1	NaN
geneid.ENSG00000075785	0.742873	0.742873	0.718455	0.718455	0.530068	0.530068	1	NaN
geneid.ENSG00000075790	0.918281	0.918281	0.913433	0.913433	0.743818	0.743818	1	NaN
geneid.ENSG00000075826	0.904275	0.894628	0.853897	0.819815	0.670493	0.631873	0.469811	0.469811	0.375769
geneid.ENSG00000075856	0.883384	0.883384	0.885281	0.885281	0.716779	0.716779	1	NaN
geneid.ENSG00000075884	0.962493	0.866571	0.606573	0.828302	0.449758	0.630039	0.896093	0.896093	0.919829
geneid.ENSG00000075891	0.918434	0.881485	0.480077	0.771914	0.369682	0.60159	0.741538	0.741538	0.797718
geneid.ENSG00000075945	0.950641	0.949681	0.94196	0.941192	0.797378	0.795598	0.705553	0.705553	0.995609
geneid.ENSG00000075975	0.886651	0.886651	0.884669	0.884669	0.723314	0.723314	1	NaN
geneid.ENSG00000076003	0.934886	0.934886	0.9214	0.9214	0.765223	0.765223	0.406689	NaN	0
geneid.ENSG00000076043	0.944994	0.944994	0.944369	0.944369	0.800546	0.800546	1	NaN
geneid.ENSG00000076067	0.929116	0.923017	0.951981	0.939218	0.805713	0.780452	0.741416	0.741416	0.654088
geneid.ENSG00000076108	0.563634	0.563634	0.570142	0.570142	0.408226	0.408226	1	NaN
geneid.ENSG00000076201	0.588943	0.588943	0.588664	0.588664	0.418928	0.418928	0.0137178	NaN	0
geneid.ENSG00000076242	0.955165	0.93862	0.932462	0.927126	0.783963	0.773483	0.920886	0.920886	0.995516
geneid.ENSG00000076248	0.941534	0.941534	0.932138	0.932138	0.781737	0.781737	1	NaN
geneid.ENSG00000076258	0.787669	0.602194	0.759444	0.507371	0.563925	0.35264	0.553834	0.553834	0.536226
geneid.ENSG00000076321	0.817545	0.817545	0.805886	0.805886	0.619747	0.619747	1	NaN
geneid.ENSG00000076344	0.698792	0.83646	0.307372	0.705713	0.212595	0.525038	0.154213	0.154213	0.761013
geneid.ENSG00000076351	0.856766	0.838316	0.874702	0.852878	0.693124	0.665401	0.526333	0.526333	0.572524
geneid.ENSG00000076356	0.951906	0.938227	0.928998	0.93027	0.775193	0.771704	0.840322	0.840322	0.830108
geneid.ENSG00000076513	0.963196	0.963196	0.955147	0.955147	0.825739	0.825739	1	NaN
geneid.ENSG00000076555	0.854721	0.853357	0.835958	0.785294	0.650157	0.595894	0.373511	0.373511	0.315722
geneid.ENSG00000076604	0.835149	0.835149	0.827773	0.827773	0.638347	0.638347	0.200322	NaN	0
geneid.ENSG00000076641	0.974035	0.961613	0.97239	0.954631	0.866466	0.833637	0.804514	0.804514	0.851148
geneid.ENSG00000076650	0.882595	0.882595	0.872525	0.872525	0.692953	0.692953	1	NaN
geneid.ENSG00000076662	0.918174	0.917191	0.946563	0.944756	0.80965	0.80577	0.435431	0.435431	0.270429
geneid.ENSG00000076685	0.826706	0.826706	0.820594	0.820594	0.636917	0.636917	1	NaN
geneid.ENSG00000076706	0.980818	0.980813	0.969177	0.978087	0.862182	0.881636	0.79381	0.79381	0.741542
geneid.ENSG00000076716	0.981261	0.975511	0.943989	0.975238	0.815575	0.866101	0.926192	0.926192	0.926505
geneid.ENSG00000076770	0.959282	0.941316	0.960524	0.921179	0.828454	0.764124	0.732073	0.732073	0.670631
geneid.ENSG00000076826	0.907975	0.842679	0.90659	0.836396	0.724208	0.64724	0.651554	0.651554	0.655971
geneid.ENSG00000076864	0.956609	0.950452	0.942709	0.953054	0.797638	0.812031	0.541892	0.541892	0.741494
geneid.ENSG00000076924	0.554372	0.554372	0.548854	0.548854	0.385162	0.385162	-0.0110168	NaN	0
geneid.ENSG00000076928	0.768176	0.768176	0.752753	0.752753	0.564146	0.564146	1	NaN
geneid.ENSG00000076944	0.922268	0.902606	0.886994	0.864449	0.71884	0.690042	0.655842	0.655842	0.589795
geneid.ENSG00000076984	0.660681	0.660681	0.657131	0.657131	0.471977	0.471977	-0.0328753	NaN	0
geneid.ENSG00000077009	0.532928	0.819631	0.0347157	0.580702	0.0363508	0.450292	0.26721	0.26721	0.649123
geneid.ENSG00000077044	0.919144	0.919144	0.914348	0.914348	0.748638	0.748638	1	NaN
geneid.ENSG00000077063	0.931786	0.808922	0.780769	0.787784	0.605867	0.592472	0.788921	0.788921	0.848924
geneid.ENSG00000077080	0.978082	0.96193	0.243726	0.931441	0.211211	0.78471	0.975965	0.975965	0.996471
geneid.ENSG00000077092	0.94706	0.91478	0.781165	0.891456	0.608342	0.714185	0.848134	0.848134	0.875338
geneid.ENSG00000077097	0.93568	0.93568	0.918877	0.918877	0.759873	0.759873	1	NaN
geneid.ENSG00000077147	0.809044	0.809044	0.786444	0.786444	0.593688	0.593688	1	NaN
geneid.ENSG00000077150	0.85156	0.854456	0.85491	0.853712	0.680319	0.679231	0.168938	0.168938	0.0327869
geneid.ENSG00000077152	0.936158	0.934564	0.917856	0.917586	0.767473	0.766964	1	1	1
geneid.ENSG00000077157	0.819685	0.820343	0.772932	0.767117	0.588049	0.582301	0.0968588	0.0968588	0.0242251
geneid.ENSG00000077232	0.902749	0.902749	0.891359	0.891359	0.716293	0.716293	1	NaN
geneid.ENSG00000077235	0.827147	0.827147	0.802139	0.802139	0.613199	0.613199	1	NaN
geneid.ENSG00000077238	0.965206	0.958726	0.966994	0.958795	0.849683	0.832182	0.750985	0.750985	0.649348
geneid.ENSG00000077254	0.844123	0.844123	0.807426	0.807426	0.621433	0.621433	1	NaN
geneid.ENSG00000077264	0.909506	0.782419	0.671162	0.685075	0.53786	0.496407	0.767635	0.767635	0.848019
geneid.ENSG00000077274	0.935363	0.960899	0.384463	0.887646	0.297304	0.717949	0.654162	0.654162	0.967489
geneid.ENSG00000077279	0.981608	0.954791	0.250694	0.957825	0.202754	0.847662	0.902835	0.902835	0.84198
geneid.ENSG00000077312	0.895511	0.895511	0.876983	0.876983	0.704181	0.704181	1	NaN
geneid.ENSG00000077327	0.966531	0.947809	0.45775	0.916136	0.352405	0.756577	0.862038	0.862038	0.961361
geneid.ENSG00000077348	0.913047	0.913047	0.903663	0.903663	0.739916	0.739916	1	NaN
geneid.ENSG00000077420	0.952499	0.937066	0.66206	0.952514	0.502145	0.811716	0.816731	0.816731	0.9043
geneid.ENSG00000077458	0.839132	0.839132	0.831764	0.831764	0.642449	0.642449	0.351624	NaN	0
geneid.ENSG00000077463	0.607572	0.607572	0.57868	0.57868	0.412816	0.412816	1	NaN
geneid.ENSG00000077498	0.988505	0.934949	0.125149	0.864442	0.0893834	0.711278	0.956144	0.956144	0.969156
geneid.ENSG00000077514	0.898099	0.898099	0.893781	0.893781	0.719675	0.719675	1	NaN
geneid.ENSG00000077522	0.855045	0.913634	0.465788	0.778228	0.342331	0.597254	0.544122	0.544122	0.927684
geneid.ENSG00000077549	0.864436	0.864436	0.85485	0.85485	0.679717	0.679717	1	NaN
geneid.ENSG00000077585	0.972963	0.960295	0.970844	0.956858	0.858877	0.826591	0.847327	0.847327	0.937165
geneid.ENSG00000077616	0.875216	0.896568	0.497724	0.849447	0.357171	0.664396	0.378452	0.378452	0.889509
geneid.ENSG00000077684	0.928844	0.928844	0.922587	0.922587	0.766405	0.766405	0.351624	NaN
geneid.ENSG00000077713	0.962583	0.942187	0.94628	0.9329	0.80718	0.779025	0.933098	0.933098	0.989399
geneid.ENSG00000077721	0.884435	0.884435	0.868447	0.868447	0.688686	0.688686	1	NaN
geneid.ENSG00000077782	0.916344	0.916344	0.951669	0.951669	0.815761	0.815761	-0.0142359	0.0142359	-0.156455
geneid.ENSG00000077800	-0.110097	-0.448903	-0.0806654	-0.344409	-0.0544191	-0.230905	-0.102211	0.102211	-0.0618527
geneid.ENSG00000077935	0.414222	0.400654	0.193721	0.376734	0.133505	0.256142	0.204477	0.204477	0.743124
geneid.ENSG00000077942	0.926513	0.928397	0.929908	0.958076	0.779476	0.820164	0.759134	0.759134	0.722782
geneid.ENSG00000077943	0.966172	0.922398	0.27219	0.926354	0.206411	0.776224	0.825184	0.825184	0.976985
geneid.ENSG00000077984	0.976957	0.974522	0.581254	0.934435	0.439114	0.805843	0.841828	0.841828	0.787923
geneid.ENSG00000078018	0.983809	0.975388	0.948625	0.97309	0.821543	0.856135	0.891606	0.891606	0.890507
geneid.ENSG00000078043	0.91144	0.909161	0.907648	0.906426	0.7377	0.735404	0.294818	0.294818	0.0909091
geneid.ENSG00000078053	0.97897	0.981347	0.712637	0.831904	0.558656	0.67256	0.391359	0.391359	0.353997
geneid.ENSG00000078061	0.764827	0.764827	0.753904	0.753904	0.561887	0.561887	1	NaN
geneid.ENSG00000078070	0.949185	0.949185	0.946993	0.946993	0.805424	0.805424	1	NaN
geneid.ENSG00000078081	0.970056	0.949929	0.940954	0.939338	0.804006	0.809077	0.797285	0.797285	0.782859
geneid.ENSG00000078098	0.985129	0.974541	0.715581	0.96846	0.556524	0.847158	0.922332	0.922332	0.910466
geneid.ENSG00000078114	0.960852	0.959259	0.932387	0.97181	0.794776	0.852118	0.729953	0.729953	0.74778
geneid.ENSG00000078124	0.809137	0.799851	0.763997	0.76166	0.576755	0.573977	0.86555	0.86555	0.998904
geneid.ENSG00000078140	0.827328	0.827328	0.809382	0.809382	0.621589	0.621589	1	NaN
geneid.ENSG00000078142	0.738906	0.738906	0.7295	0.7295	0.537177	0.537177	0.00746203	NaN	0
geneid.ENSG00000078177	0.897393	0.897708	0.896359	0.895766	0.721308	0.720561	0.109658	0.109658	0.847755
geneid.ENSG00000078237	0.956245	0.952155	0.946607	0.944081	0.809068	0.803178	0.813319	0.813319	0.992231
geneid.ENSG00000078246	0.912338	0.912338	0.893122	0.893122	0.732351	0.732351	0.406689	NaN
geneid.ENSG00000078269	0.941488	0.92751	0.93223	0.919403	0.78816	0.764685	0.843915	0.843915	0.741674
geneid.ENSG00000078295	0.809465	0.838618	0.304393	0.790665	0.239709	0.589816	0.448089	0.448089	0.912654
geneid.ENSG00000078304	0.857132	0.857132	0.824517	0.824517	0.636422	0.636422	1	NaN
geneid.ENSG00000078319	0.858988	0.858988	0.843175	0.843175	0.657824	0.657824	1	NaN
geneid.ENSG00000078328	0.970145	0.962565	0.217122	0.958242	0.186573	0.832884	0.98051	0.98051	0.99768
geneid.ENSG00000078369	0.86492	0.844068	0.819836	0.819244	0.631675	0.630867	1	1	1
geneid.ENSG00000078399	0.99123	0.983127	0.941291	0.981668	0.816909	0.882902	0.880241	0.880241	0.87362
geneid.ENSG00000078401	0.982182	0.977006	0.966484	0.981841	0.856524	0.885826	0.775762	0.775762	0.81113
geneid.ENSG00000078403	0.843109	0.843109	0.852428	0.852428	0.681124	0.681124	1	NaN
geneid.ENSG00000078487	0.845776	0.82721	0.81392	0.785063	0.625289	0.593262	0.381812	0.381812	0.575238
geneid.ENSG00000078549	0.853226	0.893612	0.10835	0.894079	0.0847874	0.717293	0.816435	0.816435	0.986517
geneid.ENSG00000078579	0.948851	0.942851	0.401295	0.89399	0.355893	0.751938	0.878064	0.878064	0.889036
geneid.ENSG00000078589	0.98671	0.974813	0.362006	0.970156	0.334975	0.860079	0.955759	0.955759	0.992908
geneid.ENSG00000078596	0.990107	0.98305	0.618428	0.985879	0.472475	0.908234	0.957995	0.957995	0.95389
geneid.ENSG00000078618	0.858811	0.858811	0.833866	0.833866	0.646705	0.646705	1	NaN
geneid.ENSG00000078668	0.933888	0.933888	0.927414	0.927414	0.781526	0.781526	1	NaN
geneid.ENSG00000078674	0.935826	0.935826	0.930787	0.930787	0.773438	0.773438	1	NaN
geneid.ENSG00000078687	0.847849	0.835605	0.838647	0.767289	0.648194	0.574763	0.296285	0.296285	0.326057
geneid.ENSG00000078699	0.929282	0.929282	0.875869	0.875869	0.70282	0.70282	1	NaN
geneid.ENSG00000078725	0.905618	0.803666	0.421119	0.696205	0.340829	0.510423	0.7349	0.7349	0.92001
geneid.ENSG00000078747	0.859185	0.859185	0.819756	0.819756	0.633261	0.633261	1	NaN
geneid.ENSG00000078795	0.0351684		0.0348869		0.0236369		1	NaN
geneid.ENSG00000078804	0.959557	0.959305	0.959125	0.95886	0.823253	0.822549	0.186889	0.186889	0.943045
geneid.ENSG00000078808	0.872489	0.872489	0.866893	0.866893	0.692519	0.692519	1	NaN
geneid.ENSG00000078814	0.815582	0.921593	0.197099	0.886271	0.135241	0.745731	0.485533	0.485533	0.972437
geneid.ENSG00000078898	0.795196	0.937528	0.0639961	0.615385	0.0690449	0.46	0.520326	0.520326	0.783425
geneid.ENSG00000078900	0.742625	0.691083	0.677416	0.603667	0.491106	0.433259	0.211275	0.211275	0.571914
geneid.ENSG00000078902	0.7934	0.7934	0.792996	0.792996	0.599437	0.599437	0.351624	NaN	0
geneid.ENSG00000078967	0.784779	0.784779	0.755791	0.755791	0.569549	0.569549	0.406689	NaN
geneid.ENSG00000079101	0.852591	0.923668	0.362348	0.798555	0.255083	0.629379	0.606162	0.606162	0.95852
geneid.ENSG00000079102	0.967219	0.90316	0.635454	0.879213	0.509362	0.712488	0.84184	0.84184	0.94261
geneid.ENSG00000079112	0.989133	0.985559	0.395524	0.978093	0.284564	0.885241	0.850194	0.850194	0.756757
geneid.ENSG00000079134	0.90756	0.90756	0.907851	0.907851	0.73537	0.73537	1	NaN
geneid.ENSG00000079150	0.963569	0.959034	0.965958	0.957393	0.841652	0.823809	0.652617	0.652617	0.48854
geneid.ENSG00000079156	0.977557	0.950461	0.968396	0.947505	0.845182	0.801666	0.90839	0.90839	0.927368
geneid.ENSG00000079215	0.956898	0.955376	0.905292	0.953623	0.748834	0.814812	0.650866	0.650866	0.700159
geneid.ENSG00000079246	0.783397	0.783397	0.75345	0.75345	0.562255	0.562255	1	NaN
geneid.ENSG00000079257	0.975747	0.971697	0.949878	0.979076	0.833304	0.883096	0.913463	0.913463	0.928699
geneid.ENSG00000079263	0.916577	0.944404	0.606849	0.805525	0.448879	0.623299	0.529896	0.529896	0.77284
geneid.ENSG00000079277	0.852542	0.852542	0.831241	0.831241	0.645638	0.645638	-0.00154813	0.00154813	-0.00218818
geneid.ENSG00000079308	0.925202	0.907488	0.866714	0.883788	0.68774	0.709975	0.665604	0.665604	0.72554
geneid.ENSG00000079313	0.464831	0.464831	0.454894	0.454894	0.312199	0.312199	0.351624	NaN	0
geneid.ENSG00000079332	0.856325	0.856325	0.842906	0.842906	0.658744	0.658744	1	NaN
geneid.ENSG00000079335	0.827651	0.813297	0.827474	0.79448	0.633582	0.592302	0.207606	0.207606	0.268991
geneid.ENSG00000079337	0.913838	0.923205	0.767508	0.811815	0.592562	0.643553	0.507727	0.507727	0.547299
geneid.ENSG00000079385	0.932931	0.884666	0.866915	0.888372	0.706009	0.749067	0.906572	0.906572	0.909427
geneid.ENSG00000079387	0.82995	0.82995	0.820264	0.820264	0.630472	0.630472	1	NaN
geneid.ENSG00000079393	0.916326	0.918989	0.428043	0.834791	0.338708	0.667963	0.733742	0.733742	0.611497
geneid.ENSG00000079432	0.706251	0.706251	0.707683	0.707683	0.51808	0.51808	1	NaN
geneid.ENSG00000079435	0.636132	0.573944	0.602616	0.506108	0.423105	0.350086	0.0578543	0.0578543	0.305066
geneid.ENSG00000079459	0.963862	0.963954	0.966597	0.966487	0.849886	0.849557	1	1	1
geneid.ENSG00000079462	0.950716	0.949405	0.942669	0.942481	0.80171	0.801276	1	1	1
geneid.ENSG00000079557	0.477442	0.997309	0.0768469	1	0.0947022		1	1	1
geneid.ENSG00000079616	0.892023	0.892023	0.882792	0.882792	0.710627	0.710627	1	NaN
geneid.ENSG00000079689	0.980315	0.99025	0.401918	0.511321	0.339983	0.420719	0.282617	0.282617	0.160321
geneid.ENSG00000079691	0.866267	0.876268	0.914304	0.890032	0.738532	0.706852	0.567863	0.567863	0.41534
geneid.ENSG00000079739	0.971015	0.97488	0.976097	0.975215	0.871569	0.868495	0.719733	0.719733	0.988938
geneid.ENSG00000079785	0.488066	0.488066	0.8269	0.8269	0.657623	0.657623	0.286152	NaN
geneid.ENSG00000079805	0.790846	0.790846	0.744256	0.744256	0.554541	0.554541	0.406689	NaN	0
geneid.ENSG00000079819	0.978607	0.958134	0.956662	0.942966	0.828398	0.80151	0.938672	0.938672	0.920268
geneid.ENSG00000079841	0.942643	0.946538	0.54287	0.837657	0.417828	0.676327	0.752633	0.752633	0.942198
geneid.ENSG00000079931	0.977524	0.973278	0.874415	0.961931	0.719199	0.837762	0.866605	0.866605	0.888644
geneid.ENSG00000079950	0.925532	0.918428	0.905681	0.904118	0.73924	0.736412	0.912369	0.912369	0.833333
geneid.ENSG00000079999	0.873678	0.856156	0.83809	0.837025	0.655081	0.653577	0.816049	0.816049	0.666667
geneid.ENSG00000080007	0.984142	0.937752	0.62427	0.942242	0.50124	0.793043	0.964532	0.964532	0.959238
geneid.ENSG00000080031	0.893892	0.885236	0.862271	0.853572	0.677894	0.667253	0.684902	0.684902	0.699597
geneid.ENSG00000080166	0.992239	0.988097	0.445201	0.980586	0.320283	0.890873	0.956749	0.956749	0.978655
geneid.ENSG00000080189	0.811968	0.811968	0.802127	0.802127	0.623635	0.623635	1	NaN
geneid.ENSG00000080200	0.901938	0.895808	0.871224	0.864758	0.696831	0.687685	0.531369	0.531369	0.96
geneid.ENSG00000080224	0.826855	0.854535	0.456549	0.803237	0.35141	0.605155	0.227729	0.227729	0.862183
geneid.ENSG00000080293	0.350565	0.331055	0.00416535	0.0519627	0.00338434	-0.0173913	0.339065	0.339065	0.554909
geneid.ENSG00000080298	0.915123	0.878599	0.905069	0.819074	0.732993	0.628073	0.717738	0.717738	0.698515
geneid.ENSG00000080345	0.815885	0.815885	0.807374	0.807374	0.622217	0.622217	1	NaN
geneid.ENSG00000080371	0.613611	0.613611	0.560343	0.560343	0.399539	0.399539	0.406689	NaN	0
geneid.ENSG00000080493	0.954402	0.936552	0.800301	0.915517	0.6339	0.749846	0.678636	0.678636	0.857325
geneid.ENSG00000080503	0.923771	0.900336	0.891298	0.875375	0.721955	0.69721	0.7965	0.7965	0.650794
geneid.ENSG00000080511	0.466186	0.632217	0.141217	0.516667	0.170886	0.388889	0.469594	0.469594	0.992333
geneid.ENSG00000080546	0.954532	0.954591	0.9538	0.953521	0.813191	0.812587	0.164876	0.164876	0.465971
geneid.ENSG00000080561	0.918803	0.919162	0.909776	0.909998	0.728809	0.729089	0.0710501	0.0710501	0.607456
geneid.ENSG00000080572	0.0338973		0.0129831		0.0158309		0.406689	NaN	0
geneid.ENSG00000080573	0.940003	0.938692	0.491709	0.887878	0.364824	0.731199	0.809269	0.809269	0.942687
geneid.ENSG00000080603	0.500767	0.500767	0.486824	0.486824	0.337058	0.337058	0.0319586	NaN	0
geneid.ENSG00000080608	0.915896	0.915896	0.908862	0.908862	0.744939	0.744939	0.351624	NaN
geneid.ENSG00000080618	0.904656	0.935297	0.343605	0.911933	0.257521	0.741063	0.649732	0.649732	0.434783
geneid.ENSG00000080644	0.965001	0.982533	0.490567	0.923832	0.353117	0.783366	0.808495	0.808495	0.949028
geneid.ENSG00000080709	0.974787	0.96712	0.699009	0.93343	0.554802	0.794383	0.813429	0.813429	0.704998
geneid.ENSG00000080802	0.662338	0.662338	0.636965	0.636965	0.457809	0.457809	0.104481	NaN	0
geneid.ENSG00000080815	0.846758	0.846758	0.834755	0.834755	0.64397	0.64397	1	NaN
geneid.ENSG00000080819	0.926366	0.926366	0.897784	0.897784	0.730969	0.730969	0.406689	NaN
geneid.ENSG00000080822	0.870691	0.870691	0.865435	0.865435	0.677487	0.677487	1	NaN
geneid.ENSG00000080823	0.97471	0.973782	0.967631	0.964314	0.853749	0.846807	0.57928	0.57928	0.436168
geneid.ENSG00000080824	0.823876	0.823876	0.798528	0.798528	0.607179	0.607179	1	NaN
geneid.ENSG00000080839	0.875795	0.870732	0.865418	0.862303	0.6844	0.679796	0.235101	0.235101	0.0625
geneid.ENSG00000080845	0.87088	0.869642	0.85944	0.858978	0.677767	0.677061	0.576718	0.576718	0.333333
geneid.ENSG00000080947	0.500163	0.411931	0.463763	0.358115	0.321572	0.248262	0.171643	0.171643	0.298663
geneid.ENSG00000080986	0.926655	0.926655	0.918499	0.918499	0.75841	0.75841	0.406689	NaN
geneid.ENSG00000081014	0.776002	0.772988	0.752202	0.750582	0.557251	0.555355	0.313095	0.313095	0.1
geneid.ENSG00000081019	0.849947	0.849947	0.826252	0.826252	0.640275	0.640275	0.264486	NaN
geneid.ENSG00000081026	0.910145	0.89549	0.915471	0.899798	0.750615	0.725036	0.633152	0.633152	0.796222
geneid.ENSG00000081041	0.963871	0.955589	0.960382	0.967232	0.846652	0.858964	0.831385	0.831385	0.839695
geneid.ENSG00000081051	0.952521	0.946523	0.587665	0.851099	0.462343	0.677224	0.83944	0.83944	0.89045
geneid.ENSG00000081052	0.96977	0.905428	0.845024	0.875494	0.680472	0.693364	0.840084	0.840084	0.773372
geneid.ENSG00000081059	0.932722	0.950227	0.905322	0.924843	0.734325	0.761488	0.355545	0.355545	0.357459
geneid.ENSG00000081087	0.920626	0.920626	0.915486	0.915486	0.747378	0.747378	0.161906	NaN	0
geneid.ENSG00000081138	0.860253	0.804138	0.396917	0.841288	0.315798	0.662651	0.416879	0.416879	0.923248
geneid.ENSG00000081148	0.942187	0.984227	0.220615	1	0.153949		0.844225	0.844225	0.997802
geneid.ENSG00000081154	0.592595	0.592595	0.550346	0.550346	0.386243	0.386243	1	NaN
geneid.ENSG00000081177	0.910004	0.910004	0.89803	0.89803	0.732414	0.732414	0.112706	NaN
geneid.ENSG00000081181	0.964437	0.960335	0.957872	0.952075	0.82616	0.814016	0.544575	0.544575	0.708333
geneid.ENSG00000081189	0.970375	0.964957	0.939503	0.956394	0.796132	0.819785	0.701638	0.701638	0.770082
geneid.ENSG00000081237	0.983042	0.953215	0.546	0.937796	0.401797	0.796635	0.87403	0.87403	0.959494
geneid.ENSG00000081248	0.597662	0.886827	0.0256838	0.319859	0.0218968	0.257919	0.375479	0.375479	0.180698
geneid.ENSG00000081277	0.959384	0.960412	0.482589	0.95297	0.348938	0.812437	0.8058	0.8058	0.940594
geneid.ENSG00000081307	0.909081	0.902567	0.883113	0.882729	0.709373	0.708736	1	1	1
geneid.ENSG00000081320	0.960649	0.95937	0.950144	0.948984	0.814426	0.811609	0.597606	0.597606	0.768948
geneid.ENSG00000081377	0.90344	0.864999	0.897217	0.851872	0.725706	0.667408	0.763524	0.763524	0.67194
geneid.ENSG00000081386	0.712905	0.70623	0.701691	0.696029	0.51269	0.506873	0.249381	0.249381	0.113017
geneid.ENSG00000081479	0.911528	0.805918	0.446988	0.712731	0.321048	0.510549	0.788154	0.788154	0.810499
geneid.ENSG00000081692	0.828707	0.828707	0.793169	0.793169	0.613499	0.613499	0.406689	NaN	0
geneid.ENSG00000081721	0.92347	0.92347	0.923017	0.923017	0.764925	0.764925	1	NaN
geneid.ENSG00000081760	0.955141	0.955141	0.943701	0.943701	0.799859	0.799859	0.351624	NaN
geneid.ENSG00000081791	0.819375	0.819375	0.815282	0.815282	0.623309	0.623309	0.406689	NaN
geneid.ENSG00000081800	0.307869		0.0399235		0.0693101		1	NaN
geneid.ENSG00000081803	0.97168	0.951894	0.943546	0.94056	0.79648	0.793209	0.792627	0.792627	0.829891
geneid.ENSG00000081870	0.909562	0.909562	0.910384	0.910384	0.747818	0.747818	1	NaN
geneid.ENSG00000081913	0.919914	0.904367	0.916476	0.902894	0.748691	0.724231	0.591943	0.591943	0.458288
geneid.ENSG00000081923	0.980667	0.949498	0.969047	0.952377	0.847727	0.814454	0.955104	0.955104	0.951742
geneid.ENSG00000081985	0.927712	0.856317	0.515596	0.832877	0.374255	0.639319	0.777616	0.777616	0.934984
geneid.ENSG00000082014	0.915172	0.920106	0.908675	0.909133	0.739249	0.74014	0.243242	0.243242	0.0904686
geneid.ENSG00000082068	0.858536	0.858536	0.840306	0.840306	0.656323	0.656323	1	NaN
geneid.ENSG00000082074	0.975738	0.970112	0.688711	0.964091	0.534513	0.843198	0.795724	0.795724	0.925032
geneid.ENSG00000082126	0.773187	0.699151	0.420632	0.698025	0.294605	0.509786	0.0774975	0.0774975	0.846827
geneid.ENSG00000082175	0.954629	0.95237	0.250611	0.891729	0.199683	0.757895	0.751727	0.751727	0.664437
geneid.ENSG00000082212	0.970044	0.96537	0.968037	0.966749	0.851128	0.847333	0.924794	0.924794	0.997785
geneid.ENSG00000082213	0.757995	0.757995	0.716024	0.716024	0.528852	0.528852	1	NaN
geneid.ENSG00000082258	0.762462	0.762462	0.744989	0.744989	0.552438	0.552438	1	NaN
geneid.ENSG00000082269	0.819299	0.81727	0.85701	0.83928	0.664122	0.642919	0.0846789	0.0846789	0.0581683
geneid.ENSG00000082293	0.273857	0.458208	0.0767307	0.409433	0.0553098	0.277232	0.0608419	NaN
geneid.ENSG00000082397	0.984721	0.952666	0.805028	0.954399	0.641049	0.814489	0.888486	0.888486	0.921888
geneid.ENSG00000082438	0.920405	0.941072	0.958753	0.942215	0.821799	0.791642	0.280888	0.280888	0.237952
geneid.ENSG00000082458	0.917437	0.913339	0.948814	0.946272	0.802792	0.797839	0.442514	0.442514	0.835196
geneid.ENSG00000082482	0.950391	0.951484	0.67471	0.921187	0.518725	0.76942	0.806702	0.806702	0.902329
geneid.ENSG00000082497	0.98547	0.968111	0.960066	0.966029	0.836435	0.845033	0.867524	0.867524	0.89167
geneid.ENSG00000082512	0.927994	0.928159	0.949681	0.949591	0.802814	0.802684	0.100768	0.100768	0.90372
geneid.ENSG00000082515	0.842845	0.842845	0.865315	0.865315	0.681054	0.681054	1	NaN
geneid.ENSG00000082516	0.90679	0.90679	0.901824	0.901824	0.73178	0.73178	1	NaN
geneid.ENSG00000082556	0.832368	0.60761	0.347775	0.416778	0.284304	0.318182	0.792352	0.792352	0.986577
geneid.ENSG00000082641	0.833461	0.833461	0.828283	0.828283	0.641787	0.641787	1	NaN
geneid.ENSG00000082684	0.79702	0.806245	0.245822	0.259517	0.176968	0.187662	0.0351455	0.0351455	0.101657
geneid.ENSG00000082701	0.562211	0.562211	0.527646	0.527646	0.370009	0.370009	1	NaN
geneid.ENSG00000082781	0.970535	0.960632	0.954723	0.94342	0.818765	0.800409	0.712334	0.712334	0.615527
geneid.ENSG00000082805	0.800225	0.800225	0.79517	0.79517	0.610588	0.610588	0.246993	NaN
geneid.ENSG00000082898	0.748983	0.748983	0.734871	0.734871	0.541643	0.541643	1	NaN
geneid.ENSG00000082929	0.66462	0.904994	0.196459	0.8	0.195145		0.66557	0.66557	0.66557
geneid.ENSG00000082996	0.860889	0.860889	0.853273	0.853273	0.669074	0.669074	1	NaN
geneid.ENSG00000083067	0.871191	0.917875	0.224547	0.742622	0.170688	0.580552	0.401951	0.401951	0.951435
geneid.ENSG00000083093	0.833715	0.833715	0.80948	0.80948	0.622986	0.622986	0.406689	NaN
geneid.ENSG00000083097	0.855741	0.841237	0.832929	0.815816	0.644312	0.622816	0.521751	0.521751	0.572784
geneid.ENSG00000083099	0.754752	0.754752	0.743033	0.743033	0.552814	0.552814	0.406689	NaN	0
geneid.ENSG00000083123	0.899195	0.89425	0.885238	0.884101	0.710777	0.708874	0.86555	0.86555	0.75
geneid.ENSG00000083168	0.867634	0.867634	0.846836	0.846836	0.672292	0.672292	1	NaN
geneid.ENSG00000083223	0.870388	0.870388	0.846852	0.846852	0.662364	0.662364	1	NaN
geneid.ENSG00000083290	0.9277	0.902895	0.943776	0.902209	0.789507	0.730765	0.632731	0.632731	0.572052
geneid.ENSG00000083307	0.986411	0.870308	0.777222	0.856411	0.596803	0.676616	0.995347	0.995347	0.995347
geneid.ENSG00000083312	0.818541	0.818541	0.830502	0.830502	0.645049	0.645049	1	NaN
geneid.ENSG00000083444	0.957204	0.955406	0.952211	0.951738	0.818139	0.816945	0.773747	0.773747	0.6
geneid.ENSG00000083457	0.892919	0.892919	0.88677	0.88677	0.716294	0.716294	1	NaN
geneid.ENSG00000083520	0.845667	0.845667	0.84175	0.84175	0.652654	0.652654	1	NaN
geneid.ENSG00000083535	0.856659	0.854298	0.8469	0.846397	0.664952	0.664218	0.576718	0.576718	0.997812
geneid.ENSG00000083544	0.92394	0.921592	0.891827	0.890756	0.722634	0.720814	0.705943	0.705943	0.996711
geneid.ENSG00000083635	0.863495	0.863495	0.867516	0.867516	0.687379	0.687379	0.286152	NaN
geneid.ENSG00000083642	0.818827	0.818827	0.835687	0.835687	0.643461	0.643461	0.246993	NaN	0
geneid.ENSG00000083720	0.968132	0.951992	0.941731	0.931674	0.80422	0.784766	0.87275	0.87275	0.983852
geneid.ENSG00000083750	0.842781	0.836081	0.827393	0.822198	0.63854	0.631385	0.582802	0.582802	0.346154
geneid.ENSG00000083782	0.935815	0.950957	0.285305	0.851648	0.339014	0.74359	0.918848	0.918848	0.846154
geneid.ENSG00000083799	0.871692	0.871692	0.868861	0.868861	0.683036	0.683036	0.0550887	NaN	0
geneid.ENSG00000083807	0.847095	0.833296	0.877061	0.866329	0.686881	0.671699	0.332943	0.332943	0.217505
geneid.ENSG00000083812	0.769357	0.769357	0.770001	0.770001	0.575513	0.575513	0.22018	NaN
geneid.ENSG00000083814	0.891763	0.897379	0.80016	0.826366	0.603665	0.631562	0.243477	0.243477	0.490058
geneid.ENSG00000083817	0.874957	0.846181	0.849655	0.833159	0.669244	0.646762	0.441584	0.441584	0.825399
geneid.ENSG00000083828	0.941036	0.917874	0.928761	0.91778	0.775205	0.754261	0.852102	0.852102	0.868313
geneid.ENSG00000083838	0.681754	0.67935	0.648425	0.647275	0.467008	0.465854	0.299857	0.299857	0.0909091
geneid.ENSG00000083844	0.741404	0.688788	0.611517	0.587742	0.447383	0.426303	0.499951	0.499951	0.944259
geneid.ENSG00000083857	0.982611	0.979143	0.981064	0.979574	0.883006	0.881405	0.6463	0.6463	0.890102
geneid.ENSG00000083896	0.753513	0.753513	0.743485	0.743485	0.553405	0.553405	1	NaN
geneid.ENSG00000083937	0.939635	0.939359	0.932408	0.932186	0.780273	0.779792	0.70672	0.70672	0.5
geneid.ENSG00000084070	0.962963	0.962963	0.952347	0.952347	0.81458	0.81458	1	NaN
geneid.ENSG00000084072	0.907458	0.907458	0.853867	0.853867	0.676507	0.676507	1	NaN
geneid.ENSG00000084073	0.866032	0.866032	0.814478	0.814478	0.623615	0.623615	1	NaN
geneid.ENSG00000084090	0.861011	0.861011	0.86051	0.86051	0.671608	0.671608	1	NaN
geneid.ENSG00000084092	0.930407	0.930407	0.930333	0.930333	0.771104	0.771104	1	NaN
geneid.ENSG00000084093	0.656286	0.568151	0.57683	0.544981	0.414494	0.386978	0.641255	0.641255	0.739433
geneid.ENSG00000084110	0.954768	0.959851	0.517846	0.950805	0.373509	0.815694	0.882526	0.882526	0.895372
geneid.ENSG00000084112	0.906471	0.906471	0.886326	0.886326	0.715074	0.715074	0.313983	NaN
geneid.ENSG00000084207	0.976104	0.976104	0.947193	0.947193	0.811381	0.811381	0.0886123	NaN
geneid.ENSG00000084234	0.893941	0.893941	0.874553	0.874553	0.689266	0.689266	1	NaN
geneid.ENSG00000084444	0.875294	0.875049	0.872885	0.872185	0.685063	0.684084	0.128616	0.128616	0.884995
geneid.ENSG00000084453	0.880016	0.907879	0.483504	0.851891	0.362337	0.683995	0.413531	0.413531	0.85504
geneid.ENSG00000084463	0.815905	0.815905	0.793774	0.793774	0.603008	0.603008	1	NaN
geneid.ENSG00000084623	0.893796	0.893796	0.883021	0.883021	0.710228	0.710228	1	NaN
geneid.ENSG00000084628	0.833479	0.828368	0.454917	0.547693	0.324664	0.395062	0.429879	0.429879	0.314495
geneid.ENSG00000084636	0.971494	0.966732	0.915655	0.944718	0.760694	0.80297	0.775541	0.775541	0.76022
geneid.ENSG00000084652	0.73305	0.73305	0.684441	0.684441	0.497772	0.497772	1	NaN
geneid.ENSG00000084674	0.975756	0.986311	0.139779	0.967647	0.108168	0.866667	0.932222	0.932222	0.932222
geneid.ENSG00000084676	0.920541	0.920541	0.905177	0.905177	0.744968	0.744968	0.166884	NaN
geneid.ENSG00000084693	0.889161	0.889161	0.889315	0.889315	0.715037	0.715037	1	NaN
geneid.ENSG00000084710	0.883223	0.727366	0.793116	0.721151	0.601778	0.522234	0.751939	0.751939	0.826438
geneid.ENSG00000084731	0.945054	0.944052	0.948807	0.948171	0.803704	0.802226	0.200621	0.200621	0.905598
geneid.ENSG00000084733	0.868741	0.868741	0.846252	0.846252	0.664934	0.664934	1	NaN
geneid.ENSG00000084734	0.698863	0.79476	0.23151	0.683106	0.175	0.507985	0.554276	0.554276	0.871143
geneid.ENSG00000084754	0.896891	0.896891	0.885894	0.885894	0.712869	0.712869	1	NaN
geneid.ENSG00000084764	0.764975	0.777654	0.831672	0.791048	0.648052	0.606715	0.294855	0.294855	0.187969
geneid.ENSG00000084774	0.86317	0.86317	0.860467	0.860467	0.674633	0.674633	1	NaN
geneid.ENSG00000085063	0.982247	0.981178	0.982988	0.982706	0.892928	0.891772	0.743716	0.743716	0.555556
geneid.ENSG00000085117	0.917329	0.914304	0.939029	0.937395	0.785947	0.78255	0.269435	0.269435	0.602962
geneid.ENSG00000085185	0.740575	0.725417	0.706878	0.691135	0.516827	0.500801	0.198936	0.198936	0.251975
geneid.ENSG00000085224	0.756229	0.756229	0.750894	0.750894	0.563176	0.563176	-0.00109409	0.00109409	-0.00109409
geneid.ENSG00000085231	0.685712	0.685712	0.66947	0.66947	0.488444	0.488444	1	NaN
geneid.ENSG00000085265	0.862417	0.983297	0.103248	0.954545	0.158409	0.854545	0.851391	0.851391	0.996692
geneid.ENSG00000085274	0.854598	0.854598	0.827464	0.827464	0.640412	0.640412	1	NaN
geneid.ENSG00000085276	0.985525	0.968575	0.967746	0.967497	0.850238	0.84412	0.924192	0.924192	0.93854
geneid.ENSG00000085365	0.861889	0.856705	0.832149	0.831597	0.648711	0.647941	1	1	1
geneid.ENSG00000085377	0.888875	0.886438	0.863452	0.863003	0.681884	0.681187	1	1	1
geneid.ENSG00000085382	0.889852	0.882919	0.8708	0.868226	0.689036	0.684947	0.608995	0.608995	0.988999
geneid.ENSG00000085415	0.917478	0.917478	0.913617	0.913617	0.744742	0.744742	1	NaN
geneid.ENSG00000085433	0.932397	0.932397	0.932893	0.932893	0.778762	0.778762	0.232479	NaN
geneid.ENSG00000085449	0.872956	0.872956	0.857986	0.857986	0.670679	0.670679	1	NaN
geneid.ENSG00000085465	0.864738	0.864738	0.787519	0.787519	0.597619	0.597619	-0.0148805	NaN
geneid.ENSG00000085491	0.783148	0.790711	0.854126	0.843247	0.658777	0.645812	0.324593	0.324593	0.154021
geneid.ENSG00000085511	0.905393	0.905393	0.89688	0.89688	0.725255	0.725255	1	NaN
geneid.ENSG00000085514	0.690105	0.782584	0.479938	0.530499	0.335774	0.379675	0.257539	0.257539	0.663265
geneid.ENSG00000085552	0.959346	0.945275	0.875687	0.941403	0.705703	0.787456	0.629624	0.629624	0.671498
geneid.ENSG00000085563	0.986566	0.974421	0.788543	0.968647	0.626242	0.854983	0.911714	0.911714	0.942885
geneid.ENSG00000085644	0.779795	0.779795	0.754368	0.754368	0.568867	0.568867	0.232479	NaN
geneid.ENSG00000085662	0.963246	0.959752	0.981175	0.978416	0.891606	0.884934	0.742903	0.742903	0.906386
geneid.ENSG00000085719	0.848485	0.828491	0.808779	0.806249	0.614455	0.611059	0.893936	0.893936	0.998902
geneid.ENSG00000085721	0.847596	0.847596	0.842637	0.842637	0.648628	0.648628	1	NaN
geneid.ENSG00000085733	0.921912	0.898595	0.811726	0.78655	0.640373	0.612553	0.646279	0.646279	0.44186
geneid.ENSG00000085741	0.878316	0.919897	0.557486	0.810342	0.406998	0.639008	0.565187	0.565187	0.795767
geneid.ENSG00000085760	0.91173	0.91173	0.909401	0.909401	0.746297	0.746297	1	NaN
geneid.ENSG00000085788	0.886563	0.886563	0.86566	0.86566	0.686017	0.686017	1	NaN
geneid.ENSG00000085831	0.840561	0.763774	0.792278	0.724163	0.591478	0.534965	0.227951	0.227951	0.510957
geneid.ENSG00000085832	0.824371	0.824371	0.784203	0.784203	0.596425	0.596425	0.406689	NaN	0
geneid.ENSG00000085840	0.944853	0.940009	0.939923	0.936898	0.799946	0.793671	0.629899	0.629899	0.512727
geneid.ENSG00000085871	0.983692	0.974835	0.980019	0.975871	0.880852	0.870296	0.831714	0.831714	0.942646
geneid.ENSG00000085978	0.743212	0.743212	0.682575	0.682575	0.495955	0.495955	0.313983	NaN	0
geneid.ENSG00000085982	0.92339	0.89078	0.861122	0.846038	0.688472	0.667347	0.894678	0.894678	0.882305
geneid.ENSG00000085998	0.850131	0.850131	0.864297	0.864297	0.675604	0.675604	1	NaN
geneid.ENSG00000085999	0.929099	0.926439	0.908695	0.907792	0.750623	0.749022	0.545617	0.545617	0.992325
geneid.ENSG00000086015	0.837411	0.837411	0.820039	0.820039	0.632664	0.632664	1	NaN
geneid.ENSG00000086061	0.902123	0.902123	0.889823	0.889823	0.717689	0.717689	1	NaN
geneid.ENSG00000086062	0.85565	0.857427	0.884951	0.884265	0.698408	0.697449	0.0486295	0.0486295	0.00454545
geneid.ENSG00000086065	0.759294	0.759294	0.755221	0.755221	0.562922	0.562922	1	NaN
geneid.ENSG00000086102	0.865105	0.865105	0.854274	0.854274	0.673017	0.673017	0.313983	NaN	0
geneid.ENSG00000086159	0.296126	-0.346213	0.100951	-0.358824	0.0691427	-0.166667	0.320641	0.320641	0.41866
geneid.ENSG00000086189	0.930138	0.930138	0.921506	0.921506	0.766995	0.766995	1	NaN
geneid.ENSG00000086200	0.828939	0.828939	0.800517	0.800517	0.605155	0.605155	1	NaN
geneid.ENSG00000086205	0.957232	0.932256	0.580269	0.891306	0.478151	0.731894	0.88297	0.88297	0.847092
geneid.ENSG00000086232	0.765435	0.765435	0.74392	0.74392	0.558688	0.558688	1	NaN
geneid.ENSG00000086289	0.986313	0.981675	0.98399	0.987847	0.897932	0.908753	0.910364	0.910364	0.956583
geneid.ENSG00000086300	0.968644	0.967732	0.983097	0.974306	0.893626	0.868072	0.881618	0.881618	0.954125
geneid.ENSG00000086475	0.739801	0.739801	0.737275	0.737275	0.546762	0.546762	1	NaN
geneid.ENSG00000086504	0.786639	0.786639	0.782067	0.782067	0.596546	0.596546	1	NaN
geneid.ENSG00000086506	0.953849	0.924996	0.689735	0.887598	0.570451	0.714573	0.835602	0.835602	0.909147
geneid.ENSG00000086544	0.910995	0.911846	0.885991	0.886177	0.710848	0.71125	0.0282641	0.0282641	0.00308396
geneid.ENSG00000086548	0.973787	0.960559	0.758298	0.97829	0.60295	0.900598	0.893779	0.893779	0.859175
geneid.ENSG00000086570	0.975391	0.968267	0.403398	0.968053	0.288849	0.845094	0.931569	0.931569	0.974632
geneid.ENSG00000086589	0.898727	0.898727	0.898478	0.898478	0.729232	0.729232	1	NaN
geneid.ENSG00000086598	0.530056	0.530056	0.51901	0.51901	0.366137	0.366137	1	NaN
geneid.ENSG00000086619	0.965327	0.94515	0.959659	0.925236	0.83194	0.768382	0.83892	0.83892	0.86127
geneid.ENSG00000086696	0.986223	0.972604	0.719746	0.969776	0.572355	0.865722	0.925989	0.925989	0.948427
geneid.ENSG00000086712	0.925399	0.925399	0.920281	0.920281	0.755799	0.755799	1	NaN
geneid.ENSG00000086717	0.940921	0.95302	0.424273	0.838266	0.323776	0.678848	0.836407	0.836407	0.753809
geneid.ENSG00000086730	0.921287	0.894731	0.814578	0.912129	0.635504	0.733187	0.60815	0.60815	0.679758
geneid.ENSG00000086758	0.707277	0.707277	0.699764	0.699764	0.510079	0.510079	0.0148805	NaN	0
geneid.ENSG00000086827	0.889422	0.889422	0.881341	0.881341	0.702888	0.702888	1	NaN
geneid.ENSG00000086848	0.756262	0.751175	0.709512	0.708558	0.523655	0.522611	0.40713	0.40713	0.166667
geneid.ENSG00000086967	0.967377	0.977166	0.270801	0.967908	0.199104	0.865022	0.873478	0.873478	0.98627
geneid.ENSG00000086991	0.962401	0.895966	0.584512	0.865964	0.523152	0.695272	0.877904	0.877904	0.90124
geneid.ENSG00000087008	0.877398	0.876179	0.876244	0.875838	0.691553	0.690877	0.576718	0.576718	0.333333
geneid.ENSG00000087053	0.914254	0.908723	0.903269	0.902631	0.729612	0.728424	1	1	1
geneid.ENSG00000087074	0.907477	0.907477	0.914702	0.914702	0.750075	0.750075	1	NaN
geneid.ENSG00000087076	0.913698	0.875782	0.862838	0.860319	0.680598	0.673139	0.686475	0.686475	0.72747
geneid.ENSG00000087077	0.988133	0.980634	0.972005	0.964374	0.860535	0.846028	0.748192	0.748192	0.617611
geneid.ENSG00000087085	0.67438	0.743641	0.368711	0.705998	0.258513	0.520009	0.194693	0.194693	0.800221
geneid.ENSG00000087086	0.903111	0.903111	0.927545	0.927545	0.767649	0.767649	1	NaN
geneid.ENSG00000087087	0.87367	0.87367	0.868342	0.868342	0.684071	0.684071	1	NaN
geneid.ENSG00000087088	0.696828	0.696828	0.669736	0.669736	0.488293	0.488293	0.351624	NaN	0
geneid.ENSG00000087095	0.883277	0.883277	0.851797	0.851797	0.665168	0.665168	0.209582	NaN	0
geneid.ENSG00000087116	0.937195	0.946519	0.533438	0.944396	0.392874	0.797673	0.78896	0.78896	0.91954
geneid.ENSG00000087128	0.98229	0.972852	0.560568	0.950692	0.448168	0.823067	0.909204	0.909204	0.937595
geneid.ENSG00000087152	0.609162	0.609162	0.617553	0.617553	0.442109	0.442109	1	NaN
geneid.ENSG00000087157	0.853334	0.853334	0.819464	0.819464	0.633113	0.633113	1	NaN
geneid.ENSG00000087191	0.91793	0.91793	0.91661	0.91661	0.760646	0.760646	1	NaN
geneid.ENSG00000087206	0.693932	0.693932	0.783609	0.783609	0.640844	0.640844	1	NaN
geneid.ENSG00000087237	0.82818	0.71573	0.306923	0.625975	0.244536	0.442971	0.835825	0.835825	0.739615
geneid.ENSG00000087245	0.987565	0.980712	0.870123	0.977922	0.722895	0.880787	0.854136	0.854136	0.853511
geneid.ENSG00000087250	0.796766	0.719165	0.375671	0.455464	0.333606	0.33154	0.620798	0.620798	0.56382
geneid.ENSG00000087253	0.967605	0.941746	0.962802	0.943387	0.829807	0.792997	0.888106	0.888106	0.871686
geneid.ENSG00000087258	0.853434	0.876916	0.579512	0.844045	0.422422	0.663736	0.507497	0.507497	0.762255
geneid.ENSG00000087263	0.844427	0.844427	0.843703	0.843703	0.662917	0.662917	1	NaN
geneid.ENSG00000087266	0.799409	0.796708	0.840221	0.834309	0.64527	0.637544	0.310138	0.310138	0.186183
geneid.ENSG00000087269	0.929314	0.929314	0.931081	0.931081	0.777432	0.777432	1	NaN
geneid.ENSG00000087274	0.902127	0.902127	0.889493	0.889493	0.721488	0.721488	1	NaN
geneid.ENSG00000087299	0.836481	0.836481	0.829805	0.829805	0.640534	0.640534	0.22018	NaN
geneid.ENSG00000087301	0.930775	0.927393	0.921452	0.914869	0.763502	0.751508	0.479379	0.479379	0.794349
geneid.ENSG00000087302	0.860073	0.860073	0.863622	0.863622	0.684342	0.684342	1	NaN
geneid.ENSG00000087303	0.962198	0.944338	0.788956	0.913545	0.627341	0.770267	0.688692	0.688692	0.736605
geneid.ENSG00000087338	0.8976	0.8976	0.89379	0.89379	0.713593	0.713593	1	NaN
geneid.ENSG00000087365	0.788461	0.788461	0.750952	0.750952	0.564641	0.564641	1	NaN
geneid.ENSG00000087448	0.898864	0.898864	0.862556	0.862556	0.692034	0.692034	1	NaN
geneid.ENSG00000087460	0.916109	0.916109	0.894074	0.894074	0.722877	0.722877	1	NaN
geneid.ENSG00000087470	0.908653	0.908653	0.90316	0.90316	0.741051	0.741051	1	NaN
geneid.ENSG00000087494	0.970131	0.978071	0.904903	0.959007	0.755377	0.835596	0.651167	0.651167	0.726172
geneid.ENSG00000087495	0.976245	0.955261	0.688557	0.948089	0.532318	0.811204	0.850397	0.850397	0.932781
geneid.ENSG00000087502	0.834845	0.834845	0.792058	0.792058	0.607339	0.607339	0.351624	NaN	0
geneid.ENSG00000087510	0.985255	0.980572	0.926752	0.978046	0.791968	0.871962	0.675754	0.675754	0.726837
geneid.ENSG00000087586	0.949578	0.949578	0.939194	0.939194	0.796898	0.796898	1	NaN
geneid.ENSG00000087589	0.822958	0.814251	0.262169	0.845116	0.181312	0.64685	0.44675	0.44675	0.958011
geneid.ENSG00000087842	0.975512	0.970204	0.981118	0.976332	0.888713	0.875068	0.905229	0.905229	0.958704
geneid.ENSG00000087884	0.915154	0.915154	0.905663	0.905663	0.740528	0.740528	-0.0018971	0.0018971	-0.00109649
geneid.ENSG00000087903	0.793377	0.773895	0.775414	0.7552	0.581504	0.55891	0.280835	0.280835	0.146628
geneid.ENSG00000088002	0.930066	0.928878	0.725112	0.733874	0.556516	0.562176	0.235396	0.235396	0.338272
geneid.ENSG00000088035	0.897508	0.897508	0.890113	0.890113	0.716798	0.716798	1	NaN
geneid.ENSG00000088038	0.678429	0.678429	0.664645	0.664645	0.47781	0.47781	0.232479	NaN	0
geneid.ENSG00000088053	0.858596	0.869335	0.50442	0.817513	0.358926	0.632576	0.701286	0.701286	0.927722
geneid.ENSG00000088179	0.750003	0.750003	0.747209	0.747209	0.549423	0.549423	0.0781973	NaN	0
geneid.ENSG00000088205	0.83314	0.83314	0.813985	0.813985	0.624241	0.624241	1	NaN
geneid.ENSG00000088247	0.79274	0.79274	0.794824	0.794824	0.60851	0.60851	1	NaN
geneid.ENSG00000088256	0.94972	0.943824	0.907833	0.905067	0.750149	0.745312	0.573736	0.573736	0.592222
geneid.ENSG00000088280	0.925305	0.919668	0.944688	0.943972	0.792671	0.791274	0.362697	0.362697	0.789294
geneid.ENSG00000088298	0.938303	0.938303	0.936883	0.936883	0.783992	0.783992	0.406689	NaN	0
geneid.ENSG00000088305	0.960513	0.961216	0.95859	0.956513	0.832957	0.827778	0.388479	0.388479	0.915556
geneid.ENSG00000088320	0.645462	0.801812	0.0660778	0.328395	0.0725817	0.318318	0.324129	0.324129	0.1441
geneid.ENSG00000088325	0.89735	0.89735	0.86064	0.86064	0.685383	0.685383	1	NaN
geneid.ENSG00000088340	0.844736	0.845992	0.795616	0.829905	0.605604	0.636163	0.378454	0.378454	0.476573
geneid.ENSG00000088356	0.920274	0.920274	0.916368	0.916368	0.756301	0.756301	1	NaN
geneid.ENSG00000088367	0.909538	0.916977	0.939739	0.91735	0.787116	0.754822	0.646799	0.646799	0.491453
geneid.ENSG00000088386	0.781666	0.685965	0.42488	0.713708	0.32916	0.524743	0.480272	0.480272	0.922646
geneid.ENSG00000088387	0.848297	0.846263	0.924576	0.923227	0.757795	0.755238	0.223073	0.223073	0.416084
geneid.ENSG00000088448	0.913419	0.913419	0.906049	0.906049	0.737142	0.737142	1	NaN
geneid.ENSG00000088451	0.918168	0.918168	0.918874	0.918874	0.75636	0.75636	1	NaN
geneid.ENSG00000088538	0.915178	0.807244	0.82825	0.752483	0.644624	0.559775	0.73724	0.73724	0.852364
geneid.ENSG00000088543	0.832611	0.783135	0.789972	0.746037	0.598563	0.546898	0.513331	0.513331	0.592591
geneid.ENSG00000088682	0.896825	0.896825	0.891925	0.891925	0.723101	0.723101	1	NaN
geneid.ENSG00000088726	0.967477	0.966386	0.736016	0.967612	0.578408	0.845251	0.857679	0.857679	0.91622
geneid.ENSG00000088727	0.923071	0.923071	0.922951	0.922951	0.763493	0.763493	0.286152	NaN
geneid.ENSG00000088756	0.941041	0.918662	0.829423	0.838173	0.654153	0.650719	0.587435	0.587435	0.833944
geneid.ENSG00000088766	0.810962	0.810962	0.797242	0.797242	0.610434	0.610434	1	NaN
geneid.ENSG00000088782	0.0201212		0.0214654		0.104144		1	NaN
geneid.ENSG00000088808	0.931009	0.926385	0.93887	0.928296	0.785206	0.766968	0.421969	0.421969	0.230159
geneid.ENSG00000088812	0.914435	0.903289	0.893752	0.890916	0.721201	0.716311	0.841644	0.841644	0.886681
geneid.ENSG00000088826	0.870956	0.870956	0.904078	0.904078	0.728213	0.728213	0.0570262	NaN
geneid.ENSG00000088827	0.187501		0.0575682		0.0435623		1	1	1
geneid.ENSG00000088833	0.918027	0.918027	0.90947	0.90947	0.750066	0.750066	1	NaN
geneid.ENSG00000088836	0.940724	0.927967	0.928139	0.919221	0.769547	0.753219	0.662815	0.662815	0.769483
geneid.ENSG00000088854	0.964628	0.950755	0.955539	0.94588	0.820099	0.80628	0.562064	0.562064	0.83253
geneid.ENSG00000088881	0.73181	0.743006	0.582314	0.61409	0.415691	0.44327	0.228312	0.228312	0.589773
geneid.ENSG00000088882	0.967519	0.963531	0.513225	0.961824	0.381299	0.834535	0.846596	0.846596	0.933946
geneid.ENSG00000088888	0.74393	0.74393	0.743642	0.743642	0.560054	0.560054	1	NaN
geneid.ENSG00000088899	0.941569	0.941569	0.929538	0.929538	0.769985	0.769985	0.0239239	NaN
geneid.ENSG00000088926	0.495172	0.937599	0.0399048	0.75	0.0464404	0.619048	0.376722	0.376722	0.993435
geneid.ENSG00000088930	0.86659	0.86659	0.838713	0.838713	0.655527	0.655527	1	NaN
geneid.ENSG00000088970	0.95631	0.955367	0.94726	0.946738	0.807196	0.805949	0.545617	0.545617	0.992325
geneid.ENSG00000088986	0.800789	0.800789	0.784208	0.784208	0.596706	0.596706	1	NaN
geneid.ENSG00000088992	0.98799	0.982608	0.893608	0.982141	0.75109	0.886052	0.894642	0.894642	0.900436
geneid.ENSG00000089006	0.876282	0.876282	0.869037	0.869037	0.685957	0.685957	1	NaN
geneid.ENSG00000089012	0.857385	0.843044	0.410768	0.627668	0.379439	0.456566	0.664306	0.664306	0.683364
geneid.ENSG00000089022	0.880213	0.880213	0.872339	0.872339	0.697747	0.697747	1	NaN
geneid.ENSG00000089041	0.969722	0.944742	0.819166	0.917437	0.657181	0.766564	0.799974	0.799974	0.881215
geneid.ENSG00000089048	0.872418	0.872418	0.864399	0.864399	0.680877	0.680877	0.406689	NaN
geneid.ENSG00000089050	0.833516	0.829535	0.817923	0.816129	0.630933	0.62858	0.329975	0.329975	0.148883
geneid.ENSG00000089053	0.905374	0.905374	0.903899	0.903899	0.73347	0.73347	1	NaN
geneid.ENSG00000089057	0.900048	0.897379	0.887673	0.885812	0.713988	0.710887	0.789265	0.789265	0.996703
geneid.ENSG00000089060	0.874578	0.87925	0.896456	0.889805	0.718415	0.708146	0.187029	0.187029	0.0591152
geneid.ENSG00000089063	0.902765	0.902765	0.900737	0.900737	0.727132	0.727132	1	NaN
geneid.ENSG00000089091	0.891134	0.830025	0.879461	0.76222	0.694164	0.563221	0.74984	0.74984	0.752746
geneid.ENSG00000089094	0.929457	0.929457	0.920213	0.920213	0.758617	0.758617	1	NaN
geneid.ENSG00000089101	0.677308	0.757898	0.198268	0.615126	0.13826	0.444704	0.33684	0.33684	0.936053
geneid.ENSG00000089116	0.252693	0.54903	0.0920016	0.621542	0.0780945	0.43083	0.135732	NaN
geneid.ENSG00000089123	0.895909	0.895909	0.885906	0.885906	0.706157	0.706157	0.406689	NaN
geneid.ENSG00000089127	0.970444	0.962798	0.969269	0.959439	0.845049	0.825261	0.758934	0.758934	0.676454
geneid.ENSG00000089154	0.749702	0.749702	0.736834	0.736834	0.543284	0.543284	1	NaN
geneid.ENSG00000089159	0.88715	0.890301	0.912015	0.910099	0.738722	0.735905	0.202034	0.202034	0.0609572
geneid.ENSG00000089163	0.868682	0.794575	0.82299	0.596245	0.634651	0.432209	0.575283	0.575283	0.759239
geneid.ENSG00000089169	0.903546	0.936943	0.190402	0.890328	0.152959	0.737838	0.829683	0.829683	0.841682
geneid.ENSG00000089177	0.893523	0.8901	0.885133	0.883293	0.714165	0.711497	0.282342	0.282342	0.940659
geneid.ENSG00000089195	0.946164	0.946164	0.946027	0.946027	0.803618	0.803618	1	NaN
geneid.ENSG00000089199	0.985272	0.979834	0.757865	0.93722	0.584885	0.812611	0.780305	0.780305	0.881617
geneid.ENSG00000089220	0.952652	0.937822	0.928587	0.927642	0.771611	0.769618	1	1	1
geneid.ENSG00000089225	0.919849	0.890957	0.266259	0.861555	0.279973	0.689405	0.833432	0.833432	0.935143
geneid.ENSG00000089234	0.770178	0.770178	0.754816	0.754816	0.56484	0.56484	1	NaN
geneid.ENSG00000089248	0.885936	0.885936	0.878406	0.878406	0.702036	0.702036	1	NaN
geneid.ENSG00000089250	0.919376	0.912202	0.188867	0.898265	0.14076	0.736395	0.733055	0.733055	0.975225
geneid.ENSG00000089280	0.653367	0.653367	0.647525	0.647525	0.473588	0.473588	1	NaN
geneid.ENSG00000089289	0.908951	0.908951	0.909737	0.909737	0.742228	0.742228	1	NaN
geneid.ENSG00000089327	0.983865	0.975285	0.963461	0.955998	0.846049	0.82974	0.809425	0.809425	0.72021
geneid.ENSG00000089335	0.932397	0.897931	0.894148	0.88145	0.729047	0.708772	0.956144	0.956144	0.943307
geneid.ENSG00000089351	0.887772	0.894877	0.907942	0.904559	0.739704	0.733731	0.582347	0.582347	0.378182
geneid.ENSG00000089356	0.978695	0.97699	0.816005	0.858649	0.648731	0.693696	0.328904	0.328904	0.478633
geneid.ENSG00000089472	0.971525	0.930742	0.56621	0.929822	0.42179	0.763939	0.81031	0.81031	0.938826
geneid.ENSG00000089486	0.952777	0.941778	0.966538	0.960699	0.838633	0.827156	0.781365	0.781365	0.756317
geneid.ENSG00000089558	0.143728	0.325579	0.106368	0.290516	0.0726875	0.197347	0.0732815	NaN
geneid.ENSG00000089597	0.696586	0.696586	0.66954	0.66954	0.49439	0.49439	1	NaN
geneid.ENSG00000089639	0.842583	0.842156	0.778209	0.776961	0.590986	0.589536	0.126285	0.126285	0.0269842
geneid.ENSG00000089682	0.828247	0.814824	0.8164	0.814583	0.628046	0.625598	0.545617	0.545617	0.3
geneid.ENSG00000089685	0.911168	0.911168	0.874784	0.874784	0.709101	0.709101	1	NaN
geneid.ENSG00000089692	0.747774	0.748433	0.355768	0.208323	0.247143	0.139818	0.326116	0.326116	0.228273
geneid.ENSG00000089693	0.832603	0.832603	0.806171	0.806171	0.629976	0.629976	1	NaN
geneid.ENSG00000089723	0.934839	0.904934	0.909695	0.848436	0.742545	0.667831	0.687538	0.687538	0.689139
geneid.ENSG00000089737	0.908256	0.908256	0.901213	0.901213	0.734173	0.734173	1	NaN
geneid.ENSG00000089775	0.764266	0.759513	0.748644	0.746164	0.558985	0.556134	0.347508	0.347508	0.368385
geneid.ENSG00000089818	0.856667	0.856667	0.827736	0.827736	0.640412	0.640412	1	NaN
geneid.ENSG00000089847	0.130032	0.289965	0.03124	0.134668	0.020095	0.0859447	0.0558495	NaN
geneid.ENSG00000089876	0.961573	0.961573	0.928979	0.928979	0.778053	0.778053	0.0821817	NaN
geneid.ENSG00000089902	0.891281	0.891281	0.890595	0.890595	0.712683	0.712683	1	NaN
geneid.ENSG00000089916	0.582052	0.582052	0.586289	0.586289	0.419366	0.419366	1	NaN
geneid.ENSG00000090006	0.801865	0.801952	0.850621	0.848479	0.661309	0.658372	0.148534	0.148534	0.0742317
geneid.ENSG00000090013	0.965861	0.96395	0.948237	0.947553	0.814315	0.812713	0.551953	0.551953	0.990121
geneid.ENSG00000090020	0.806834	0.807842	0.818513	0.817047	0.621755	0.62003	0.0290682	0.0290682	0.00412088
geneid.ENSG00000090054	0.653946	0.653946	0.655981	0.655981	0.471822	0.471822	0.406689	NaN	0
geneid.ENSG00000090060	0.741222	0.741222	0.712497	0.712497	0.524072	0.524072	1	NaN
geneid.ENSG00000090061	0.830471	0.830471	0.81832	0.81832	0.630578	0.630578	1	NaN
geneid.ENSG00000090097	0.907694	0.907694	0.90685	0.90685	0.743231	0.743231	0.178268	NaN
geneid.ENSG00000090104	0.986536	0.971067	0.531641	0.963077	0.401843	0.85175	0.835615	0.835615	0.960097
geneid.ENSG00000090238	0.883411	0.884122	0.929254	0.919713	0.764843	0.748047	0.535442	0.535442	0.462565
geneid.ENSG00000090263	0.833856	0.833856	0.842851	0.842851	0.668842	0.668842	1	NaN
geneid.ENSG00000090266	0.820713	0.820713	0.817385	0.817385	0.62554	0.62554	1	NaN
geneid.ENSG00000090273	0.892975	0.892975	0.887192	0.887192	0.714736	0.714736	1	NaN
geneid.ENSG00000090316	0.847736	0.847736	0.81688	0.81688	0.628587	0.628587	1	NaN
geneid.ENSG00000090339	0.968905	0.962803	0.959768	0.967177	0.835613	0.844369	0.758435	0.758435	0.753903
geneid.ENSG00000090372	0.65646	0.65646	0.641959	0.641959	0.46188	0.46188	1	NaN
geneid.ENSG00000090376	0.957587	0.937118	0.737856	0.914114	0.569622	0.748554	0.684855	0.684855	0.868852
geneid.ENSG00000090382	0.964373	0.944678	0.589691	0.899368	0.441429	0.771818	0.723252	0.723252	0.848346
geneid.ENSG00000090402	0.970068	0.95602	0.20967	0.950464	0.249503	0.843137	0.879957	0.879957	0.777778
geneid.ENSG00000090432	0.841888	0.841888	0.826873	0.826873	0.641822	0.641822	0.286152	NaN
geneid.ENSG00000090447	0.516269	0.516269	0.539322	0.539322	0.375664	0.375664	-0.00466484	0.00466484	-0.00985761
geneid.ENSG00000090470	0.879024	0.879024	0.879124	0.879124	0.701627	0.701627	1	NaN
geneid.ENSG00000090487	0.835394	0.835394	0.826368	0.826368	0.631458	0.631458	1	NaN
geneid.ENSG00000090512	0.488658	0.369973	0.0960398	0.238095	0.093714	0.285714	0.498354	0.498354	0.993428
geneid.ENSG00000090520	0.898409	0.898409	0.885532	0.885532	0.708642	0.708642	1	NaN
geneid.ENSG00000090530	0.972773	0.972875	0.942641	0.943103	0.812238	0.813026	0.0445668	0.0445668	0.645514
geneid.ENSG00000090534	0.855872	0.907103	0.217006	0.86642	0.162801	0.691283	0.443122	0.443122	0.949059
geneid.ENSG00000090565	0.783033	0.779163	0.782509	0.781077	0.587053	0.585264	0.396703	0.396703	0.396703
geneid.ENSG00000090581	0.884184	0.884184	0.871468	0.871468	0.690835	0.690835	1	NaN
geneid.ENSG00000090612	0.845599	0.763445	0.783711	0.757213	0.605248	0.574578	0.847917	0.847917	0.888303
geneid.ENSG00000090615	0.721963	0.721963	0.687284	0.687284	0.501383	0.501383	1	NaN
geneid.ENSG00000090621	0.879531	0.879531	0.874204	0.874204	0.690927	0.690927	1	NaN
geneid.ENSG00000090659	0.251216	0.863585	0.0455346	0.8	0.0482411		0.286152	NaN
geneid.ENSG00000090661	0.901676	0.910083	0.921709	0.915639	0.755553	0.747332	0.513361	0.513361	0.461538
geneid.ENSG00000090674	0.716934	0.716934	0.690767	0.690767	0.505269	0.505269	0.116486	NaN	0
geneid.ENSG00000090686	0.91847	0.91847	0.893225	0.893225	0.725353	0.725353	1	NaN
geneid.ENSG00000090776	0.824408	0.836327	0.75421	0.763274	0.565235	0.571188	0.221555	0.221555	0.152885
geneid.ENSG00000090857	0.847974	0.847974	0.852555	0.852555	0.67869	0.67869	0.351624	NaN
geneid.ENSG00000090861	0.93276	0.93276	0.929965	0.929965	0.780432	0.780432	1	NaN
geneid.ENSG00000090863	0.880724	0.880724	0.862638	0.862638	0.684306	0.684306	1	NaN
geneid.ENSG00000090889	0.913492	0.913492	0.890167	0.890167	0.717068	0.717068	0.351624	NaN
geneid.ENSG00000090905	0.851654	0.851654	0.860349	0.860349	0.679679	0.679679	1	NaN
geneid.ENSG00000090924	0.833287	0.833287	0.847948	0.847948	0.661244	0.661244	0.127583	NaN
geneid.ENSG00000090932	0.893803	0.876314	0.790506	0.664719	0.59938	0.493773	0.640802	0.640802	0.712031
geneid.ENSG00000090971	0.925631	0.92476	0.906915	0.906609	0.74122	0.740662	0.352197	0.352197	0.992341
geneid.ENSG00000090975	0.83692	0.858146	0.817911	0.791367	0.627184	0.601909	0.328013	0.328013	0.221914
geneid.ENSG00000090989	0.892209	0.892209	0.873761	0.873761	0.694479	0.694479	1	NaN
geneid.ENSG00000091010	0.902531	0.959504	0.0572843	0.761905	0.0406642	0.571429	0.610691	0.610691	0.994518
geneid.ENSG00000091039	0.778002	0.768488	0.750533	0.749714	0.564657	0.563703	1	1	1
geneid.ENSG00000091073	0.876929	0.876929	0.856569	0.856569	0.668388	0.668388	0.0988942	NaN	0
geneid.ENSG00000091106	0.646579	0.564234	0.236317	0.682147	0.160595	0.542484	0.2335	0.2335	0.9814
geneid.ENSG00000091127	0.913009	0.913009	0.898258	0.898258	0.726275	0.726275	1	NaN
geneid.ENSG00000091128	0.786599	0.864478	0.262957	0.52	0.19112	0.386667	0.395363	0.395363	0.976948
geneid.ENSG00000091129	0.98244	0.968813	0.882043	0.97012	0.728821	0.848482	0.917648	0.917648	0.921682
geneid.ENSG00000091136	0.986682	0.979542	0.980379	0.978109	0.880738	0.877388	0.677391	0.677391	0.511494
geneid.ENSG00000091137	0.960554	0.941484	0.592033	0.872759	0.43076	0.705628	0.852764	0.852764	0.910607
geneid.ENSG00000091138	0.928834	0.955605	0.143371	0.832174	0.131848	0.702899	0.88727	0.88727	0.791667
geneid.ENSG00000091140	0.781285	0.781285	0.757584	0.757584	0.575769	0.575769	1	NaN
geneid.ENSG00000091157	0.837106	0.812378	0.839284	0.813754	0.65125	0.619969	0.48874	0.48874	0.36011
geneid.ENSG00000091164	0.830931	0.830931	0.803058	0.803058	0.624659	0.624659	1	NaN
geneid.ENSG00000091181	0.775626	0.935822	0.152784	0.945614	0.171917	0.812865	0.455038	0.455038	0.983535
geneid.ENSG00000091262	0.816966	0.849396	0.586027	0.802616	0.421432	0.605025	0.26058	0.26058	0.711712
geneid.ENSG00000091317	0.928691	0.928691	0.909799	0.909799	0.748255	0.748255	1	NaN
geneid.ENSG00000091409	0.976937	0.963355	0.974266	0.965143	0.860616	0.835735	0.903723	0.903723	0.866597
geneid.ENSG00000091428	0.895067	0.875498	0.695768	0.806226	0.517768	0.608762	0.599196	0.599196	0.835381
geneid.ENSG00000091436	0.959861	0.940737	0.942927	0.937162	0.802553	0.790231	0.965537	0.965537	0.965537
geneid.ENSG00000091482	0.940305	0.908142	0.566034	0.842246	0.540403	0.663185	0.832707	0.832707	0.7125
geneid.ENSG00000091483	0.88236	0.88236	0.874882	0.874882	0.697007	0.697007	1	NaN
geneid.ENSG00000091490	0.986011	0.980758	0.984851	0.981388	0.89517	0.883806	0.845539	0.845539	0.88205
geneid.ENSG00000091513	0.936042	0.934848	0.45909	0.895448	0.329703	0.723356	0.481174	0.481174	0.916854
geneid.ENSG00000091527	0.886988	0.886988	0.846296	0.846296	0.66363	0.66363	0.406689	NaN	0
geneid.ENSG00000091536	0.584706	0.948	0.0810425	0.628662	0.0545616	0.476744	0.370404	0.370404	0.960396
geneid.ENSG00000091542	0.749934	0.749934	0.708423	0.708423	0.51956	0.51956	1	NaN
geneid.ENSG00000091583	0.961279	0.961974	0.294397	0.929026	0.260351	0.810047	0.887671	0.887671	0.834425
geneid.ENSG00000091592	0.761987	0.692338	0.79153	0.704993	0.609341	0.530639	0.580625	0.580625	0.521475
geneid.ENSG00000091622	0.912398	0.815514	0.859658	0.796884	0.67102	0.605059	0.470036	0.470036	0.667939
geneid.ENSG00000091640	0.840069	0.840069	0.8295	0.8295	0.642452	0.642452	1	NaN
geneid.ENSG00000091651	0.932826	0.932826	0.91586	0.91586	0.755832	0.755832	1	NaN
geneid.ENSG00000091656	0.957521	0.875576	0.877092	0.860062	0.707291	0.676949	0.894449	0.894449	0.889296
geneid.ENSG00000091664	0.962613	0.988251	0.178675	0.987578	0.219311	0.922078	0.876598	0.876598	0.772727
geneid.ENSG00000091704	0.694814	0.921016	0.0936158	0.85	0.0955156	0.67619	0.444262	0.444262	0.986842
geneid.ENSG00000091732	0.908785	0.908785	0.903427	0.903427	0.732977	0.732977	1	NaN
geneid.ENSG00000091831	0.809826	0.866768	0.398106	0.757345	0.276535	0.569775	0.540695	0.540695	0.924208
geneid.ENSG00000091844	0.961486	0.950979	0.907559	0.961716	0.761983	0.833464	0.689406	0.689406	0.634703
geneid.ENSG00000091879	0.981617	0.981283	0.445268	0.976063	0.320071	0.875611	0.9187	0.9187	0.990794
geneid.ENSG00000091947	0.901285	0.82035	0.799854	0.772108	0.624795	0.593513	0.841793	0.841793	0.895509
geneid.ENSG00000091972	0.989928	0.977814	0.754759	0.975686	0.600834	0.864765	0.942964	0.942964	0.965017
geneid.ENSG00000091986	0.976521	0.984498	0.942679	0.984573	0.81862	0.896103	0.668849	0.668849	0.65392
geneid.ENSG00000092009	0.779913	0.981984	-0.00062106	0.8	-0.00187964		0.86555	0.86555	0.998904
geneid.ENSG00000092010	0.94337	0.94337	0.94005	0.94005	0.798863	0.798863	1	NaN
geneid.ENSG00000092020	0.900509	0.900509	0.895439	0.895439	0.723019	0.723019	1	NaN
geneid.ENSG00000092051	0.908567	0.913692	0.346478	0.867869	0.248364	0.69583	0.779941	0.779941	0.88351
geneid.ENSG00000092054	0.31161	0.440569	0.0206383	0.364147	0.0200199	0.335968	0.317016	0.317016	0.103448
geneid.ENSG00000092067	0.906596	0.943748	0.198956	0.925754	0.180492	0.783476	0.863189	0.863189	0.927565
geneid.ENSG00000092068	0.918003	0.903409	0.774988	0.812798	0.602359	0.633613	0.49522	0.49522	0.540895
geneid.ENSG00000092094	0.846382	0.846382	0.837908	0.837908	0.648316	0.648316	1	NaN
geneid.ENSG00000092096	0.928682	0.889381	0.846555	0.866084	0.669503	0.683575	0.795805	0.795805	0.824022
geneid.ENSG00000092108	0.85095	0.85095	0.824675	0.824675	0.64073	0.64073	1	NaN
geneid.ENSG00000092140	0.890704	0.883202	0.8721	0.870834	0.693124	0.691109	0.86555	0.86555	0.998904
geneid.ENSG00000092148	0.844005	0.844005	0.827004	0.827004	0.640918	0.640918	1	NaN
geneid.ENSG00000092199	0.631667	0.631667	0.623373	0.623373	0.444858	0.444858	1	NaN
geneid.ENSG00000092200	0.625576	0.806227	0.30536	0.150167	0.213328	0.163218	0.36161	0.36161	0.577901
geneid.ENSG00000092201	0.803814	0.803814	0.784434	0.784434	0.591044	0.591044	1	NaN
geneid.ENSG00000092203	0.720207	0.720207	0.685016	0.685016	0.505788	0.505788	1	NaN
geneid.ENSG00000092208	0.9246	0.9246	0.918114	0.918114	0.759616	0.759616	1	NaN
geneid.ENSG00000092295	0.875147	0.934302	0.579496	0.715755	0.421829	0.539629	0.304637	0.304637	0.57565
geneid.ENSG00000092330	0.849722	0.849722	0.851857	0.851857	0.681349	0.681349	1	NaN
geneid.ENSG00000092345	0.908215	0.982899	0.238845	0.942857	0.283595		0.705943	0.705943	0.5
geneid.ENSG00000092377	0.399895	0.473984	0.0721882	0.664912	0.089584	0.532164	0.416514	0.416514	0.784615
geneid.ENSG00000092421	0.968295	0.967071	0.795686	0.93558	0.630559	0.791086	0.68615	0.68615	0.768657
geneid.ENSG00000092439	0.756326	0.756326	0.7276	0.7276	0.536717	0.536717	1	NaN
geneid.ENSG00000092445	0.904428	0.906195	0.922494	0.907602	0.761121	0.738821	0.493483	0.493483	0.300464
geneid.ENSG00000092470	0.901772	0.896061	0.88448	0.880247	0.71222	0.705668	0.327949	0.327949	0.11828
geneid.ENSG00000092531	0.810228	0.810228	0.732612	0.732612	0.552252	0.552252	1	NaN
geneid.ENSG00000092607	0.961792	0.959889	0.700293	0.850486	0.533846	0.680827	0.462313	0.462313	0.352941
geneid.ENSG00000092621	0.973954	0.964761	0.962737	0.958202	0.852488	0.843217	0.791651	0.791651	0.843397
geneid.ENSG00000092758	0.978817	0.972745	0.9308	0.950856	0.785291	0.816434	0.751347	0.751347	0.752463
geneid.ENSG00000092820	0.967191	0.967191	0.967147	0.967147	0.849543	0.849543	0.406689	NaN	0
geneid.ENSG00000092841	0.779137	0.779137	0.783053	0.783053	0.59522	0.59522	1	NaN
geneid.ENSG00000092847	0.782658	0.782658	0.755197	0.755197	0.566599	0.566599	0.406689	NaN
geneid.ENSG00000092850	0.848055	0.811495	0.362618	0.771646	0.259767	0.574866	0.624327	0.624327	0.94198
geneid.ENSG00000092853	0.687252	0.689987	0.738733	0.730829	0.543578	0.536116	0.065319	0.065319	0.0184136
geneid.ENSG00000092871	0.820886	0.819616	0.821496	0.820338	0.627601	0.626024	0.293706	0.293706	0.132222
geneid.ENSG00000092929	0.80733	0.757466	0.764545	0.766131	0.560137	0.571099	0.424009	0.424009	0.484742
geneid.ENSG00000092931	0.901252	0.901252	0.887228	0.887228	0.71611	0.71611	1	NaN
geneid.ENSG00000092964	0.936028	0.941548	0.952862	0.951445	0.817409	0.813858	0.379637	0.379637	0.944812
geneid.ENSG00000092969	0.971234	0.963495	0.925443	0.964874	0.77796	0.833611	0.742847	0.742847	0.741379
geneid.ENSG00000092978	0.651937	0.642054	0.587739	0.585024	0.420323	0.417777	0.196762	0.196762	0.0408163
geneid.ENSG00000093000	0.866755	0.866755	0.849764	0.849764	0.668449	0.668449	1	NaN
geneid.ENSG00000093009	0.954264	0.953366	0.94395	0.943766	0.805842	0.805421	0.498905	0.498905	0.498905
geneid.ENSG00000093010	0.934383	0.934383	0.927763	0.927763	0.771392	0.771392	0.406689	NaN
geneid.ENSG00000093072	0.976161	0.961568	0.665564	0.948368	0.509272	0.808346	0.800626	0.800626	0.723382
geneid.ENSG00000093134	0.835564	0.962364	0.316998	0.80805	0.320778	0.699346	0.523268	0.523268	0.985714
geneid.ENSG00000093167	0.899786	0.898662	0.893047	0.892696	0.719568	0.718958	0.576718	0.576718	0.333333
geneid.ENSG00000093183	0.860943	0.860943	0.83979	0.83979	0.657666	0.657666	0.313983	NaN	0
geneid.ENSG00000093217	0.818449	0.8179	0.802221	0.770124	0.609302	0.577045	0.142327	0.142327	0.155172
geneid.ENSG00000094631	0.67595	0.67595	0.674366	0.674366	0.488702	0.488702	0.264486	NaN	0
geneid.ENSG00000094661	-0.00227165	-0.0238172	-0.0109169	-0.0122757	-0.0529616	-0.0609085	-0.0216827	NaN	0
geneid.ENSG00000094755	0.969685	0.964713	0.438711	0.94964	0.330335	0.810112	0.86094	0.86094	0.976526
geneid.ENSG00000094804	0.888561	0.888561	0.843363	0.843363	0.659423	0.659423	0.286152	NaN	0
geneid.ENSG00000094841	0.931075	0.900016	0.885703	0.874551	0.718887	0.701466	0.915339	0.915339	0.929944
geneid.ENSG00000094880	0.851422	0.851422	0.847225	0.847225	0.658457	0.658457	1	NaN
geneid.ENSG00000094914	0.6118	0.6118	0.645535	0.645535	0.468479	0.468479	1	NaN
geneid.ENSG00000094916	0.778668	0.778668	0.769752	0.769752	0.578543	0.578543	0.406689	NaN
geneid.ENSG00000094963	0.457292		0.0664234	-1	0.0643908		1	1	1
geneid.ENSG00000094975	0.878159	0.878159	0.849169	0.849169	0.664807	0.664807	1	NaN
geneid.ENSG00000095002	0.907634	0.901789	0.925708	0.92522	0.7762	0.775227	0.631416	0.631416	0.4
geneid.ENSG00000095015	0.928267	0.924578	0.925887	0.922515	0.772235	0.765933	0.390729	0.390729	0.860748
geneid.ENSG00000095059	0.893767	0.893767	0.882644	0.882644	0.706049	0.706049	1	NaN
geneid.ENSG00000095066	0.871947	0.871947	0.899683	0.899683	0.736978	0.736978	0.406689	NaN
geneid.ENSG00000095110	0.68187	0.937642	0.0610876	0.928571	0.0766504		0.653216	0.653216	0.995614
geneid.ENSG00000095139	0.832646	0.832646	0.829234	0.829234	0.630848	0.630848	1	NaN
geneid.ENSG00000095203	0.914658	0.876832	0.917321	0.901288	0.73959	0.724284	0.705493	0.705493	0.651972
geneid.ENSG00000095209	0.897818	0.895263	0.89475	0.894057	0.718054	0.716816	0.706332	0.706332	0.997809
geneid.ENSG00000095261	0.916705	0.869922	0.842377	0.836554	0.655435	0.647082	0.918848	0.918848	0.846154
geneid.ENSG00000095303	0.986998	0.979802	0.885451	0.965637	0.734839	0.84458	0.914559	0.914559	0.919672
geneid.ENSG00000095319	0.784298	0.784298	0.793301	0.793301	0.601003	0.601003	1	NaN
geneid.ENSG00000095321	0.917042	0.917042	0.951002	0.951002	0.806136	0.806136	0.050547	NaN
geneid.ENSG00000095370	0.966691	0.957845	0.661783	0.955236	0.50034	0.819889	0.73109	0.73109	0.893671
geneid.ENSG00000095380	0.950296	0.950296	0.9449	0.9449	0.80669	0.80669	1	NaN
geneid.ENSG00000095383	0.972212	0.968629	0.961866	0.969265	0.838395	0.850096	0.643624	0.643624	0.544851
geneid.ENSG00000095397	0.879324	0.865972	0.890651	0.87616	0.716255	0.694917	0.498854	0.498854	0.689148
geneid.ENSG00000095464	0.270353		0.0357673		0.024221		1	1	1
geneid.ENSG00000095485	0.747017	0.747017	0.729187	0.729187	0.536296	0.536296	1	NaN
geneid.ENSG00000095539	0.86351	0.892835	0.711671	0.76271	0.533563	0.57866	0.24068	0.24068	0.371951
geneid.ENSG00000095564	0.853087	0.853087	0.838597	0.838597	0.656401	0.656401	0.406689	NaN
geneid.ENSG00000095574	0.84439	0.84439	0.833714	0.833714	0.644935	0.644935	0.406689	NaN
geneid.ENSG00000095585	0.979558	0.976666	0.805241	0.963822	0.65512	0.861789	0.908949	0.908949	0.876442
geneid.ENSG00000095587	0.835385	0.802925	0.614382	0.769931	0.44661	0.570661	0.437235	0.437235	0.900112
geneid.ENSG00000095596	0.958577	0.952643	0.73213	0.904594	0.573484	0.764529	0.65311	0.65311	0.484211
geneid.ENSG00000095627	0.973589	0.924777	0.197532	0.929541	0.183379	0.786047	1	1	1
geneid.ENSG00000095637	0.943454	0.9283	0.924148	0.898098	0.763184	0.727031	0.515974	0.515974	0.663989
geneid.ENSG00000095713	0.790615	0.704257	0.275291	0.71707	0.200005	0.51755	0.514142	0.514142	0.916384
geneid.ENSG00000095739	0.978319	0.982249	0.990735	0.987776	0.920069	0.910397	0.854119	0.854119	0.933784
geneid.ENSG00000095752	0.955665	0.951929	0.83559	0.917043	0.663067	0.758351	0.739533	0.739533	0.817887
geneid.ENSG00000095777	0.843786	0.875462	0.342123	0.83275	0.291938	0.655369	0.417083	0.417083	0.927778
geneid.ENSG00000095787	0.891791	0.891791	0.882269	0.882269	0.709463	0.709463	1	NaN
geneid.ENSG00000095794	0.9355	0.935574	0.919681	0.919417	0.762513	0.761993	0.70672	0.70672	0.5
geneid.ENSG00000095906	0.668581	0.668581	0.645774	0.645774	0.46713	0.46713	1	NaN
geneid.ENSG00000095917	0.052378	-0.598193	0.00279925	-0.737171	0.0034295	-0.607692	-0.0144631	0.0144631	-0.0111359
geneid.ENSG00000095932	0.967971	0.97976	0.632907	0.944315	0.481754	0.810205	0.78087	0.78087	0.90276
geneid.ENSG00000095951	0.856565	0.845283	0.839355	0.828679	0.654043	0.640023	0.549076	0.549076	0.332164
geneid.ENSG00000095970	0.715098	0.873798	0.0713169	0.101735	0.0823797	0.116317	0.122339	0.122339	0.0332681
geneid.ENSG00000095981	0.0608078	-0.412753	-0.0617933	-0.432109	-0.108889	-0.502545	0.120808	0.120808	0.0566167
geneid.ENSG00000096006	0.977599	0.963618	0.438956	0.969854	0.366879	0.861751	0.964871	0.964871	0.964871
geneid.ENSG00000096060	0.977133	0.972286	0.972787	0.968341	0.865754	0.853372	0.856318	0.856318	0.777325
geneid.ENSG00000096063	0.777514	0.777514	0.753011	0.753011	0.558396	0.558396	1	NaN
geneid.ENSG00000096070	0.762207	0.762207	0.755742	0.755742	0.559807	0.559807	0.406689	NaN
geneid.ENSG00000096080	0.877938	0.877938	0.872926	0.872926	0.698758	0.698758	1	NaN
geneid.ENSG00000096088	0.900695	0.957333	0.180055	0.768046	0.148882	0.594684	0.667273	0.667273	0.853676
geneid.ENSG00000096092	0.952713	0.952713	0.941277	0.941277	0.808358	0.808358	0.313983	NaN
geneid.ENSG00000096093	0.940558	0.939802	0.93934	0.938538	0.792839	0.791062	0.531581	0.531581	0.989023
geneid.ENSG00000096264	0.826956	0.950824	0.0849909	0.885714	0.156732		1	1	1
geneid.ENSG00000096384	0.739927	0.739927	0.792093	0.792093	0.62048	0.62048	1	NaN
geneid.ENSG00000096395	0.0770729	0.0959286	-0.0125921	0.174078	-0.0263976	0.333333	0.314667	0.314667	0.1
geneid.ENSG00000096401	0.851213	0.851213	0.830696	0.830696	0.644947	0.644947	1	NaN
geneid.ENSG00000096433	0.931048	0.931048	0.929244	0.929244	0.777235	0.777235	0.0857185	NaN
geneid.ENSG00000096654	0.904577	0.905048	0.900776	0.899804	0.728974	0.727253	0.342206	0.342206	0.975877
geneid.ENSG00000096696	0.977455	0.972259	0.975693	0.980839	0.87395	0.888407	0.82335	0.82335	0.895803
geneid.ENSG00000096717	0.828667	0.828667	0.821369	0.821369	0.626817	0.626817	1	NaN
geneid.ENSG00000096746	0.823039	0.823039	0.807886	0.807886	0.615605	0.615605	1	NaN
geneid.ENSG00000096872	0.898461	0.829559	0.876257	0.854228	0.707847	0.675446	0.879333	0.879333	0.829825
geneid.ENSG00000096968	0.90694	0.885374	0.87899	0.83102	0.698126	0.639109	0.587958	0.587958	0.486811
geneid.ENSG00000096996	0.896476	0.799498	0.549586	0.805254	0.410786	0.605159	0.808231	0.808231	0.934942
geneid.ENSG00000097007	0.866515	0.866515	0.859541	0.859541	0.676319	0.676319	1	NaN
geneid.ENSG00000097021	0.93769	0.93769	0.929179	0.929179	0.780022	0.780022	1	NaN
geneid.ENSG00000097033	0.889977	0.889977	0.879704	0.879704	0.714678	0.714678	1	NaN
geneid.ENSG00000097046	0.955407	0.954005	0.950832	0.950018	0.814608	0.812583	0.789265	0.789265	0.996703
geneid.ENSG00000097096	0.852487	0.778769	0.842686	0.723994	0.659197	0.535718	0.51901	0.51901	0.618583
geneid.ENSG00000099139	0.908476	0.728167	0.890682	0.783263	0.755987	0.657841	0.874381	0.874381	0.893433
geneid.ENSG00000099194	0.926579	0.925551	0.914135	0.91357	0.756307	0.755266	0.469075	0.469075	0.332233
geneid.ENSG00000099203	0.874331	0.874331	0.868288	0.868288	0.688576	0.688576	1	NaN
geneid.ENSG00000099204	0.973376	0.96744	0.966172	0.961168	0.846399	0.835382	0.679514	0.679514	0.925728
geneid.ENSG00000099219	0.955492	0.955139	0.953692	0.95354	0.813268	0.812859	0.331871	0.331871	0.991247
geneid.ENSG00000099246	0.912397	0.912397	0.909922	0.909922	0.74342	0.74342	1	NaN
geneid.ENSG00000099250	0.956521	0.946323	0.962587	0.961344	0.826887	0.820846	0.752141	0.752141	0.734405
geneid.ENSG00000099256	0.983053	0.958751	0.970307	0.957313	0.85067	0.825015	0.92999	0.92999	0.940783
geneid.ENSG00000099260	0.981077	0.979489	0.764009	0.968825	0.609326	0.850914	0.744308	0.744308	0.878628
geneid.ENSG00000099282	0.900154	0.900154	0.935044	0.935044	0.777174	0.777174	0.0430656	NaN
geneid.ENSG00000099284	0.964419	0.964509	0.926525	0.930295	0.781969	0.786387	0.213315	0.213315	0.626547
geneid.ENSG00000099290	0.830569	0.830569	0.809951	0.809951	0.622098	0.622098	1	NaN
geneid.ENSG00000099308	0.898075	0.895235	0.880065	0.877019	0.702582	0.698057	0.180464	0.180464	0.793826
geneid.ENSG00000099326	0.8553	0.8553	0.863156	0.863156	0.678197	0.678197	0.313983	NaN
geneid.ENSG00000099330	0.860418	0.860418	0.856648	0.856648	0.670385	0.670385	0.286152	NaN
geneid.ENSG00000099331	0.828498	0.828498	0.821014	0.821014	0.62482	0.62482	0.406689	NaN	0
geneid.ENSG00000099337	0.976819	0.970881	0.966109	0.969078	0.841722	0.845583	0.59717	0.59717	0.745195
[truncated: 17,373 more rows]

## Sheet: GE.ARRAY.RNASEQ
	pcc.full	pcc.high	scc.full	scc.high	dxy.full	dxy.high	mcc	cramerv	inform
geneid.ENSG00000000003	0.949506	0.823337	0.891652	0.817717	0.72275	0.637139	0.951871	0.951871	0.96831
geneid.ENSG00000000005	0.218536		0.0923141		-0.659866		0.40596	NaN	0
geneid.ENSG00000000419	0.586318	0.586318	0.600423	0.600423	0.42735	0.42735	0.40596	NaN
geneid.ENSG00000000457	0.756696	0.75833	0.735773	0.736264	0.545762	0.546505	-0.00516723	0.00516723	-0.0360215
geneid.ENSG00000000460	0.495467	0.495467	0.463132	0.463132	0.319966	0.319966	-0.0425676	NaN
geneid.ENSG00000000938	0.861499	0.702067	0.267415	0.703365	0.14583	0.533654	0.763473	0.763473	0.665014
geneid.ENSG00000000971	0.840566	0.658533	0.798917	0.633117	0.602153	0.454842	0.742261	0.742261	0.732124
geneid.ENSG00000001036	0.944299	0.866488	0.839138	0.795315	0.663923	0.613088	0.893139	0.893139	0.962548
geneid.ENSG00000001084	0.856875	0.856875	0.844035	0.844035	0.670901	0.670901	0.245582	NaN
geneid.ENSG00000001167	0.716495	0.716495	0.681868	0.681868	0.500839	0.500839	0.230965	NaN
geneid.ENSG00000001460	0.642609	0.61022	0.668195	0.611625	0.482898	0.433677	0.111301	0.111301	0.132867
geneid.ENSG00000001461	0.761675	0.736586	0.720878	0.714075	0.542995	0.53568	0.676768	0.676768	0.82685
geneid.ENSG00000001497	0.651915	0.651915	0.665571	0.665571	0.478862	0.478862	0.0113171	NaN
geneid.ENSG00000001561	0.899009	0.79435	0.898501	0.7896	0.719416	0.59966	0.820445	0.820445	0.825092
geneid.ENSG00000001617	0.789153	0.737576	0.767636	0.724012	0.569307	0.519955	0.45142	0.45142	0.470391
geneid.ENSG00000001626	0.903323	0.758562	0.345364	0.722542	0.216322	0.52893	0.783762	0.783762	0.737654
geneid.ENSG00000001629	0.781635	0.781635	0.735073	0.735073	0.550139	0.550139	1	NaN
geneid.ENSG00000001631	0.594816	0.594816	0.529434	0.529434	0.376567	0.376567	-0.0118929	NaN
geneid.ENSG00000002016	0.594116	0.597036	0.596863	0.595933	0.425836	0.425354	0.0115849	0.0115849	0.0771704
geneid.ENSG00000002330	0.724879	0.724879	0.699643	0.699643	0.516384	0.516384	0.40596	NaN
geneid.ENSG00000002549	0.621131	0.621131	0.605556	0.605556	0.433495	0.433495	0.312932	NaN
geneid.ENSG00000002586	0.910579	0.885726	0.87677	0.865629	0.700278	0.684506	0.710844	0.710844	0.767609
geneid.ENSG00000002587	0.882794	0.71384	0.851987	0.628316	0.652454	0.443929	0.711546	0.711546	0.732569
geneid.ENSG00000002726	0.84054	0.695467	0.407507	0.611564	0.265979	0.445738	0.716848	0.716848	0.630245
geneid.ENSG00000002745	0.785848	0.838743	0.26724	0.389474	0.177799	0.292848	0.318243	0.318243	0.12987
geneid.ENSG00000002746	0.466905	0.462282	0.303301	0.462132	0.182836	0.315002	0.092639	0.092639	0.0117647
geneid.ENSG00000002822	0.754296	0.754296	0.66837	0.66837	0.495285	0.495285	0.350721	NaN
geneid.ENSG00000002834	0.777672	0.777672	0.788757	0.788757	0.599996	0.599996	-0.0152798	0.0152798	-0.12701
geneid.ENSG00000002919	0.701844	0.701844	0.640085	0.640085	0.465608	0.465608	0.40596	NaN
geneid.ENSG00000002933	0.859807	0.713686	0.404131	0.632591	0.222666	0.470165	0.713227	0.713227	0.631601
geneid.ENSG00000003056	0.766982	0.766982	0.754104	0.754104	0.562742	0.562742	1	NaN
geneid.ENSG00000003096	0.899273	0.819519	0.860602	0.749297	0.677218	0.568015	0.718982	0.718982	0.714424
geneid.ENSG00000003137	0.69361	0.615594	0.652016	0.549186	0.457203	0.38975	0.247233	0.247233	0.103321
geneid.ENSG00000003147	0.905507	0.848059	0.903902	0.845977	0.73618	0.660856	0.743885	0.743885	0.815664
geneid.ENSG00000003249	0.72896	0.711328	0.776099	0.743531	0.573653	0.547409	0.243907	0.243907	0.269662
geneid.ENSG00000003393	0.733926	0.733926	0.732903	0.732903	0.541571	0.541571	-0.024947	NaN
geneid.ENSG00000003400	0.808116	0.787426	0.801251	0.721775	0.602329	0.538312	0.0896738	0.0896738	0.0207792
geneid.ENSG00000003402	0.806792	0.797879	0.811554	0.806945	0.630137	0.624165	0.460418	0.460418	0.810643
geneid.ENSG00000003436	0.935173	0.862445	0.920107	0.87575	0.756226	0.70329	0.8145	0.8145	0.825884
geneid.ENSG00000003509	0.654385	0.654385	0.632203	0.632203	0.453965	0.453965	1	NaN
geneid.ENSG00000003756	0.776777	0.751284	0.770675	0.769567	0.574324	0.572953	1	1	1
geneid.ENSG00000003987	0.797449	0.827656	0.408127	0.790942	0.287805	0.610157	0.537918	0.537918	0.337883
geneid.ENSG00000003989	0.872983	0.764264	0.854992	0.755823	0.66417	0.5677	0.718758	0.718758	0.706429
geneid.ENSG00000004059	0.721978	0.721978	0.719588	0.719588	0.531341	0.531341	1	NaN
geneid.ENSG00000004139	0.80757	0.784669	0.82912	0.790693	0.632501	0.597121	0.283477	0.283477	0.238307
geneid.ENSG00000004142	0.722555	0.722555	0.675361	0.675361	0.493355	0.493355	1	NaN
geneid.ENSG00000004399	0.801715	0.786836	0.828823	0.794788	0.643206	0.607066	0.457908	0.457908	0.761822
geneid.ENSG00000004455	0.634936	0.634936	0.585303	0.585303	0.418115	0.418115	1	NaN
geneid.ENSG00000004468	0.934473	0.834174	0.543227	0.814133	0.379519	0.625905	0.856533	0.856533	0.813072
geneid.ENSG00000004478	0.695626	0.703485	0.647322	0.645624	0.475012	0.473373	0.0890584	0.0890584	0.832797
geneid.ENSG00000004487	0.752849	0.752849	0.736614	0.736614	0.553782	0.553782	1	NaN
geneid.ENSG00000004534	0.747534	0.747534	0.733112	0.733112	0.546619	0.546619	1	NaN
geneid.ENSG00000004660	0.740382	0.710274	0.740082	0.70816	0.542962	0.509563	0.321558	0.321558	0.262497
geneid.ENSG00000004700	0.73155	0.73155	0.683434	0.683434	0.504617	0.504617	1	NaN
geneid.ENSG00000004766	0.622632	0.622632	0.541559	0.541559	0.382389	0.382389	0.00498135	NaN
geneid.ENSG00000004776	0.282151	0.475215	0.0554614	0.435494	0.0365569	0.295775	0.110921	0.110921	0.0138889
geneid.ENSG00000004777	0.210195	0.217475	0.167162	0.173914	0.110961	0.116187	-0.115404	NaN	0
geneid.ENSG00000004779	0.618209	0.618209	0.620634	0.620634	0.443498	0.443498	1	NaN
geneid.ENSG00000004799	0.811558	0.699379	0.713855	0.559492	0.516591	0.393002	0.547928	0.547928	0.415748
geneid.ENSG00000004809	0.926026	0.786401	0.314761	0.785753	-0.0317776	0.624467	0.879453	0.879453	0.809104
geneid.ENSG00000004838	0.588226	0.536519	0.454711	0.454726	0.314488	0.316357	0.222893	0.222893	0.0649351
geneid.ENSG00000004846	0.757582	0.565026	0.164953	0.649231	-0.0578781	0.453333	0.592131	0.592131	0.36
geneid.ENSG00000004848	0.830421	0.774067	0.639769	0.684249	0.383452	0.508122	0.464464	0.464464	0.881667
geneid.ENSG00000004864	0.791031	0.774701	0.769884	0.764256	0.584801	0.578145	0.912132	0.912132	0.833333
geneid.ENSG00000004866	0.829969	0.809691	0.745802	0.738322	0.56235	0.553948	0.679498	0.679498	0.543821
geneid.ENSG00000004897	0.643722	0.643722	0.60949	0.60949	0.433609	0.433609	1	NaN
geneid.ENSG00000004939	0.872944	0.984228	0.0127746	1	-0.187223		0.865327	0.865327	0.75
geneid.ENSG00000004948	0.607953	0.545428	0.192846	0.230392	-0.0206243	0.176471	0.440295	0.440295	0.248353
geneid.ENSG00000004961	0.773902	0.773902	0.758385	0.758385	0.569576	0.569576	1	NaN
geneid.ENSG00000004975	0.740071	0.740071	0.741175	0.741175	0.547238	0.547238	0.40596	NaN
geneid.ENSG00000005001	0.784074	0.501304	0.713345	0.534717	0.507311	0.375333	0.531203	0.531203	0.409227
geneid.ENSG00000005007	0.636379	0.636379	0.61878	0.61878	0.440576	0.440576	1	NaN
geneid.ENSG00000005020	0.898907	0.816159	0.804496	0.768864	0.624997	0.583509	0.87962	0.87962	0.957823
geneid.ENSG00000005022	0.720346	0.720346	0.671507	0.671507	0.494139	0.494139	1	NaN
geneid.ENSG00000005059	0.767679	0.738109	0.743639	0.723221	0.557344	0.535597	0.462679	0.462679	0.816922
geneid.ENSG00000005073	0.914152	0.788863	0.895175	0.774695	0.704954	0.585667	0.773598	0.773598	0.770665
geneid.ENSG00000005075	0.676414	0.676414	0.664022	0.664022	0.488183	0.488183	1	NaN
geneid.ENSG00000005102	0.711038	0.673741	0.234	0.592701	0.00122321	0.420408	0.36087	0.36087	0.14
geneid.ENSG00000005108	0.855607	0.676441	0.697275	0.577952	0.499621	0.414184	0.60794	0.60794	0.705246
geneid.ENSG00000005156	0.632386	0.632386	0.630981	0.630981	0.452592	0.452592	-0.350721	NaN
geneid.ENSG00000005175	0.556263	0.556263	0.512023	0.512023	0.358678	0.358678	0.350721	NaN
geneid.ENSG00000005187	0.852654	0.73789	0.806056	0.655792	0.612641	0.467657	0.725523	0.725523	0.73345
geneid.ENSG00000005189	0.761408	0.75209	0.722297	0.709314	0.534748	0.520833	0.296005	0.296005	0.77755
geneid.ENSG00000005194	0.650293	0.650293	0.644552	0.644552	0.464535	0.464535	1	NaN
geneid.ENSG00000005206	0.657933	0.657933	0.639768	0.639768	0.459611	0.459611	-0.0712305	NaN
geneid.ENSG00000005238	0.73059	0.723722	0.741849	0.71933	0.547702	0.526651	0.171925	0.171925	0.37225
geneid.ENSG00000005243	0.890348	0.820923	0.868037	0.816892	0.686219	0.631576	0.71586	0.71586	0.706437
geneid.ENSG00000005249	0.854836	0.822572	0.852248	0.777684	0.665874	0.592798	0.518637	0.518637	0.538479
geneid.ENSG00000005302	0.774782	0.774782	0.755622	0.755622	0.564218	0.564218	-0.0204322	NaN
geneid.ENSG00000005339	0.627462	0.61532	0.620683	0.61885	0.447327	0.445558	0.706538	0.706538	0.998392
geneid.ENSG00000005379	0.820327	0.809085	0.667143	0.699587	0.485138	0.521425	0.559543	0.559543	0.457042
geneid.ENSG00000005381	0.768407	0.579917	0.218343	0.411053	0.0975314	0.397849	0.707674	0.707674	0.602101
geneid.ENSG00000005421	0.620788	0.535477	0.149639	0.225403	-0.0345596	0.139785	0.315878	0.315878	0.131647
geneid.ENSG00000005436	0.694412	0.683241	0.65777	0.654453	0.48231	0.478978	0.388743	0.388743	0.982287
geneid.ENSG00000005448	0.76879	0.76879	0.739979	0.739979	0.560853	0.560853	-0.00322322	0.00322322	-0.00643087
geneid.ENSG00000005469	0.781089	0.785467	0.802523	0.777854	0.617327	0.588612	0.140593	0.140593	0.334448
geneid.ENSG00000005471	0.767302	0.565551	0.567016	0.445907	0.395085	0.32381	0.606234	0.606234	0.449007
geneid.ENSG00000005483	0.706227	0.706227	0.706214	0.706214	0.516147	0.516147	1	NaN
geneid.ENSG00000005486	0.753073	0.753073	0.729475	0.729475	0.546967	0.546967	0.40596	NaN
geneid.ENSG00000005513	0.855298	0.598349	0.669575	0.52701	0.432349	0.387884	0.791815	0.791815	0.874519
geneid.ENSG00000005700	0.664622	0.664622	0.660626	0.660626	0.476395	0.476395	1	NaN
geneid.ENSG00000005801	0.73208	0.73208	0.714573	0.714573	0.521731	0.521731	1	NaN
geneid.ENSG00000005810	0.846045	0.846045	0.822089	0.822089	0.642741	0.642741	1	NaN
geneid.ENSG00000005812	0.719324	0.719324	0.677787	0.677787	0.498568	0.498568	0.40596	NaN
geneid.ENSG00000005844	0.929601	0.888067	0.467933	0.87739	0.330385	0.698218	0.77301	0.77301	0.648088
geneid.ENSG00000005882	0.55199	0.560055	0.539543	0.512585	0.381099	0.360504	0.0268914	0.0268914	0.0231788
geneid.ENSG00000005884	0.816092	0.822871	0.877503	0.876796	0.680438	0.682433	0.331376	0.331376	0.545617
geneid.ENSG00000005889	0.568358	0.568358	0.559099	0.559099	0.395003	0.395003	-0.0491011	NaN
geneid.ENSG00000005893	0.728333	0.728333	0.720691	0.720691	0.529504	0.529504	1	NaN
geneid.ENSG00000005961	0.810866	0.917906	0.203124	0.339726	0.137046	0.242266	0.253697	0.253697	0.0808824
geneid.ENSG00000005981	0.606958	0.647753	0.11445	0.651019	-0.0108127	0.477477	0.424235	0.424235	0.189189
geneid.ENSG00000006007	0.780939	0.780939	0.76928	0.76928	0.580992	0.580992	1	NaN
geneid.ENSG00000006015	0.56881	0.56881	0.567419	0.567419	0.406936	0.406936	1	NaN
geneid.ENSG00000006016	0.771012	0.770445	0.552544	0.542302	0.397129	0.38819	0.130821	0.130821	0.504472
geneid.ENSG00000006025	0.420857	0.387623	0.432871	0.399235	0.296073	0.272308	-0.102541	NaN	0
geneid.ENSG00000006042	0.895747	0.821612	0.88128	0.837173	0.709114	0.663196	0.686408	0.686408	0.726018
geneid.ENSG00000006047	0.791345	0.712898	0.710849	0.726897	0.522237	0.543196	0.543856	0.543856	0.41794
geneid.ENSG00000006059	0.0514121	-0.958222	0.0297244	-0.2	-0.561689	0	-0.00278914	0.00278914	-0.00482315
geneid.ENSG00000006062	0.755295	0.750475	0.747085	0.739254	0.550139	0.541844	0.101449	0.101449	0.393148
geneid.ENSG00000006071	0.738629	0.801392	0.312857	0.702091	0.142589	0.519888	0.352575	0.352575	0.141176
geneid.ENSG00000006116	0.528583	0.745504	0.0401206	0.428571	-0.741733	0.2	0.496769	0.496769	0.496769
geneid.ENSG00000006118	0.73245	0.697397	0.788639	0.763398	0.595093	0.567371	0.371702	0.371702	0.324063
geneid.ENSG00000006128	0.668662	0.244102	0.262656	0.193913	-0.360908	0.0652174	0.661214	0.661214	0.593367
geneid.ENSG00000006194	0.693559	0.693559	0.699759	0.699759	0.510604	0.510604	1	NaN
geneid.ENSG00000006210	0.759637	0.548198	0.637884	0.421247	0.442858	0.293668	0.552581	0.552581	0.446119
geneid.ENSG00000006282	0.697236	0.714711	0.768358	0.756466	0.578071	0.56795	0.141949	0.141949	0.477833
geneid.ENSG00000006283	0.214926	0.453808	0.0516567	0.349348	0.0283712	0.2375	0.0719881	NaN	0
geneid.ENSG00000006327	0.929269	0.925001	0.857737	0.851751	0.681987	0.674331	0.340977	0.340977	0.184545
geneid.ENSG00000006377	0.931358	0.866821	0.8268	0.803968	0.584378	0.614126	0.789624	0.789624	0.746843
geneid.ENSG00000006432	0.661774	0.604605	0.696008	0.596104	0.500921	0.426331	0.0533957	0.0533957	0.0156556
geneid.ENSG00000006451	0.62763	0.62763	0.609583	0.609583	0.436086	0.436086	1	NaN
geneid.ENSG00000006453	0.919902	0.845207	0.891269	0.836095	0.72116	0.654159	0.819666	0.819666	0.894303
geneid.ENSG00000006459	0.754246	0.684027	0.698675	0.582271	0.510965	0.410616	0.444542	0.444542	0.486906
geneid.ENSG00000006468	0.829912	0.81207	0.863938	0.836732	0.67248	0.641493	0.428536	0.428536	0.38806
geneid.ENSG00000006530	0.830502	0.81971	0.783944	0.780795	0.600223	0.596415	0.652538	0.652538	0.993548
geneid.ENSG00000006534	0.802067	0.776259	0.821156	0.793751	0.629281	0.600253	0.444445	0.444445	0.336018
geneid.ENSG00000006555	0.387314	0.30522	0.289663	0.327546	0.161107	0.214473	0.0242451	NaN	0
geneid.ENSG00000006576	0.696257	0.696257	0.659115	0.659115	0.481381	0.481381	0.0889076	NaN
geneid.ENSG00000006606	0.725039	0.51547	0.531016	0.259941	0.218933	0.175543	0.588653	0.588653	0.512635
geneid.ENSG00000006607	0.566503	0.566503	0.479079	0.479079	0.330632	0.330632	-0.164706	NaN
geneid.ENSG00000006611	0.904723	0.809746	0.484924	0.773001	0.327536	0.605486	0.782283	0.782283	0.672394
geneid.ENSG00000006625	0.740423	0.740423	0.726583	0.726583	0.537236	0.537236	1	NaN
geneid.ENSG00000006634	0.54765	0.54765	0.496693	0.496693	0.348975	0.348975	0.312932	NaN
geneid.ENSG00000006638	0.805596	0.703695	0.626161	0.568624	0.43652	0.410431	0.556503	0.556503	0.367332
geneid.ENSG00000006652	0.628662	0.628662	0.609389	0.609389	0.442813	0.442813	1	NaN
geneid.ENSG00000006659	0.73907	0.445434	0.273017	0.383501	-0.512214	0.262097	0.689263	0.689263	0.60042
geneid.ENSG00000006695	0.592898	0.592898	0.567875	0.567875	0.399338	0.399338	-0.00792589	NaN
geneid.ENSG00000006704	0.886476	0.810558	0.819296	0.791927	0.638426	0.605351	0.818367	0.818367	0.818367
geneid.ENSG00000006712	0.728823	0.728823	0.643273	0.643273	0.468003	0.468003	1	NaN
geneid.ENSG00000006715	0.701363	0.701363	0.687465	0.687465	0.506689	0.506689	0.40596	NaN
geneid.ENSG00000006740	0.828208	0.707159	0.748838	0.572524	0.552162	0.409131	0.418888	0.418888	0.263296
geneid.ENSG00000006744	0.743443	0.743443	0.725367	0.725367	0.53419	0.53419	1	NaN
geneid.ENSG00000006747	0.880932	0.726438	0.756046	0.642867	0.566417	0.482836	0.74618	0.74618	0.701444
geneid.ENSG00000006756	0.751627	0.675459	0.790171	0.675846	0.587826	0.488548	0.339587	0.339587	0.363825
[truncated: 17,247 more rows]

## Sheet: MUTATION
	mcc	cramerv	inform
AKT2
ALK	0.18334	0.18334	0.0357143
[truncated: 61 more rows]

## Sheet: CNV
	pcc.full	pcc.high	scc.full	scc.high	dxy.full	dxy.high	mcc	cramerv	inform
[truncated: 24,960 more rows]
