# Supplementary material for: Revisiting inconsistency in large pharmacogenomic studies
Source: F1000Res. 2017 Aug 11;5:2333. Originally published 2016 Sep 16. [Version 3] doi: 10.12688/f1000research.9611.3 (PMC5580432; doi:10.12688/f1000research.9611.3)
Supplement: Supplementary file 10 [file f1000research-5-13399-s0009.tgz › f22ea3c9-8222-46b2-862c-a4913b1b2a80.xlsx]

## Sheet: 17-AAG
	Symbol	Type	GDSC_estimate	GDSC_se	GDSC_n	GDSC_pvalue	GDSC_fdr	CCLE_estimate	CCLE_se	CCLE_n	CCLE_pvalue	CCLE_fdr	Specificity
ENSG00000010810_at_rna	FYN	Expression	-0.192442	0.0413252	648	3.21204e-06	0.00012012	-0.232005	0.0516583	489	7.08414e-06	0.00135814	Both
ENSG00000023839_at_rna	ABCC2	Expression	0.143458	0.0384949	648	0.000194024	0.00277088	0.198216	0.0495506	489	6.32699e-05	0.00502682	Both
ENSG00000033327_at_rna	GAB2	Expression	-0.158213	0.0396333	648	6.55369e-05	0.00122816	-0.198344	0.047724	489	3.23789e-05	0.003372	Both
ENSG00000042753_at_rna	AP2S1	Expression	0.180997	0.0395061	648	4.61661e-06	0.000160876	0.202399	0.0490449	489	3.67831e-05	0.00370771	Both
ENSG00000048828_at_rna	FAM120A	Expression	0.147487	0.0401627	648	0.000240442	0.00324683	0.187955	0.0469852	489	6.32609e-05	0.00502682	Both
ENSG00000064012_at_rna	CASP8	Expression	0.173425	0.0417604	648	3.28339e-05	0.000710303	0.219727	0.049062	489	7.51458e-06	0.00137803	Both
ENSG00000065609_at_rna	SNAP91	Expression	-0.177462	0.0431355	648	3.88769e-05	0.000806517	-0.262824	0.0531849	489	7.7443e-07	0.000362928	Both
ENSG00000065613_at_rna	SLK	Expression	0.1747	0.0400549	648	1.29163e-05	0.000351365	0.201677	0.0478384	489	2.48895e-05	0.00289594	Both
ENSG00000078328_at_rna	RBFOX1	Expression	-0.15723	0.0374037	648	2.62711e-05	0.000600391	-0.209993	0.0472218	489	8.7095e-06	0.00148422	Both
ENSG00000087258_at_rna	GNAO1	Expression	-0.167865	0.0389419	648	1.62766e-05	0.000417841	-0.223915	0.049277	489	5.51928e-06	0.00122347	Both
ENSG00000095321_at_rna	CRAT	Expression	0.160277	0.0404766	648	7.5026e-05	0.00135771	0.227692	0.0511846	489	8.6497e-06	0.00148422	Both
ENSG00000100292_at_rna	HMOX1	Expression	0.155652	0.0380189	648	4.23875e-05	0.000863414	0.199899	0.0506871	489	8.02058e-05	0.00588327	Both
ENSG00000102226_at_rna	USP11	Expression	-0.129151	0.0380614	648	0.000690721	0.00713392	-0.188322	0.0479107	489	8.4705e-05	0.00610709	Both
ENSG00000105409_at_rna	ATP1A3	Expression	-0.13465	0.0380604	648	0.000403464	0.00479888	-0.198403	0.0517004	489	0.000124265	0.00776472	Both
ENSG00000105750_at_rna	ZNF85	Expression	-0.164979	0.0387564	648	2.07342e-05	0.00050317	-0.224207	0.0493846	489	5.62515e-06	0.00122347	Both
ENSG00000106066_at_rna	CPVL	Expression	-0.137964	0.0381612	648	0.000299991	0.00383306	-0.186774	0.0457289	489	4.41946e-05	0.00403031	Both
ENSG00000107651_at_rna	SEC23IP	Expression	0.13525	0.0360173	648	0.000173247	0.00255419	0.198929	0.0455624	489	1.26496e-05	0.00187497	Both
ENSG00000115107_at_rna	STEAP3	Expression	0.146356	0.0394418	648	0.000206694	0.00290508	0.191294	0.0503966	489	0.000147188	0.00862224	Both
ENSG00000116044_at_rna	NFE2L2	Expression	0.150756	0.0384705	648	8.90143e-05	0.00153823	0.184978	0.0484961	489	0.000136577	0.00828844	Both
ENSG00000118620_at_rna	ZNF430	Expression	-0.16706	0.0401646	648	3.19119e-05	0.000698088	-0.208654	0.0497384	489	2.72849e-05	0.0031103	Both
ENSG00000119912_at_rna	IDE	Expression	0.123019	0.0362505	648	0.000689821	0.00713183	0.203349	0.046136	489	1.04519e-05	0.00163273	Both
ENSG00000120784_at_rna	ZFP30	Expression	-0.14949	0.0380849	648	8.66646e-05	0.00151942	-0.19996	0.0477474	489	2.8159e-05	0.00312546	Both
ENSG00000123213_at_rna	NLN	Expression	0.142604	0.0375434	648	0.000145642	0.00223716	0.22721	0.046819	489	1.21639e-06	0.000482735	Both
ENSG00000123570_at_rna	RAB9B	Expression	-0.125874	0.037641	648	0.000825571	0.00820028	-0.181193	0.0482179	489	0.000171418	0.00942017	Both
ENSG00000128283_at_rna	CDC42EP1	Expression	0.151652	0.0394338	648	0.000120193	0.00193988	0.200785	0.053348	489	0.000167433	0.0093172	Both
ENSG00000128872_at_rna	TMOD2	Expression	-0.156769	0.0372732	648	2.60001e-05	0.000599165	-0.218418	0.0496278	489	1.07687e-05	0.00165162	Both
ENSG00000129159_at_rna	KCNC1	Expression	-0.163403	0.0379711	648	1.68235e-05	0.000428949	-0.232292	0.0513185	489	5.99761e-06	0.00123397	Both
ENSG00000133134_at_rna	BEX2	Expression	-0.152706	0.0397539	648	0.000122393	0.00196973	-0.212392	0.0479098	489	9.28566e-06	0.00156658	Both
ENSG00000133958_at_rna	UNC79	Expression	-0.178473	0.0389336	648	4.56109e-06	0.00015927	-0.183153	0.0480358	489	0.000137375	0.00830136	Both
ENSG00000134243_at_rna	SORT1	Expression	-0.150163	0.0393664	648	0.000136461	0.00213926	-0.183313	0.0476918	489	0.000121195	0.00765795	Both
ENSG00000140939_at_rna	NOL3	Expression	0.184346	0.0409621	648	6.78262e-06	0.000220841	0.24617	0.0563868	489	1.26695e-05	0.00187497	Both
ENSG00000140961_at_rna	OSGIN1	Expression	0.15882	0.0377764	648	2.61985e-05	0.000600391	0.238119	0.0500702	489	1.97746e-06	0.000606577	Both
ENSG00000148408_at_rna	CACNA1B	Expression	-0.173878	0.0403638	648	1.6491e-05	0.000422509	-0.242107	0.0515033	489	2.5913e-06	0.00071592	Both
ENSG00000151632_at_rna	AKR1C2	Expression	0.157108	0.0395314	648	7.05965e-05	0.001302	0.215773	0.0467387	489	3.9012e-06	0.000901606	Both
ENSG00000165323_at_rna	FAT3	Expression	-0.180429	0.038485	648	2.75475e-06	0.000105835	-0.177259	0.0471439	489	0.000169939	0.00940016	Both
ENSG00000171291_at_rna	ZNF439	Expression	-0.176491	0.0375293	648	2.56691e-06	0.000100449	-0.233934	0.0475063	489	8.46726e-07	0.000375924	Both
ENSG00000171903_at_rna	CYP4F11	Expression	0.134112	0.0398276	648	0.000759053	0.00765682	0.190111	0.0484745	489	8.78591e-05	0.00620197	Both
ENSG00000172020_at_rna	GAP43	Expression	-0.166028	0.0410269	648	5.19218e-05	0.00102423	-0.234467	0.053826	489	1.32452e-05	0.00187782	Both
ENSG00000172733_at_rna	PURG	Expression	-0.155422	0.0420953	648	0.000222375	0.00305919	-0.191159	0.0505898	489	0.000157714	0.00908123	Both
ENSG00000176393_at_rna	RNPEP	Expression	0.155352	0.0381876	648	4.73952e-05	0.000948241	0.229789	0.0463715	489	7.21844e-07	0.000362928	Both
ENSG00000178951_at_rna	ZBTB7A	Expression	0.140866	0.0397377	648	0.000392754	0.00471137	0.204973	0.0483014	489	2.19937e-05	0.00261307	Both
ENSG00000181007_at_rna	ZFP82	Expression	-0.169087	0.0404215	648	2.87554e-05	0.000644931	-0.229881	0.052256	489	1.08684e-05	0.0016519	Both
ENSG00000182901_at_rna	RGS7	Expression	-0.126248	0.0367236	648	0.000586491	0.00632465	-0.195673	0.0463246	489	2.40062e-05	0.00281256	Both
ENSG00000186020_at_rna	ZNF529	Expression	-0.130326	0.0389558	648	0.000821397	0.00816363	-0.213297	0.0499874	489	1.98106e-05	0.00249421	Both
ENSG00000186350_at_rna	RXRA	Expression	0.176823	0.0422874	648	2.89648e-05	0.000648765	0.210645	0.0541693	489	0.000100808	0.00685133	Both
ENSG00000187446_at_rna	CHP1	Expression	0.160458	0.0380158	648	2.43419e-05	0.000571553	0.2113	0.0469497	489	6.77762e-06	0.00132959	Both
ENSG00000188725_at_rna	C5orf43	Expression	0.126517	0.036005	648	0.000441622	0.00511009	0.188366	0.0458187	489	3.93761e-05	0.00388487	Both
ENSG00000196154_at_rna	S100A4	Expression	0.155307	0.0368372	648	2.48628e-05	0.000579193	0.216138	0.0455578	489	2.09278e-06	0.000630488	Both
ENSG00000196646_at_rna	ZNF136	Expression	-0.17074	0.0387124	648	1.03142e-05	0.000299414	-0.195675	0.0487409	489	5.95476e-05	0.0049734	Both
ENSG00000196975_at_rna	ANXA4	Expression	0.191594	0.0455253	648	2.57064e-05	0.000594973	0.226809	0.0552249	489	4.00832e-05	0.00390892	Both
ENSG00000197444_at_rna	OGDHL	Expression	-0.151741	0.0387615	648	9.05058e-05	0.00155451	-0.191306	0.0498297	489	0.000123433	0.00775576	Both
ENSG00000197951_at_rna	ZNF71	Expression	-0.154053	0.0401359	648	0.0001239	0.0019883	-0.20807	0.049388	489	2.52033e-05	0.00291236	Both
ENSG00000262655_at_rna	SPON1	Expression	-0.171315	0.0412373	648	3.2617e-05	0.00070983	-0.231994	0.0538356	489	1.63765e-05	0.00219276	Both
ENSG00000001084_at_rna	GCLC	Expression	0.0973326	0.0407662	648	0.0169596	0.07087	0.238427	0.05088	489	2.78491e-06	0.000723618	CCLE
ENSG00000006282_at_rna	SPATA20	Expression	0.102132	0.0372951	648	0.00617218	0.0350387	0.207659	0.0519206	489	6.34647e-05	0.00502682	CCLE
ENSG00000008256_at_rna	CYTH3	Expression	0.0345386	0.0396993	648	0.384298	0.577371	-0.251337	0.0501968	489	5.5279e-07	0.000331826	CCLE
ENSG00000008394_at_rna	MGST1	Expression	0.132864	0.0414672	648	0.00135496	0.0117774	0.192347	0.050183	489	0.000126638	0.00785479	CCLE
ENSG00000009335_at_rna	UBE3C	Expression	0.0445729	0.0380711	648	0.241687	0.43259	0.18299	0.0473804	489	0.000112392	0.00729298	CCLE
ENSG00000013293_at_rna	SLC7A14	Expression	-0.21312	0.0395825	648	7.27662e-08	6.459e-06	-0.236395	0.0502477	489	2.54364e-06	0.00071523	CCLE
ENSG00000021776_at_rna	AQR	Expression	-0.00616129	0.038035	648	0.871314	0.930705	0.185055	0.0491252	489	0.00016521	0.00925997	CCLE
ENSG00000021826_at_rna	CPS1	Expression	0.0889452	0.0359941	648	0.0134696	0.0607753	0.212755	0.0460217	489	3.78358e-06	0.000901606	CCLE
ENSG00000050130_at_rna	JKAMP	Expression	0.109163	0.0401463	648	0.00654526	0.0365562	0.197681	0.050392	489	8.75031e-05	0.00620197	CCLE
ENSG00000058866_at_rna	DGKG	Expression	0.0803383	0.0373725	648	0.031582	0.109737	0.199867	0.0488707	489	4.31899e-05	0.0039601	CCLE
ENSG00000066926_at_rna	FECH	Expression	0.039601	0.0391215	648	0.311415	0.507519	0.236106	0.0472738	489	5.90054e-07	0.000331826	CCLE
ENSG00000067182_at_rna	TNFRSF1A	Expression	0.261074	0.0388363	648	1.78724e-11	1.07655e-08	0.236333	0.0535636	489	1.02327e-05	0.0016136	CCLE
ENSG00000071794_at_rna	HLTF	Expression	-0.0665226	0.0381289	648	0.0810408	0.210704	-0.197823	0.0477455	489	3.42389e-05	0.00350087	CCLE
ENSG00000072210_at_rna	ALDH3A2	Expression	0.217261	0.0433992	648	5.55416e-07	3.09163e-05	0.216209	0.0540534	489	6.33674e-05	0.00502682	CCLE
ENSG00000072310_at_rna	SREBF1	Expression	0.0794048	0.038112	648	0.0372095	0.122876	0.191471	0.0467797	489	4.25766e-05	0.00395547	CCLE
ENSG00000075234_at_rna	TTC38	Expression	0.0928069	0.0377851	648	0.0140425	0.0624252	0.19255	0.0467929	489	3.87297e-05	0.00384358	CCLE
ENSG00000076716_at_rna	GPC4	Expression	-0.126425	0.0392336	648	0.00127132	0.0112556	-0.218767	0.0482301	489	5.73569e-06	0.00122347	CCLE
ENSG00000077279_at_rna	DCX	Expression	-0.222428	0.0397463	648	2.19116e-08	2.5664e-06	-0.210075	0.0543813	489	0.000112005	0.00729298	CCLE
ENSG00000078699_at_rna	CBFA2T2	Expression	-0.235395	0.0360444	648	6.54667e-11	3.06711e-08	-0.203045	0.0452787	489	7.31454e-06	0.00136335	CCLE
ENSG00000080618_at_rna	CPB2	Expression	-0.0599571	0.0403338	648	0.137141	0.301185	0.199721	0.0516069	489	0.000108816	0.00719932	CCLE
ENSG00000084110_at_rna	HAL	Expression	0.0528315	0.0364628	648	0.147361	0.315886	0.192427	0.0459939	489	2.86739e-05	0.00314128	CCLE
ENSG00000084628_at_rna	NKAIN1	Expression	-0.135331	0.0415626	648	0.00112967	0.010336	-0.188807	0.050523	489	0.000186191	0.00997215	CCLE
ENSG00000086189_at_rna	DIMT1	Expression	0.112115	0.037511	648	0.00280023	0.0198024	0.204373	0.0470431	489	1.39672e-05	0.00196368	CCLE
ENSG00000086200_at_rna	IPO11	Expression	0.0684482	0.0366497	648	0.0618131	0.175669	0.172522	0.0458991	489	0.000170776	0.00941556	CCLE
ENSG00000087086_at_rna	FTL	Expression	0.243792	0.0365655	648	2.60625e-11	1.46524e-08	0.219894	0.0468088	489	2.63097e-06	0.00071592	CCLE
ENSG00000087088_at_rna	BAX	Expression	0.0620999	0.037665	648	0.0992001	0.242083	0.199539	0.0458068	489	1.32401e-05	0.00187782	CCLE
ENSG00000090013_at_rna	BLVRB	Expression	0.23196	0.0387986	648	2.25116e-09	4.63026e-07	0.235704	0.0503013	489	2.78793e-06	0.000723618	CCLE
ENSG00000091583_at_rna	APOH	Expression	0.0367086	0.0375263	648	0.327971	0.523573	0.211778	0.0507683	489	3.02663e-05	0.00321147	CCLE
ENSG00000095539_at_rna	SEMA4G	Expression	0.0043803	0.0402097	648	0.913253	0.95386	0.190942	0.0500879	489	0.000137774	0.00830136	CCLE
ENSG00000099624_at_rna	ATP5D	Expression	0.0479948	0.0377896	648	0.204065	0.389339	0.179745	0.0461398	489	9.79297e-05	0.00668896	CCLE
ENSG00000099937_at_rna	SERPIND1	Expression	0.0393905	0.0381634	648	0.302001	0.497854	0.198563	0.0475128	489	2.92606e-05	0.00316446	CCLE
ENSG00000100300_at_rna	TSPO	Expression	0.256981	0.0397251	648	9.86641e-11	3.78197e-08	0.239489	0.0502221	489	1.85523e-06	0.000579623	CCLE
ENSG00000100348_at_rna	TXN2	Expression	0.0144833	0.0398417	648	0.716216	0.836098	0.182055	0.0485853	489	0.000178874	0.00967236	CCLE
ENSG00000100604_at_rna	CHGA	Expression	-0.260624	0.0438406	648	2.76771e-09	5.42793e-07	-0.221685	0.0541683	489	4.26706e-05	0.00395547	CCLE
ENSG00000101489_at_rna	CELF4	Expression	-0.242159	0.0395574	648	9.2573e-10	2.26281e-07	-0.232827	0.0476694	489	1.0385e-06	0.000427331	CCLE
ENSG00000101746_at_rna	NOL4	Expression	-0.231359	0.0392919	648	3.90378e-09	7.07969e-07	-0.17995	0.0477507	489	0.000164213	0.00925997	CCLE
ENSG00000102109_at_rna	PCSK1N	Expression	-0.202919	0.0400693	648	4.10134e-07	2.45295e-05	-0.207046	0.048401	489	1.88814e-05	0.00244884	CCLE
ENSG00000102265_at_rna	TIMP1	Expression	0.272146	0.0385484	648	1.66704e-12	1.6539e-09	0.199329	0.0501727	489	7.10128e-05	0.00539379	CCLE
ENSG00000102409_at_rna	BEX4	Expression	-0.126359	0.0397636	648	0.00148423	0.0125713	-0.230135	0.0476824	489	1.39009e-06	0.000505892	CCLE
ENSG00000102886_at_rna	GDPD3	Expression	-0.0145649	0.0391456	648	0.709841	0.831806	0.197875	0.0498317	489	7.16146e-05	0.00539379	CCLE
ENSG00000102967_at_rna	DHODH	Expression	0.0904164	0.0362965	648	0.0127366	0.0583738	0.213591	0.0496899	489	1.71972e-05	0.00228453	CCLE
ENSG00000103024_at_rna	NME3	Expression	0.114061	0.0363365	648	0.00169507	0.0138179	0.176013	0.0462375	489	0.000140819	0.00836536	CCLE
ENSG00000103978_at_rna	TMEM87A	Expression	0.0814107	0.0399112	648	0.0413703	0.132678	0.203356	0.0493117	489	3.72536e-05	0.00371897	CCLE
ENSG00000104112_at_rna	SCG3	Expression	-0.267935	0.0404958	648	3.68128e-11	2.00285e-08	-0.213336	0.0523346	489	4.57391e-05	0.00412655	CCLE
ENSG00000104177_at_rna	MYEF2	Expression	-0.203622	0.0411442	648	7.4603e-07	3.89553e-05	-0.203853	0.0509181	489	6.24005e-05	0.00502682	CCLE
ENSG00000104435_at_rna	STMN2	Expression	-0.24003	0.0452728	648	1.14637e-07	9.20701e-06	-0.275103	0.0687169	489	6.24323e-05	0.00502682	CCLE
ENSG00000104613_at_rna	INTS10	Expression	0.0701947	0.0381766	648	0.0659613	0.183703	0.201045	0.0526414	489	0.000133918	0.00816495	CCLE
ENSG00000104687_at_rna	GSR	Expression	0.0772888	0.0366719	648	0.0350678	0.117829	0.205942	0.0461643	489	8.15525e-06	0.0014332	CCLE
ENSG00000105281_at_rna	SLC1A5	Expression	0.103935	0.0368932	648	0.00484482	0.0292874	0.247193	0.0463902	489	9.89944e-08	0.000104383	CCLE
ENSG00000105708_at_rna	ZNF14	Expression	-0.0954236	0.037584	648	0.0111188	0.0530342	-0.217055	0.0464588	489	2.98295e-06	0.000762505	CCLE
ENSG00000106341_at_rna	PPP1R17	Expression	-0.110625	0.0363559	648	0.00234367	0.0175523	-0.176648	0.0446711	489	7.67202e-05	0.00570197	CCLE
ENSG00000106384_at_rna	MOGAT3	Expression	-0.0502953	0.0398727	648	0.207167	0.392769	0.183031	0.0476166	489	0.000121121	0.00765795	CCLE
ENSG00000106477_at_rna	CEP41	Expression	-0.0697549	0.0374468	648	0.0624941	0.176791	-0.183433	0.047697	489	0.000120164	0.00765013	CCLE
ENSG00000107669_at_rna	ATE1	Expression	0.0296922	0.0377963	648	0.43211	0.618789	0.193366	0.0477558	489	5.14238e-05	0.00448808	CCLE
ENSG00000107821_at_rna	KAZALD1	Expression	0.0882653	0.0377179	648	0.0192765	0.0778724	0.192739	0.048089	489	6.12441e-05	0.00502682	CCLE
ENSG00000107960_at_rna	OBFC1	Expression	0.173414	0.0357889	648	1.26315e-06	5.75791e-05	0.189275	0.0461966	489	4.1825e-05	0.00394206	CCLE
ENSG00000108375_at_rna	RNF43	Expression	-0.0316299	0.0465122	648	0.496483	0.672623	0.212322	0.0546112	489	0.000101119	0.00685133	CCLE
ENSG00000108846_at_rna	ABCC3	Expression	0.233168	0.0423362	648	3.63913e-08	3.71985e-06	0.2351	0.0543671	489	1.53008e-05	0.0020987	CCLE
ENSG00000109814_at_rna	UGDH	Expression	0.201942	0.0390148	648	2.26642e-07	1.54759e-05	0.236072	0.0500289	489	2.37355e-06	0.000678716	CCLE
ENSG00000109832_at_rna	DDX25	Expression	-0.188524	0.0385605	648	1.01326e-06	4.96794e-05	-0.214348	0.0479505	489	7.81478e-06	0.00140259	CCLE
ENSG00000111012_at_rna	CYP27B1	Expression	-0.0038165	0.0362358	648	0.916119	0.955492	0.187802	0.0465152	489	5.40423e-05	0.00458164	CCLE
ENSG00000111653_at_rna	ING4	Expression	-0.11611	0.0359969	648	0.00125733	0.0111959	-0.190982	0.0465173	489	4.03225e-05	0.00390966	CCLE
ENSG00000111879_at_rna	FAM184A	Expression	-0.222138	0.0414462	648	8.33783e-08	7.21158e-06	-0.1832	0.0467015	489	8.75311e-05	0.00620197	CCLE
ENSG00000111913_at_rna	FAM65B	Expression	-0.200677	0.0414463	648	1.28636e-06	5.83217e-05	-0.235567	0.057448	489	4.12219e-05	0.00392236	CCLE
ENSG00000113361_at_rna	CDH6	Expression	-0.0373204	0.0400767	648	0.351738	0.54571	-0.22843	0.0503999	489	5.83288e-06	0.00122347	CCLE
ENSG00000113448_at_rna	PDE4D	Expression	0.0710762	0.0367752	648	0.0532704	0.158266	0.212714	0.0460261	489	3.80811e-06	0.000901606	CCLE
ENSG00000113924_at_rna	HGD	Expression	0.0149628	0.0405054	648	0.711827	0.833402	0.205265	0.0530595	489	0.000109468	0.00721419	CCLE
ENSG00000114378_at_rna	HYAL1	Expression	0.0751129	0.0370011	648	0.0423547	0.13497	0.20536	0.047314	489	1.42254e-05	0.00198345	CCLE
ENSG00000114771_at_rna	AADAC	Expression	0.0489883	0.0386559	648	0.205051	0.390426	0.185177	0.0486693	489	0.000141922	0.00838406	CCLE
ENSG00000115884_at_rna	SDC1	Expression	0.120779	0.0468223	648	0.00989379	0.0489181	0.246692	0.0557105	489	9.50643e-06	0.00157238	CCLE
ENSG00000116771_at_rna	AGMAT	Expression	0.0626118	0.0420311	648	0.136315	0.300077	0.210522	0.0492317	489	1.90147e-05	0.00244884	CCLE
ENSG00000116983_at_rna	HPCAL4	Expression	-0.063548	0.0364662	648	0.081394	0.211199	-0.175746	0.0465523	489	0.000159861	0.00917353	CCLE
ENSG00000117601_at_rna	SERPINC1	Expression	0.0102858	0.0409156	648	0.801513	0.890359	0.190166	0.0474379	489	6.1043e-05	0.00502682	CCLE
ENSG00000117834_at_rna	SLC5A9	Expression	-0.0186537	0.0388163	648	0.630826	0.776606	0.183993	0.0477783	489	0.000117643	0.00754662	CCLE
ENSG00000117859_at_rna	OSBPL9	Expression	-0.0256705	0.038094	648	0.500393	0.675656	-0.208258	0.0464532	489	7.35375e-06	0.00136335	CCLE
ENSG00000118777_at_rna	ABCG2	Expression	0.0498859	0.0384176	648	0.194111	0.376859	0.191277	0.0481393	489	7.08512e-05	0.00539379	CCLE
ENSG00000120889_at_rna	TNFRSF10B	Expression	0.184958	0.0376874	648	9.21538e-07	4.59842e-05	0.192171	0.048026	489	6.29678e-05	0.00502682	CCLE
ENSG00000120937_at_rna	NPPB	Expression	-0.0396027	0.039403	648	0.314864	0.510375	-0.197396	0.0482656	489	4.31755e-05	0.0039601	CCLE
ENSG00000121104_at_rna	FAM117A	Expression	-0.228144	0.0449349	648	3.8304e-07	2.3407e-05	-0.200807	0.051683	489	0.00010218	0.00686807	CCLE
ENSG00000123561_at_rna	SERPINA7	Expression	0.0016382	0.0375573	648	0.965208	0.981444	0.191661	0.0478478	489	6.18524e-05	0.00502682	CCLE
ENSG00000123600_at_rna	METTL8	Expression	0.0568907	0.0364531	648	0.118606	0.27313	0.199749	0.046851	489	2.01253e-05	0.0025038	CCLE
ENSG00000124588_at_rna	NQO2	Expression	0.206203	0.0375751	648	4.07092e-08	4.08692e-06	0.182956	0.0465657	489	8.53024e-05	0.00611982	CCLE
ENSG00000124762_at_rna	CDKN1A	Expression	0.0249911	0.0372162	648	0.501895	0.677006	0.232518	0.0462477	489	4.9647e-07	0.000331826	CCLE
ENSG00000124782_at_rna	RREB1	Expression	-0.0354256	0.0413223	648	0.391279	0.583133	0.195241	0.049982	489	9.37467e-05	0.00644097	CCLE
ENSG00000125966_at_rna	MMP24	Expression	-0.0960097	0.0427935	648	0.0248608	0.0927455	-0.198535	0.0490233	489	5.12622e-05	0.00448808	CCLE
ENSG00000127511_at_rna	SIN3B	Expression	-0.0405746	0.0365962	648	0.267554	0.461644	-0.172195	0.0459962	489	0.000181342	0.0097745	CCLE
ENSG00000127928_at_rna	GNGT1	Expression	-0.103643	0.0362303	648	0.00422728	0.0266432	-0.1785	0.0468742	489	0.000140057	0.00834949	CCLE
ENSG00000128309_at_rna	MPST	Expression	0.0254646	0.0373196	648	0.495024	0.671525	0.212542	0.046503	489	4.86537e-06	0.00110924	CCLE
ENSG00000128908_at_rna	INO80	Expression	0.0671806	0.0373224	648	0.0718596	0.194415	0.18557	0.0466009	489	6.83055e-05	0.00528615	CCLE
ENSG00000129187_at_rna	DCTD	Expression	0.18258	0.0364392	648	5.42772e-07	3.03126e-05	0.19009	0.0458761	489	3.41973e-05	0.00350087	CCLE
ENSG00000129566_at_rna	TEP1	Expression	0.049084	0.0393715	648	0.212511	0.399221	0.198528	0.0486529	489	4.49399e-05	0.00407624	CCLE
ENSG00000130208_at_rna	APOC1	Expression	0.0941498	0.037664	648	0.0124287	0.0573189	0.216898	0.0469626	489	3.86471e-06	0.000901606	CCLE
ENSG00000130226_at_rna	DPP6	Expression	-0.110278	0.0386834	648	0.00436112	0.0272223	-0.213954	0.0522605	489	4.24029e-05	0.00395547	CCLE
ENSG00000131187_at_rna	F12	Expression	0.0695694	0.0412223	648	0.0914753	0.229109	0.208266	0.0524947	489	7.26715e-05	0.00544907	CCLE
ENSG00000131669_at_rna	NINJ1	Expression	0.187837	0.0398473	648	2.4298e-06	9.68819e-05	0.213363	0.0514167	489	3.3294e-05	0.00344603	CCLE
ENSG00000131844_at_rna	MCCC2	Expression	0.111544	0.0402743	648	0.00561239	0.0326071	0.206599	0.0493804	489	2.86649e-05	0.00314128	CCLE
ENSG00000132199_at_rna	ENOSF1	Expression	0.128057	0.0415475	648	0.00205483	0.015868	0.207325	0.0522063	489	7.14927e-05	0.00539379	CCLE
ENSG00000133962_at_rna	CATSPERB	Expression	0.00748342	0.0387334	648	0.8468	0.916234	0.232622	0.048046	489	1.2876e-06	0.000482735	CCLE
ENSG00000134917_at_rna	ADAMTS8	Expression	-0.054197	0.0356505	648	0.128453	0.288904	-0.174454	0.0456184	489	0.000131198	0.00807824	CCLE
ENSG00000135298_at_rna	BAI3	Expression	-0.131427	0.0410735	648	0.00137525	0.0119131	-0.191744	0.0508358	489	0.000162055	0.0092366	CCLE
ENSG00000136098_at_rna	NEK3	Expression	0.049195	0.0382752	648	0.198689	0.382806	0.195744	0.046521	489	2.5805e-05	0.00296161	CCLE
ENSG00000136379_at_rna	FAM108C1	Expression	0.0330778	0.0416863	648	0.427491	0.615127	0.200612	0.052887	489	0.000148705	0.00868095	CCLE
ENSG00000136897_at_rna	MRPL50	Expression	0.0533124	0.0370102	648	0.149732	0.319588	0.184685	0.046775	489	7.86871e-05	0.0058225	CCLE
ENSG00000138162_at_rna	TACC2	Expression	0.0654236	0.0478919	648	0.171918	0.349682	0.203264	0.054123	489	0.00017293	0.00947243	CCLE
ENSG00000138413_at_rna	IDH1	Expression	0.0526248	0.039182	648	0.179244	0.358787	0.186377	0.0474017	489	8.42941e-05	0.00610354	CCLE
ENSG00000138463_at_rna	DIRC2	Expression	0.038162	0.0478611	648	0.425249	0.61317	-0.235362	0.0608007	489	0.000108374	0.00719833	CCLE
ENSG00000138604_at_rna	GLCE	Expression	-0.00684742	0.0412184	648	0.868058	0.928918	0.23893	0.0516903	489	3.79458e-06	0.000901606	CCLE
ENSG00000138777_at_rna	PPA2	Expression	0.0814759	0.0380107	648	0.0320729	0.110985	0.24791	0.0487463	489	3.66244e-07	0.000294234	CCLE
ENSG00000138780_at_rna	GSTCD	Expression	-0.0370723	0.039162	648	0.343823	0.538848	0.199569	0.0471565	489	2.31557e-05	0.00273189	CCLE
ENSG00000139174_at_rna	PRICKLE1	Expression	-0.0650487	0.0384901	648	0.0910258	0.228221	-0.215101	0.0479279	489	7.18878e-06	0.00136272	CCLE
ENSG00000141040_at_rna	ZNF287	Expression	-0.0691167	0.0388256	648	0.0750459	0.200051	-0.197118	0.0487866	489	5.33573e-05	0.00454642	CCLE
ENSG00000141101_at_rna	NOB1	Expression	0.225175	0.037302	648	1.57448e-09	3.40451e-07	0.19396	0.0485513	489	6.47093e-05	0.00510145	CCLE
ENSG00000141219_at_rna	C17orf80	Expression	-0.065356	0.0396133	648	0.0989733	0.241803	-0.191548	0.0489542	489	9.12297e-05	0.00630793	CCLE
ENSG00000142657_at_rna	PGD	Expression	0.0589721	0.0378186	648	0.118916	0.273621	0.234181	0.0457842	489	3.13944e-07	0.000294234	CCLE
ENSG00000143179_at_rna	UCK2	Expression	0.0496738	0.0368805	648	0.178017	0.35705	0.204404	0.048128	489	2.16554e-05	0.00259112	CCLE
ENSG00000143469_at_rna	SYT14	Expression	-0.12192	0.0396094	648	0.00208357	0.0159999	-0.192473	0.0488931	489	8.26434e-05	0.00603015	CCLE
ENSG00000144791_at_rna	LIMD1	Expression	0.0692061	0.0401312	648	0.0846187	0.216798	0.199169	0.048545	489	4.08227e-05	0.00391318	CCLE
ENSG00000144840_at_rna	RABL3	Expression	0.00722946	0.0368606	648	0.844509	0.915156	0.233224	0.0466461	489	5.73723e-07	0.000331826	CCLE
ENSG00000144893_at_rna	MED12L	Expression	-0.198523	0.037927	648	1.65581e-07	1.23732e-05	-0.208301	0.0496863	489	2.76111e-05	0.00312546	CCLE
ENSG00000147202_at_rna	DIAPH2	Expression	0.0474256	0.0389424	648	0.223286	0.411374	0.178176	0.0461812	489	0.000114231	0.00738385	CCLE
ENSG00000150764_at_rna	DIXDC1	Expression	0.0449388	0.0435143	648	0.301727	0.49759	0.204694	0.0505033	489	5.0548e-05	0.0044649	CCLE
ENSG00000151025_at_rna	GPR158	Expression	-0.0409961	0.0374327	648	0.273432	0.46811	-0.187842	0.0472957	489	7.13738e-05	0.00539379	CCLE
ENSG00000151655_at_rna	ITIH2	Expression	0.0176925	0.0395595	648	0.654703	0.793149	0.196219	0.0521442	489	0.000167887	0.0093172	CCLE
ENSG00000151929_at_rna	BAG3	Expression	0.318363	0.0423922	648	5.91561e-14	1.42532e-10	0.23092	0.0567603	489	4.7351e-05	0.00422677	CCLE
ENSG00000153234_at_rna	NR4A2	Expression	0.0525071	0.0397898	648	0.186965	0.36804	0.21176	0.0494252	489	1.83187e-05	0.00239577	CCLE
ENSG00000154736_at_rna	ADAMTS5	Expression	-0.0027781	0.0400535	648	0.944703	0.970471	-0.202087	0.0492941	489	4.13834e-05	0.00392236	CCLE
ENSG00000154917_at_rna	RAB6B	Expression	-0.115093	0.0385142	648	0.0028052	0.0198187	-0.183126	0.045879	489	6.56576e-05	0.00515213	CCLE
ENSG00000155016_at_rna	CYP2U1	Expression	-0.0464535	0.038579	648	0.228546	0.417397	-0.203079	0.0487054	489	3.05222e-05	0.00321838	CCLE
ENSG00000156096_at_rna	UGT2B4	Expression	-0.0321896	0.0374805	648	0.390431	0.582707	0.214106	0.0470281	489	5.29555e-06	0.00119122	CCLE
ENSG00000157152_at_rna	SYN2	Expression	-0.123107	0.0424277	648	0.00371302	0.0243149	-0.213065	0.0568181	489	0.00017687	0.00965013	CCLE
ENSG00000157193_at_rna	LRP8	Expression	0.0696366	0.0376138	648	0.0641186	0.180315	0.176913	0.0456094	489	0.000104948	0.00702611	CCLE
ENSG00000157851_at_rna	DPYSL5	Expression	-0.238015	0.0416865	648	1.13212e-08	1.64668e-06	-0.188519	0.049157	489	0.000125548	0.00781592	CCLE
ENSG00000157978_at_rna	LDLRAP1	Expression	0.102504	0.0402442	648	0.0108641	0.0522629	0.209371	0.0485419	489	1.60907e-05	0.00218066	CCLE
ENSG00000158104_at_rna	HPD	Expression	0.0880295	0.0365291	648	0.0159593	0.0679425	0.200529	0.0460037	489	1.30669e-05	0.00187782	CCLE
ENSG00000158560_at_rna	DYNC1I1	Expression	-0.0792462	0.0381646	648	0.0378542	0.124444	-0.198741	0.0507257	489	8.93006e-05	0.00625142	CCLE
ENSG00000159069_at_rna	FBXW5	Expression	0.119676	0.0370384	648	0.00123302	0.01105	0.194461	0.0464175	489	2.79706e-05	0.00312546	CCLE
ENSG00000160691_at_rna	SHC1	Expression	0.219422	0.0405292	648	6.16626e-08	5.71429e-06	0.24484	0.0505152	489	1.25433e-06	0.000482735	CCLE
ENSG00000161082_at_rna	CELF5	Expression	-0.111246	0.0390627	648	0.00440122	0.0274117	-0.192657	0.048829	489	7.96176e-05	0.00586563	CCLE
ENSG00000161298_at_rna	ZNF382	Expression	-0.1892	0.0398725	648	2.08364e-06	8.50912e-05	-0.216004	0.0498622	489	1.47748e-05	0.00204316	CCLE
ENSG00000161513_at_rna	FDXR	Expression	0.0485106	0.0367264	648	0.186546	0.367471	0.185945	0.0452458	489	3.96239e-05	0.0038866	CCLE
ENSG00000161944_at_rna	ASGR2	Expression	-0.00472507	0.0398266	648	0.90556	0.949175	0.20145	0.0500418	489	5.68207e-05	0.00476927	CCLE
ENSG00000162222_at_rna	TTC9C	Expression	-0.0310709	0.037863	648	0.411866	0.601315	-0.178674	0.0469646	489	0.000142128	0.00838406	CCLE
ENSG00000162374_at_rna	ELAVL4	Expression	-0.285541	0.0484403	648	3.75361e-09	6.88134e-07	-0.281119	0.0642007	489	1.19358e-05	0.00179794	CCLE
ENSG00000162687_at_rna	KCNT2	Expression	-0.120627	0.0422825	648	0.00433258	0.0271245	-0.227546	0.0505413	489	6.72619e-06	0.00132959	CCLE
ENSG00000163320_at_rna	CGGBP1	Expression	-0.0630582	0.0424844	648	0.137738	0.302013	-0.205599	0.0542806	489	0.000152043	0.00884521	CCLE
ENSG00000163378_at_rna	EOGT	Expression	0.208455	0.0366658	648	1.30607e-08	1.79091e-06	0.197316	0.0461847	489	1.93446e-05	0.00247245	CCLE
ENSG00000163497_at_rna	FEV	Expression	-0.109018	0.0393523	648	0.00560038	0.0325618	-0.254666	0.0620606	489	4.0694e-05	0.00391318	CCLE
ENSG00000163631_at_rna	ALB	Expression	0.0482536	0.0382437	648	0.207043	0.392579	0.221893	0.0517136	489	1.78028e-05	0.00234649	CCLE
ENSG00000163993_at_rna	S100P	Expression	0.0997709	0.0440096	648	0.0233885	0.0892659	0.241887	0.0515299	489	2.67768e-06	0.000717065	CCLE
ENSG00000164024_at_rna	METAP1	Expression	0.0277237	0.0385842	648	0.472434	0.652694	0.224146	0.0473002	489	2.15003e-06	0.000636372	CCLE
ENSG00000164237_at_rna	CMBL	Expression	0.0802285	0.039449	648	0.041979	0.134145	0.206679	0.0484117	489	1.96184e-05	0.00248858	CCLE
ENSG00000164463_at_rna	CREBRF	Expression	0.0367923	0.037596	648	0.327766	0.523495	-0.190292	0.0470566	489	5.257e-05	0.00452504	CCLE
ENSG00000165410_at_rna	CFL2	Expression	0.0761182	0.0509485	648	0.135169	0.298516	-0.247231	0.0608314	489	4.81963e-05	0.00427958	CCLE
ENSG00000165526_at_rna	RPUSD4	Expression	0.0319013	0.0404942	648	0.430814	0.617887	0.218686	0.0513498	489	2.05567e-05	0.00253148	CCLE
ENSG00000165626_at_rna	BEND7	Expression	-0.0738602	0.0413953	648	0.0743802	0.198811	-0.210753	0.0526903	489	6.33871e-05	0.00502682	CCLE
ENSG00000165672_at_rna	PRDX3	Expression	0.0448192	0.0372969	648	0.229485	0.418161	0.203441	0.0477242	489	2.01836e-05	0.0025038	CCLE
ENSG00000165678_at_rna	GHITM	Expression	0.0659332	0.037668	648	0.0800533	0.209023	0.235865	0.0463736	489	3.65341e-07	0.000294234	CCLE
ENSG00000165732_at_rna	DDX21	Expression	0.0864094	0.0387184	648	0.025632	0.0947633	0.182277	0.0486306	489	0.000178112	0.00966214	CCLE
ENSG00000166140_at_rna	ZFYVE19	Expression	0.00818769	0.0387606	648	0.832702	0.907258	0.185527	0.0477328	489	0.000101581	0.00685512	CCLE
ENSG00000166448_at_rna	TMEM130	Expression	-0.0918629	0.0411913	648	0.0257375	0.0950488	-0.215257	0.0487871	489	1.02339e-05	0.0016136	CCLE
ENSG00000166477_at_rna	LEO1	Expression	0.0371973	0.0373968	648	0.319898	0.51549	0.228806	0.0462943	489	7.71553e-07	0.000362928	CCLE
ENSG00000166833_at_rna	NAV2	Expression	-0.0346237	0.0435875	648	0.426992	0.614887	-0.201332	0.0519621	489	0.000106798	0.00712167	CCLE
ENSG00000167191_at_rna	GPRC5B	Expression	-0.063536	0.0418232	648	0.128723	0.289201	-0.193468	0.0512633	489	0.000160653	0.00918774	CCLE
ENSG00000167196_at_rna	FBXO22	Expression	0.0422753	0.036696	648	0.249304	0.44177	0.199963	0.0452379	489	9.85889e-06	0.00160391	CCLE
ENSG00000167232_at_rna	ZNF91	Expression	-0.23112	0.0370887	648	4.61868e-10	1.19844e-07	-0.195575	0.0467823	489	2.90824e-05	0.00316446	CCLE
ENSG00000167566_at_rna	NCKAP5L	Expression	-0.0757058	0.0377147	648	0.0447149	0.139933	-0.187861	0.0490779	489	0.000129289	0.00798985	CCLE
ENSG00000168209_at_rna	DDIT4	Expression	0.113408	0.0361202	648	0.00169099	0.0138046	0.205286	0.0463339	489	9.39816e-06	0.00156987	CCLE
ENSG00000168348_at_rna	INSM2	Expression	-0.13582	0.0439664	648	0.00200705	0.0155893	-0.260546	0.0684146	489	0.000139905	0.00834949	CCLE
ENSG00000168404_at_rna	MLKL	Expression	0.228575	0.038261	648	2.3137e-09	4.70155e-07	0.235311	0.0478672	489	8.83733e-07	0.000382294	CCLE
ENSG00000168916_at_rna	ZNF608	Expression	-0.0908704	0.0378926	648	0.0164802	0.0694368	-0.181407	0.0472568	489	0.000123662	0.00775576	CCLE
ENSG00000169752_at_rna	NRG4	Expression	0.0757107	0.0368785	648	0.0400748	0.129623	0.176531	0.0463425	489	0.000139376	0.00834949	CCLE
ENSG00000169813_at_rna	HNRNPF	Expression	0.0295278	0.0396669	648	0.456638	0.639195	0.204177	0.0490729	489	3.17306e-05	0.00332501	CCLE
ENSG00000170954_at_rna	ZNF415	Expression	-0.0691696	0.039431	648	0.0793969	0.207968	-0.190951	0.0485165	489	8.29231e-05	0.00603015	CCLE
ENSG00000171199_at_rna	PROL1	Expression	-0.0212299	0.0359159	648	0.554454	0.719797	-0.1831	0.0462508	489	7.53134e-05	0.00562218	CCLE
ENSG00000171450_at_rna	CDK5R2	Expression	-0.119998	0.0382467	648	0.00170404	0.0138508	-0.19005	0.0486584	489	9.39173e-05	0.00644097	CCLE
ENSG00000171557_at_rna	FGG	Expression	0.0195879	0.0385265	648	0.611155	0.762971	0.240887	0.050445	489	1.79493e-06	0.000579623	CCLE
ENSG00000171560_at_rna	FGA	Expression	0.0441358	0.0370676	648	0.233778	0.423115	0.232336	0.0482638	489	1.48026e-06	0.00051153	CCLE
ENSG00000171564_at_rna	FGB	Expression	0.0219454	0.0385729	648	0.569402	0.73153	0.199819	0.0501503	489	6.76529e-05	0.005271	CCLE
ENSG00000171763_at_rna	SPATA5L1	Expression	-0.026974	0.0369395	648	0.465255	0.647016	0.174264	0.046606	489	0.000184682	0.00992282	CCLE
ENSG00000172340_at_rna	SUCLG2	Expression	0.223421	0.0390723	648	1.07699e-08	1.62183e-06	0.218913	0.0458661	489	1.81622e-06	0.000579623	CCLE
ENSG00000172687_at_rna	ZNF738	Expression	-0.224329	0.0369311	648	1.24574e-09	2.83927e-07	-0.234578	0.0467387	489	5.19579e-07	0.000331826	CCLE
ENSG00000172955_at_rna	ADH6	Expression	0.0106425	0.0380323	648	0.77961	0.877002	0.228441	0.0483763	489	2.33345e-06	0.000678716	CCLE
ENSG00000176049_at_rna	JAKMIP2	Expression	-0.294823	0.0432289	648	9.10142e-12	6.39602e-09	-0.211523	0.0506789	489	2.99583e-05	0.00319891	CCLE
ENSG00000176153_at_rna	GPX2	Expression	-0.0357265	0.0437792	648	0.414466	0.603452	0.213303	0.0509248	489	2.8069e-05	0.00312546	CCLE
ENSG00000177511_at_rna	ST8SIA3	Expression	-0.202663	0.0394703	648	2.82799e-07	1.82747e-05	-0.190632	0.0505821	489	0.000164058	0.00925997	CCLE
ENSG00000177685_at_rna	EFCAB4A	Expression	-0.0738901	0.0401236	648	0.0655394	0.182811	0.200811	0.0496196	489	5.18745e-05	0.00448808	CCLE
ENSG00000178462_at_rna	TUBAL3	Expression	0.0287213	0.0373369	648	0.441746	0.625618	0.18673	0.0451047	489	3.47426e-05	0.00353098	CCLE
ENSG00000178567_at_rna	EPM2AIP1	Expression	-0.0948549	0.0414654	648	0.0221627	0.0857725	-0.182163	0.0476661	489	0.000132567	0.00813289	CCLE
ENSG00000178623_at_rna	GPR35	Expression	-0.00886325	0.0459105	648	0.846916	0.916234	0.212411	0.0514816	489	3.6921e-05	0.00370771	CCLE
ENSG00000178814_at_rna	OPLAH	Expression	0.0922343	0.0402838	648	0.0220438	0.0854574	0.196875	0.0495198	489	7.01797e-05	0.00539379	CCLE
ENSG00000180011_at_rna	ZADH2	Expression	-0.00424708	0.0398802	648	0.915189	0.954994	0.196902	0.0501261	489	8.56072e-05	0.00611982	CCLE
ENSG00000180998_at_rna	GPR137C	Expression	-0.19206	0.0400781	648	1.64998e-06	7.04522e-05	-0.216514	0.0509426	489	2.13618e-05	0.00257425	CCLE
ENSG00000181274_at_rna	FRAT2	Expression	-0.0501527	0.0417669	648	0.229838	0.418443	0.201362	0.049752	489	5.18097e-05	0.00448808	CCLE
ENSG00000181830_at_rna	SLC35C1	Expression	0.0805301	0.0377917	648	0.0330981	0.113301	0.207706	0.0460613	489	6.50323e-06	0.00130614	CCLE
ENSG00000182508_at_rna	LHFPL1	Expression	-0.0851865	0.0369408	648	0.0211092	0.0829724	-0.175709	0.0454511	489	0.000110688	0.00723805	CCLE
ENSG00000182600_at_rna	C2orf82	Expression	0.0284064	0.0399979	648	0.477581	0.656469	0.18633	0.0494874	489	0.000166409	0.00929632	CCLE
ENSG00000182704_at_rna	TSKU	Expression	0.206084	0.0423253	648	1.12128e-06	5.25319e-05	0.232409	0.0533438	489	1.31974e-05	0.00187782	CCLE
ENSG00000182718_at_rna	ANXA2	Expression	0.289258	0.0447645	648	1.03487e-10	3.87867e-08	0.223089	0.0589604	489	0.000154513	0.00895804	CCLE
ENSG00000182771_at_rna	GRID1	Expression	-0.0770292	0.0390643	648	0.0486263	0.148118	-0.239067	0.0481091	489	6.72023e-07	0.000362928	CCLE
ENSG00000182986_at_rna	ZNF320	Expression	-0.19038	0.0369122	648	2.5008e-07	1.65406e-05	-0.187706	0.0465144	489	5.45015e-05	0.00459747	CCLE
ENSG00000184347_at_rna	SLIT3	Expression	-0.0105099	0.0428155	648	0.806093	0.892684	-0.273941	0.0573906	489	1.81252e-06	0.000579623	CCLE
ENSG00000184368_at_rna	MAP7D2	Expression	-0.102075	0.0368007	648	0.00554163	0.0323038	-0.213707	0.0471669	489	5.87405e-06	0.00122347	CCLE
ENSG00000184613_at_rna	NELL2	Expression	-0.252013	0.0423476	648	2.66422e-09	5.34937e-07	-0.236749	0.0480495	489	8.34201e-07	0.000375924	CCLE
ENSG00000185043_at_rna	CIB1	Expression	0.216482	0.039148	648	3.2054e-08	3.42167e-06	0.247614	0.0486157	489	3.51887e-07	0.000294234	CCLE
ENSG00000185088_at_rna	RPS27L	Expression	0.0919121	0.0392466	648	0.0191853	0.0776154	0.247271	0.0489292	489	4.33422e-07	0.000317924	CCLE
ENSG00000186115_at_rna	CYP4F2	Expression	-0.0923491	0.0383195	648	0.0159536	0.0679425	0.224731	0.0465891	489	1.40934e-06	0.000505892	CCLE
ENSG00000186283_at_rna	TOR3A	Expression	0.0972552	0.0408313	648	0.0172246	0.0716069	0.185495	0.0479769	489	0.000110481	0.00723805	CCLE
ENSG00000186529_at_rna	CYP4F3	Expression	0.0156028	0.0386449	648	0.686399	0.81613	0.244393	0.0486612	489	5.1044e-07	0.000331826	CCLE
ENSG00000187097_at_rna	ENTPD5	Expression	-0.0140786	0.0372993	648	0.705839	0.829073	0.210139	0.0463428	489	5.77513e-06	0.00122347	CCLE
ENSG00000187134_at_rna	AKR1C1	Expression	0.183444	0.0378415	648	1.24902e-06	5.70895e-05	0.215455	0.0479637	489	7.05452e-06	0.00135814	CCLE
ENSG00000188227_at_rna	ZNF793	Expression	-0.120466	0.0386477	648	0.00182689	0.0145616	-0.240875	0.0486937	489	7.54702e-07	0.000362928	CCLE
ENSG00000188959_at_rna	C9orf152	Expression	0.00978249	0.0429493	648	0.819826	0.90006	0.20123	0.0534079	489	0.000164699	0.00925997	CCLE
ENSG00000196139_at_rna	AKR1C3	Expression	0.0870581	0.039378	648	0.0270475	0.0984639	0.218812	0.0484314	489	6.24312e-06	0.00126901	CCLE
ENSG00000196776_at_rna	CD47	Expression	-0.0932589	0.0385075	648	0.0154423	0.0663397	-0.183892	0.0484303	489	0.000146427	0.00860756	CCLE
ENSG00000196981_at_rna	WDR5B	Expression	-0.000935379	0.036469	648	0.979538	0.98886	-0.208567	0.0468859	489	8.65121e-06	0.00148422	CCLE
ENSG00000197050_at_rna	ZNF420	Expression	-0.205801	0.0382728	648	7.56405e-08	6.61012e-06	-0.245262	0.0500065	489	9.3619e-07	0.000394862	CCLE
ENSG00000197124_at_rna	ZNF682	Expression	-0.208022	0.0376643	648	3.33131e-08	3.46827e-06	-0.193228	0.0485024	489	6.77972e-05	0.005271	CCLE
ENSG00000197696_at_rna	NMB	Expression	0.109643	0.0367375	648	0.00284054	0.0199619	0.228109	0.0455691	489	5.56379e-07	0.000331826	CCLE
ENSG00000197937_at_rna	ZNF347	Expression	-0.109042	0.0397588	648	0.00609561	0.0347326	-0.182861	0.0485307	489	0.000164591	0.00925997	CCLE
ENSG00000198074_at_rna	AKR1B10	Expression	0.108359	0.0391268	648	0.00561524	0.0326125	0.219501	0.049826	489	1.05612e-05	0.00163466	CCLE
ENSG00000198099_at_rna	ADH4	Expression	0.0440353	0.0376901	648	0.242665	0.433835	0.187895	0.0479295	489	8.84625e-05	0.00621855	CCLE
ENSG00000198221_at_rna	MLLT4-AS1	Expression	-0.124545	0.0382673	648	0.00113548	0.0103687	-0.194002	0.0480097	489	5.32494e-05	0.00454642	CCLE
ENSG00000198373_at_rna	WWP2	Expression	0.0627731	0.0375876	648	0.0949095	0.234954	0.207309	0.0463384	489	7.68433e-06	0.001394	CCLE
ENSG00000198453_at_rna	ZNF568	Expression	-0.102859	0.0373055	648	0.00582963	0.0335801	-0.202321	0.0469173	489	1.61568e-05	0.00218066	CCLE
ENSG00000198521_at_rna	ZNF43	Expression	-0.214678	0.0378329	648	1.3919e-08	1.86315e-06	-0.226639	0.0489406	489	3.64096e-06	0.000901606	CCLE
ENSG00000198610_at_rna	AKR1C4	Expression	0.0515026	0.0371329	648	0.165448	0.341121	0.235689	0.0465265	489	4.06918e-07	0.00031205	CCLE
ENSG00000198734_at_rna	F5	Expression	0.0619401	0.0366204	648	0.0907587	0.227754	0.177205	0.0472632	489	0.000177319	0.00965013	CCLE
ENSG00000198758_at_rna	EPS8L3	Expression	-0.0369635	0.0480611	648	0.441837	0.625642	0.225703	0.055386	489	4.59958e-05	0.00412764	CCLE
ENSG00000198805_at_rna	PNP	Expression	0.0201801	0.041963	648	0.630586	0.776482	0.195683	0.0512408	489	0.000134058	0.00816495	CCLE
ENSG00000198846_at_rna	TOX	Expression	-0.118661	0.0376634	648	0.00162961	0.0134532	-0.223274	0.0479756	489	3.25691e-06	0.000820109	CCLE
ENSG00000198919_at_rna	DZIP3	Expression	-0.0642385	0.0371736	648	0.0839756	0.215491	-0.242961	0.0459287	489	1.22349e-07	0.000121421	CCLE
ENSG00000204978_at_rna	C19orf69	Expression	0.0230645	0.0365289	648	0.527776	0.698703	0.175334	0.0463989	489	0.000157564	0.00908123	CCLE
ENSG00000205269_at_rna	TMEM170B	Expression	-0.294068	0.0387276	648	3.12023e-14	8.77097e-11	-0.213583	0.0483261	489	9.88719e-06	0.00160391	CCLE
ENSG00000213626_at_rna	LBH	Expression	-0.119538	0.0377402	648	0.00153812	0.0129007	-0.197756	0.0465225	489	2.13048e-05	0.00257425	CCLE
ENSG00000213719_at_rna	CLIC1	Expression	0.199553	0.038724	648	2.56059e-07	1.68699e-05	0.197912	0.0465179	489	2.09489e-05	0.00256108	CCLE
ENSG00000213853_at_rna	EMP2	Expression	0.104575	0.0450708	648	0.0203283	0.0809414	0.29426	0.0607684	489	1.28332e-06	0.000482735	CCLE
ENSG00000218336_at_rna	TENM3	Expression	-0.0210682	0.0422843	648	0.618308	0.767639	-0.186806	0.0477319	489	9.09136e-05	0.00630793	CCLE
ENSG00000221886_at_rna	C5orf54	Expression	-0.0266587	0.0397994	648	0.502968	0.677994	-0.240094	0.0485849	489	7.74301e-07	0.000362928	CCLE
ENSG00000228278_at_rna	ORM2	Expression	0.0215505	0.0371723	648	0.562085	0.725501	0.239299	0.0497178	489	1.48568e-06	0.00051153	CCLE
ENSG00000229314_at_rna	ORM1	Expression	0.0229283	0.0366667	648	0.531763	0.701503	0.21804	0.0493584	489	9.98535e-06	0.00160441	CCLE
ENSG00000239521_at_rna	GATS	Expression	-0.18801	0.0370259	648	3.81845e-07	2.3407e-05	-0.219571	0.0460299	489	1.84063e-06	0.000579623	CCLE
ENSG00000243955_at_rna	GSTA1	Expression	-0.00029708	0.0362734	648	0.993465	0.996405	0.177389	0.0460266	489	0.000116179	0.00748112	CCLE
ENSG00000245848_at_rna	CEBPA	Expression	0.0300658	0.0394403	648	0.445874	0.629439	0.202203	0.0484011	489	2.94539e-05	0.00316507	CCLE
ENSG00000256771_at_rna	ZNF253	Expression	-0.211516	0.0390765	648	6.20252e-08	5.71649e-06	-0.205074	0.0469969	489	1.27963e-05	0.00187727	CCLE
TP53_mut	TP53	Mutation	-0.149215	0.0800873	661	0.0624397	0.176666	-0.436831	0.0978438	468	8.02289e-06	0.00142478	CCLE
BUB1B_cnv	BUB1B	CNV	0.0366581	0.0384655	595	0.340583	0.535597	0.203396	0.0519813	386	9.12091e-05	0.00630793	CCLE
CASC5_cnv	CASC5	CNV	0.0188123	0.038444	595	0.624599	0.772096	0.199776	0.0519385	386	0.000119865	0.00765013	CCLE
ENSG00000002933_at_rna	TMEM176A	Expression	-0.136691	0.0370406	648	0.000223989	0.00307639	0.0760567	0.0473396	489	0.108138	0.389738	GDSC
ENSG00000003096_at_rna	KLHL13	Expression	-0.151072	0.0435978	648	0.000529979	0.00586909	-0.124633	0.0528545	489	0.018372	0.153444	GDSC
ENSG00000003436_at_rna	TFPI	Expression	0.159517	0.0409574	648	9.83163e-05	0.0016582	0.157512	0.0536311	489	0.0033145	0.0564376	GDSC
ENSG00000003987_at_rna	MTMR7	Expression	-0.140892	0.037795	648	0.000193168	0.002761	-0.0635904	0.0469417	489	0.175524	0.488075	GDSC
ENSG00000004487_at_rna	KDM1A	Expression	-0.135155	0.0374433	648	0.000306692	0.00390096	-0.055559	0.0481884	489	0.24893	0.573259	GDSC
ENSG00000004848_at_rna	ARX	Expression	-0.132873	0.0384423	648	0.000547394	0.00600673	-0.0292763	0.0471749	489	0.534868	0.799329	GDSC
ENSG00000005007_at_rna	UPF1	Expression	-0.154478	0.0378897	648	4.56101e-05	0.000919069	-0.0560477	0.0480547	489	0.243481	0.56821	GDSC
ENSG00000005206_at_rna	SPPL2B	Expression	-0.13116	0.0391606	648	0.000810239	0.00806223	0.00850356	0.0486276	489	0.861181	0.952471	GDSC
ENSG00000005238_at_rna	FAM214B	Expression	0.134814	0.038787	648	0.000509429	0.00569008	-0.010438	0.0496862	489	0.833607	0.944456	GDSC
ENSG00000005243_at_rna	COPZ2	Expression	0.184319	0.0423157	648	1.32576e-05	0.000357765	0.0189128	0.0508707	489	0.710055	0.892691	GDSC
ENSG00000005700_at_rna	IBTK	Expression	0.136325	0.0356128	648	0.000129207	0.00205004	0.0397607	0.0458623	489	0.385966	0.695389	GDSC
ENSG00000005801_at_rna	ZNF195	Expression	-0.172176	0.0414509	648	3.27087e-05	0.000710303	0.019068	0.0498008	489	0.701805	0.888223	GDSC
ENSG00000005884_at_rna	ITGA3	Expression	0.182079	0.044523	648	4.32218e-05	0.000879347	-0.00214113	0.0583222	489	0.970715	0.990645	GDSC
ENSG00000006071_at_rna	ABCC8	Expression	-0.135396	0.0374906	648	0.000304481	0.00387576	-0.128009	0.0463075	489	0.00570404	0.0768342	GDSC
ENSG00000006459_at_rna	JHDM1D	Expression	-0.139362	0.0391868	648	0.000376034	0.00454934	0.070996	0.0484398	489	0.142742	0.443397	GDSC
ENSG00000006468_at_rna	ETV1	Expression	0.149053	0.0401401	648	0.000204562	0.00288233	0.0483357	0.0537058	489	0.368115	0.680019	GDSC
ENSG00000006534_at_rna	ALDH3B1	Expression	0.155007	0.0395647	648	8.936e-05	0.00153947	0.132627	0.0509059	489	0.00917872	0.102006	GDSC
ENSG00000006638_at_rna	TBXA2R	Expression	0.160616	0.0358937	648	7.64987e-06	0.000238049	0.0830961	0.0468724	489	0.0762591	0.326706	GDSC
ENSG00000007384_at_rna	RHBDF1	Expression	0.176257	0.0421944	648	2.95039e-05	0.000657912	0.0855511	0.0555626	489	0.123628	0.41598	GDSC
ENSG00000008196_at_rna	TFAP2B	Expression	-0.134509	0.0393816	648	0.000636571	0.00670375	0.0487713	0.0513014	489	0.341766	0.658787	GDSC
ENSG00000008282_at_rna	SYPL1	Expression	0.13875	0.0394375	648	0.000434448	0.00505687	0.0490678	0.0484397	489	0.311075	0.632689	GDSC
ENSG00000008438_at_rna	PGLYRP1	Expression	-0.129898	0.0358557	648	0.000291426	0.00374634	0.00831334	0.045408	489	0.854734	0.950951	GDSC
ENSG00000008735_at_rna	MAPK8IP2	Expression	-0.166746	0.0388176	648	1.74197e-05	0.000439164	-0.115529	0.046901	489	0.0137682	0.130643	GDSC
ENSG00000011243_at_rna	AKAP8L	Expression	-0.147129	0.0391713	648	0.000172617	0.00254713	-0.149338	0.051139	489	0.00349764	0.0584245	GDSC
ENSG00000011258_at_rna	MBTD1	Expression	-0.153207	0.0425727	648	0.000319807	0.00402527	-0.135979	0.0538696	489	0.0115956	0.117103	GDSC
ENSG00000011347_at_rna	SYT7	Expression	-0.156764	0.0414248	648	0.000154147	0.00234009	-0.0999447	0.052172	489	0.0554062	0.278949	GDSC
ENSG00000013563_at_rna	DNASE1L1	Expression	0.155299	0.0396765	648	9.07282e-05	0.0015551	-0.0215197	0.0490555	489	0.660892	0.871947	GDSC
ENSG00000013573_at_rna	DDX11	Expression	-0.126267	0.037081	648	0.000661217	0.00689251	-0.0400598	0.0482431	489	0.406328	0.707722	GDSC
ENSG00000015133_at_rna	CCDC88C	Expression	-0.201448	0.0461955	648	1.29599e-05	0.000351983	-0.0634701	0.0639644	489	0.321064	0.641825	GDSC
ENSG00000015479_at_rna	MATR3	Expression	-0.149989	0.0409799	648	0.000252154	0.00338331	0.0605892	0.0506477	489	0.231584	0.555729	GDSC
ENSG00000016082_at_rna	ISL1	Expression	-0.169368	0.0450129	648	0.000168116	0.00249599	-0.139533	0.0545293	489	0.0105014	0.109974	GDSC
ENSG00000016864_at_rna	GLT8D1	Expression	0.162954	0.038403	648	2.20295e-05	0.000527021	-0.0765573	0.0488101	489	0.116771	0.405931	GDSC
ENSG00000018189_at_rna	RUFY3	Expression	-0.163154	0.0406952	648	6.0932e-05	0.00115677	-0.114046	0.0489724	489	0.0198705	0.160093	GDSC
ENSG00000020577_at_rna	SAMD4A	Expression	0.136352	0.0374035	648	0.000266926	0.00352951	-0.000583948	0.0470658	489	0.990101	0.996509	GDSC
ENSG00000020922_at_rna	MRE11A	Expression	-0.135644	0.0383883	648	0.000410131	0.00485081	-0.0605704	0.0511968	489	0.236773	0.561119	GDSC
ENSG00000021574_at_rna	SPAST	Expression	-0.131849	0.0399297	648	0.000959883	0.00918336	0.0245341	0.0500654	489	0.624106	0.851677	GDSC
ENSG00000021645_at_rna	NRXN3	Expression	-0.156912	0.0366496	648	1.85707e-05	0.000463334	-0.145179	0.0484649	489	0.00273949	0.0505114	GDSC
ENSG00000023191_at_rna	RNH1	Expression	0.177684	0.038865	648	4.83481e-06	0.000167098	0.00959203	0.0470842	489	0.838572	0.945789	GDSC
ENSG00000023909_at_rna	GCLM	Expression	0.150636	0.0395176	648	0.000137921	0.00214989	0.156357	0.0497943	489	0.00168917	0.03746	GDSC
ENSG00000024422_at_rna	EHD2	Expression	0.182356	0.0407919	648	7.80775e-06	0.000241182	0.0047039	0.0537554	489	0.93027	0.976509	GDSC
ENSG00000025039_at_rna	RRAGD	Expression	-0.179159	0.038336	648	2.96262e-06	0.000112539	-0.17886	0.0485598	489	0.000230233	0.0114243	GDSC
ENSG00000025156_at_rna	HSF2	Expression	-0.180836	0.0403288	648	7.32424e-06	0.000231765	-0.139758	0.0503004	489	0.00546146	0.0748499	GDSC
ENSG00000026025_at_rna	VIM	Expression	0.153514	0.0448264	648	0.000615652	0.00656358	-0.0265781	0.0545668	489	0.626206	0.852902	GDSC
ENSG00000027847_at_rna	B4GALT7	Expression	0.161244	0.0386494	648	3.01973e-05	0.000667507	-0.125214	0.0484845	489	0.00980702	0.105484	GDSC
ENSG00000028116_at_rna	VRK2	Expression	0.146263	0.0441295	648	0.000918408	0.0089176	0.0551882	0.0576085	489	0.33807	0.655791	GDSC
ENSG00000028203_at_rna	VEZT	Expression	-0.134327	0.0392403	648	0.000618935	0.00658194	-0.14846	0.0501353	489	0.00306448	0.053855	GDSC
ENSG00000033100_at_rna	CHPF2	Expression	0.133998	0.0382314	648	0.000456768	0.00524071	0.064831	0.048412	489	0.180521	0.494317	GDSC
ENSG00000033800_at_rna	PIAS1	Expression	-0.146531	0.0403376	648	0.000280548	0.00365384	-0.0434233	0.0547004	489	0.42729	0.722615	GDSC
ENSG00000034510_at_rna	TMSB10	Expression	0.17198	0.0385673	648	8.22587e-06	0.000248189	0.120459	0.0492309	489	0.0144126	0.13451	GDSC
ENSG00000035681_at_rna	NSMAF	Expression	0.14071	0.0390024	648	0.000308883	0.00392586	0.0547403	0.0497407	489	0.271109	0.594396	GDSC
ENSG00000036448_at_rna	MYOM2	Expression	-0.132153	0.0396922	648	0.000870201	0.00855292	0.0360437	0.051497	489	0.483979	0.763175	GDSC
ENSG00000036565_at_rna	SLC18A1	Expression	-0.152913	0.0372498	648	4.04179e-05	0.000826289	-0.124815	0.0518477	489	0.016069	0.142161	GDSC
ENSG00000038274_at_rna	MAT2B	Expression	0.136987	0.0389793	648	0.000440839	0.00511009	0.0461946	0.0485447	489	0.341306	0.658378	GDSC
ENSG00000039560_at_rna	RAI14	Expression	0.177774	0.0471437	648	0.000162669	0.00242794	-0.0623657	0.0652588	489	0.33924	0.656622	GDSC
ENSG00000042445_at_rna	RETSAT	Expression	0.151811	0.0406646	648	0.000189024	0.00271326	0.0913559	0.0504596	489	0.0702218	0.312451	GDSC
ENSG00000042493_at_rna	CAPG	Expression	0.169064	0.0381769	648	9.49148e-06	0.000279289	0.0242845	0.0487904	489	0.618673	0.847761	GDSC
ENSG00000044115_at_rna	CTNNA1	Expression	0.205523	0.0441924	648	3.309e-06	0.000122969	0.214052	0.0588341	489	0.000274516	0.0126057	GDSC
ENSG00000044574_at_rna	HSPA5	Expression	0.167742	0.039012	648	1.7099e-05	0.000434981	0.0619676	0.0477942	489	0.194786	0.511694	GDSC
ENSG00000047579_at_rna	DTNBP1	Expression	-0.174436	0.0424844	648	4.02783e-05	0.000825437	-0.0922062	0.0519463	489	0.0758932	0.326381	GDSC
ENSG00000047849_at_rna	MAP4	Expression	0.177741	0.0406404	648	1.2226e-05	0.000335838	-0.00136767	0.049594	489	0.977999	0.993165	GDSC
ENSG00000048140_at_rna	TSPAN17	Expression	0.158484	0.0407728	648	0.000101485	0.00170313	-0.0514213	0.0533634	489	0.335243	0.653256	GDSC
ENSG00000048540_at_rna	LMO3	Expression	-0.155537	0.0391497	648	7.10135e-05	0.00130612	-0.13875	0.0471506	489	0.00325366	0.0557285	GDSC
ENSG00000049192_at_rna	ADAMTS6	Expression	0.126538	0.0378864	648	0.000837984	0.0082797	-0.00512043	0.0492385	489	0.917175	0.972536	GDSC
ENSG00000049239_at_rna	H6PD	Expression	0.134729	0.0363996	648	0.00021443	0.0029766	0.11943	0.0457778	489	0.00908297	0.101617	GDSC
ENSG00000050030_at_rna	KIAA2022	Expression	-0.151802	0.0381708	648	6.98132e-05	0.0012925	-0.0400043	0.0471439	489	0.396128	0.701794	GDSC
ENSG00000050438_at_rna	SLC4A8	Expression	-0.16047	0.0430929	648	0.000196233	0.00279459	-0.150617	0.0542574	489	0.00550363	0.0751227	GDSC
ENSG00000050730_at_rna	TNIP3	Expression	0.115553	0.0353391	648	0.00107605	0.00996632	0.113138	0.0451233	489	0.0121653	0.12079	GDSC
ENSG00000050820_at_rna	BCAR1	Expression	0.157639	0.0437134	648	0.000310703	0.00394602	0.0222215	0.0568012	489	0.695639	0.88607	GDSC
ENSG00000053254_at_rna	FOXN3	Expression	-0.155997	0.0386854	648	5.51952e-05	0.00107996	-0.0124164	0.0518543	489	0.810758	0.935269	GDSC
ENSG00000054598_at_rna	FOXC1	Expression	0.146081	0.0412776	648	0.000401678	0.0047835	0.00280457	0.0545395	489	0.958989	0.986671	GDSC
ENSG00000055118_at_rna	KCNH2	Expression	-0.187957	0.0406991	648	3.87051e-06	0.00013919	-0.0466899	0.0515227	489	0.36483	0.677691	GDSC
ENSG00000055609_at_rna	MLL3	Expression	-0.159501	0.0379886	648	2.68494e-05	0.000610247	-0.0471912	0.0505516	489	0.350549	0.665829	GDSC
ENSG00000056586_at_rna	RC3H2	Expression	-0.120458	0.0362529	648	0.000891445	0.00871601	-0.100169	0.0465059	489	0.0312485	0.204576	GDSC
ENSG00000057252_at_rna	SOAT1	Expression	0.169855	0.0389786	648	1.31465e-05	0.000355868	-0.00439586	0.0505345	489	0.930682	0.976509	GDSC
ENSG00000058404_at_rna	CAMK2B	Expression	-0.166908	0.0371052	648	6.85166e-06	0.000222659	-0.157842	0.046623	489	0.000710501	0.0221568	GDSC
ENSG00000059915_at_rna	PSD	Expression	-0.137754	0.0371581	648	0.000209532	0.0029279	-0.0484235	0.0468719	489	0.301555	0.622825	GDSC
ENSG00000060138_at_rna	CSDA	Expression	0.182441	0.0395278	648	3.92131e-06	0.000140378	0.10504	0.0516137	489	0.0418389	0.239598	GDSC
ENSG00000063660_at_rna	GPC1	Expression	0.158494	0.0450225	648	0.000430999	0.00502713	0.132931	0.0588897	489	0.0239901	0.176433	GDSC
ENSG00000064601_at_rna	CTSA	Expression	0.172777	0.041624	648	3.3116e-05	0.000713326	0.0501951	0.0529986	489	0.343586	0.660403	GDSC
ENSG00000064607_at_rna	SUGP2	Expression	-0.155356	0.0411174	648	0.000157876	0.0023817	-0.0772773	0.0531441	489	0.145916	0.448488	GDSC
ENSG00000064666_at_rna	CNN2	Expression	0.1812	0.0403365	648	7.04862e-06	0.000226442	0.0666945	0.0482731	489	0.167092	0.478936	GDSC
ENSG00000065054_at_rna	SLC9A3R2	Expression	0.129854	0.038397	648	0.000719898	0.00736313	0.0802172	0.0464034	489	0.0838643	0.342751	GDSC
ENSG00000065308_at_rna	TRAM2	Expression	0.147188	0.0411766	648	0.000350838	0.0042972	0.0725215	0.0507187	489	0.152753	0.458068	GDSC
ENSG00000065491_at_rna	TBC1D22B	Expression	-0.135761	0.0394953	648	0.000587323	0.00632958	-0.0478215	0.0489898	489	0.328989	0.648606	GDSC
ENSG00000065802_at_rna	ASB1	Expression	0.130913	0.0375723	648	0.000493447	0.00556687	0.0277258	0.0474188	489	0.558749	0.814468	GDSC
ENSG00000065833_at_rna	ME1	Expression	0.185529	0.0415394	648	7.95723e-06	0.000243569	0.0811203	0.0539274	489	0.132517	0.427639	GDSC
ENSG00000066032_at_rna	CTNNA2	Expression	-0.162562	0.0394072	648	3.70462e-05	0.000778109	-0.0541749	0.0487879	489	0.26682	0.590519	GDSC
ENSG00000066322_at_rna	ELOVL1	Expression	0.181389	0.0409699	648	9.53882e-06	0.000279794	0.00975405	0.0540272	489	0.856729	0.951217	GDSC
ENSG00000067248_at_rna	DHX29	Expression	0.169376	0.0360161	648	2.56643e-06	0.000100449	0.0854307	0.0462746	489	0.0648679	0.300986	GDSC
ENSG00000067560_at_rna	RHOA	Expression	0.132006	0.0388345	648	0.000675867	0.00701488	0.00772579	0.0468753	489	0.869089	0.955039	GDSC
ENSG00000067715_at_rna	SYT1	Expression	-0.150279	0.043504	648	0.00055158	0.00602132	-0.0914456	0.0518502	489	0.0777911	0.330916	GDSC
ENSG00000067798_at_rna	NAV3	Expression	0.148437	0.0392479	648	0.00015555	0.00235504	0.012121	0.0508284	489	0.811517	0.935538	GDSC
ENSG00000067840_at_rna	PDZD4	Expression	-0.132718	0.0394398	648	0.000765247	0.00770087	-0.142619	0.049492	489	0.00395593	0.0626684	GDSC
ENSG00000068383_at_rna	INPP5A	Expression	0.160985	0.0369986	648	1.35454e-05	0.00036263	0.132377	0.0500302	489	0.00814643	0.0954434	GDSC
ENSG00000068615_at_rna	REEP1	Expression	-0.1537	0.0393326	648	9.31754e-05	0.00158898	-0.168871	0.0475844	489	0.00038687	0.0156896	GDSC
ENSG00000068831_at_rna	RASGRP2	Expression	-0.177252	0.0535319	648	0.000929149	0.0089896	-0.0121462	0.0627641	489	0.84655	0.94822	GDSC
ENSG00000069399_at_rna	BCL3	Expression	0.133524	0.0371721	648	0.000328078	0.00409879	0.171536	0.0486004	489	0.000416308	0.0164101	GDSC
ENSG00000069869_at_rna	NEDD4	Expression	0.155597	0.0386096	648	5.57734e-05	0.00108623	0.141183	0.0507852	489	0.0054359	0.0746209	GDSC
ENSG00000069974_at_rna	RAB27A	Expression	0.177778	0.0416082	648	1.9314e-05	0.000477638	0.101929	0.049595	489	0.0398575	0.233244	GDSC
ENSG00000070019_at_rna	GUCY2C	Expression	-0.158926	0.0404832	648	8.6467e-05	0.00151942	-0.0383752	0.0474721	489	0.418876	0.717374	GDSC
ENSG00000070540_at_rna	WIPI1	Expression	0.141715	0.0396043	648	0.000345854	0.00427007	0.0470641	0.0511984	489	0.357965	0.671213	GDSC
ENSG00000070886_at_rna	EPHA8	Expression	-0.140769	0.0364077	648	0.000110423	0.00182052	-0.0735617	0.0468246	489	0.116181	0.404894	GDSC
ENSG00000071073_at_rna	MGAT4A	Expression	-0.181132	0.039074	648	3.55888e-06	0.000129922	-0.0289152	0.0497278	489	0.560924	0.815736	GDSC
ENSG00000071127_at_rna	WDR1	Expression	0.150771	0.0393221	648	0.000125952	0.00201165	0.0760054	0.0487965	489	0.119328	0.409101	GDSC
ENSG00000071205_at_rna	ARHGAP10	Expression	0.124525	0.0365553	648	0.000658089	0.00686839	0.0203962	0.046072	489	0.65798	0.871128	GDSC
ENSG00000071243_at_rna	ING3	Expression	-0.16101	0.0387083	648	3.18841e-05	0.000698088	-0.0179566	0.0512891	489	0.726259	0.899733	GDSC
ENSG00000071967_at_rna	CYBRD1	Expression	0.149919	0.0383002	648	9.06674e-05	0.0015551	-0.0564836	0.0498068	489	0.256772	0.581866	GDSC
ENSG00000072501_at_rna	SMC1A	Expression	-0.140166	0.0391867	648	0.000347737	0.00428097	0.0267493	0.0481097	489	0.578207	0.824523	GDSC
ENSG00000072682_at_rna	P4HA2	Expression	0.198579	0.0480452	648	3.57792e-05	0.000757154	-0.0106447	0.0523151	489	0.838766	0.945789	GDSC
ENSG00000073464_at_rna	CLCN4	Expression	-0.135496	0.0359968	648	0.000167148	0.0024838	-0.119766	0.0461744	489	0.00949266	0.103523	GDSC
ENSG00000073614_at_rna	KDM5A	Expression	-0.134751	0.0389654	648	0.000543777	0.00598652	-0.120229	0.0497395	489	0.0156418	0.140305	GDSC
ENSG00000073792_at_rna	IGF2BP2	Expression	0.196465	0.0423806	648	3.55675e-06	0.000129922	-0.0639362	0.0525439	489	0.223675	0.546888	GDSC
ENSG00000074219_at_rna	TEAD2	Expression	0.151599	0.0433285	648	0.000467304	0.0053398	0.0845845	0.0522849	489	0.105714	0.385464	GDSC
ENSG00000075089_at_rna	ACTR6	Expression	-0.126997	0.0379349	648	0.000814643	0.00810127	-0.000206121	0.0478746	489	0.996565	0.998498	GDSC
ENSG00000075223_at_rna	SEMA3C	Expression	0.173432	0.0407987	648	2.12893e-05	0.000513685	-0.0136049	0.0569631	489	0.811232	0.935491	GDSC
ENSG00000075568_at_rna	TMEM131	Expression	0.163315	0.0375269	648	1.34932e-05	0.000361806	0.11935	0.0466902	489	0.010582	0.110108	GDSC
ENSG00000075651_at_rna	PLD1	Expression	0.146767	0.0380867	648	0.000116438	0.00189195	0.0642886	0.0468407	489	0.16991	0.481774	GDSC
ENSG00000075790_at_rna	BCAP29	Expression	0.137011	0.0387105	648	0.000401079	0.0047835	0.06269	0.0490131	489	0.20088	0.519661	GDSC
ENSG00000075856_at_rna	SART3	Expression	-0.146841	0.0404704	648	0.00028523	0.00369768	0.0247916	0.0500023	489	0.62003	0.848861	GDSC
ENSG00000076826_at_rna	CAMSAP3	Expression	-0.173909	0.0468252	648	0.000204008	0.00287933	0.0599794	0.0577397	489	0.298903	0.62112	GDSC
ENSG00000077092_at_rna	RARB	Expression	0.137017	0.0381797	648	0.000332283	0.00413906	0.0867145	0.0475473	489	0.0681893	0.308361	GDSC
ENSG00000077458_at_rna	FAM76B	Expression	-0.188516	0.0406529	648	3.53155e-06	0.000129767	-0.0478022	0.0546276	489	0.381543	0.691545	GDSC
ENSG00000078053_at_rna	AMPH	Expression	-0.145593	0.0385194	648	0.000156997	0.00237268	-0.17767	0.0536169	489	0.000920731	0.025718	GDSC
ENSG00000078177_at_rna	N4BP2	Expression	-0.163501	0.043567	648	0.000174831	0.00256856	0.0103725	0.0546085	489	0.849354	0.95004	GDSC
ENSG00000078269_at_rna	SYNJ2	Expression	0.157399	0.0394029	648	6.47998e-05	0.00121705	0.0809424	0.0535795	489	0.130866	0.42507	GDSC
ENSG00000078549_at_rna	ADCYAP1R1	Expression	-0.134078	0.0401206	648	0.000832146	0.00823245	-0.166601	0.0573021	489	0.0036443	0.0599249	GDSC
ENSG00000078596_at_rna	ITM2A	Expression	-0.148682	0.0431786	648	0.000574392	0.00623214	-0.0502377	0.053189	489	0.344907	0.661408	GDSC
ENSG00000078687_at_rna	TNRC6C	Expression	-0.132679	0.0399054	648	0.00088467	0.00865478	-0.0669405	0.0503708	489	0.183863	0.499187	GDSC
ENSG00000078725_at_rna	DBC1	Expression	-0.141687	0.0374737	648	0.000156216	0.00236299	-0.0847378	0.0496129	489	0.0876403	0.35129	GDSC
ENSG00000078808_at_rna	SDF4	Expression	0.157383	0.0381312	648	3.66854e-05	0.000772455	0.072148	0.0482703	489	0.135001	0.431528	GDSC
ENSG00000079102_at_rna	RUNX1T1	Expression	-0.165431	0.0413593	648	6.33786e-05	0.00119302	-0.150129	0.0507429	489	0.00309019	0.0541162	GDSC
ENSG00000079689_at_rna	SCGN	Expression	-0.138482	0.0369387	648	0.000177558	0.00259505	-0.0384371	0.0461616	489	0.405034	0.70658	GDSC
ENSG00000080031_at_rna	PTPRH	Expression	0.142088	0.0387115	648	0.000242133	0.00326445	0.133322	0.0508618	489	0.00876051	0.0999314	GDSC
ENSG00000080546_at_rna	SESN1	Expression	-0.128703	0.0376496	648	0.000629788	0.00667211	0.130901	0.0489858	489	0.00753525	0.0905464	GDSC
ENSG00000080823_at_rna	MOK	Expression	0.177723	0.0396679	648	7.45492e-06	0.000235018	0.0760221	0.0504808	489	0.132077	0.426872	GDSC
ENSG00000081019_at_rna	RSBN1	Expression	-0.135749	0.0397703	648	0.00064176	0.00672711	-0.0987473	0.049956	489	0.0480772	0.258316	GDSC
ENSG00000081041_at_rna	CXCL2	Expression	0.182647	0.0400021	648	4.97261e-06	0.000169773	0.0812596	0.0514838	489	0.114484	0.401219	GDSC
ENSG00000081377_at_rna	CDC14B	Expression	0.143922	0.0436509	648	0.000976862	0.00927689	0.0399709	0.052877	489	0.449696	0.739106	GDSC
ENSG00000081760_at_rna	AACS	Expression	-0.122306	0.0366232	648	0.000839046	0.00828533	0.0911058	0.0469221	489	0.0521807	0.270375	GDSC
ENSG00000081791_at_rna	KIAA0141	Expression	0.142068	0.0367541	648	0.000110929	0.00182529	0.00827978	0.0454664	489	0.855498	0.951111	GDSC
ENSG00000082684_at_rna	SEMA5B	Expression	-0.137035	0.0378745	648	0.000296727	0.00379711	-0.110559	0.0459578	489	0.0161435	0.142446	GDSC
ENSG00000082781_at_rna	ITGB5	Expression	0.215361	0.0463632	648	3.39944e-06	0.000125735	0.115792	0.061396	489	0.0592974	0.286649	GDSC
ENSG00000083097_at_rna	DOPEY1	Expression	-0.132389	0.038499	648	0.000584355	0.00630683	-0.0414931	0.0479527	489	0.386878	0.696456	GDSC
ENSG00000083168_at_rna	KAT6A	Expression	-0.133182	0.0389756	648	0.000632992	0.00668925	-0.108016	0.0519804	489	0.0377073	0.227106	GDSC
ENSG00000083857_at_rna	FAT1	Expression	0.195202	0.0438641	648	8.5809e-06	0.000256605	0.0782718	0.0622796	489	0.208833	0.530136	GDSC
ENSG00000084234_at_rna	APLP2	Expression	0.169969	0.0422429	648	5.73116e-05	0.00111042	0.0756306	0.0527747	489	0.151834	0.456755	GDSC
ENSG00000084733_at_rna	RAB10	Expression	0.127606	0.0376781	648	0.000707256	0.00726024	0.145985	0.0491019	489	0.00294797	0.0526855	GDSC
ENSG00000085063_at_rna	CD59	Expression	0.15388	0.0429666	648	0.000341765	0.00422596	-0.0254394	0.0536049	489	0.635092	0.857651	GDSC
ENSG00000085733_at_rna	CTTN	Expression	0.256232	0.059667	648	1.75191e-05	0.000439699	0.0303285	0.0698975	489	0.664362	0.87322	GDSC
ENSG00000085982_at_rna	USP40	Expression	0.170869	0.0399394	648	1.88413e-05	0.000468007	0.104096	0.0525604	489	0.0476483	0.256656	GDSC
ENSG00000086619_at_rna	ERO1LB	Expression	-0.135081	0.037059	648	0.000267369	0.00353129	0.0139201	0.04788	489	0.771258	0.91827	GDSC
ENSG00000086848_at_rna	ALG9	Expression	-0.159435	0.0379094	648	2.60277e-05	0.000599165	0.0386624	0.0472972	489	0.41368	0.713193	GDSC
ENSG00000087008_at_rna	ACOX3	Expression	0.131192	0.0370715	648	0.000401828	0.0047835	0.104687	0.0482355	489	0.0299826	0.200104	GDSC
ENSG00000087095_at_rna	NLK	Expression	-0.144887	0.0384352	648	0.000163477	0.00243784	-0.0855837	0.0485908	489	0.0781853	0.331594	GDSC
ENSG00000087338_at_rna	GMCL1	Expression	-0.133042	0.0380819	648	0.000476572	0.0054127	0.00726616	0.0502723	489	0.885077	0.960338	GDSC
ENSG00000087510_at_rna	TFAP2C	Expression	0.144061	0.0435503	648	0.000939931	0.00905545	0.0364547	0.0559251	489	0.514498	0.785672	GDSC
ENSG00000088882_at_rna	CPXM1	Expression	-0.154531	0.0410111	648	0.000164546	0.00245162	-0.0938963	0.0545778	489	0.0853576	0.345467	GDSC
ENSG00000088899_at_rna	PROSAPIP1	Expression	-0.164663	0.037936	648	1.42128e-05	0.000376315	-0.12177	0.0493001	489	0.0135125	0.129283	GDSC
ENSG00000089094_at_rna	KDM2B	Expression	-0.188181	0.045634	648	3.7284e-05	0.00078213	-0.0490369	0.0580249	489	0.398054	0.702812	GDSC
ENSG00000089159_at_rna	PXN	Expression	0.143295	0.0422595	648	0.000696797	0.0071791	0.039271	0.0554195	489	0.478565	0.759393	GDSC
ENSG00000089234_at_rna	BRAP	Expression	-0.156046	0.0376512	648	3.40546e-05	0.000728889	-0.0408699	0.0508342	489	0.421406	0.718684	GDSC
ENSG00000089280_at_rna	FUS	Expression	-0.179064	0.038246	648	2.84236e-06	0.000108953	-0.00707182	0.0457908	489	0.877265	0.957695	GDSC
ENSG00000089486_at_rna	CDIP1	Expression	-0.130275	0.0380661	648	0.00062086	0.00659825	-0.036356	0.0496085	489	0.463644	0.749369	GDSC
ENSG00000090238_at_rna	YPEL3	Expression	-0.125931	0.0361843	648	0.000500917	0.00562481	-0.107852	0.0475356	489	0.0232761	0.173527	GDSC
ENSG00000091136_at_rna	LAMB1	Expression	0.158865	0.045995	648	0.00055241	0.00602649	-0.0434563	0.067324	489	0.518617	0.788176	GDSC
ENSG00000091428_at_rna	RAPGEF4	Expression	-0.14394	0.0369743	648	9.90203e-05	0.00166674	-0.0835494	0.0477153	489	0.0799461	0.335521	GDSC
ENSG00000091436_at_rna	MLTK	Expression	0.125522	0.0381857	648	0.00101206	0.00953529	0.0912864	0.0487338	489	0.0610457	0.290611	GDSC
ENSG00000092199_at_rna	HNRNPC	Expression	-0.1411	0.0399483	648	0.000412331	0.0048666	0.0691567	0.0502436	489	0.16869	0.480266	GDSC
ENSG00000092531_at_rna	SNAP23	Expression	0.136603	0.0405788	648	0.000761633	0.00767284	0.0697645	0.049484	489	0.158588	0.466608	GDSC
ENSG00000092850_at_rna	TEKT2	Expression	-0.158567	0.0377686	648	2.68833e-05	0.000610247	0.0322611	0.0458348	489	0.481523	0.761644	GDSC
ENSG00000093010_at_rna	COMT	Expression	0.146155	0.037734	648	0.000107372	0.0017811	0.0999397	0.0475974	489	0.0357564	0.221131	GDSC
ENSG00000093167_at_rna	LRRFIP2	Expression	0.146299	0.0377195	648	0.000105056	0.00175189	-0.00331905	0.0487916	489	0.945766	0.981581	GDSC
ENSG00000093183_at_rna	SEC22C	Expression	0.127312	0.0385524	648	0.000958872	0.00918336	0.0576092	0.0476155	489	0.226324	0.549345	GDSC
ENSG00000094631_at_rna	HDAC6	Expression	-0.134648	0.0371446	648	0.000288997	0.00372647	-0.070099	0.0465871	489	0.132404	0.427521	GDSC
ENSG00000094916_at_rna	CBX5	Expression	-0.167873	0.0407372	648	3.77423e-05	0.000787823	0.0123555	0.0493751	489	0.802403	0.931122	GDSC
ENSG00000095059_at_rna	DHPS	Expression	-0.154103	0.038301	648	5.73448e-05	0.00111042	-0.0624858	0.0485186	489	0.19779	0.515115	GDSC
ENSG00000095066_at_rna	HOOK2	Expression	-0.144512	0.0429886	648	0.000774841	0.00777879	-0.0124851	0.0550709	489	0.82065	0.939966	GDSC
ENSG00000095370_at_rna	SH2D3C	Expression	-0.187587	0.0510748	648	0.000239914	0.00324296	-0.0574537	0.0660997	489	0.384739	0.694267	GDSC
ENSG00000096746_at_rna	HNRNPH3	Expression	-0.153281	0.039327	648	9.71468e-05	0.00164341	0.0184582	0.0498543	489	0.711201	0.89287	GDSC
ENSG00000096968_at_rna	JAK2	Expression	0.129194	0.0381115	648	0.000699166	0.0071991	0.0559528	0.0500497	489	0.26359	0.588309	GDSC
ENSG00000099250_at_rna	NRP1	Expression	0.177806	0.0398003	648	7.91517e-06	0.000242828	0.0825115	0.0535308	489	0.123224	0.41526	GDSC
ENSG00000099290_at_rna	FAM21A	Expression	0.120171	0.0363651	648	0.0009512	0.00915171	0.0200056	0.0462858	489	0.665582	0.873719	GDSC
ENSG00000099949_at_rna	LZTR1	Expression	0.119858	0.0363251	648	0.000968285	0.00921157	0.0160336	0.0464309	489	0.729852	0.900427	GDSC
ENSG00000099954_at_rna	CECR2	Expression	-0.13029	0.037265	648	0.000471728	0.00537215	-0.0650136	0.0461448	489	0.158863	0.467175	GDSC
ENSG00000099968_at_rna	BCL2L13	Expression	0.134024	0.0376204	648	0.000367297	0.00446313	7.79169e-05	0.0484215	489	0.998716	0.999476	GDSC
ENSG00000099999_at_rna	RNF215	Expression	0.137806	0.0376169	648	0.000248892	0.00334487	0.0420171	0.0479665	489	0.381047	0.691037	GDSC
ENSG00000100034_at_rna	PPM1F	Expression	0.135012	0.0371709	648	0.000281036	0.00365737	0.0622386	0.047035	489	0.185756	0.501663	GDSC
ENSG00000100036_at_rna	SLC35E4	Expression	0.131308	0.0365522	648	0.000327733	0.00409752	0.111693	0.0470034	489	0.0174886	0.149493	GDSC
ENSG00000100077_at_rna	ADRBK2	Expression	-0.172867	0.0457906	648	0.000159897	0.0023993	-0.143318	0.0548884	489	0.0090255	0.101048	GDSC
ENSG00000100106_at_rna	TRIOBP	Expression	0.166924	0.0399507	648	2.93759e-05	0.000656231	0.0856219	0.0507844	489	0.0917983	0.358005	GDSC
ENSG00000100207_at_rna	TCF20	Expression	-0.142289	0.0399032	648	0.000362668	0.00441006	0.00563135	0.0504549	489	0.911131	0.969884	GDSC
ENSG00000100211_at_rna	CBY1	Expression	0.172397	0.0441309	648	9.36509e-05	0.00159386	0.0431324	0.0555812	489	0.437734	0.730756	GDSC
ENSG00000100314_at_rna	CABP7	Expression	-0.13305	0.0374111	648	0.000375929	0.00454934	-0.104551	0.045097	489	0.02043	0.162736	GDSC
ENSG00000100345_at_rna	MYH9	Expression	0.184445	0.041379	648	8.29337e-06	0.000249779	0.00382346	0.0487033	489	0.937426	0.979092	GDSC
ENSG00000100346_at_rna	CACNA1I	Expression	-0.133701	0.0371062	648	0.000314325	0.00398004	0.0640312	0.0475975	489	0.178541	0.492344	GDSC
ENSG00000100354_at_rna	TNRC6B	Expression	-0.142409	0.0403266	648	0.000413404	0.00487565	0.021025	0.0500751	489	0.67458	0.878017	GDSC
ENSG00000100418_at_rna	DESI1	Expression	0.142748	0.0371591	648	0.000122264	0.00196954	0.104948	0.0469433	489	0.0253753	0.182406	GDSC
ENSG00000100425_at_rna	BRD1	Expression	-0.127637	0.038791	648	0.00100057	0.00943831	0.0450602	0.0498131	489	0.365684	0.67841	GDSC
ENSG00000100426_at_rna	ZBED4	Expression	-0.159517	0.0429495	648	0.000203952	0.00287933	0.0318328	0.054458	489	0.558858	0.814556	GDSC
ENSG00000100445_at_rna	SDR39U1	Expression	-0.14781	0.038914	648	0.000145641	0.00223716	-0.13417	0.0483999	489	0.0055693	0.075591	GDSC
ENSG00000100473_at_rna	COCH	Expression	-0.142165	0.0391963	648	0.000286735	0.00370892	-0.102577	0.0485922	489	0.0347744	0.217491	GDSC
ENSG00000100592_at_rna	DAAM1	Expression	-0.13932	0.0389924	648	0.000352923	0.00431646	-0.0808076	0.0488716	489	0.0982359	0.370732	GDSC
ENSG00000100614_at_rna	PPM1A	Expression	-0.13908	0.0377583	648	0.000230123	0.00314691	-0.0467783	0.0499451	489	0.348967	0.664855	GDSC
ENSG00000100697_at_rna	DICER1	Expression	-0.125087	0.0382302	648	0.00106811	0.00993095	-0.0924198	0.0496914	489	0.0629031	0.295565	GDSC
ENSG00000100749_at_rna	VRK1	Expression	-0.144721	0.04151	648	0.000489559	0.00553783	-0.0456584	0.0530157	489	0.389114	0.69739	GDSC
ENSG00000100796_at_rna	SMEK1	Expression	-0.18529	0.0401123	648	3.85079e-06	0.000138777	0.0649785	0.0526536	489	0.217175	0.539056	GDSC
ENSG00000100888_at_rna	CHD8	Expression	-0.123128	0.0376652	648	0.00107923	0.00997937	-0.0103719	0.0480112	489	0.828963	0.942987	GDSC
ENSG00000100918_at_rna	REC8	Expression	-0.1659	0.0371358	648	7.91861e-06	0.000242828	-0.15959	0.0495993	489	0.0012927	0.0318848	GDSC
ENSG00000100941_at_rna	PNN	Expression	-0.155272	0.0419312	648	0.000213041	0.0029622	0.00490446	0.0506635	489	0.922882	0.973162	GDSC
ENSG00000101003_at_rna	GINS1	Expression	-0.135166	0.0361808	648	0.000187074	0.00269249	0.063469	0.0460165	489	0.167812	0.47937	GDSC
ENSG00000101057_at_rna	MYBL2	Expression	-0.14525	0.0388819	648	0.000187224	0.00269249	0.00250408	0.049439	489	0.959605	0.98677	GDSC
ENSG00000101084_at_rna	C20orf24	Expression	0.127942	0.0379852	648	0.00075659	0.00764737	0.0862079	0.0488947	489	0.0778783	0.330953	GDSC
ENSG00000101126_at_rna	ADNP	Expression	-0.132847	0.0371347	648	0.000346987	0.004275	-0.0336537	0.0480358	489	0.483555	0.762862	GDSC
ENSG00000101188_at_rna	NTSR1	Expression	0.167749	0.0381253	648	1.08287e-05	0.000310079	0.132095	0.0479555	489	0.00587769	0.0781801	GDSC
ENSG00000101193_at_rna	GID8	Expression	-0.15481	0.0384875	648	5.76242e-05	0.00111316	-0.0470882	0.049369	489	0.340184	0.657492	GDSC
ENSG00000101343_at_rna	CRNKL1	Expression	-0.136353	0.036573	648	0.000192819	0.00275835	-0.0418507	0.0484691	489	0.387889	0.69655	GDSC
ENSG00000101349_at_rna	PAK7	Expression	-0.150821	0.0387605	648	9.97876e-05	0.00167631	-0.172721	0.0492271	489	0.000450391	0.016968	GDSC
ENSG00000101367_at_rna	MAPRE1	Expression	-0.126289	0.0353937	648	0.00035953	0.00438138	-0.0889951	0.0452837	489	0.0493821	0.262228	GDSC
ENSG00000101412_at_rna	E2F1	Expression	-0.165458	0.0369352	648	7.4758e-06	0.000235171	-0.0562144	0.0460374	489	0.222064	0.544778	GDSC
ENSG00000101439_at_rna	CST3	Expression	0.196363	0.0435121	648	6.3965e-06	0.00021071	0.151879	0.0510462	489	0.00292676	0.0525149	GDSC
ENSG00000101445_at_rna	PPP1R16B	Expression	-0.215953	0.0481357	648	7.2461e-06	0.00023059	-0.181334	0.0650285	489	0.00529464	0.0736223	GDSC
ENSG00000101868_at_rna	POLA1	Expression	-0.150524	0.037899	648	7.13613e-05	0.00131109	0.0127623	0.0498484	489	0.797934	0.929884	GDSC
ENSG00000101955_at_rna	SRPX	Expression	0.17765	0.0466508	648	0.000140053	0.00217507	-0.0485842	0.0572556	489	0.396132	0.701794	GDSC
ENSG00000101972_at_rna	STAG2	Expression	-0.120509	0.0359529	648	0.000802711	0.00800622	-0.118435	0.0470762	489	0.0118758	0.119084	GDSC
ENSG00000101977_at_rna	MCF2	Expression	-0.121479	0.0365843	648	0.00089846	0.00876427	-0.0319187	0.0462191	489	0.48982	0.767633	GDSC
ENSG00000102007_at_rna	PLP2	Expression	0.164015	0.0397541	648	3.69542e-05	0.000777144	0.0456482	0.0482016	489	0.343625	0.660403	GDSC
ENSG00000102024_at_rna	PLS3	Expression	0.198132	0.0522942	648	0.000151378	0.00230768	0.0590651	0.0681108	489	0.385837	0.695317	GDSC
ENSG00000102230_at_rna	PCYT1B	Expression	-0.124576	0.0371257	648	0.000792134	0.00792416	-0.0886064	0.0467084	489	0.0578264	0.284097	GDSC
ENSG00000102241_at_rna	HTATSF1	Expression	-0.139029	0.0377458	648	0.000230244	0.00314691	-0.0365489	0.0470784	489	0.437548	0.730589	GDSC
ENSG00000102393_at_rna	GLA	Expression	0.125841	0.0365383	648	0.000573029	0.00622325	0.152444	0.0461861	489	0.000964641	0.0266795	GDSC
ENSG00000102445_at_rna	KIAA0226L	Expression	-0.159229	0.0407355	648	9.27351e-05	0.00158628	-0.121861	0.053715	489	0.0232892	0.173548	GDSC
ENSG00000102595_at_rna	UGGT2	Expression	0.136525	0.0398611	648	0.000614743	0.00655804	0.0952648	0.0474148	489	0.0445182	0.2466	GDSC
ENSG00000102606_at_rna	ARHGEF7	Expression	-0.179551	0.038605	648	3.30381e-06	0.000122969	-0.107782	0.0513245	489	0.0357275	0.221034	GDSC
ENSG00000102678_at_rna	FGF9	Expression	-0.122144	0.0369182	648	0.000937936	0.00904473	-0.0639326	0.0469251	489	0.173059	0.485157	GDSC
ENSG00000102924_at_rna	CBLN1	Expression	-0.178125	0.0387282	648	4.23801e-06	0.000148295	-0.101748	0.0476058	489	0.0325725	0.209445	GDSC
ENSG00000102981_at_rna	PARD6A	Expression	-0.132517	0.0403154	648	0.00101255	0.00953529	0.0101563	0.0503219	489	0.840052	0.946184	GDSC
ENSG00000103021_at_rna	CCDC113	Expression	0.131818	0.0386005	648	0.000637969	0.0067124	0.0386801	0.0486129	489	0.426221	0.721884	GDSC
ENSG00000103047_at_rna	TMCO7	Expression	0.13112	0.0362935	648	0.000302928	0.00386014	0.135724	0.0456251	489	0.00293219	0.0525149	GDSC
ENSG00000103056_at_rna	SMPD3	Expression	-0.149116	0.0366222	648	4.66603e-05	0.000936873	-0.0560648	0.0471545	489	0.234456	0.558386	GDSC
ENSG00000103241_at_rna	FOXF1	Expression	0.141319	0.0402386	648	0.000444709	0.00513379	0.0312137	0.0507963	489	0.538893	0.802044	GDSC
ENSG00000103335_at_rna	PIEZO1	Expression	0.159315	0.0397041	648	6.00662e-05	0.00114472	0.176919	0.0476239	489	0.000203269	0.0105518	GDSC
ENSG00000103460_at_rna	TOX3	Expression	-0.15782	0.0384339	648	4.02102e-05	0.000825044	0.0169827	0.0482467	489	0.724841	0.899101	GDSC
ENSG00000103495_at_rna	MAZ	Expression	-0.164513	0.0395265	648	3.15336e-05	0.000692508	0.054776	0.0476784	489	0.250612	0.574836	GDSC
ENSG00000103540_at_rna	CCP110	Expression	-0.1599	0.0389087	648	3.96312e-05	0.00081614	-0.0529765	0.0507676	489	0.296712	0.619085	GDSC
ENSG00000103642_at_rna	LACTB	Expression	0.148633	0.0379331	648	8.91784e-05	0.00153852	0.0566809	0.0482346	489	0.239951	0.565078	GDSC
ENSG00000103657_at_rna	HERC1	Expression	-0.157548	0.0424148	648	0.00020365	0.00287909	-0.0467662	0.0559374	489	0.403129	0.705125	GDSC
ENSG00000103723_at_rna	AP3B2	Expression	-0.156058	0.0372021	648	2.7302e-05	0.000618088	-0.148352	0.0491881	489	0.00256114	0.0484949	GDSC
ENSG00000103966_at_rna	EHD4	Expression	0.158398	0.039033	648	4.94828e-05	0.000981855	0.0895693	0.0473765	489	0.0586798	0.286023	GDSC
ENSG00000103995_at_rna	CEP152	Expression	-0.132326	0.0401926	648	0.00099376	0.00940032	-0.00701204	0.0515491	489	0.8918	0.962731	GDSC
ENSG00000104047_at_rna	DTWD1	Expression	0.137612	0.036014	648	0.000132877	0.00209254	0.162578	0.0462234	489	0.000436076	0.0167086	GDSC
ENSG00000104067_at_rna	TJP1	Expression	0.264826	0.0675632	648	8.86668e-05	0.00153695	0.0554456	0.0846369	489	0.512403	0.784047	GDSC
ENSG00000104320_at_rna	NBN	Expression	0.159274	0.0383538	648	3.28493e-05	0.000710303	0.12736	0.0466696	489	0.00635332	0.0817596	GDSC
ENSG00000104324_at_rna	CPQ	Expression	0.150083	0.0422745	648	0.000384935	0.00463031	-0.0708066	0.0540409	489	0.190115	0.506806	GDSC
ENSG00000104368_at_rna	PLAT	Expression	0.160029	0.0407598	648	8.6314e-05	0.00151942	-0.0453123	0.0560886	489	0.419166	0.717522	GDSC
ENSG00000104490_at_rna	NCALD	Expression	-0.141924	0.0376221	648	0.000161719	0.00241804	-0.045005	0.0483856	489	0.352302	0.666856	GDSC
ENSG00000104518_at_rna	GSDMD	Expression	0.147685	0.0383591	648	0.000118091	0.00191697	0.0259013	0.0487086	489	0.594893	0.834077	GDSC
ENSG00000104529_at_rna	EEF1D	Expression	0.140026	0.036773	648	0.00014019	0.00217521	0.0802503	0.0476662	489	0.0922611	0.359113	GDSC
ENSG00000104611_at_rna	SH2D4A	Expression	0.148658	0.0453831	648	0.0010543	0.00982012	0.0885392	0.0551724	489	0.108543	0.390388	GDSC
ENSG00000104722_at_rna	NEFM	Expression	-0.148106	0.0419447	648	0.000414009	0.00487617	-0.170495	0.0537451	489	0.00151241	0.0352254	GDSC
ENSG00000104728_at_rna	ARHGEF10	Expression	0.142665	0.0419696	648	0.000675734	0.00701488	-0.01424	0.0515795	489	0.782488	0.923279	GDSC
ENSG00000104814_at_rna	MAP4K1	Expression	-0.210693	0.0543845	648	0.000107	0.00177799	-0.193559	0.0779003	489	0.0129658	0.125861	GDSC
ENSG00000104886_at_rna	PLEKHJ1	Expression	-0.154582	0.0390095	648	7.41131e-05	0.00134552	0.0374448	0.0493112	489	0.447639	0.738765	GDSC
ENSG00000104973_at_rna	MED25	Expression	-0.121115	0.0370319	648	0.00107336	0.00995555	-0.0932825	0.0469292	489	0.0468417	0.254024	GDSC
ENSG00000104998_at_rna	IL27RA	Expression	0.142867	0.0374639	648	0.000137029	0.0021459	0.0970234	0.0482712	489	0.044435	0.246473	GDSC
ENSG00000105048_at_rna	TNNT1	Expression	0.14183	0.0403977	648	0.000446672	0.00514588	-0.0536607	0.048962	489	0.273094	0.59641	GDSC
ENSG00000105245_at_rna	NUMBL	Expression	0.154315	0.0383797	648	5.8013e-05	0.00111695	0.0279783	0.0488871	489	0.567115	0.818881	GDSC
ENSG00000105251_at_rna	SHD	Expression	-0.206407	0.0514858	648	6.09728e-05	0.00115677	-0.162107	0.0680843	489	0.0172671	0.148251	GDSC
ENSG00000105329_at_rna	TGFB1	Expression	0.186618	0.0407541	648	4.66929e-06	0.000162042	0.0475046	0.0508303	489	0.350009	0.665427	GDSC
ENSG00000105379_at_rna	ETFB	Expression	0.148708	0.0362511	648	4.09286e-05	0.000835715	0.158104	0.0457813	489	0.000553437	0.0193714	GDSC
ENSG00000105559_at_rna	PLEKHA4	Expression	0.17918	0.041378	648	1.48889e-05	0.000391758	-0.0116191	0.0508701	489	0.81933	0.939205	GDSC
ENSG00000105576_at_rna	TNPO2	Expression	-0.141104	0.0372459	648	0.000151602	0.00230768	-0.0971188	0.0470761	489	0.039111	0.231105	GDSC
ENSG00000105705_at_rna	SUGP1	Expression	-0.177296	0.0403753	648	1.12732e-05	0.000319552	-0.0724562	0.0504583	489	0.151013	0.455116	GDSC
ENSG00000105755_at_rna	ETHE1	Expression	0.176114	0.0398713	648	1.00052e-05	0.000291448	0.175005	0.048157	489	0.000278998	0.0126872	GDSC
ENSG00000105784_at_rna	RUNDC3B	Expression	-0.175461	0.0376282	648	3.11602e-06	0.000117836	-0.0652758	0.0470905	489	0.165693	0.477254	GDSC
ENSG00000105792_at_rna	C7orf63	Expression	0.128711	0.0376848	648	0.000636712	0.00670375	-0.0319226	0.0479131	489	0.505246	0.778401	GDSC
ENSG00000105889_at_rna	STEAP1B	Expression	0.153554	0.0398446	648	0.000116289	0.00189189	0.0168032	0.0532563	489	0.752371	0.909936	GDSC
ENSG00000105928_at_rna	DFNA5	Expression	0.184245	0.0426266	648	1.54406e-05	0.000403129	-0.0844756	0.0527517	489	0.109292	0.391896	GDSC
ENSG00000106025_at_rna	TSPAN12	Expression	-0.142791	0.0390287	648	0.000253596	0.00338962	-0.00127369	0.0485334	489	0.979063	0.993279	GDSC
ENSG00000106078_at_rna	COBL	Expression	-0.155542	0.0420067	648	0.000213246	0.00296261	0.00732314	0.0537305	489	0.891589	0.962686	GDSC
ENSG00000106080_at_rna	FKBP14	Expression	0.140811	0.0410777	648	0.000608223	0.00650827	0.0420706	0.051842	489	0.41707	0.716027	GDSC
ENSG00000106266_at_rna	SNX8	Expression	0.131118	0.0371062	648	0.00040996	0.00485081	0.000901042	0.0484999	489	0.985178	0.994743	GDSC
ENSG00000106415_at_rna	GLCCI1	Expression	-0.196005	0.0426046	648	4.21352e-06	0.000147745	-0.118293	0.0545302	489	0.0300589	0.200444	GDSC
ENSG00000106459_at_rna	NRF1	Expression	-0.13766	0.0400756	648	0.000592523	0.00636528	0.0258665	0.0534207	489	0.628241	0.853936	GDSC
ENSG00000106462_at_rna	EZH2	Expression	-0.18695	0.0406172	648	4.16988e-06	0.000147132	0.0179414	0.0515489	489	0.727806	0.900404	GDSC
ENSG00000106571_at_rna	GLI3	Expression	0.163476	0.0441302	648	0.000211883	0.00295341	-0.0291142	0.0559234	489	0.602639	0.838387	GDSC
ENSG00000106692_at_rna	FKTN	Expression	0.138791	0.0374017	648	0.000206583	0.00290508	0.0863779	0.0477266	489	0.0703195	0.312451	GDSC
ENSG00000106701_at_rna	FSD1L	Expression	-0.130214	0.0372385	648	0.000470967	0.00536712	0.0117378	0.0470746	489	0.803094	0.931351	GDSC
ENSG00000106991_at_rna	ENG	Expression	0.144378	0.0387692	648	0.000196054	0.00279459	0.0364597	0.0503177	489	0.468704	0.753239	GDSC
ENSG00000107018_at_rna	RLN1	Expression	-0.135233	0.0361475	648	0.000183194	0.00265744	-0.0750924	0.0467267	489	0.108042	0.389738	GDSC
ENSG00000107242_at_rna	PIP5K1B	Expression	-0.169539	0.0415599	648	4.51562e-05	0.000912102	0.0562321	0.0555306	489	0.311236	0.632873	GDSC
ENSG00000107295_at_rna	SH3GL2	Expression	-0.136579	0.0374365	648	0.00026398	0.00350298	-0.102647	0.0460863	489	0.0259285	0.184964	GDSC
ENSG00000107537_at_rna	PHYH	Expression	0.130286	0.0378851	648	0.000583945	0.00630683	0.0579206	0.0485988	489	0.233335	0.557333	GDSC
ENSG00000107566_at_rna	ERLIN1	Expression	0.169325	0.0371318	648	5.11279e-06	0.000173855	0.167216	0.0476137	489	0.000444861	0.0168841	GDSC
ENSG00000107611_at_rna	CUBN	Expression	0.135027	0.0371152	648	0.000274718	0.00360016	0.0497373	0.0491865	489	0.311922	0.633112	GDSC
ENSG00000107736_at_rna	CDH23	Expression	-0.131366	0.038925	648	0.000738542	0.00750611	-0.0570543	0.0473848	489	0.228566	0.552296	GDSC
ENSG00000107796_at_rna	ACTA2	Expression	0.132792	0.0400909	648	0.000925418	0.00897017	0.077723	0.0486681	489	0.110265	0.393711	GDSC
ENSG00000107816_at_rna	LZTS2	Expression	0.166376	0.0426236	648	9.4857e-05	0.0016082	0.160239	0.0534476	489	0.00271712	0.0502637	GDSC
ENSG00000107864_at_rna	CPEB3	Expression	-0.156127	0.039343	648	7.23669e-05	0.00132651	0.00951236	0.0487206	489	0.845203	0.947973	GDSC
ENSG00000107984_at_rna	DKK1	Expression	0.16979	0.0418784	648	5.0271e-05	0.000995153	-0.0615188	0.0559441	489	0.271485	0.594603	GDSC
ENSG00000108176_at_rna	DNAJC12	Expression	-0.182364	0.0392352	648	3.35206e-06	0.000124254	-0.0439011	0.0504815	489	0.384493	0.693997	GDSC
ENSG00000108666_at_rna	C17orf75	Expression	-0.118375	0.0360423	648	0.0010222	0.00961009	-0.0996591	0.0462116	489	0.0310383	0.203705	GDSC
ENSG00000108669_at_rna	CYTH1	Expression	-0.149538	0.0424705	648	0.000429968	0.00502079	-0.0463775	0.0521093	489	0.373464	0.684712	GDSC
ENSG00000108684_at_rna	ASIC2	Expression	-0.135523	0.0385985	648	0.000446272	0.00514478	-0.0794709	0.0453178	489	0.0794929	0.33503	GDSC
ENSG00000108821_at_rna	COL1A1	Expression	0.154868	0.0414418	648	0.000186239	0.00268471	0.00802537	0.0539351	489	0.881714	0.959579	GDSC
ENSG00000108828_at_rna	VAT1	Expression	0.158197	0.0403649	648	8.88531e-05	0.00153702	0.00282852	0.0502474	489	0.955109	0.985361	GDSC
ENSG00000108840_at_rna	HDAC5	Expression	-0.154128	0.0397395	648	0.000105118	0.00175189	-0.100487	0.0515472	489	0.0512458	0.268333	GDSC
ENSG00000108854_at_rna	SMURF2	Expression	0.153403	0.0382439	648	6.04209e-05	0.00115018	-0.06566	0.0505412	489	0.193897	0.51105	GDSC
ENSG00000109084_at_rna	TMEM97	Expression	-0.15426	0.0384172	648	5.93483e-05	0.00113617	-0.0076232	0.0469893	489	0.871123	0.955353	GDSC
ENSG00000109089_at_rna	CDR2L	Expression	0.134774	0.0408308	648	0.000964134	0.00920265	0.147206	0.0604724	489	0.014922	0.136807	GDSC
ENSG00000109511_at_rna	ANXA10	Expression	0.173277	0.0395196	648	1.16204e-05	0.000325563	0.162909	0.0479564	489	0.000681209	0.0214816	GDSC
ENSG00000109606_at_rna	DHX15	Expression	-0.140679	0.0390455	648	0.000314614	0.0039807	0.0294078	0.0485193	489	0.544444	0.805942	GDSC
ENSG00000109670_at_rna	FBXW7	Expression	-0.135381	0.0412683	648	0.00103616	0.00970344	0.0463478	0.0518616	489	0.371492	0.682765	GDSC
ENSG00000109686_at_rna	SH3D19	Expression	0.192451	0.047914	648	5.90463e-05	0.00113168	0.166467	0.0649775	489	0.0104096	0.109418	GDSC
ENSG00000109756_at_rna	RAPGEF2	Expression	-0.135372	0.037337	648	0.000288211	0.00371918	0.0171724	0.0460341	489	0.709121	0.892289	GDSC
ENSG00000109775_at_rna	UFSP2	Expression	0.139921	0.0363028	648	0.000116073	0.00189189	0.0756361	0.0461438	489	0.101184	0.377505	GDSC
ENSG00000109790_at_rna	KLHL5	Expression	0.168094	0.0383075	648	1.1439e-05	0.000322229	-0.0546214	0.0489844	489	0.264818	0.58923	GDSC
ENSG00000109805_at_rna	NCAPG	Expression	-0.149316	0.0375283	648	6.92772e-05	0.0012854	-0.0254822	0.047594	489	0.592369	0.832821	GDSC
ENSG00000109861_at_rna	CTSC	Expression	0.134941	0.0377407	648	0.000349584	0.00429118	0.136211	0.0485449	489	0.00501793	0.071441	GDSC
ENSG00000109881_at_rna	CCDC34	Expression	-0.143794	0.0363027	648	7.46424e-05	0.00135222	-0.0265461	0.0469387	489	0.5717	0.821704	GDSC
ENSG00000109929_at_rna	SC5DL	Expression	-0.159244	0.0370552	648	1.72753e-05	0.000437484	-0.0992349	0.0488162	489	0.0420698	0.239925	GDSC
ENSG00000110013_at_rna	SIAE	Expression	0.142182	0.0379193	648	0.000177115	0.00259307	0.0958537	0.0477241	489	0.0445905	0.246732	GDSC
ENSG00000110074_at_rna	FOXRED1	Expression	-0.122951	0.0374428	648	0.00102453	0.00962656	0.0200913	0.0478643	489	0.674665	0.878017	GDSC
ENSG00000110092_at_rna	CCND1	Expression	0.151343	0.0458239	648	0.000957541	0.00918336	0.119554	0.0628717	489	0.0572297	0.282792	GDSC
ENSG00000110330_at_rna	BIRC2	Expression	0.160267	0.0371723	648	1.6218e-05	0.00041697	0.0352461	0.0467541	489	0.450932	0.739175	GDSC
ENSG00000110455_at_rna	ACCS	Expression	0.126345	0.03584	648	0.000423081	0.00496016	-0.0241799	0.0462151	489	0.600833	0.837187	GDSC
ENSG00000110719_at_rna	TCIRG1	Expression	0.170309	0.0384202	648	9.30232e-06	0.000275251	0.144356	0.0485269	489	0.00293211	0.0525149	GDSC
ENSG00000110777_at_rna	POU2AF1	Expression	-0.155338	0.0471304	648	0.000980994	0.00930565	-0.018078	0.0565598	489	0.749252	0.908352	GDSC
ENSG00000110811_at_rna	LEPREL2	Expression	0.17596	0.0445977	648	7.96376e-05	0.0014289	0.156761	0.0529547	489	0.00307358	0.0539588	GDSC
ENSG00000110841_at_rna	PPFIBP1	Expression	0.169472	0.0394385	648	1.73034e-05	0.00043754	-0.0217612	0.0540523	489	0.687246	0.883524	GDSC
ENSG00000110852_at_rna	CLEC2B	Expression	0.13934	0.0420958	648	0.000932723	0.00900476	0.0107377	0.0542095	489	0.842984	0.947185	GDSC
ENSG00000110871_at_rna	COQ5	Expression	-0.134212	0.0363298	648	0.000220516	0.00304106	-0.0519733	0.0468234	489	0.267004	0.590604	GDSC
ENSG00000110921_at_rna	MVK	Expression	-0.119756	0.0361838	648	0.000934102	0.00901291	0.0432775	0.046286	489	0.349787	0.665305	GDSC
ENSG00000111011_at_rna	RSRC2	Expression	-0.169582	0.0385183	648	1.06946e-05	0.000307283	-0.0420205	0.0493869	489	0.394856	0.70127	GDSC
ENSG00000111203_at_rna	ITFG2	Expression	-0.172772	0.0385403	648	7.36357e-06	0.000232573	-0.104127	0.0483743	489	0.0313563	0.205044	GDSC
ENSG00000111249_at_rna	CUX2	Expression	-0.19417	0.0416588	648	3.14744e-06	0.000118229	-0.142863	0.0520253	489	0.00603219	0.0793264	GDSC
ENSG00000111262_at_rna	KCNA1	Expression	-0.138888	0.0362555	648	0.000127724	0.00203226	-0.0955778	0.0451306	489	0.0341917	0.215082	GDSC
ENSG00000111530_at_rna	CAND1	Expression	-0.133574	0.0372308	648	0.000333563	0.00414367	-0.0410326	0.0477753	489	0.390414	0.698259	GDSC
ENSG00000111554_at_rna	MDM1	Expression	-0.173152	0.0397565	648	1.32875e-05	0.00035792	-0.0527551	0.0509965	489	0.300909	0.622214	GDSC
ENSG00000111602_at_rna	TIMELESS	Expression	-0.132683	0.0387457	648	0.000616047	0.00656364	0.0208011	0.0474443	489	0.661073	0.871955	GDSC
ENSG00000111674_at_rna	ENO2	Expression	-0.132802	0.0392	648	0.000704545	0.00723682	-0.0547045	0.0488883	489	0.263153	0.587645	GDSC
ENSG00000111707_at_rna	SUDS3	Expression	-0.132006	0.0384164	648	0.00058995	0.00634168	0.0203336	0.0480294	489	0.672035	0.876742	GDSC
ENSG00000111725_at_rna	PRKAB1	Expression	-0.170975	0.0370467	648	3.92853e-06	0.000140378	-0.122116	0.0471435	489	0.00958916	0.104239	GDSC
ENSG00000111783_at_rna	RFX4	Expression	-0.120844	0.0357711	648	0.000729462	0.0074339	-0.0950012	0.0453161	489	0.0360456	0.222216	GDSC
ENSG00000111786_at_rna	SRSF9	Expression	-0.129561	0.0372798	648	0.00051017	0.00569459	-0.00129553	0.0473449	489	0.97817	0.993165	GDSC
ENSG00000111817_at_rna	DSE	Expression	0.136725	0.0418193	648	0.00107767	0.00997037	-0.0854206	0.0520163	489	0.100551	0.375876	GDSC
ENSG00000112182_at_rna	BACH2	Expression	-0.15544	0.0396596	648	8.87904e-05	0.00153702	-0.194712	0.0521505	489	0.000188725	0.0100389	GDSC
ENSG00000112210_at_rna	RAB23	Expression	0.181923	0.0427238	648	2.0615e-05	0.00050172	0.00994793	0.0548	489	0.85595	0.951217	GDSC
ENSG00000112218_at_rna	GPR63	Expression	-0.147683	0.0401844	648	0.000237733	0.00322116	0.0550228	0.0506654	489	0.277478	0.600787	GDSC
ENSG00000112294_at_rna	ALDH5A1	Expression	-0.149883	0.0411706	648	0.000272075	0.00357776	-0.047545	0.0523398	489	0.363672	0.676837	GDSC
ENSG00000112312_at_rna	GMNN	Expression	-0.165528	0.0374203	648	9.71257e-06	0.000284396	0.0313859	0.0469453	489	0.503774	0.777204	GDSC
ENSG00000112379_at_rna	KIAA1244	Expression	-0.135926	0.0415649	648	0.00107467	0.00995904	0.0503571	0.0503323	489	0.317073	0.637812	GDSC
ENSG00000112394_at_rna	SLC16A10	Expression	-0.165	0.0391258	648	2.47401e-05	0.000578497	-0.112112	0.0504088	489	0.0261447	0.18614	GDSC
ENSG00000112406_at_rna	HECA	Expression	-0.133952	0.0395635	648	0.000709869	0.00728263	-0.143582	0.0516319	489	0.00542108	0.0746117	GDSC
ENSG00000112414_at_rna	GPR126	Expression	0.152827	0.0424497	648	0.00031797	0.00400514	0.141951	0.0543596	489	0.00901881	0.101048	GDSC
ENSG00000112531_at_rna	QKI	Expression	0.192172	0.0428299	648	7.22765e-06	0.000230438	0.0511069	0.0541096	489	0.344911	0.661408	GDSC
ENSG00000112562_at_rna	SMOC2	Expression	-0.132978	0.0364874	648	0.000267933	0.00353597	0.00507206	0.0481705	489	0.916143	0.972335	GDSC
ENSG00000112697_at_rna	TMEM30A	Expression	0.127888	0.0377118	648	0.000695869	0.00717391	0.0280237	0.04857	489	0.563956	0.817238	GDSC
ENSG00000112759_at_rna	SLC29A1	Expression	-0.129035	0.0390624	648	0.000955575	0.00918024	0.0036676	0.0487836	489	0.940071	0.979916	GDSC
ENSG00000112782_at_rna	CLIC5	Expression	-0.147904	0.038869	648	0.00014169	0.00219024	-0.160374	0.0491445	489	0.00110115	0.0287785	GDSC
ENSG00000112787_at_rna	FBRSL1	Expression	-0.15881	0.038196	648	3.2139e-05	0.000701236	0.065639	0.0495121	489	0.184934	0.500491	GDSC
ENSG00000112796_at_rna	ENPP5	Expression	-0.142629	0.039724	648	0.000330035	0.00411714	-0.172136	0.0496161	489	0.000521701	0.0185688	GDSC
ENSG00000112851_at_rna	ERBB2IP	Expression	0.163549	0.037354	648	1.19587e-05	0.000330741	0.035642	0.0472262	489	0.450424	0.739175	GDSC
ENSG00000113083_at_rna	LOX	Expression	0.173017	0.0431487	648	6.0774e-05	0.0011556	-0.0453212	0.0545343	489	0.40594	0.70721	GDSC
ENSG00000113140_at_rna	SPARC	Expression	0.189099	0.0514106	648	0.000234881	0.00318962	-0.163856	0.0629947	489	0.00929215	0.102415	GDSC
ENSG00000113194_at_rna	FAF2	Expression	0.145236	0.0352265	648	3.74118e-05	0.000783836	-0.0422992	0.0488294	489	0.386344	0.695878	GDSC
ENSG00000113272_at_rna	THG1L	Expression	0.136795	0.036812	648	0.000202359	0.00286325	0.132061	0.0468055	489	0.00478013	0.0695221	GDSC
ENSG00000113273_at_rna	ARSB	Expression	0.139457	0.0382289	648	0.000264337	0.00350496	0.161303	0.0509901	489	0.00155931	0.0358407	GDSC
ENSG00000113552_at_rna	GNPDA1	Expression	0.18872	0.0416298	648	5.80749e-06	0.000193959	0.0146782	0.0527403	489	0.780774	0.922478	GDSC
ENSG00000113583_at_rna	C5orf15	Expression	0.138831	0.0390957	648	0.000383698	0.00462577	0.0185058	0.0496716	489	0.709473	0.892383	GDSC
ENSG00000113621_at_rna	TXNDC15	Expression	0.142686	0.0388181	648	0.000237141	0.00321771	0.0152864	0.0483996	489	0.752126	0.909875	GDSC
ENSG00000113643_at_rna	RARS	Expression	0.171206	0.037479	648	4.92281e-06	0.0001691	-0.0391318	0.0496114	489	0.430249	0.724352	GDSC
ENSG00000113648_at_rna	H2AFY	Expression	-0.135714	0.0388192	648	0.000472221	0.00537415	-0.060175	0.0468616	489	0.199107	0.516949	GDSC
ENSG00000113712_at_rna	CSNK1A1	Expression	0.152888	0.0368636	648	3.36269e-05	0.000720649	0.018498	0.0468855	489	0.693185	0.886064	GDSC
ENSG00000113716_at_rna	HMGXB3	Expression	0.13196	0.037555	648	0.000441766	0.00511009	-0.0631539	0.0460295	489	0.170053	0.482018	GDSC
ENSG00000113721_at_rna	PDGFRB	Expression	0.156774	0.0417167	648	0.000171242	0.00253326	0.0060749	0.0566071	489	0.914538	0.971904	GDSC
ENSG00000114098_at_rna	ARMC8	Expression	-0.132725	0.037716	648	0.00043307	0.0050478	-0.169552	0.0465717	489	0.000271925	0.0125689	GDSC
ENSG00000114251_at_rna	WNT5A	Expression	0.165782	0.0409075	648	5.06509e-05	0.00100033	0.000531062	0.0520227	489	0.991855	0.997165	GDSC
ENSG00000114270_at_rna	COL7A1	Expression	0.153546	0.0442486	648	0.00052033	0.00577361	0.0444693	0.0551702	489	0.420221	0.717994	GDSC
ENSG00000114279_at_rna	FGF12	Expression	-0.152689	0.0379027	648	5.61452e-05	0.00109095	-0.112842	0.0461736	489	0.0145306	0.1352	GDSC
ENSG00000114302_at_rna	PRKAR2A	Expression	0.121251	0.036718	648	0.000959237	0.00918336	0.0957183	0.0463882	489	0.0390729	0.231105	GDSC
ENSG00000114353_at_rna	GNAI2	Expression	0.194896	0.0434155	648	7.1532e-06	0.00022877	0.0560897	0.0517556	489	0.278479	0.601981	GDSC
ENSG00000114631_at_rna	PODXL2	Expression	-0.18211	0.03875	648	2.60663e-06	0.000101532	-0.0736528	0.0482619	489	0.126983	0.420092	GDSC
ENSG00000114739_at_rna	ACVR2B	Expression	-0.136206	0.0404931	648	0.00076906	0.00773462	-0.094736	0.049313	489	0.0547172	0.276719	GDSC
ENSG00000114757_at_rna	PEX5L	Expression	-0.162375	0.0366422	648	9.36417e-06	0.000276596	-0.112882	0.0461353	489	0.0144149	0.13451	GDSC
ENSG00000114796_at_rna	KLHL24	Expression	-0.139111	0.0364569	648	0.000135768	0.00213209	-0.159075	0.047224	489	0.000755727	0.0229944	GDSC
ENSG00000115008_at_rna	IL1A	Expression	0.164251	0.0401759	648	4.34561e-05	0.000883048	0.0412737	0.0495128	489	0.404509	0.706175	GDSC
ENSG00000115042_at_rna	FAHD2A	Expression	0.148743	0.0370251	648	5.88526e-05	0.00113053	0.0448917	0.0468431	489	0.33789	0.655771	GDSC
ENSG00000115084_at_rna	SLC35F5	Expression	0.146749	0.0418688	648	0.00045665	0.00524071	-0.069508	0.0515757	489	0.177758	0.491552	GDSC
ENSG00000115091_at_rna	ACTR3	Expression	0.135524	0.0384447	648	0.000423198	0.00496016	0.0646039	0.0493968	489	0.190922	0.507892	GDSC
ENSG00000115109_at_rna	EPB41L5	Expression	-0.183377	0.039549	648	3.54e-06	0.000129795	-0.0735833	0.0488965	489	0.132355	0.427521	GDSC
ENSG00000115145_at_rna	STAM2	Expression	0.161408	0.0381109	648	2.28325e-05	0.000541622	0.0687541	0.0474913	489	0.147695	0.450753	GDSC
ENSG00000115170_at_rna	ACVR1	Expression	0.185118	0.0420958	648	1.09478e-05	0.00031296	0.101411	0.0579285	489	0.0800098	0.335521	GDSC
ENSG00000115204_at_rna	MPV17	Expression	0.135459	0.0383261	648	0.000408718	0.0048409	-0.00450082	0.048528	489	0.926105	0.974706	GDSC
ENSG00000115216_at_rna	NRBP1	Expression	0.154505	0.0371558	648	3.20612e-05	0.000700445	0.058758	0.0489187	489	0.229698	0.553424	GDSC
ENSG00000115234_at_rna	SNX17	Expression	0.135556	0.0366982	648	0.000220928	0.00304426	0.0280946	0.046645	489	0.54697	0.80758	GDSC
ENSG00000115295_at_rna	CLIP4	Expression	0.155566	0.0435815	648	0.000357603	0.0043642	-0.0486285	0.0567408	489	0.391429	0.69911	GDSC
ENSG00000115310_at_rna	RTN4	Expression	0.155348	0.0432951	648	0.000333075	0.00414281	-0.0132332	0.0566706	489	0.815365	0.937189	GDSC
ENSG00000115350_at_rna	POLE4	Expression	0.146121	0.0372546	648	8.77343e-05	0.00153073	0.0899822	0.0468641	489	0.0548498	0.277223	GDSC
ENSG00000115414_at_rna	FN1	Expression	0.149659	0.0445221	648	0.000775296	0.00777879	-0.116537	0.0555567	489	0.0359391	0.222017	GDSC
ENSG00000115446_at_rna	UNC50	Expression	0.13314	0.0357743	648	0.000197901	0.00280959	0.040868	0.0465784	489	0.380269	0.690434	GDSC
ENSG00000115457_at_rna	IGFBP2	Expression	-0.163481	0.0377686	648	1.50139e-05	0.000393818	-0.0522201	0.0474393	489	0.270994	0.594396	GDSC
ENSG00000115486_at_rna	GGCX	Expression	0.184595	0.0426533	648	1.50604e-05	0.000394424	0.0502908	0.0517249	489	0.330914	0.650148	GDSC
ENSG00000115514_at_rna	TXNDC9	Expression	0.127037	0.0361781	648	0.000445708	0.00514179	-0.0199729	0.0483655	489	0.679638	0.87978	GDSC
ENSG00000115520_at_rna	COQ10B	Expression	0.145033	0.0380928	648	0.000140456	0.00217601	0.0811975	0.0476454	489	0.0883425	0.352972	GDSC
ENSG00000115594_at_rna	IL1R1	Expression	0.162999	0.0379539	648	1.74969e-05	0.000439699	0.0414266	0.0504015	489	0.411116	0.711612	GDSC
ENSG00000115641_at_rna	FHL2	Expression	0.184824	0.0457781	648	5.40523e-05	0.00105882	-0.0129521	0.0619262	489	0.834328	0.944718	GDSC
ENSG00000115648_at_rna	MLPH	Expression	0.150121	0.0423914	648	0.00039814	0.00476582	0.110038	0.0552583	489	0.0464429	0.252917	GDSC
ENSG00000115652_at_rna	UXS1	Expression	0.131071	0.0385535	648	0.000674573	0.00701007	0.124311	0.0522954	489	0.0174498	0.149316	GDSC
ENSG00000115677_at_rna	HDLBP	Expression	0.163183	0.0421308	648	0.000107399	0.0017811	0.0903683	0.0497166	489	0.0691147	0.310116	GDSC
ENSG00000115687_at_rna	PASK	Expression	-0.167559	0.0404379	648	3.41882e-05	0.000730208	0.0747332	0.0521547	489	0.151882	0.456756	GDSC
ENSG00000115756_at_rna	HPCAL1	Expression	0.175768	0.0391087	648	6.97808e-06	0.000225464	0.170835	0.0507939	489	0.000770171	0.0230791	GDSC
ENSG00000115758_at_rna	ODC1	Expression	-0.136651	0.0404921	648	0.000738773	0.00750611	0.0115229	0.0523497	489	0.825783	0.941591	GDSC
ENSG00000115919_at_rna	KYNU	Expression	0.148945	0.0372436	648	6.35522e-05	0.00119495	0.175591	0.0474449	489	0.000214795	0.0108497	GDSC
ENSG00000115963_at_rna	RND3	Expression	0.176755	0.0461322	648	0.000127368	0.00202851	0.00423898	0.0652765	489	0.948223	0.982283	GDSC
ENSG00000116017_at_rna	ARID3A	Expression	-0.142013	0.0431801	648	0.00100595	0.00948368	0.10163	0.0522783	489	0.0518939	0.269495	GDSC
ENSG00000116127_at_rna	ALMS1	Expression	-0.146296	0.0402834	648	0.000281597	0.00365903	-0.0410381	0.0486872	489	0.399288	0.70306	GDSC
ENSG00000116132_at_rna	PRRX1	Expression	0.145663	0.0431619	648	0.000738684	0.00750611	0.0902569	0.050818	489	0.0757193	0.326067	GDSC
ENSG00000116141_at_rna	MARK1	Expression	-0.153126	0.042067	648	0.000272585	0.00357776	-0.08635	0.05154	489	0.093856	0.362013	GDSC
ENSG00000116171_at_rna	SCP2	Expression	0.122629	0.0364892	648	0.00077747	0.00779597	0.053818	0.0462318	489	0.244387	0.569247	GDSC
ENSG00000116299_at_rna	KIAA1324	Expression	-0.136544	0.0389959	648	0.00046267	0.00530122	0.000914314	0.0496278	489	0.985301	0.994743	GDSC
ENSG00000116574_at_rna	RHOU	Expression	-0.141496	0.0394173	648	0.000331054	0.0041268	0.0233428	0.0474841	489	0.623008	0.850816	GDSC
ENSG00000116711_at_rna	PLA2G4A	Expression	0.134686	0.0371646	648	0.000290028	0.00373682	0.163883	0.0471657	489	0.00051158	0.0183636	GDSC
ENSG00000116731_at_rna	PRDM2	Expression	-0.174664	0.0445341	648	8.78113e-05	0.00153073	-0.184861	0.0562937	489	0.00102392	0.0277279	GDSC
ENSG00000116852_at_rna	KIF21B	Expression	-0.167968	0.0482416	648	0.000498049	0.0056059	0.0555846	0.0631802	489	0.37898	0.68929	GDSC
ENSG00000116871_at_rna	MAP7D1	Expression	0.139198	0.0420447	648	0.00093062	0.0089896	-0.0694541	0.0523628	489	0.184707	0.500269	GDSC
ENSG00000116962_at_rna	NID1	Expression	0.156521	0.0406941	648	0.000119928	0.00193988	0.0454655	0.0536929	489	0.397124	0.702324	GDSC
ENSG00000117151_at_rna	CTBS	Expression	0.13775	0.0364832	648	0.000159553	0.0023993	0.0234587	0.046185	489	0.611504	0.842641	GDSC
ENSG00000117154_at_rna	IGSF21	Expression	-0.162478	0.0370144	648	1.13572e-05	0.000321394	-0.0412835	0.0454389	489	0.363588	0.676837	GDSC
ENSG00000117155_at_rna	SSX2IP	Expression	-0.122921	0.0371252	648	0.00092969	0.0089896	-0.0215119	0.0476411	489	0.6516	0.866794	GDSC
ENSG00000117226_at_rna	GBP3	Expression	0.150712	0.0409066	648	0.000229328	0.00313948	0.0101246	0.0490856	489	0.836585	0.945486	GDSC
ENSG00000117385_at_rna	LEPRE1	Expression	0.192202	0.0445354	648	1.59088e-05	0.000410901	-0.0180061	0.0558419	489	0.747114	0.908046	GDSC
ENSG00000117569_at_rna	PTBP2	Expression	-0.179485	0.0384003	648	2.95309e-06	0.000112431	-0.13018	0.047552	489	0.00618814	0.0804935	GDSC
ENSG00000117592_at_rna	PRDX6	Expression	0.123805	0.0375069	648	0.000963915	0.00920265	0.0687211	0.0465972	489	0.140269	0.439837	GDSC
ENSG00000117598_at_rna	LPPR5	Expression	-0.170067	0.0431515	648	8.10874e-05	0.00145029	-0.156025	0.0643059	489	0.0152539	0.138	GDSC
ENSG00000117632_at_rna	STMN1	Expression	-0.164444	0.0384163	648	1.86419e-05	0.000464357	-0.0754412	0.048781	489	0.121977	0.413296	GDSC
ENSG00000117713_at_rna	ARID1A	Expression	-0.15722	0.0409531	648	0.000123523	0.00198602	-0.0731995	0.0523094	489	0.161706	0.471588	GDSC
ENSG00000117748_at_rna	RPA2	Expression	-0.137647	0.0407929	648	0.000740101	0.00751508	0.00370016	0.0513395	489	0.942544	0.980871	GDSC
ENSG00000118058_at_rna	MLL	Expression	-0.13249	0.0390264	648	0.000686574	0.00710414	-0.0896979	0.0503444	489	0.0748002	0.32391	GDSC
ENSG00000118200_at_rna	CAMSAP2	Expression	0.166622	0.047609	648	0.000465617	0.00532413	0.0543807	0.0580216	489	0.34863	0.664855	GDSC
ENSG00000118308_at_rna	LRMP	Expression	-0.211069	0.0597727	648	0.000413676	0.00487565	-0.0971515	0.0731692	489	0.184256	0.499932	GDSC
ENSG00000118432_at_rna	CNR1	Expression	-0.154207	0.0362737	648	2.1263e-05	0.000513685	-0.124947	0.0476177	489	0.00869152	0.099346	GDSC
ENSG00000118473_at_rna	SGIP1	Expression	-0.14111	0.0379026	648	0.000196892	0.00279762	-0.0816379	0.0487809	489	0.0942165	0.362732	GDSC
ENSG00000118523_at_rna	CTGF	Expression	0.146567	0.0433246	648	0.000716958	0.00733751	0.0434958	0.0574468	489	0.44896	0.738765	GDSC
ENSG00000118579_at_rna	MED28	Expression	-0.177607	0.0418753	648	2.22203e-05	0.000530831	-0.0389804	0.0569294	489	0.493524	0.769683	GDSC
ENSG00000118922_at_rna	KLF12	Expression	-0.130449	0.03932	648	0.00090785	0.00882525	-0.143977	0.0491495	489	0.00339649	0.0571877	GDSC
ENSG00000118946_at_rna	PCDH17	Expression	-0.174532	0.0406218	648	1.7352e-05	0.000438112	-0.127509	0.0493373	489	0.00975404	0.105156	GDSC
ENSG00000118985_at_rna	ELL2	Expression	0.166537	0.0398861	648	2.9756e-05	0.000661219	0.114964	0.0487964	489	0.0184727	0.153893	GDSC
ENSG00000119138_at_rna	KLF9	Expression	0.188522	0.0421127	648	7.584e-06	0.000236874	0.108322	0.0559553	489	0.0528835	0.272177	GDSC
ENSG00000119283_at_rna	TRIM67	Expression	-0.135611	0.0392847	648	0.000556421	0.0060624	-0.0772944	0.0473056	489	0.102271	0.379358	GDSC
ENSG00000119321_at_rna	FKBP15	Expression	0.15082	0.0384651	648	8.81943e-05	0.00153162	-0.0451424	0.0473202	489	0.340095	0.657394	GDSC
ENSG00000119547_at_rna	ONECUT2	Expression	-0.142213	0.0382163	648	0.000198229	0.00281188	-0.0139294	0.047542	489	0.769528	0.917724	GDSC
ENSG00000119640_at_rna	ACYP1	Expression	-0.138233	0.0377719	648	0.000252543	0.00338584	-0.0514376	0.0482453	489	0.286347	0.609584	GDSC
ENSG00000119681_at_rna	LTBP2	Expression	0.187456	0.0407429	648	4.20584e-06	0.000147745	-0.0272742	0.0508765	489	0.591899	0.832617	GDSC
ENSG00000119729_at_rna	RHOQ	Expression	0.1859	0.0427984	648	1.40153e-05	0.000372843	-0.0418996	0.052481	489	0.424651	0.721116	GDSC
ENSG00000119772_at_rna	DNMT3A	Expression	-0.175563	0.0411279	648	1.96615e-05	0.000484811	-0.00614781	0.0481642	489	0.898432	0.965841	GDSC
ENSG00000119778_at_rna	ATAD2B	Expression	-0.180946	0.042987	648	2.56137e-05	0.000594223	0.0615218	0.0524951	489	0.241216	0.566526	GDSC
ENSG00000119866_at_rna	BCL11A	Expression	-0.183264	0.0416968	648	1.10688e-05	0.000314817	-0.153849	0.0561046	489	0.00610343	0.0798224	GDSC
ENSG00000120071_at_rna	KANSL1	Expression	-0.152595	0.0408063	648	0.000184386	0.00267008	-0.0769062	0.0520489	489	0.139521	0.439071	GDSC
ENSG00000120251_at_rna	GRIA2	Expression	-0.157396	0.0385562	648	4.4601e-05	0.00090305	-0.127505	0.0483752	489	0.00839503	0.0974151	GDSC
ENSG00000120693_at_rna	SMAD9	Expression	-0.165298	0.0418919	648	7.95281e-05	0.00142846	-0.0501665	0.0542085	489	0.35474	0.668836	GDSC
ENSG00000120705_at_rna	ETF1	Expression	0.132084	0.036417	648	0.000286757	0.00370892	0.0455327	0.0464048	489	0.326491	0.646277	GDSC
ENSG00000120708_at_rna	TGFBI	Expression	0.205786	0.0456261	648	6.47443e-06	0.000212447	0.0759349	0.058242	489	0.192307	0.509248	GDSC
ENSG00000120725_at_rna	SIL1	Expression	0.139687	0.0378291	648	0.000221984	0.00305631	0.07089	0.0485706	489	0.144421	0.446185	GDSC
ENSG00000120738_at_rna	EGR1	Expression	0.174898	0.0418104	648	2.87546e-05	0.000644931	0.144403	0.0487403	489	0.00304948	0.0538157	GDSC
ENSG00000120756_at_rna	PLS1	Expression	-0.161632	0.0439141	648	0.000232644	0.00316944	0.00108931	0.056523	489	0.984624	0.994539	GDSC
ENSG00000120802_at_rna	TMPO	Expression	-0.151504	0.0402686	648	0.000168337	0.00249707	0.0835982	0.0493589	489	0.0903262	0.355884	GDSC
ENSG00000120837_at_rna	NFYB	Expression	-0.166822	0.038603	648	1.54991e-05	0.000403448	0.00608188	0.0487449	489	0.900706	0.966573	GDSC
ENSG00000120896_at_rna	SORBS3	Expression	0.125924	0.0379521	648	0.000906783	0.00881996	0.00712372	0.0497805	489	0.886209	0.960804	GDSC
ENSG00000121060_at_rna	TRIM25	Expression	0.136498	0.0394957	648	0.0005482	0.00601087	0.0425079	0.0496273	489	0.391698	0.699188	GDSC
ENSG00000121068_at_rna	TBX2	Expression	0.163463	0.0492307	648	0.000899066	0.00876511	0.101682	0.0608132	489	0.0945166	0.363315	GDSC
ENSG00000121316_at_rna	PLBD1	Expression	0.184889	0.0441472	648	2.81416e-05	0.000632849	0.0385112	0.0558647	489	0.490593	0.768095	GDSC
ENSG00000121406_at_rna	ZNF549	Expression	-0.138562	0.0401001	648	0.000549473	0.00601389	-0.0463834	0.0479299	489	0.333178	0.651413	GDSC
ENSG00000121454_at_rna	LHX4	Expression	0.144013	0.0354247	648	4.79659e-05	0.000957936	-0.0854988	0.0461795	489	0.0641058	0.298682	GDSC
ENSG00000121741_at_rna	ZMYM2	Expression	-0.132228	0.0379985	648	0.000501744	0.00563035	0.00798892	0.0507687	489	0.874962	0.957108	GDSC
ENSG00000121774_at_rna	KHDRBS1	Expression	-0.141655	0.0408009	648	0.000516856	0.00574262	-0.078851	0.0495057	489	0.111212	0.395368	GDSC
ENSG00000121905_at_rna	HPCA	Expression	-0.121316	0.035926	648	0.000733268	0.00746367	-0.108254	0.0463657	489	0.0195543	0.158378	GDSC
ENSG00000122203_at_rna	KIAA1191	Expression	0.149741	0.0454924	648	0.000996333	0.00941409	-0.0983004	0.0634777	489	0.121482	0.412713	GDSC
ENSG00000122378_at_rna	FAM213A	Expression	-0.170974	0.0411776	648	3.29401e-05	0.000711355	-0.00990882	0.0492394	489	0.840513	0.946184	GDSC
ENSG00000122432_at_rna	SPATA1	Expression	0.135146	0.0352925	648	0.000128505	0.00204276	0.0685083	0.0457816	489	0.134546	0.430888	GDSC
ENSG00000122756_at_rna	CNTFR	Expression	-0.134568	0.0385067	648	0.000474659	0.00539824	-0.134544	0.0501843	489	0.00734027	0.0892203	GDSC
ENSG00000122786_at_rna	CALD1	Expression	0.200968	0.0503851	648	6.64545e-05	0.0012426	-0.0581448	0.0631793	489	0.357408	0.6711	GDSC
ENSG00000122882_at_rna	ECD	Expression	0.137826	0.0365325	648	0.000161494	0.00241804	0.0297505	0.0461976	489	0.519587	0.788801	GDSC
ENSG00000122884_at_rna	P4HA1	Expression	0.170361	0.0388925	648	1.18507e-05	0.000329826	0.0931248	0.0489486	489	0.0571057	0.282759	GDSC
ENSG00000122958_at_rna	VPS26A	Expression	0.160411	0.0375063	648	1.89493e-05	0.000469999	0.169809	0.0508248	489	0.000834565	0.024234	GDSC
ENSG00000123094_at_rna	RASSF8	Expression	0.142043	0.0400836	648	0.000394614	0.00472696	-0.0334415	0.0510524	489	0.51244	0.784047	GDSC
ENSG00000123130_at_rna	ACOT9	Expression	0.174596	0.0383781	648	5.38083e-06	0.000181144	0.0997254	0.0498362	489	0.0453858	0.249253	GDSC
ENSG00000123136_at_rna	DDX39A	Expression	-0.176837	0.0403108	648	1.15005e-05	0.00032328	0.00876663	0.0501639	489	0.861269	0.952505	GDSC
ENSG00000123146_at_rna	CD97	Expression	0.164273	0.0385097	648	1.99223e-05	0.00048981	0.110792	0.0489222	489	0.023534	0.174524	GDSC
ENSG00000123609_at_rna	NMI	Expression	0.145613	0.0411827	648	0.000406577	0.00482248	0.0525572	0.049121	489	0.28464	0.607714	GDSC
ENSG00000123992_at_rna	DNPEP	Expression	0.124668	0.0377833	648	0.000968345	0.00921157	0.152097	0.0469589	489	0.00119973	0.0303004	GDSC
ENSG00000124145_at_rna	SDC4	Expression	0.242121	0.0515803	648	2.67831e-06	0.000103845	0.107589	0.0625055	489	0.0852026	0.345055	GDSC
ENSG00000124177_at_rna	CHD6	Expression	-0.157499	0.0359625	648	1.18927e-05	0.000330449	-0.155136	0.0458552	489	0.000716521	0.0222214	GDSC
ENSG00000124194_at_rna	GDAP1L1	Expression	-0.184653	0.0420189	648	1.11022e-05	0.000315235	-0.178109	0.0544589	489	0.00107352	0.0285219	GDSC
ENSG00000124406_at_rna	ATP8A1	Expression	-0.174772	0.0411301	648	2.14496e-05	0.000516075	-0.0705053	0.0569723	489	0.215888	0.537759	GDSC
ENSG00000124440_at_rna	HIF3A	Expression	-0.134737	0.0377497	648	0.000358044	0.00436643	-0.0694869	0.0458114	489	0.129316	0.423055	GDSC
ENSG00000124493_at_rna	GRM4	Expression	-0.119839	0.0362795	648	0.000955798	0.00918024	-0.00807315	0.0464863	489	0.862127	0.952676	GDSC
ENSG00000124532_at_rna	MRS2	Expression	-0.135646	0.037547	648	0.000303025	0.00386014	-0.0841128	0.0479909	489	0.0796566	0.335134	GDSC
ENSG00000124659_at_rna	TBCC	Expression	-0.125293	0.0377396	648	0.000900355	0.00877261	-0.013755	0.0482006	489	0.775361	0.920233	GDSC
ENSG00000124702_at_rna	KLHDC3	Expression	-0.162235	0.0382901	648	2.26531e-05	0.000538122	-0.0980145	0.0479864	489	0.0410972	0.236962	GDSC
ENSG00000124780_at_rna	KCNK17	Expression	-0.130044	0.0363308	648	0.000344313	0.00425435	-0.10478	0.0457698	489	0.0220628	0.168883	GDSC
ENSG00000124789_at_rna	NUP153	Expression	-0.125585	0.0382872	648	0.00103776	0.00970759	0.00896765	0.0486856	489	0.853861	0.950857	GDSC
ENSG00000124939_at_rna	SCGB2A1	Expression	-0.131759	0.0370439	648	0.000375351	0.00454789	0.005941	0.0486163	489	0.902739	0.967175	GDSC
ENSG00000125037_at_rna	EMC3	Expression	0.134045	0.0371747	648	0.000311167	0.00394894	-0.0266341	0.0481257	489	0.579971	0.825155	GDSC
ENSG00000125124_at_rna	BBS2	Expression	0.126412	0.0373945	648	0.000723538	0.00738692	-0.0316878	0.0467951	489	0.498305	0.773688	GDSC
ENSG00000125247_at_rna	TMTC4	Expression	-0.132043	0.0372196	648	0.000388659	0.00466889	-0.067203	0.0490598	489	0.170744	0.482302	GDSC
ENSG00000125538_at_rna	IL1B	Expression	0.145913	0.0391874	648	0.000196513	0.00279459	0.0253215	0.0478491	489	0.59667	0.83511	GDSC
ENSG00000125753_at_rna	VASP	Expression	0.160802	0.0390079	648	3.75103e-05	0.000784925	0.175137	0.0476143	489	0.000234848	0.0115851	GDSC
ENSG00000125779_at_rna	PANK2	Expression	-0.12462	0.0362629	648	0.000589134	0.00634099	-0.0337061	0.0484483	489	0.486609	0.765587	GDSC
ENSG00000125798_at_rna	FOXA2	Expression	-0.141264	0.0370758	648	0.000138892	0.00215904	0.0247414	0.0497265	489	0.618802	0.847869	GDSC
ENSG00000125844_at_rna	RRBP1	Expression	0.137507	0.0402301	648	0.00063081	0.00667456	0.0732011	0.053044	489	0.167584	0.479113	GDSC
ENSG00000125850_at_rna	OVOL2	Expression	-0.162006	0.0482165	648	0.00077949	0.00781157	0.0302063	0.0584158	489	0.605093	0.839599	GDSC
ENSG00000125864_at_rna	BFSP1	Expression	0.148129	0.0380439	648	9.87517e-05	0.00166388	0.102304	0.0482889	489	0.0341252	0.214903	GDSC
ENSG00000125944_at_rna	HNRNPR	Expression	-0.129143	0.0383268	648	0.000752939	0.00762249	-0.0188815	0.0481907	489	0.695201	0.88607	GDSC
ENSG00000126217_at_rna	MCF2L	Expression	-0.125714	0.0383447	648	0.00104351	0.00973986	0.077929	0.0488632	489	0.110748	0.394598	GDSC
ENSG00000126453_at_rna	BCL2L12	Expression	0.155187	0.0392813	648	7.79399e-05	0.00140292	0.169581	0.0483339	489	0.000450576	0.016968	GDSC
ENSG00000126756_at_rna	UXT	Expression	-0.132385	0.0397304	648	0.000862011	0.00848376	0.0120455	0.0481835	489	0.802594	0.931186	GDSC
ENSG00000127022_at_rna	CANX	Expression	0.121517	0.0363532	648	0.000829762	0.00823222	0.011963	0.0458405	489	0.794115	0.927741	GDSC
ENSG00000127152_at_rna	BCL11B	Expression	-0.175979	0.0386435	648	5.26554e-06	0.00017833	-0.0334947	0.0481287	489	0.486466	0.765523	GDSC
ENSG00000127220_at_rna	ABHD8	Expression	-0.142243	0.0360559	648	7.97797e-05	0.00142993	-0.0788707	0.0468293	489	0.0921399	0.358839	GDSC
ENSG00000127252_at_rna	HRASLS	Expression	-0.152795	0.0374962	648	4.60253e-05	0.000926328	-0.110841	0.04688	489	0.018061	0.152185	GDSC
ENSG00000127325_at_rna	BEST3	Expression	-0.139853	0.0368925	648	0.000150143	0.0022934	-0.082729	0.0467769	489	0.0769625	0.328385	GDSC
ENSG00000127334_at_rna	DYRK2	Expression	-0.156666	0.0366397	648	1.90402e-05	0.00047156	-0.109446	0.0473176	489	0.0207217	0.16321	GDSC
ENSG00000127399_at_rna	LRRC61	Expression	-0.160446	0.0402747	648	6.78221e-05	0.00126396	0.0436951	0.0527361	489	0.407353	0.708354	GDSC
ENSG00000127528_at_rna	KLF2	Expression	0.143259	0.0376767	648	0.000143347	0.00221198	0.129524	0.0458998	489	0.00477421	0.0695221	GDSC
ENSG00000127554_at_rna	GFER	Expression	0.122569	0.0372026	648	0.000985475	0.00933497	0.0863545	0.0458128	489	0.0594372	0.286732	GDSC
ENSG00000127585_at_rna	FBXL16	Expression	-0.169364	0.0402441	648	2.57165e-05	0.000594973	-0.0208753	0.0478514	489	0.662654	0.872795	GDSC
ENSG00000127616_at_rna	SMARCA4	Expression	-0.152746	0.038523	648	7.33787e-05	0.00133651	-0.0754578	0.0497937	489	0.129669	0.423889	GDSC
ENSG00000127884_at_rna	ECHS1	Expression	0.12973	0.0374847	648	0.000538394	0.00594277	0.264484	0.0489402	489	6.50878e-08	8.44689e-05	GDSC
ENSG00000127920_at_rna	GNG11	Expression	0.185335	0.0432447	648	1.82145e-05	0.000455795	0.00753447	0.0537785	489	0.888579	0.961964	GDSC
ENSG00000128016_at_rna	ZFP36	Expression	0.14668	0.0431743	648	0.000680325	0.00704855	0.158002	0.0491499	489	0.00130581	0.0320442	GDSC
ENSG00000128045_at_rna	RASL11B	Expression	-0.163764	0.0378066	648	1.48012e-05	0.000390669	-0.0800802	0.0498297	489	0.108037	0.389738	GDSC
ENSG00000128266_at_rna	GNAZ	Expression	-0.155163	0.0381688	648	4.79934e-05	0.000957936	-0.0601624	0.0467337	489	0.197975	0.515287	GDSC
ENSG00000128268_at_rna	MGAT3	Expression	-0.127296	0.0383458	648	0.000901138	0.00877517	-0.0456992	0.0495962	489	0.356828	0.670608	GDSC
ENSG00000128335_at_rna	APOL2	Expression	0.143814	0.0383022	648	0.000173539	0.00255561	-0.0441004	0.0475789	489	0.353984	0.668296	GDSC
ENSG00000128342_at_rna	LIF	Expression	0.135108	0.0397565	648	0.000677839	0.00703102	0.122361	0.0519947	489	0.0186059	0.154327	GDSC
ENSG00000128595_at_rna	CALU	Expression	0.165778	0.0479761	648	0.00054942	0.00601389	-0.028061	0.0572104	489	0.623789	0.851452	GDSC
ENSG00000128641_at_rna	MYO1B	Expression	0.167306	0.0475185	648	0.000430158	0.00502079	0.00637483	0.0634039	489	0.919913	0.973069	GDSC
ENSG00000128791_at_rna	TWSG1	Expression	0.162242	0.0410472	648	7.73205e-05	0.00139475	0.00589667	0.0507565	489	0.907513	0.968578	GDSC
ENSG00000128805_at_rna	ARHGAP22	Expression	0.144006	0.0384529	648	0.000180401	0.00262523	0.0242422	0.0484508	489	0.61683	0.846344	GDSC
ENSG00000129197_at_rna	RPAIN	Expression	-0.141979	0.0382481	648	0.000205583	0.00289429	-0.104464	0.0497189	489	0.0356324	0.22085	GDSC
ENSG00000129351_at_rna	ILF3	Expression	-0.176404	0.0396662	648	8.69875e-06	0.00025921	0.0179685	0.0494532	489	0.716349	0.895489	GDSC
ENSG00000129355_at_rna	CDKN2D	Expression	-0.129925	0.0373574	648	0.000505391	0.00565997	-0.106882	0.0472458	489	0.0236819	0.175247	GDSC
ENSG00000129472_at_rna	RAB2B	Expression	-0.13547	0.0387318	648	0.000469367	0.0053525	-0.0549838	0.048158	489	0.253563	0.578324	GDSC
ENSG00000129625_at_rna	REEP5	Expression	0.183067	0.0390411	648	2.7442e-06	0.000105671	0.109187	0.0500167	489	0.0290345	0.196807	GDSC
ENSG00000129749_at_rna	CHRNA10	Expression	-0.127663	0.0366964	648	0.000503505	0.0056426	-0.00314179	0.0475991	489	0.947374	0.981834	GDSC
ENSG00000129946_at_rna	SHC2	Expression	-0.134124	0.039708	648	0.000730761	0.00744264	-0.11433	0.0483234	489	0.0179847	0.151862	GDSC
ENSG00000130035_at_rna	GALNT8	Expression	-0.129365	0.0366437	648	0.000414996	0.00488439	-0.0300743	0.046012	489	0.513358	0.784802	GDSC
ENSG00000130054_at_rna	FAM155B	Expression	-0.130658	0.0371519	648	0.000436694	0.00507951	-0.0422631	0.0475934	489	0.374539	0.685471	GDSC
ENSG00000130066_at_rna	SAT1	Expression	0.163071	0.04174	648	9.35141e-05	0.00159314	0.109061	0.0499384	489	0.0289688	0.196594	GDSC
ENSG00000130202_at_rna	PVRL2	Expression	0.21814	0.0474003	648	4.18293e-06	0.000147284	0.0736668	0.0607663	489	0.225399	0.548492	GDSC
ENSG00000130303_at_rna	BST2	Expression	0.131334	0.0384438	648	0.00063488	0.0067008	0.0898036	0.048001	489	0.061363	0.291632	GDSC
ENSG00000130309_at_rna	GLT25D1	Expression	0.148664	0.0389988	648	0.000137848	0.00214989	0.0383008	0.0482286	489	0.427107	0.722596	GDSC
ENSG00000130340_at_rna	SNX9	Expression	0.173727	0.0479779	648	0.000293494	0.00377005	0.0518467	0.0598407	489	0.386264	0.695853	GDSC
ENSG00000130396_at_rna	MLLT4	Expression	-0.146475	0.0384722	648	0.0001405	0.00217601	-0.110169	0.0479345	489	0.0215433	0.166877	GDSC
ENSG00000130402_at_rna	ACTN4	Expression	0.190594	0.0435828	648	1.22459e-05	0.000335838	-0.0166234	0.0519427	489	0.748943	0.908239	GDSC
ENSG00000130413_at_rna	STK33	Expression	-0.162729	0.0381442	648	1.98864e-05	0.00048964	-0.177923	0.0501254	489	0.000385874	0.0156869	GDSC
ENSG00000130477_at_rna	UNC13A	Expression	-0.16678	0.0386649	648	1.60717e-05	0.000414149	-0.0150382	0.0473104	489	0.750589	0.908838	GDSC
ENSG00000130489_at_rna	SCO2	Expression	0.123984	0.0372661	648	0.000877935	0.00861387	0.152458	0.0461372	489	0.000951629	0.0264497	GDSC
ENSG00000130520_at_rna	LSM4	Expression	-0.148355	0.0374061	648	7.30685e-05	0.00133518	-0.0237449	0.0468277	489	0.612106	0.843074	GDSC
ENSG00000130540_at_rna	SULT4A1	Expression	-0.193072	0.0414124	648	3.1286e-06	0.000118047	-0.148964	0.0485058	489	0.00213305	0.0429435	GDSC
ENSG00000130816_at_rna	DNMT1	Expression	-0.144627	0.039822	648	0.000281397	0.00365903	-0.0211674	0.0521384	489	0.684754	0.882273	GDSC
ENSG00000130940_at_rna	CASZ1	Expression	-0.163535	0.0397684	648	3.91949e-05	0.000811192	0.0153219	0.0538238	489	0.775899	0.92047	GDSC
ENSG00000131127_at_rna	ZNF141	Expression	-0.131933	0.0364562	648	0.000295808	0.00379399	-0.153306	0.0460232	489	0.000865134	0.0247372	GDSC
ENSG00000131149_at_rna	GSE1	Expression	-0.169475	0.0406359	648	3.03847e-05	0.000669894	0.0367106	0.0499616	489	0.462476	0.748435	GDSC
ENSG00000131236_at_rna	CAP1	Expression	0.171737	0.0386569	648	8.88774e-06	0.000264375	-0.0188187	0.0497411	489	0.705184	0.890706	GDSC
ENSG00000131459_at_rna	GFPT2	Expression	0.173311	0.0388851	648	8.31118e-06	0.000249869	-0.029882	0.0514032	489	0.561021	0.815768	GDSC
ENSG00000131831_at_rna	RAI2	Expression	-0.142382	0.0378843	648	0.000171035	0.00253264	-0.132304	0.0498876	489	0.00800051	0.0942574	GDSC
ENSG00000132341_at_rna	RAN	Expression	-0.145038	0.0392432	648	0.000219141	0.00302738	0.0679481	0.047379	489	0.151533	0.456036	GDSC
ENSG00000132429_at_rna	POPDC3	Expression	0.153694	0.040994	648	0.000177414	0.00259505	0.0633255	0.0541209	489	0.24197	0.567127	GDSC
ENSG00000132481_at_rna	TRIM47	Expression	0.183327	0.0402082	648	5.12893e-06	0.000174053	0.113162	0.0504777	489	0.0249734	0.180606	GDSC
ENSG00000132669_at_rna	RIN2	Expression	0.185741	0.0480215	648	0.000109787	0.00181358	0.0497604	0.0606583	489	0.412022	0.712288	GDSC
ENSG00000132680_at_rna	KIAA0907	Expression	-0.129337	0.0383939	648	0.000755302	0.00764182	-0.0794242	0.0490955	489	0.105717	0.385464	GDSC
ENSG00000132718_at_rna	SYT11	Expression	-0.147332	0.0422313	648	0.000485399	0.00549815	-0.180633	0.0582867	489	0.00194147	0.0403382	GDSC
ENSG00000132780_at_rna	NASP	Expression	-0.16081	0.0395889	648	4.86518e-05	0.000968785	0.00625228	0.0487215	489	0.89789	0.965801	GDSC
ENSG00000132793_at_rna	LPIN3	Expression	0.157675	0.0449838	648	0.000456342	0.00524071	-0.00215662	0.0473285	489	0.963655	0.988198	GDSC
ENSG00000132819_at_rna	RBM38	Expression	-0.18576	0.0411117	648	6.2302e-06	0.000206036	-0.084227	0.0547539	489	0.123979	0.416747	GDSC
ENSG00000132821_at_rna	VSTM2L	Expression	-0.138234	0.0373556	648	0.000215173	0.00298446	-0.134659	0.0484215	489	0.00541972	0.0746117	GDSC
ENSG00000133026_at_rna	MYH10	Expression	-0.132096	0.0397106	648	0.000879552	0.00862473	-0.128626	0.0515397	489	0.0125718	0.123242	GDSC
ENSG00000133069_at_rna	TMCC2	Expression	-0.140581	0.037673	648	0.000190254	0.00272859	-0.11558	0.0477278	489	0.01545	0.13924	GDSC
ENSG00000133138_at_rna	TBC1D8B	Expression	0.157819	0.0387856	648	4.7215e-05	0.000946882	0.0523424	0.049655	489	0.291827	0.614278	GDSC
ENSG00000133169_at_rna	BEX1	Expression	-0.145189	0.0421673	648	0.000574957	0.00623214	-0.133472	0.051181	489	0.00911163	0.101735	GDSC
ENSG00000133703_at_rna	KRAS	Expression	-0.141235	0.0376365	648	0.000175004	0.00256886	-0.151545	0.0471473	489	0.00130765	0.0320442	GDSC
ENSG00000133874_at_rna	RNF122	Expression	-0.163154	0.0386872	648	2.47302e-05	0.000578497	-0.0141982	0.0494294	489	0.773927	0.919436	GDSC
ENSG00000133985_at_rna	TTC9	Expression	-0.133052	0.0388833	648	0.000622034	0.00660656	-0.0660833	0.0500372	489	0.186607	0.502754	GDSC
ENSG00000134013_at_rna	LOXL2	Expression	0.212578	0.045649	648	3.21169e-06	0.00012012	-0.0463335	0.0555028	489	0.403833	0.705601	GDSC
ENSG00000134107_at_rna	BHLHE40	Expression	0.161446	0.0404314	648	6.52218e-05	0.00122362	0.105656	0.0498616	489	0.0340911	0.214903	GDSC
ENSG00000134108_at_rna	ARL8B	Expression	0.155721	0.0374735	648	3.24589e-05	0.000707302	0.0473099	0.0475622	489	0.319884	0.640338	GDSC
ENSG00000134291_at_rna	TMEM106C	Expression	-0.128814	0.0375674	648	0.000606082	0.00649439	-0.111502	0.0467659	489	0.0171137	0.147544	GDSC
ENSG00000134313_at_rna	KIDINS220	Expression	-0.176397	0.0386256	648	4.95129e-06	0.000169388	-0.0772722	0.0467789	489	0.0985631	0.371485	GDSC
ENSG00000134323_at_rna	MYCN	Expression	-0.192724	0.0483813	648	6.79263e-05	0.00126451	-0.0489463	0.0582268	489	0.400564	0.703436	GDSC
ENSG00000134644_at_rna	PUM1	Expression	-0.123805	0.036281	648	0.000643939	0.00673805	-0.0980122	0.047372	489	0.0385472	0.229945	GDSC
ENSG00000134758_at_rna	RNF138	Expression	-0.172824	0.0420275	648	3.91985e-05	0.000811192	0.074045	0.0520728	489	0.155041	0.461266	GDSC
ENSG00000134769_at_rna	DTNA	Expression	-0.143455	0.0382514	648	0.000176609	0.00258791	-0.0593463	0.0474146	489	0.210699	0.532182	GDSC
ENSG00000134996_at_rna	OSTF1	Expression	0.162448	0.0438143	648	0.000209189	0.00292694	0.0953715	0.0517012	489	0.0650864	0.301548	GDSC
ENSG00000135093_at_rna	USP30	Expression	-0.161689	0.036409	648	8.95873e-06	0.00026555	-0.154512	0.0471393	489	0.00104627	0.0281077	GDSC
ENSG00000135097_at_rna	MSI1	Expression	-0.151511	0.038703	648	9.05091e-05	0.00155451	-0.152055	0.0463596	489	0.00103845	0.0279868	GDSC
ENSG00000135119_at_rna	RNFT2	Expression	-0.161348	0.0408819	648	7.92404e-05	0.00142481	-0.0430577	0.0481442	489	0.371135	0.682518	GDSC
ENSG00000135317_at_rna	SNX14	Expression	0.163684	0.0366187	648	7.82352e-06	0.000241227	0.0492933	0.0462207	489	0.286208	0.609577	GDSC
ENSG00000135404_at_rna	CD63	Expression	0.210417	0.0460294	648	4.84591e-06	0.000167139	0.0591558	0.0586204	489	0.31291	0.634196	GDSC
ENSG00000135426_at_rna	TESPA1	Expression	-0.164562	0.0502451	648	0.00105593	0.00982851	-0.119986	0.0632638	489	0.0578803	0.284196	GDSC
ENSG00000135439_at_rna	AGAP2	Expression	-0.175282	0.0445931	648	8.47022e-05	0.0015022	-0.0843037	0.0595249	489	0.156694	0.463691	GDSC
ENSG00000135447_at_rna	PPP1R1A	Expression	-0.179293	0.0444032	648	5.39453e-05	0.00105796	-0.0566243	0.0504253	489	0.261465	0.585689	GDSC
ENSG00000135502_at_rna	SLC26A10	Expression	-0.189209	0.044205	648	1.86668e-05	0.000464357	-0.0593169	0.0504494	489	0.239686	0.564787	GDSC
ENSG00000135597_at_rna	REPS1	Expression	-0.142374	0.0389772	648	0.000259456	0.00345928	-0.0862179	0.0478399	489	0.0715112	0.315906	GDSC
ENSG00000135723_at_rna	FHOD1	Expression	0.159863	0.0369129	648	1.48554e-05	0.000391485	0.12696	0.0477415	489	0.00782999	0.0928319	GDSC
ENSG00000135842_at_rna	FAM129A	Expression	0.138951	0.0382259	648	0.000277981	0.0036318	0.00180765	0.0498081	489	0.971049	0.990808	GDSC
ENSG00000135905_at_rna	DOCK10	Expression	0.166159	0.0438571	648	0.000151475	0.00230768	0.0700072	0.0543145	489	0.197425	0.514642	GDSC
ENSG00000135956_at_rna	TMEM127	Expression	0.144247	0.0375421	648	0.000121895	0.00196547	0.0804599	0.0483294	489	0.0959482	0.366397	GDSC
ENSG00000136147_at_rna	PHF11	Expression	0.161245	0.0426284	648	0.000155211	0.00235413	0.114856	0.0496451	489	0.0206929	0.163135	GDSC
ENSG00000136158_at_rna	SPRY2	Expression	0.13715	0.0403356	648	0.000673287	0.00700259	0.0581128	0.0530534	489	0.273357	0.596611	GDSC
ENSG00000136244_at_rna	IL6	Expression	0.155613	0.0384656	648	5.22084e-05	0.00102868	-0.031663	0.0494643	489	0.522096	0.791187	GDSC
ENSG00000136267_at_rna	DGKB	Expression	-0.131969	0.0358446	648	0.000231681	0.00315888	-0.12778	0.0456756	489	0.00514901	0.0723815	GDSC
ENSG00000136367_at_rna	ZFHX2	Expression	-0.125714	0.0381504	648	0.000983396	0.0093232	-0.132746	0.0494254	489	0.0072361	0.0888692	GDSC
ENSG00000136490_at_rna	LIMD2	Expression	-0.163738	0.0499064	648	0.00103478	0.00969589	-0.168668	0.0624181	489	0.00688746	0.0860091	GDSC
ENSG00000136527_at_rna	TRA2B	Expression	-0.136949	0.0412908	648	0.00091088	0.0088496	-0.0130124	0.0503259	489	0.795972	0.928313	GDSC
ENSG00000136531_at_rna	SCN2A	Expression	-0.131542	0.036257	648	0.00028558	0.00369938	-0.108362	0.0461703	489	0.0189252	0.15526	GDSC
ENSG00000136750_at_rna	GAD2	Expression	-0.12049	0.0365141	648	0.000967477	0.00921157	-0.068561	0.0453723	489	0.130769	0.424897	GDSC
ENSG00000136826_at_rna	KLF4	Expression	0.157227	0.0452224	648	0.000507514	0.00567622	0.176165	0.0553483	489	0.00145839	0.0345085	GDSC
ENSG00000136828_at_rna	RALGPS1	Expression	-0.136739	0.0395574	648	0.000546817	0.00600431	-0.0268001	0.0500435	489	0.592279	0.832821	GDSC
ENSG00000137075_at_rna	RNF38	Expression	-0.124043	0.0372814	648	0.000877201	0.00861168	-0.114313	0.04951	489	0.02095	0.164241	GDSC
ENSG00000137076_at_rna	TLN1	Expression	0.174573	0.0402098	648	1.41483e-05	0.000375197	0.000748629	0.0491926	489	0.987858	0.995814	GDSC
ENSG00000137273_at_rna	FOXF2	Expression	0.166858	0.0408831	648	4.47779e-05	0.000905544	0.0250056	0.0532943	489	0.638927	0.859159	GDSC
ENSG00000137275_at_rna	RIPK1	Expression	0.137505	0.0377725	648	0.000272282	0.00357776	0.0903287	0.0466228	489	0.0526921	0.271524	GDSC
ENSG00000137285_at_rna	TUBB2B	Expression	-0.182595	0.0432147	648	2.38637e-05	0.000562917	-0.169444	0.0499472	489	0.000692671	0.021681	GDSC
ENSG00000137337_at_rna	MDC1	Expression	-0.156531	0.0394732	648	7.32413e-05	0.00133651	-0.0589541	0.0521417	489	0.258202	0.58267	GDSC
ENSG00000137414_at_rna	FAM8A1	Expression	-0.126537	0.0373298	648	0.00069965	0.00719969	-0.0243668	0.04796	489	0.611408	0.842641	GDSC
ENSG00000137497_at_rna	NUMA1	Expression	-0.124777	0.0374259	648	0.000856145	0.00843936	-0.148484	0.0476378	489	0.00182741	0.0391312	GDSC
ENSG00000137513_at_rna	NARS2	Expression	-0.147601	0.0379927	648	0.000102338	0.00171575	-0.13607	0.0475011	489	0.00417572	0.0649895	GDSC
ENSG00000137571_at_rna	SLCO5A1	Expression	-0.138105	0.0399261	648	0.00054216	0.00597261	-0.0538948	0.0491625	489	0.272966	0.59622	GDSC
ENSG00000137642_at_rna	SORL1	Expression	-0.150533	0.0401891	648	0.00017994	0.00262079	-0.0551089	0.0495907	489	0.266451	0.590136	GDSC
ENSG00000137752_at_rna	CASP1	Expression	0.16352	0.039147	648	2.95292e-05	0.000657912	0.0758848	0.0509415	489	0.136318	0.433029	GDSC
ENSG00000137767_at_rna	SQRDL	Expression	0.176862	0.0406368	648	1.34731e-05	0.000361806	0.138318	0.0488697	489	0.0046497	0.0687289	GDSC
ENSG00000137801_at_rna	THBS1	Expression	0.163169	0.0451526	648	0.000301818	0.00385057	-0.0195464	0.0547348	489	0.721009	0.897524	GDSC
ENSG00000137817_at_rna	PARP6	Expression	-0.137387	0.0377632	648	0.000274641	0.00360016	-0.11981	0.0492788	489	0.0150461	0.137271	GDSC
ENSG00000137831_at_rna	UACA	Expression	0.191326	0.0456462	648	2.77107e-05	0.000626499	-0.113653	0.0509098	489	0.0255864	0.183066	GDSC
ENSG00000137872_at_rna	SEMA6D	Expression	-0.135577	0.0380073	648	0.000360908	0.004395	-0.0242437	0.0490152	489	0.620871	0.8496	GDSC
ENSG00000137936_at_rna	BCAR3	Expression	0.189193	0.0435333	648	1.38678e-05	0.000370671	-0.00924894	0.0562937	489	0.869497	0.955039	GDSC
ENSG00000137942_at_rna	FNBP1L	Expression	-0.184734	0.0441078	648	2.81132e-05	0.000632849	-0.151861	0.0624441	489	0.0150176	0.137197	GDSC
ENSG00000138030_at_rna	KHK	Expression	-0.15295	0.0384788	648	7.04054e-05	0.00130061	0.138554	0.0478425	489	0.00377904	0.0612277	GDSC
ENSG00000138061_at_rna	CYP1B1	Expression	0.161255	0.0389174	648	3.42028e-05	0.000730208	0.0210127	0.0522459	489	0.687545	0.883604	GDSC
ENSG00000138069_at_rna	RAB1A	Expression	0.14208	0.0409172	648	0.000515886	0.00573562	0.139581	0.0514514	489	0.00667029	0.0845175	GDSC
ENSG00000138279_at_rna	ANXA7	Expression	0.181	0.0405797	648	8.18223e-06	0.000248189	0.117372	0.0490933	489	0.0168122	0.146055	GDSC
ENSG00000138336_at_rna	TET1	Expression	-0.158144	0.0418688	648	0.000158653	0.00239128	-0.0601793	0.0503452	489	0.231957	0.556136	GDSC
ENSG00000138356_at_rna	AOX1	Expression	0.13945	0.0397021	648	0.000444054	0.00512973	0.0669549	0.0503536	489	0.183619	0.498766	GDSC
ENSG00000138400_at_rna	MDH1B	Expression	-0.121692	0.036757	648	0.000930551	0.0089896	-0.0267602	0.0496844	489	0.59016	0.83131	GDSC
ENSG00000138434_at_rna	SSFA2	Expression	0.132935	0.0397767	648	0.000831643	0.00823245	0.0367269	0.0517858	489	0.478194	0.759234	GDSC
ENSG00000138435_at_rna	CHRNA1	Expression	-0.126891	0.0361141	648	0.00044205	0.00511009	-0.0638926	0.0464985	489	0.169417	0.48106	GDSC
ENSG00000138622_at_rna	HCN4	Expression	-0.122195	0.0370189	648	0.000963855	0.00920265	-0.0553149	0.0486248	489	0.255293	0.580309	GDSC
ENSG00000138653_at_rna	NDST4	Expression	-0.15708	0.0396388	648	7.40787e-05	0.00134552	-0.0543971	0.0471676	489	0.248798	0.573257	GDSC
ENSG00000138675_at_rna	FGF5	Expression	0.1499	0.0382291	648	8.81483e-05	0.00153162	0.0165928	0.0492124	489	0.735991	0.903544	GDSC
ENSG00000138764_at_rna	CCNG2	Expression	-0.131435	0.0365611	648	0.000324479	0.00406285	-0.124548	0.048049	489	0.00953882	0.103893	GDSC
ENSG00000138767_at_rna	CNOT6L	Expression	-0.175055	0.0432988	648	5.27791e-05	0.00103871	0.0626915	0.0543663	489	0.248856	0.573257	GDSC
ENSG00000139117_at_rna	CPNE8	Expression	0.128016	0.0380268	648	0.000761369	0.00767284	0.0432525	0.0488234	489	0.375672	0.686608	GDSC
ENSG00000139178_at_rna	C1RL	Expression	0.160082	0.0380571	648	2.59497e-05	0.000599165	0.109805	0.0476348	489	0.0211579	0.164951	GDSC
ENSG00000139187_at_rna	KLRG1	Expression	-0.136465	0.0408927	648	0.000846384	0.00834802	-0.100214	0.0557104	489	0.0720449	0.317004	GDSC
ENSG00000139211_at_rna	AMIGO2	Expression	0.165275	0.0453914	648	0.000271458	0.00357776	0.00173965	0.059218	489	0.976564	0.992686	GDSC
ENSG00000139220_at_rna	PPFIA2	Expression	-0.142199	0.0372127	648	0.000132769	0.00209254	-0.16423	0.0468361	489	0.000454048	0.0170607	GDSC
ENSG00000139291_at_rna	TMEM19	Expression	-0.130886	0.0369068	648	0.00039054	0.00468815	-0.0674732	0.045825	489	0.14091	0.440402	GDSC
ENSG00000139343_at_rna	SNRPF	Expression	-0.141176	0.0394909	648	0.00035035	0.00429433	0.0631566	0.0469591	489	0.178649	0.492481	GDSC
ENSG00000139352_at_rna	ASCL1	Expression	-0.187985	0.0419709	648	7.5016e-06	0.000235171	-0.181801	0.0500096	489	0.000277634	0.0126593	GDSC
ENSG00000139410_at_rna	SDSL	Expression	0.143516	0.0387041	648	0.000208882	0.00292608	0.111717	0.0496894	489	0.0245567	0.178807	GDSC
ENSG00000139438_at_rna	FAM222A	Expression	-0.150836	0.0393108	648	0.000124538	0.00199474	-0.0999472	0.0550877	489	0.0696274	0.311339	GDSC
ENSG00000139445_at_rna	FOXN4	Expression	-0.138329	0.0370062	648	0.000185495	0.00267856	-0.0203364	0.0466874	489	0.663137	0.873022	GDSC
ENSG00000139620_at_rna	KANSL2	Expression	-0.168483	0.0382431	648	1.05507e-05	0.000305229	-0.0740355	0.0498172	489	0.137241	0.434882	GDSC
ENSG00000139910_at_rna	NOVA1	Expression	-0.139194	0.0396689	648	0.000449993	0.00518051	-0.114406	0.0479112	489	0.0169463	0.146753	GDSC
ENSG00000139970_at_rna	RTN1	Expression	-0.157546	0.041824	648	0.000165304	0.00245857	-0.0597932	0.0492661	489	0.22487	0.54776	GDSC
ENSG00000140262_at_rna	TCF12	Expression	-0.132774	0.0385845	648	0.000579297	0.00627113	0.0425032	0.0499746	489	0.395049	0.70127	GDSC
ENSG00000140451_at_rna	PIF1	Expression	-0.130048	0.0380966	648	0.000641023	0.00672711	0.0692055	0.0485848	489	0.154323	0.460241	GDSC
ENSG00000140534_at_rna	TICRR	Expression	-0.131177	0.0391331	648	0.0008021	0.00800487	0.00230703	0.0483581	489	0.96195	0.987392	GDSC
ENSG00000140575_at_rna	IQGAP1	Expression	0.141583	0.0390472	648	0.000287907	0.0037181	0.0568518	0.0494596	489	0.250366	0.574836	GDSC
ENSG00000140600_at_rna	SH3GL3	Expression	-0.130177	0.0391977	648	0.000896813	0.00875327	-0.14108	0.0506207	489	0.00531967	0.0738668	GDSC
ENSG00000140718_at_rna	FTO	Expression	0.132505	0.0384187	648	0.000562716	0.00612308	0.0134994	0.0472384	489	0.775052	0.920095	GDSC
ENSG00000140859_at_rna	KIFC3	Expression	0.153697	0.0448863	648	0.000616729	0.00656676	0.134574	0.0511766	489	0.00854847	0.0985288	GDSC
ENSG00000140945_at_rna	CDH13	Expression	0.145697	0.0432183	648	0.000748434	0.00758143	0.0170322	0.0556171	489	0.759422	0.913248	GDSC
ENSG00000140950_at_rna	KIAA1609	Expression	0.148308	0.0439671	648	0.000743101	0.00753647	-0.00476604	0.0560561	489	0.932243	0.976806	GDSC
ENSG00000141458_at_rna	NPC1	Expression	0.16407	0.0389341	648	2.50834e-05	0.000583526	0.0965896	0.0486616	489	0.047153	0.255219	GDSC
ENSG00000141574_at_rna	SECTM1	Expression	0.142875	0.0384745	648	0.00020441	0.00288233	0.126819	0.051492	489	0.0137821	0.130701	GDSC
ENSG00000141696_at_rna	LEPREL4	Expression	0.16681	0.0446541	648	0.000187258	0.00269249	0.0666265	0.0549947	489	0.225701	0.548753	GDSC
ENSG00000141756_at_rna	FKBP10	Expression	0.185767	0.0437651	648	2.18942e-05	0.000524529	0.0726675	0.0492482	489	0.140068	0.439767	GDSC
ENSG00000142002_at_rna	DPP9	Expression	0.143271	0.0377956	648	0.00015023	0.0022934	0.0617122	0.0481543	489	0.200001	0.518153	GDSC
ENSG00000142156_at_rna	COL6A1	Expression	0.194162	0.0450749	648	1.65085e-05	0.000422509	-0.0639756	0.0544636	489	0.240136	0.565148	GDSC
ENSG00000142173_at_rna	COL6A2	Expression	0.18469	0.042243	648	1.23062e-05	0.000336397	-0.0336955	0.0538211	489	0.531273	0.797087	GDSC
ENSG00000142634_at_rna	EFHD2	Expression	0.152251	0.039807	648	0.000130917	0.00207117	0.0937562	0.0498801	489	0.0601582	0.288151	GDSC
ENSG00000142694_at_rna	EVA1B	Expression	0.16799	0.038135	648	1.05717e-05	0.000305262	0.0279133	0.0479673	489	0.560617	0.815656	GDSC
ENSG00000142798_at_rna	HSPG2	Expression	0.16998	0.04117	648	3.64752e-05	0.000770916	-0.0462561	0.050021	489	0.355105	0.669063	GDSC
ENSG00000142892_at_rna	PIGK	Expression	0.140852	0.0389631	648	0.000300318	0.00383435	-0.0265641	0.0483893	489	0.583028	0.826515	GDSC
ENSG00000143106_at_rna	PSMA5	Expression	0.124315	0.0364174	648	0.000641066	0.00672711	0.0489656	0.0457739	489	0.284743	0.607857	GDSC
ENSG00000143126_at_rna	CELSR2	Expression	-0.169624	0.0405909	648	2.92977e-05	0.000655351	-0.110926	0.0492794	489	0.0243878	0.178171	GDSC
ENSG00000143184_at_rna	XCL1	Expression	-0.124135	0.0360893	648	0.000582465	0.00629734	-0.0450878	0.0468057	489	0.335399	0.653484	GDSC
ENSG00000143375_at_rna	CGN	Expression	-0.15483	0.0453587	648	0.000641457	0.00672711	-0.0989019	0.055759	489	0.0761066	0.326599	GDSC
ENSG00000143494_at_rna	VASH2	Expression	-0.137055	0.0381947	648	0.000332806	0.00414252	-0.0273117	0.0485149	489	0.573467	0.823041	GDSC
ENSG00000143502_at_rna	SUSD4	Expression	-0.120413	0.0365043	648	0.000971713	0.00923839	-0.171389	0.0479915	489	0.000355295	0.0149855	GDSC
ENSG00000143537_at_rna	ADAM15	Expression	0.164889	0.0401129	648	3.94619e-05	0.00081399	0.128929	0.0515877	489	0.012447	0.122396	GDSC
ENSG00000143578_at_rna	CREB3L4	Expression	-0.147748	0.0430997	648	0.000607926	0.00650827	-0.00834413	0.0537666	489	0.87667	0.957611	GDSC
ENSG00000143614_at_rna	GATAD2B	Expression	-0.144599	0.0401596	648	0.000317472	0.00400485	-0.111591	0.0511549	489	0.0291517	0.196963	GDSC
ENSG00000143631_at_rna	FLG	Expression	-0.132157	0.036935	648	0.000346091	0.00427007	-0.152229	0.0477469	489	0.00143133	0.0340593	GDSC
ENSG00000143727_at_rna	ACP1	Expression	-0.146701	0.038067	648	0.000116319	0.00189189	-0.0107794	0.0476843	489	0.821157	0.940192	GDSC
ENSG00000143799_at_rna	PARP1	Expression	-0.16252	0.0417172	648	9.78911e-05	0.00165268	-0.0197198	0.0537875	489	0.713899	0.893601	GDSC
ENSG00000143815_at_rna	LBR	Expression	-0.19742	0.0439257	648	6.97645e-06	0.000225464	0.0406893	0.054314	489	0.453767	0.741918	GDSC
ENSG00000143819_at_rna	EPHX1	Expression	0.162867	0.0395668	648	3.85073e-05	0.000799833	0.197213	0.0555572	489	0.000385638	0.0156869	GDSC
ENSG00000143882_at_rna	ATP6V1C2	Expression	-0.167971	0.0391635	648	1.79505e-05	0.000449855	-0.0201716	0.0476689	489	0.672178	0.876851	GDSC
ENSG00000144136_at_rna	SLC20A1	Expression	0.158848	0.0380603	648	2.99834e-05	0.00066456	0.110725	0.0501897	489	0.027375	0.189999	GDSC
ENSG00000144455_at_rna	SUMF1	Expression	0.176647	0.0401033	648	1.0588e-05	0.000305262	0.155913	0.0518068	489	0.00261675	0.0490866	GDSC
ENSG00000144485_at_rna	HES6	Expression	-0.181279	0.0387629	648	2.91652e-06	0.00011129	-0.0395786	0.0480599	489	0.410208	0.710974	GDSC
ENSG00000144579_at_rna	CTDSP1	Expression	0.126467	0.0384322	648	0.000999549	0.00943831	0.249121	0.0447086	489	2.517e-08	5.30803e-05	GDSC
ENSG00000144591_at_rna	GMPPA	Expression	0.159587	0.0364975	648	1.22803e-05	0.000336234	0.119914	0.0476169	489	0.0117921	0.118419	GDSC
ENSG00000144642_at_rna	RBMS3	Expression	0.185831	0.0448551	648	3.42908e-05	0.000731162	-0.0357131	0.055849	489	0.522525	0.79142	GDSC
ENSG00000144747_at_rna	TMF1	Expression	0.12479	0.0370711	648	0.000762007	0.00767284	0.0829883	0.0486902	489	0.0883038	0.352943	GDSC
ENSG00000144749_at_rna	LRIG1	Expression	-0.14772	0.0385861	648	0.00012902	0.002049	-0.0624026	0.0480967	489	0.19448	0.511628	GDSC
ENSG00000144959_at_rna	NCEH1	Expression	0.172978	0.0411305	648	2.60419e-05	0.000599165	0.11827	0.0535634	489	0.0272418	0.18948	GDSC
ENSG00000145012_at_rna	LPP	Expression	0.17207	0.0396778	648	1.44647e-05	0.000382385	0.0832827	0.0528647	489	0.115166	0.402407	GDSC
ENSG00000145087_at_rna	STXBP5L	Expression	-0.174094	0.0377811	648	4.06618e-06	0.000144365	-0.133606	0.0461558	489	0.00379552	0.0612277	GDSC
ENSG00000145332_at_rna	KLHL8	Expression	-0.166781	0.041479	648	5.79844e-05	0.00111695	0.131483	0.0532413	489	0.0135279	0.129283	GDSC
ENSG00000145362_at_rna	ANK2	Expression	-0.13792	0.0406961	648	0.000701418	0.00721349	-0.0918196	0.0519132	489	0.0769416	0.328379	GDSC
ENSG00000145431_at_rna	PDGFC	Expression	0.196778	0.0448752	648	1.15988e-05	0.000325501	-0.0276593	0.0590013	489	0.639219	0.859159	GDSC
ENSG00000145495_at_rna	MARCH6	Expression	-0.133334	0.038284	648	0.00049626	0.00559487	-0.0262341	0.0473985	489	0.579935	0.825155	GDSC
ENSG00000145604_at_rna	SKP2	Expression	-0.13089	0.0379024	648	0.00055366	0.00603621	0.013041	0.0468382	489	0.780684	0.922463	GDSC
ENSG00000145623_at_rna	OSMR	Expression	0.138328	0.0400987	648	0.000561236	0.00611091	0.0708389	0.059197	489	0.231437	0.555539	GDSC
ENSG00000145626_at_rna	UGT3A1	Expression	-0.128945	0.0364992	648	0.00041117	0.0048597	0.0344535	0.0454922	489	0.44884	0.738765	GDSC
ENSG00000145715_at_rna	RASA1	Expression	0.131734	0.0389383	648	0.000716588	0.00733751	0.0301001	0.0503582	489	0.550027	0.809238	GDSC
ENSG00000145740_at_rna	SLC30A5	Expression	0.158582	0.0361319	648	1.13884e-05	0.000321736	0.163885	0.0458611	489	0.000352233	0.014931	GDSC
ENSG00000145743_at_rna	FBXL17	Expression	0.124033	0.0360875	648	0.000588158	0.00633453	0.136752	0.0459427	489	0.00291485	0.0523711	GDSC
ENSG00000145817_at_rna	YIPF5	Expression	0.159776	0.0419241	648	0.00013836	0.00215275	-0.0941008	0.0516256	489	0.0683407	0.308361	GDSC
ENSG00000145919_at_rna	BOD1	Expression	0.15865	0.0479614	648	0.000940122	0.00905545	-0.189358	0.0592355	489	0.00139013	0.0334087	GDSC
ENSG00000145990_at_rna	GFOD1	Expression	-0.141464	0.0387336	648	0.000259968	0.00346063	-0.0672604	0.0483661	489	0.164331	0.47522	GDSC
ENSG00000145996_at_rna	CDKAL1	Expression	-0.164334	0.0362235	648	5.71496e-06	0.000191522	0.0108021	0.0488587	489	0.825024	0.941321	GDSC
ENSG00000146038_at_rna	DCDC2	Expression	-0.173126	0.046834	648	0.000218516	0.00302338	-0.0537747	0.0597071	489	0.367778	0.679679	GDSC
ENSG00000146054_at_rna	TRIM7	Expression	0.167923	0.0388297	648	1.52815e-05	0.000399593	0.119014	0.0511182	489	0.0199008	0.160221	GDSC
ENSG00000146147_at_rna	MLIP	Expression	-0.150563	0.0366286	648	3.94748e-05	0.00081399	-0.0490795	0.0473277	489	0.299729	0.621743	GDSC
ENSG00000146242_at_rna	TPBG	Expression	0.158029	0.0448714	648	0.000428609	0.00500965	0.0588406	0.0570663	489	0.302498	0.623611	GDSC
ENSG00000146360_at_rna	GPR6	Expression	-0.163235	0.0365797	648	8.10231e-06	0.000247113	-0.0192972	0.0471929	489	0.682613	0.881055	GDSC
ENSG00000146376_at_rna	ARHGAP18	Expression	0.152876	0.0391748	648	9.52384e-05	0.00161274	0.101638	0.0491232	489	0.0385419	0.229945	GDSC
ENSG00000146414_at_rna	SHPRH	Expression	-0.144458	0.0410019	648	0.000426365	0.00499038	-0.0845516	0.0528754	489	0.109804	0.393064	GDSC
ENSG00000146535_at_rna	GNA12	Expression	0.140322	0.0398429	648	0.000428499	0.00500965	0.0462358	0.0526204	489	0.379582	0.689781	GDSC
ENSG00000146670_at_rna	CDCA5	Expression	-0.126228	0.0382259	648	0.00095946	0.00918336	0.021507	0.0475415	489	0.650992	0.866432	GDSC
ENSG00000146938_at_rna	NLGN4X	Expression	-0.127577	0.0386839	648	0.00097396	0.00925454	-0.112395	0.0477681	489	0.0186259	0.154382	GDSC
ENSG00000146963_at_rna	LUC7L2	Expression	-0.160554	0.0386897	648	3.32768e-05	0.000714965	0.0320133	0.051154	489	0.531432	0.797087	GDSC
ENSG00000147065_at_rna	MSN	Expression	0.173626	0.0438307	648	7.45428e-05	0.00135187	-0.00244768	0.0503853	489	0.961255	0.987261	GDSC
ENSG00000147117_at_rna	ZNF157	Expression	-0.145651	0.0365315	648	6.6919e-05	0.0012499	-0.117815	0.0485428	489	0.0152226	0.138	GDSC
ENSG00000147118_at_rna	ZNF182	Expression	-0.161013	0.0395789	648	4.73905e-05	0.000948241	-0.034471	0.0502025	489	0.49231	0.768846	GDSC
ENSG00000147168_at_rna	IL2RG	Expression	-0.179547	0.050736	648	0.000401886	0.0047835	-0.0824667	0.0743106	489	0.267104	0.590604	GDSC
ENSG00000147274_at_rna	RBMX	Expression	-0.164605	0.0408857	648	5.67389e-05	0.00110122	-0.0468315	0.050537	489	0.354094	0.668373	GDSC
ENSG00000147454_at_rna	SLC25A37	Expression	0.119715	0.0365361	648	0.00105059	0.00979506	0.0371596	0.047677	489	0.435742	0.729089	GDSC
ENSG00000148123_at_rna	LPPR1	Expression	-0.159911	0.0366529	648	1.28378e-05	0.000349793	-0.0536796	0.0454583	489	0.237661	0.562511	GDSC
ENSG00000148219_at_rna	ASTN2	Expression	-0.135654	0.0379744	648	0.000353916	0.00432234	0.0434834	0.0496894	489	0.381517	0.691545	GDSC
ENSG00000148248_at_rna	SURF4	Expression	0.16729	0.0378338	648	9.79252e-06	0.00028624	0.117717	0.0496649	489	0.0177768	0.150938	GDSC
ENSG00000148344_at_rna	PTGES	Expression	0.140905	0.0412697	648	0.000639573	0.00672089	0.0762642	0.0536085	489	0.154848	0.460925	GDSC
ENSG00000148484_at_rna	RSU1	Expression	0.169011	0.0379725	648	8.55217e-06	0.0002562	0.0824304	0.0470618	489	0.0798534	0.335306	GDSC
ENSG00000148541_at_rna	FAM13C	Expression	-0.154582	0.0420263	648	0.000234855	0.00318962	-0.118163	0.0510381	489	0.0206022	0.163098	GDSC
ENSG00000148672_at_rna	GLUD1	Expression	0.128671	0.036913	648	0.000490686	0.00554685	0.148194	0.0473203	489	0.0017378	0.0378791	GDSC
ENSG00000148680_at_rna	HTR7	Expression	0.117912	0.0357898	648	0.000985746	0.00933497	0.0564699	0.0486782	489	0.246023	0.570065	GDSC
ENSG00000148719_at_rna	DNAJB12	Expression	0.174884	0.0378883	648	3.91613e-06	0.000140378	0.125966	0.0477762	489	0.00837455	0.0973052	GDSC
ENSG00000148798_at_rna	INA	Expression	-0.17899	0.0424455	648	2.47643e-05	0.000578497	-0.148705	0.0533644	489	0.00532654	0.0739014	GDSC
ENSG00000148834_at_rna	GSTO1	Expression	0.170183	0.0377536	648	6.55223e-06	0.000214582	0.168543	0.0462574	489	0.000268876	0.0124964	GDSC
ENSG00000148841_at_rna	ITPRIP	Expression	0.168018	0.0383527	648	1.18205e-05	0.000329529	0.129014	0.0480719	489	0.00727982	0.0888959	GDSC
ENSG00000148908_at_rna	RGS10	Expression	0.153042	0.0369534	648	3.4508e-05	0.000734863	0.00624827	0.0479692	489	0.896364	0.965311	GDSC
ENSG00000148926_at_rna	ADM	Expression	0.148667	0.0425047	648	0.000469333	0.0053525	0.0751045	0.0534081	489	0.159654	0.468515	GDSC
ENSG00000148950_at_rna	IMMP1L	Expression	-0.139002	0.0378229	648	0.000237777	0.00322116	-0.069829	0.0466362	489	0.134312	0.430548	GDSC
ENSG00000149294_at_rna	NCAM1	Expression	-0.143323	0.0403722	648	0.000385173	0.00463031	-0.0395508	0.051861	489	0.445683	0.737021	GDSC
ENSG00000149295_at_rna	DRD2	Expression	-0.130007	0.0362071	648	0.000329862	0.00411714	-0.0744441	0.0456526	489	0.102962	0.380579	GDSC
ENSG00000149380_at_rna	P4HA3	Expression	0.143155	0.0364534	648	8.59847e-05	0.00151696	0.0684758	0.0456775	489	0.133844	0.4297	GDSC
ENSG00000149503_at_rna	INCENP	Expression	-0.143457	0.0371976	648	0.000114966	0.00188071	-0.0440989	0.0464549	489	0.342477	0.659731	GDSC
ENSG00000149532_at_rna	CPSF7	Expression	-0.132016	0.0385624	648	0.00061834	0.00657976	-0.0163798	0.0491697	489	0.739038	0.904681	GDSC
ENSG00000149809_at_rna	TM7SF2	Expression	-0.153414	0.0389293	648	8.11976e-05	0.00145072	-0.0821672	0.0509108	489	0.10654	0.386694	GDSC
ENSG00000149926_at_rna	FAM57B	Expression	-0.168859	0.0392903	648	1.72559e-05	0.000437484	-0.113724	0.0482731	489	0.0184811	0.153893	GDSC
ENSG00000149929_at_rna	HIRIP3	Expression	-0.145833	0.039097	648	0.000191456	0.00274117	-0.0621171	0.0501891	489	0.215842	0.537723	GDSC
ENSG00000149948_at_rna	HMGA2	Expression	0.142422	0.0377226	648	0.00015967	0.0023993	-0.00867488	0.0502496	489	0.862938	0.952991	GDSC
ENSG00000150401_at_rna	DCUN1D2	Expression	-0.164581	0.0374451	648	1.10645e-05	0.000314817	-0.0560977	0.0491076	489	0.253312	0.577985	GDSC
ENSG00000150457_at_rna	LATS2	Expression	0.180535	0.040182	648	7.02506e-06	0.000226173	0.0831312	0.0523136	489	0.11204	0.396777	GDSC
ENSG00000150459_at_rna	SAP18	Expression	-0.126768	0.0371482	648	0.000643694	0.00673805	0.00946743	0.0479522	489	0.843487	0.94739	GDSC
ENSG00000150510_at_rna	FAM124A	Expression	-0.139535	0.0380131	648	0.000241885	0.00326371	-0.111117	0.0470639	489	0.0182269	0.152996	GDSC
ENSG00000150628_at_rna	SPATA4	Expression	0.150283	0.0374985	648	6.13087e-05	0.00115923	-0.019356	0.0468281	489	0.679356	0.87978	GDSC
ENSG00000150977_at_rna	RILPL2	Expression	0.180068	0.0431948	648	3.06288e-05	0.000674393	0.140322	0.0495661	489	0.00464018	0.0687289	GDSC
ENSG00000151012_at_rna	SLC7A11	Expression	0.146071	0.0364877	648	6.2466e-05	0.00117847	0.265639	0.0471302	489	1.73763e-08	4.18794e-05	GDSC
ENSG00000151062_at_rna	CACNA2D4	Expression	0.13267	0.0378116	648	0.000450292	0.00518051	0.107339	0.0468629	489	0.0219936	0.168661	GDSC
ENSG00000151116_at_rna	UEVLD	Expression	0.147798	0.0415473	648	0.000374645	0.0045426	0.133942	0.0558272	489	0.0164302	0.143847	GDSC
ENSG00000151304_at_rna	SRFBP1	Expression	0.162031	0.0357182	648	5.72317e-06	0.000191522	0.0636583	0.0458013	489	0.164565	0.475734	GDSC
ENSG00000151348_at_rna	EXT2	Expression	0.167286	0.0442978	648	0.000159108	0.002396	-0.0132269	0.0549211	489	0.809684	0.93486	GDSC
ENSG00000151490_at_rna	PTPRO	Expression	-0.135685	0.0368535	648	0.000231641	0.00315888	-0.0795549	0.0470462	489	0.0908379	0.356484	GDSC
ENSG00000151883_at_rna	PARP8	Expression	0.151214	0.0395787	648	0.000133128	0.00209453	0.0543424	0.0504795	489	0.281693	0.605332	GDSC
ENSG00000151914_at_rna	DST	Expression	0.140363	0.0413373	648	0.000684903	0.0070912	-0.0175743	0.0534904	489	0.742495	0.906219	GDSC
ENSG00000152092_at_rna	ASTN1	Expression	-0.12762	0.0366611	648	0.0004994	0.00561526	-0.112851	0.0462628	489	0.0147143	0.135887	GDSC
ENSG00000152192_at_rna	POU4F1	Expression	-0.165377	0.0376892	648	1.1444e-05	0.000322229	-0.137256	0.0462611	489	0.00300734	0.0532391	GDSC
ENSG00000152217_at_rna	SETBP1	Expression	-0.164061	0.0366871	648	7.75309e-06	0.000239933	-0.133379	0.0484619	489	0.00591895	0.0784744	GDSC
ENSG00000152382_at_rna	TADA1	Expression	-0.135062	0.039666	648	0.000661689	0.00689317	0.0582339	0.0527622	489	0.269721	0.593436	GDSC
ENSG00000152443_at_rna	ZNF776	Expression	-0.176596	0.0389604	648	5.823e-06	0.000194092	-0.0517604	0.0473435	489	0.274265	0.597356	GDSC
ENSG00000152454_at_rna	ZNF256	Expression	-0.143437	0.037535	648	0.000132684	0.00209254	-0.139275	0.0471007	489	0.00310675	0.0543151	GDSC
ENSG00000152465_at_rna	NMT2	Expression	0.155857	0.0397402	648	8.78543e-05	0.00153073	0.00144627	0.050851	489	0.97731	0.993117	GDSC
ENSG00000152700_at_rna	SAR1B	Expression	0.143987	0.0368725	648	9.42264e-05	0.00160204	0.0801685	0.046566	489	0.0851401	0.345024	GDSC
ENSG00000152795_at_rna	HNRPDL	Expression	-0.136813	0.0406884	648	0.000772539	0.00776036	0.0366377	0.0500165	489	0.463857	0.749383	GDSC
ENSG00000152969_at_rna	JAKMIP1	Expression	-0.132554	0.0395259	648	0.000797711	0.00796578	-0.101902	0.0520271	489	0.0501565	0.264875	GDSC
ENSG00000153029_at_rna	MR1	Expression	0.162016	0.0423625	648	0.000131029	0.00207117	0.0998917	0.0535441	489	0.062098	0.293869	GDSC
ENSG00000153253_at_rna	SCN3A	Expression	-0.16945	0.0366376	648	3.7455e-06	0.000135853	-0.154863	0.0471798	489	0.00102924	0.0278273	GDSC
ENSG00000153786_at_rna	ZDHHC7	Expression	0.159401	0.0400315	648	6.83657e-05	0.00127129	0.0671652	0.0518091	489	0.194839	0.511694	GDSC
ENSG00000153975_at_rna	ZUFSP	Expression	-0.133204	0.0388199	648	0.000600633	0.0064401	-0.0429684	0.0492612	489	0.383069	0.692611	GDSC
ENSG00000154027_at_rna	AK5	Expression	0.135531	0.0391994	648	0.000545238	0.00599869	-0.0132009	0.0501245	489	0.792272	0.927263	GDSC
ENSG00000154229_at_rna	PRKCA	Expression	0.133413	0.0382496	648	0.000486732	0.00550954	0.00105673	0.0491265	489	0.982838	0.993879	GDSC
ENSG00000154277_at_rna	UCHL1	Expression	-0.158481	0.0445912	648	0.000379292	0.00458248	-0.13919	0.0531359	489	0.00880562	0.100182	GDSC
ENSG00000154639_at_rna	CXADR	Expression	-0.149819	0.0428735	648	0.00047504	0.00539894	-0.0855062	0.0553114	489	0.122128	0.413296	GDSC
ENSG00000154723_at_rna	ATP5J	Expression	-0.158759	0.037278	648	2.05545e-05	0.00050097	-0.0365144	0.0474553	489	0.441627	0.734204	GDSC
ENSG00000154727_at_rna	GABPA	Expression	-0.143453	0.0389362	648	0.000229314	0.00313948	0.019235	0.0533749	489	0.718566	0.896944	GDSC
ENSG00000154975_at_rna	CA10	Expression	-0.155913	0.0356685	648	1.2359e-05	0.000337294	-0.125158	0.0461305	489	0.00666495	0.0845175	GDSC
ENSG00000155052_at_rna	CNTNAP5	Expression	-0.127535	0.0361673	648	0.00042151	0.00494725	-0.107344	0.0454074	489	0.0180778	0.152185	GDSC
ENSG00000155085_at_rna	AKD1	Expression	-0.133365	0.0374667	648	0.000371492	0.00451086	-0.075975	0.0465347	489	0.102542	0.3798	GDSC
ENSG00000155363_at_rna	MOV10	Expression	0.126126	0.0382952	648	0.000989406	0.00936438	0.0392113	0.0500238	489	0.433127	0.726804	GDSC
ENSG00000155622_at_rna	XAGE2B	Expression	-0.14937	0.0389686	648	0.000126542	0.00201916	-0.0868799	0.0455999	489	0.0567457	0.282132	GDSC
ENSG00000155849_at_rna	ELMO1	Expression	-0.180158	0.0500328	648	0.000317233	0.00400483	-0.00509128	0.0788484	489	0.948516	0.982466	GDSC
ENSG00000155961_at_rna	RAB39B	Expression	-0.139762	0.0414953	648	0.000756757	0.00764737	-0.192389	0.0540921	489	0.000375558	0.0153787	GDSC
ENSG00000155974_at_rna	GRIP1	Expression	-0.130284	0.0375194	648	0.00051572	0.00573562	-0.12273	0.0463288	489	0.0080705	0.0948606	GDSC
ENSG00000155980_at_rna	KIF5A	Expression	-0.142301	0.0401542	648	0.000394299	0.00472655	-0.0559125	0.0456974	489	0.221126	0.54371	GDSC
ENSG00000156026_at_rna	MCU	Expression	0.166168	0.0413138	648	5.76831e-05	0.00111316	0.126532	0.051619	489	0.0142353	0.133634	GDSC
ENSG00000156110_at_rna	ADK	Expression	0.140848	0.0403298	648	0.000478706	0.00542598	0.098818	0.0511268	489	0.0532605	0.273201	GDSC
ENSG00000156136_at_rna	DCK	Expression	-0.165059	0.045013	648	0.000245496	0.00330714	0.00341796	0.058929	489	0.953748	0.984862	GDSC
ENSG00000156162_at_rna	DPY19L4	Expression	0.148033	0.038705	648	0.000130965	0.00207117	-0.0214167	0.0500018	489	0.668419	0.875104	GDSC
ENSG00000156299_at_rna	TIAM1	Expression	-0.152075	0.0387355	648	8.63755e-05	0.00151942	-0.0821404	0.0491699	489	0.0948118	0.364035	GDSC
ENSG00000156304_at_rna	SCAF4	Expression	-0.166409	0.040375	648	3.76285e-05	0.000786421	-0.0230053	0.0545569	489	0.673262	0.877491	GDSC
ENSG00000156515_at_rna	HK1	Expression	0.157446	0.0397907	648	7.59417e-05	0.00137168	0.0895148	0.0503756	489	0.0755769	0.326067	GDSC
ENSG00000156564_at_rna	LRFN2	Expression	-0.121349	0.0370994	648	0.00107203	0.00995555	0.00187604	0.0456512	489	0.96722	0.989688	GDSC
ENSG00000157087_at_rna	ATP2B2	Expression	-0.131747	0.0365769	648	0.000315865	0.00399354	-0.0454946	0.0464983	489	0.32787	0.647564	GDSC
ENSG00000157212_at_rna	PAXIP1	Expression	-0.136378	0.0380129	648	0.000333636	0.00414367	0.0352804	0.0492038	489	0.473358	0.755729	GDSC
ENSG00000157216_at_rna	SSBP3	Expression	-0.150308	0.0373059	648	5.59971e-05	0.00108933	-0.0940863	0.0486125	489	0.0529369	0.272286	GDSC
ENSG00000157404_at_rna	KIT	Expression	-0.154277	0.036267	648	2.10051e-05	0.000508282	-0.136516	0.045482	489	0.00268621	0.0499397	GDSC
ENSG00000157542_at_rna	KCNJ6	Expression	-0.140073	0.0365556	648	0.000127221	0.00202808	-0.128158	0.0453926	489	0.00475276	0.0693651	GDSC
ENSG00000157617_at_rna	C2CD2	Expression	0.139982	0.0374422	648	0.00018504	0.00267658	0.0914209	0.0504834	489	0.0701546	0.312451	GDSC
ENSG00000157734_at_rna	SNX22	Expression	-0.139904	0.0386063	648	0.000290243	0.00373682	-0.10429	0.0517896	489	0.0440377	0.245696	GDSC
ENSG00000157741_at_rna	UBN2	Expression	-0.142565	0.0379124	648	0.000169653	0.00251438	0.0120476	0.049473	489	0.807604	0.934057	GDSC
ENSG00000157837_at_rna	SPPL3	Expression	-0.132315	0.0373791	648	0.000400421	0.00478294	-0.0714533	0.0467779	489	0.126636	0.42	GDSC
ENSG00000157890_at_rna	MEGF11	Expression	-0.130223	0.0362162	648	0.000323499	0.00405661	-0.0535664	0.046274	489	0.247031	0.571146	GDSC
ENSG00000157916_at_rna	RER1	Expression	0.162518	0.0386905	648	2.66369e-05	0.000606286	0.0340449	0.0496139	489	0.492588	0.768846	GDSC
ENSG00000158014_at_rna	SLC30A2	Expression	-0.118429	0.0355427	648	0.000862159	0.00848376	-0.0554106	0.0466929	489	0.235345	0.559541	GDSC
ENSG00000158019_at_rna	BRE	Expression	0.138344	0.0366078	648	0.000157406	0.00237674	-0.0124683	0.0474981	489	0.792934	0.927263	GDSC
ENSG00000158023_at_rna	WDR66	Expression	0.167407	0.0423686	648	7.77631e-05	0.00140123	0.0306109	0.0513277	489	0.550921	0.809668	GDSC
ENSG00000158164_at_rna	TMSB15A	Expression	-0.164914	0.0406793	648	5.03506e-05	0.000995561	-0.121632	0.051207	489	0.0175349	0.149712	GDSC
ENSG00000158411_at_rna	MITD1	Expression	0.136747	0.0380349	648	0.00032403	0.00406025	0.0615624	0.0504993	489	0.222816	0.545694	GDSC
ENSG00000158445_at_rna	KCNB1	Expression	-0.137167	0.037828	648	0.000287769	0.0037181	-0.169934	0.046486	489	0.000256594	0.0121944	GDSC
ENSG00000158457_at_rna	TSPAN33	Expression	-0.14819	0.0391512	648	0.000153667	0.00233491	-0.0641101	0.0506901	489	0.205962	0.526391	GDSC
ENSG00000158747_at_rna	NBL1	Expression	0.197215	0.0454104	648	1.40588e-05	0.000373411	0.04695	0.0552757	489	0.395671	0.701518	GDSC
ENSG00000159055_at_rna	MIS18A	Expression	-0.127361	0.0383466	648	0.000895974	0.00875014	0.0580666	0.0499562	489	0.245093	0.569654	GDSC
ENSG00000159086_at_rna	GCFC1	Expression	-0.186226	0.0413225	648	6.58569e-06	0.00021526	-0.0151262	0.0522208	489	0.772077	0.918341	GDSC
ENSG00000159128_at_rna	IFNGR2	Expression	0.12308	0.0371378	648	0.000919224	0.00892003	0.0912681	0.0483706	489	0.0591802	0.286513	GDSC
ENSG00000159140_at_rna	SON	Expression	-0.158286	0.0407803	648	0.000103839	0.00173743	-0.00266589	0.0503707	489	0.957791	0.986365	GDSC
ENSG00000159231_at_rna	CBR3	Expression	0.18165	0.0420531	648	1.56347e-05	0.000405393	0.0687705	0.0552736	489	0.213432	0.534865	GDSC
ENSG00000159388_at_rna	BTG2	Expression	-0.159143	0.0384358	648	3.46552e-05	0.000737067	0.0165148	0.0528367	489	0.754612	0.91095	GDSC
ENSG00000159403_at_rna	C1R	Expression	0.195033	0.0429587	648	5.6253e-06	0.000188997	0.0461415	0.052148	489	0.376255	0.686669	GDSC
ENSG00000159409_at_rna	CELF3	Expression	-0.147443	0.041644	648	0.000399275	0.00477389	-0.137078	0.0493977	489	0.00552037	0.0751688	GDSC
ENSG00000159445_at_rna	THEM4	Expression	0.186829	0.0402547	648	3.4644e-06	0.000127857	0.0818092	0.0494078	489	0.097763	0.370061	GDSC
ENSG00000159840_at_rna	ZYX	Expression	0.176894	0.0387186	648	4.90739e-06	0.000168914	0.0856459	0.0496316	489	0.0844136	0.343847	GDSC
ENSG00000160051_at_rna	IQCC	Expression	-0.130214	0.0370304	648	0.000437419	0.00508443	-0.0684599	0.0467075	489	0.142725	0.443397	GDSC
ENSG00000160097_at_rna	FNDC5	Expression	-0.142346	0.039846	648	0.000353717	0.00432234	-0.143981	0.0496581	489	0.00373826	0.0609262	GDSC
ENSG00000160111_at_rna	CPAMD8	Expression	-0.128117	0.0375509	648	0.000645325	0.00674353	-0.151688	0.0487017	489	0.00184169	0.0392675	GDSC
ENSG00000160180_at_rna	TFF3	Expression	-0.14986	0.0393047	648	0.000137408	0.00214637	0.0449822	0.0486851	489	0.355516	0.669296	GDSC
ENSG00000160191_at_rna	PDE9A	Expression	-0.15412	0.0377244	648	4.39955e-05	0.000892934	-0.132746	0.0480698	489	0.00575316	0.0771778	GDSC
ENSG00000160199_at_rna	PKNOX1	Expression	-0.148567	0.0388351	648	0.000130468	0.00206812	-0.112315	0.0516241	489	0.0295827	0.198603	GDSC
ENSG00000160213_at_rna	CSTB	Expression	0.179688	0.0400301	648	7.16177e-06	0.00022877	0.121227	0.051474	489	0.018517	0.153893	GDSC
ENSG00000160218_at_rna	TRAPPC10	Expression	-0.174272	0.0408585	648	1.99663e-05	0.000490176	0.0851302	0.0470387	489	0.0703283	0.312451	GDSC
ENSG00000160299_at_rna	PCNT	Expression	-0.161818	0.0407206	648	7.07123e-05	0.001302	-0.0245755	0.0508608	489	0.62896	0.854569	GDSC
ENSG00000160633_at_rna	SAFB	Expression	-0.19232	0.043926	648	1.19621e-05	0.000330741	-0.00214864	0.0551562	489	0.968926	0.990447	GDSC
ENSG00000160716_at_rna	CHRNB2	Expression	-0.136602	0.0384786	648	0.000385111	0.00463031	-0.0323297	0.0468053	489	0.489738	0.767633	GDSC
ENSG00000160886_at_rna	LY6K	Expression	0.18732	0.0427332	648	1.16805e-05	0.000326705	-0.00987873	0.052225	489	0.84997	0.950226	GDSC
ENSG00000161013_at_rna	MGAT4B	Expression	0.18019	0.0438693	648	4.00077e-05	0.000822389	0.0488276	0.0565863	489	0.388199	0.696735	GDSC
ENSG00000161217_at_rna	PCYT1A	Expression	0.131619	0.0379259	648	0.000519637	0.00576971	0.0779038	0.0483338	489	0.107008	0.387399	GDSC
ENSG00000161267_at_rna	BDH1	Expression	-0.136208	0.0408745	648	0.000861192	0.00848376	-0.0407791	0.05244	489	0.436785	0.730053	GDSC
ENSG00000161653_at_rna	NAGS	Expression	0.162718	0.0371303	648	1.174e-05	0.000327827	0.0907659	0.0473078	489	0.0550317	0.277478	GDSC
ENSG00000162086_at_rna	ZNF75A	Expression	-0.155942	0.0387714	648	5.76842e-05	0.00111316	-0.143285	0.0487982	489	0.00332187	0.0564952	GDSC
ENSG00000162139_at_rna	NEU3	Expression	-0.129673	0.0390815	648	0.000906617	0.00881996	-0.0328056	0.0544689	489	0.546987	0.80758	GDSC
ENSG00000162174_at_rna	ASRGL1	Expression	-0.165695	0.0394016	648	2.60754e-05	0.000599165	-0.112248	0.0490563	489	0.022129	0.169003	GDSC
ENSG00000162302_at_rna	RPS6KA4	Expression	0.134379	0.0386617	648	0.000509423	0.00569008	0.0620918	0.052171	489	0.233984	0.557951	GDSC
ENSG00000162368_at_rna	CMPK1	Expression	0.129356	0.0391946	648	0.000965619	0.0092064	0.142145	0.04913	489	0.00381278	0.0613793	GDSC
ENSG00000162384_at_rna	C1orf123	Expression	0.136006	0.038559	648	0.000419964	0.00493422	-0.0501288	0.0475439	489	0.291714	0.614278	GDSC
ENSG00000162496_at_rna	DHRS3	Expression	0.156148	0.0413927	648	0.000161718	0.00241804	0.0358689	0.0531181	489	0.499506	0.774079	GDSC
ENSG00000162521_at_rna	RBBP4	Expression	-0.176087	0.0393229	648	7.53546e-06	0.000235794	-0.0131049	0.0504887	489	0.795202	0.927919	GDSC
ENSG00000162542_at_rna	TMCO4	Expression	0.142206	0.0384021	648	0.000213004	0.0029622	0.101008	0.0470222	489	0.031707	0.206377	GDSC
ENSG00000162627_at_rna	SNX7	Expression	0.230165	0.0502994	648	4.74155e-06	0.000164211	0.06448	0.0714802	489	0.367021	0.679106	GDSC
ENSG00000162669_at_rna	HFM1	Expression	-0.16297	0.0382152	648	2.00306e-05	0.000491042	-0.100164	0.0469227	489	0.032789	0.210336	GDSC
ENSG00000162733_at_rna	DDR2	Expression	0.241409	0.0541043	648	8.12319e-06	0.000247303	0.0929698	0.0612152	489	0.128828	0.422143	GDSC
ENSG00000162755_at_rna	KLHDC9	Expression	-0.137091	0.0395982	648	0.00053606	0.00592088	-0.086966	0.0504811	489	0.084935	0.344609	GDSC
ENSG00000162769_at_rna	FLVCR1	Expression	-0.140274	0.0400782	648	0.00046527	0.00532377	0.0632506	0.0495672	489	0.201935	0.520527	GDSC
ENSG00000162976_at_rna	PQLC3	Expression	0.163512	0.0378828	648	1.58698e-05	0.00041052	0.00954128	0.0476155	489	0.841182	0.946407	GDSC
ENSG00000163026_at_rna	C2orf44	Expression	-0.153411	0.0422041	648	0.000277994	0.0036318	-0.0677761	0.0532874	489	0.203409	0.522649	GDSC
ENSG00000163257_at_rna	DCAF16	Expression	-0.164209	0.0390632	648	2.6262e-05	0.000600391	-0.0756864	0.0482157	489	0.116474	0.405328	GDSC
ENSG00000163297_at_rna	ANTXR2	Expression	0.127007	0.0380354	648	0.000840235	0.00829221	0.100087	0.0499473	489	0.0450848	0.248306	GDSC
ENSG00000163331_at_rna	DAPL1	Expression	-0.154958	0.035663	648	1.39225e-05	0.000371545	-0.128946	0.0453441	489	0.00445908	0.0675918	GDSC
ENSG00000163359_at_rna	COL6A3	Expression	0.171337	0.0430527	648	6.89996e-05	0.00128166	0.000308035	0.0541154	489	0.995458	0.997985	GDSC
ENSG00000163430_at_rna	FSTL1	Expression	0.175901	0.0461512	648	0.000138182	0.00215197	-0.188551	0.0550337	489	0.000612315	0.0203354	GDSC
ENSG00000163449_at_rna	TMEM169	Expression	-0.187767	0.0429246	648	1.21792e-05	0.000335096	-0.0979861	0.0518442	489	0.0587564	0.286023	GDSC
ENSG00000163453_at_rna	IGFBP7	Expression	0.142093	0.0411309	648	0.000550991	0.00601879	-0.0640883	0.0509392	489	0.208344	0.529681	GDSC
ENSG00000163466_at_rna	ARPC2	Expression	0.178411	0.0403788	648	9.94202e-06	0.000290108	0.0791668	0.0482429	489	0.100796	0.376142	GDSC
ENSG00000163499_at_rna	CRYBA2	Expression	-0.141478	0.0374066	648	0.000155479	0.00235504	-0.105382	0.0458934	489	0.0216625	0.167416	GDSC
ENSG00000163513_at_rna	TGFBR2	Expression	0.141849	0.0396513	648	0.000346999	0.004275	0.0684593	0.0491965	489	0.164059	0.474894	GDSC
ENSG00000163618_at_rna	CADPS	Expression	-0.151523	0.036997	648	4.21159e-05	0.00085892	-0.133144	0.0476467	489	0.00519949	0.0726889	GDSC
ENSG00000163659_at_rna	TIPARP	Expression	0.129415	0.0391717	648	0.000953894	0.00917239	0.0749053	0.0489657	489	0.126079	0.419163	GDSC
ENSG00000163681_at_rna	SLMAP	Expression	0.14952	0.0389844	648	0.000125376	0.0020061	0.0926888	0.0486556	489	0.0567805	0.282132	GDSC
ENSG00000163754_at_rna	GYG1	Expression	0.138964	0.0378249	648	0.000238901	0.00323379	0.0987054	0.0462104	489	0.0326794	0.209792	GDSC
ENSG00000163755_at_rna	HPS3	Expression	0.128207	0.037107	648	0.000550151	0.00601741	0.0136319	0.046846	489	0.771057	0.918254	GDSC
ENSG00000163762_at_rna	TM4SF18	Expression	0.146037	0.03922	648	0.000196446	0.00279459	-0.0245429	0.051238	489	0.63194	0.855862	GDSC
ENSG00000163781_at_rna	TOPBP1	Expression	-0.152724	0.0402896	648	0.000150255	0.0022934	-0.0600504	0.0502062	489	0.231667	0.55581	GDSC
ENSG00000163814_at_rna	CDCP1	Expression	0.167123	0.0464185	648	0.000317771	0.00400514	0.086447	0.0579379	489	0.135683	0.432873	GDSC
ENSG00000163840_at_rna	DTX3L	Expression	0.137728	0.0397499	648	0.000530517	0.00587119	0.0134224	0.0472062	489	0.776154	0.920592	GDSC
ENSG00000163872_at_rna	YEATS2	Expression	-0.138296	0.0380578	648	0.000279236	0.00364238	-0.160772	0.0483353	489	0.000880431	0.0249567	GDSC
ENSG00000163873_at_rna	GRIK3	Expression	-0.137436	0.0371867	648	0.000219165	0.00302738	-0.0370813	0.0469553	489	0.429694	0.724266	GDSC
ENSG00000163879_at_rna	DNALI1	Expression	-0.135858	0.0371742	648	0.000257557	0.00343667	-0.114777	0.048738	489	0.018524	0.153893	GDSC
ENSG00000163918_at_rna	RFC4	Expression	-0.150237	0.0382734	648	8.6597e-05	0.00151942	-0.0518329	0.0470104	489	0.270208	0.593888	GDSC
ENSG00000164045_at_rna	CDC25A	Expression	-0.155606	0.0417159	648	0.000191375	0.00274117	0.0171506	0.0519431	489	0.741264	0.9058	GDSC
ENSG00000164054_at_rna	SHISA5	Expression	0.144288	0.0380281	648	0.000148085	0.00227262	0.0490755	0.0468386	489	0.294749	0.616963	GDSC
ENSG00000164062_at_rna	APEH	Expression	0.127309	0.0380931	648	0.000831597	0.00823245	0.055405	0.0483338	489	0.251671	0.575947	GDSC
ENSG00000164076_at_rna	CAMKV	Expression	-0.188967	0.0404541	648	2.9952e-06	0.000113521	-0.099697	0.0496687	489	0.0447241	0.247309	GDSC
ENSG00000164080_at_rna	RAD54L2	Expression	-0.150043	0.0435881	648	0.000576815	0.00624827	-0.0398001	0.0539749	489	0.46089	0.74723	GDSC
ENSG00000164104_at_rna	HMGB2	Expression	-0.138736	0.0404254	648	0.000599388	0.00643084	0.0488039	0.053338	489	0.360195	0.673559	GDSC
ENSG00000164125_at_rna	FAM198B	Expression	0.134143	0.0386946	648	0.000526868	0.00584231	0.0618131	0.0484091	489	0.201641	0.520246	GDSC
ENSG00000164171_at_rna	ITGA2	Expression	0.192	0.0455917	648	2.53907e-05	0.000589862	0.0466473	0.057674	489	0.418625	0.717236	GDSC
ENSG00000164220_at_rna	F2RL2	Expression	0.162235	0.036349	648	8.07206e-06	0.000246636	0.175009	0.0476603	489	0.000240661	0.0117687	GDSC
ENSG00000164306_at_rna	CCDC111	Expression	0.122299	0.0367832	648	0.000884637	0.00865478	0.111457	0.0461201	489	0.0156637	0.140305	GDSC
ENSG00000164329_at_rna	PAPD4	Expression	0.171611	0.043279	648	7.33245e-05	0.00133651	0.0825529	0.0553603	489	0.135911	0.432873	GDSC
ENSG00000164332_at_rna	UBLCP1	Expression	0.161091	0.0358792	648	7.1283e-06	0.000228566	0.0382367	0.0465373	489	0.411285	0.711744	GDSC
ENSG00000164398_at_rna	ACSL6	Expression	-0.15769	0.0365076	648	1.56475e-05	0.000405393	-0.0696981	0.0464733	489	0.133681	0.429504	GDSC
ENSG00000164465_at_rna	DCBLD1	Expression	0.167148	0.0401588	648	3.15214e-05	0.000692508	0.0634443	0.0512157	489	0.215431	0.537242	GDSC
ENSG00000164520_at_rna	RAET1E	Expression	0.155196	0.0374946	648	3.48568e-05	0.000740422	0.0851629	0.046135	489	0.0648995	0.30105	GDSC
ENSG00000164542_at_rna	KIAA0895	Expression	-0.154711	0.0415389	648	0.000195709	0.00279258	-0.0893408	0.053501	489	0.0949411	0.364366	GDSC
ENSG00000164574_at_rna	GALNT10	Expression	0.162871	0.0404023	648	5.5488e-05	0.00108192	0.0328355	0.0497135	489	0.508937	0.781407	GDSC
ENSG00000164647_at_rna	STEAP1	Expression	0.165265	0.0398338	648	3.34137e-05	0.000716991	0.111112	0.0523006	489	0.0336286	0.213449	GDSC
ENSG00000164692_at_rna	COL1A2	Expression	0.187178	0.0449966	648	3.18511e-05	0.000698088	0.0405197	0.0537498	489	0.450935	0.739175	GDSC
ENSG00000164741_at_rna	DLC1	Expression	0.168546	0.0422455	648	6.61632e-05	0.00123852	0.0181593	0.0504251	489	0.718755	0.896952	GDSC
ENSG00000164841_at_rna	TMEM74	Expression	-0.158918	0.0378307	648	2.66007e-05	0.000606281	-0.109002	0.0470034	489	0.0203936	0.162599	GDSC
ENSG00000164961_at_rna	KIAA0196	Expression	0.158692	0.0358371	648	9.50502e-06	0.000279289	0.0537189	0.0460196	489	0.243087	0.568207	GDSC
ENSG00000165215_at_rna	CLDN3	Expression	-0.221756	0.0489902	648	5.99583e-06	0.000199066	-0.0339194	0.0579023	489	0.558007	0.813892	GDSC
ENSG00000165349_at_rna	SLC7A3	Expression	-0.162274	0.0381442	648	2.09767e-05	0.000508282	-0.0962798	0.0462004	489	0.0371637	0.225211	GDSC
ENSG00000165424_at_rna	ZCCHC24	Expression	0.196276	0.0421078	648	3.1426e-06	0.000118229	0.0596449	0.056376	489	0.290063	0.612395	GDSC
ENSG00000165434_at_rna	PGM2L1	Expression	-0.142884	0.0381721	648	0.000181729	0.00264227	-0.152479	0.0474086	489	0.00129873	0.0319401	GDSC
ENSG00000165494_at_rna	PCF11	Expression	-0.157859	0.0433655	648	0.000272428	0.00357776	0.0344681	0.0534198	489	0.518778	0.788211	GDSC
ENSG00000165521_at_rna	EML5	Expression	-0.217699	0.0470859	648	3.77427e-06	0.000136603	-0.11266	0.0539313	489	0.0367119	0.224377	GDSC
ENSG00000165566_at_rna	FAM123A	Expression	-0.13996	0.0418927	648	0.00083504	0.00825544	0.00554536	0.0479915	489	0.90801	0.968578	GDSC
ENSG00000165591_at_rna	FAAH2	Expression	-0.134868	0.0395251	648	0.00064437	0.00673805	0.025977	0.0521336	489	0.618289	0.847506	GDSC
ENSG00000165716_at_rna	FAM69B	Expression	-0.165309	0.0399746	648	3.54419e-05	0.000751904	-0.145489	0.0488081	489	0.00287465	0.0518698	GDSC
ENSG00000165821_at_rna	SALL2	Expression	-0.161708	0.0421646	648	0.000125485	0.0020061	-0.133489	0.0505342	489	0.0082523	0.0963862	GDSC
ENSG00000165886_at_rna	UBTD1	Expression	0.148221	0.0409604	648	0.000296155	0.00379421	-0.0422322	0.0524127	489	0.42038	0.717994	GDSC
ENSG00000165905_at_rna	GYLTL1B	Expression	-0.161132	0.0410739	648	8.74579e-05	0.00153015	-0.0249046	0.0516272	489	0.629528	0.854659	GDSC
ENSG00000165912_at_rna	PACSIN3	Expression	0.188428	0.0438694	648	1.74531e-05	0.000439349	0.102614	0.0538401	489	0.0566637	0.281998	GDSC
ENSG00000165943_at_rna	MOAP1	Expression	-0.16982	0.0380811	648	8.21758e-06	0.000248189	-0.119686	0.0491018	489	0.0147891	0.136292	GDSC
ENSG00000165995_at_rna	CACNB2	Expression	-0.139867	0.0372527	648	0.000173647	0.00255561	-0.0688123	0.0496086	489	0.16541	0.476765	GDSC
ENSG00000165996_at_rna	PTPLA	Expression	0.151113	0.0367914	648	4.00321e-05	0.000822389	0.00458553	0.0509724	489	0.928318	0.975622	GDSC
ENSG00000166073_at_rna	GPR176	Expression	0.140095	0.040903	648	0.000614653	0.00655804	-0.0673013	0.0529847	489	0.204013	0.523482	GDSC
ENSG00000166130_at_rna	IKBIP	Expression	0.202279	0.0438506	648	3.97065e-06	0.000141583	0.031481	0.0541231	489	0.560799	0.815665	GDSC
ENSG00000166147_at_rna	FBN1	Expression	0.160048	0.0436663	648	0.000247081	0.00332318	-0.023048	0.0545833	489	0.67284	0.87724	GDSC
ENSG00000166165_at_rna	CKB	Expression	-0.153337	0.0407056	648	0.000165246	0.00245857	-0.111448	0.0507084	489	0.0279612	0.192466	GDSC
ENSG00000166189_at_rna	HPS6	Expression	0.127567	0.0374996	648	0.000669358	0.00696876	0.104411	0.0459636	489	0.0231102	0.173036	GDSC
ENSG00000166206_at_rna	GABRB3	Expression	-0.155935	0.0408972	648	0.000137378	0.00214637	-0.116531	0.0512319	489	0.0229316	0.172637	GDSC
ENSG00000166289_at_rna	PLEKHF1	Expression	0.167626	0.0388045	648	1.56196e-05	0.000405393	0.0685074	0.0499451	489	0.170172	0.48203	GDSC
ENSG00000166313_at_rna	APBB1	Expression	-0.140243	0.0403611	648	0.000511437	0.00570495	-0.103052	0.0485175	489	0.0336683	0.213541	GDSC
ENSG00000166321_at_rna	NUDT13	Expression	0.137095	0.036993	648	0.000210591	0.00293949	0.124984	0.0470472	489	0.00789407	0.0932639	GDSC
ENSG00000166401_at_rna	SERPINB8	Expression	0.148514	0.0365962	648	4.9458e-05	0.000981855	0.144088	0.0460764	489	0.00176507	0.0383744	GDSC
ENSG00000166426_at_rna	CRABP1	Expression	-0.137208	0.0409465	648	0.000805487	0.00802917	-0.0905531	0.0530393	489	0.0877691	0.351709	GDSC
ENSG00000166483_at_rna	WEE1	Expression	-0.155927	0.0378656	648	3.82334e-05	0.000795123	-0.0955306	0.0507534	489	0.059802	0.287359	GDSC
ENSG00000166501_at_rna	PRKCB	Expression	-0.178614	0.0489101	648	0.000260332	0.00346275	-0.0759908	0.0637598	489	0.233329	0.557333	GDSC
ENSG00000166579_at_rna	NDEL1	Expression	0.130577	0.0384787	648	0.000690096	0.00713183	0.0171034	0.0481095	489	0.722207	0.897667	GDSC
ENSG00000166689_at_rna	PLEKHA7	Expression	-0.14161	0.0390018	648	0.000282491	0.00366781	-0.11012	0.0508774	489	0.0304318	0.201576	GDSC
ENSG00000166704_at_rna	ZNF606	Expression	-0.128864	0.0392763	648	0.00103452	0.00969589	-0.147668	0.0480219	489	0.00210493	0.0425296	GDSC
ENSG00000166741_at_rna	NNMT	Expression	0.165595	0.0434321	648	0.000137441	0.00214637	-0.00575192	0.0522439	489	0.912332	0.970465	GDSC
ENSG00000166750_at_rna	SLFN5	Expression	0.149823	0.0388527	648	0.000115172	0.00188227	0.00765094	0.0506981	489	0.880045	0.958629	GDSC
ENSG00000166770_at_rna	AC004696.2	Expression	-0.133909	0.0396249	648	0.000726407	0.00740725	-0.189532	0.0511588	489	0.000211571	0.0107513	GDSC
ENSG00000166794_at_rna	PPIB	Expression	0.125264	0.0364878	648	0.000596826	0.00640743	0.113262	0.0466446	489	0.0151741	0.137806	GDSC
ENSG00000166862_at_rna	CACNG2	Expression	-0.138638	0.0357786	648	0.000106672	0.0017743	-0.079255	0.0468881	489	0.0909702	0.35679	GDSC
ENSG00000166881_at_rna	TMEM194A	Expression	-0.161731	0.0400152	648	5.30529e-05	0.00104288	-0.0338943	0.0503917	489	0.501191	0.775102	GDSC
ENSG00000166959_at_rna	MS4A8B	Expression	-0.134825	0.0360257	648	0.000182215	0.00264706	-0.0780702	0.0455408	489	0.0864755	0.348609	GDSC
ENSG00000166974_at_rna	MAPRE2	Expression	-0.152748	0.0409033	648	0.000188181	0.00270346	-0.030107	0.0521883	489	0.564013	0.817238	GDSC
ENSG00000167004_at_rna	PDIA3	Expression	0.123558	0.0377767	648	0.00107266	0.00995555	0.0922707	0.0463891	489	0.0466943	0.253539	GDSC
ENSG00000167088_at_rna	SNRPD1	Expression	-0.14555	0.0389478	648	0.000186178	0.00268471	0.0599839	0.0485884	489	0.217006	0.539007	GDSC
ENSG00000167157_at_rna	PRRX2	Expression	0.127589	0.0388759	648	0.00103089	0.00967557	-0.0166269	0.0509808	489	0.744319	0.906802	GDSC
ENSG00000167183_at_rna	PRR15L	Expression	-0.161439	0.0456588	648	0.000406606	0.00482248	0.133742	0.0536501	489	0.0126722	0.123795	GDSC
ENSG00000167210_at_rna	LOXHD1	Expression	-0.132457	0.0405009	648	0.00107371	0.00995555	-0.0018383	0.0499689	489	0.970653	0.990645	GDSC
ENSG00000167395_at_rna	ZNF646	Expression	-0.168595	0.0401019	648	2.62041e-05	0.000600391	-0.0411691	0.0469861	489	0.380923	0.690952	GDSC
ENSG00000167460_at_rna	TPM4	Expression	0.148684	0.0374024	648	7.03055e-05	0.00130019	0.0784301	0.0485425	489	0.106159	0.386266	GDSC
ENSG00000167554_at_rna	ZNF610	Expression	-0.151605	0.0378995	648	6.32943e-05	0.00119276	-0.273265	0.0476354	489	9.65957e-09	3.25933e-05	GDSC
ENSG00000167685_at_rna	ZNF444	Expression	-0.129608	0.0386884	648	0.00080793	0.00804401	0.0143125	0.0487202	489	0.768934	0.917641	GDSC
ENSG00000167695_at_rna	FAM57A	Expression	0.187077	0.0420607	648	8.67608e-06	0.000258992	0.0805201	0.0567033	489	0.1556	0.462252	GDSC
ENSG00000167772_at_rna	ANGPTL4	Expression	0.123156	0.0369928	648	0.000870994	0.00855573	0.0664574	0.0488651	489	0.173824	0.485996	GDSC
ENSG00000167778_at_rna	SPRYD3	Expression	0.161722	0.0369552	648	1.20785e-05	0.000332868	0.10207	0.048164	489	0.0340724	0.214892	GDSC
ENSG00000167996_at_rna	FTH1	Expression	0.196829	0.0425958	648	3.82182e-06	0.000138027	0.110243	0.0521844	489	0.0346378	0.217159	GDSC
ENSG00000168060_at_rna	NAALADL1	Expression	-0.144707	0.036107	648	6.13039e-05	0.00115923	0.0858148	0.0463302	489	0.0639909	0.298415	GDSC
ENSG00000168135_at_rna	KCNJ4	Expression	-0.127584	0.0362603	648	0.000433889	0.00505385	-0.0365548	0.0468764	489	0.435501	0.728903	GDSC
ENSG00000168159_at_rna	RNF187	Expression	-0.122381	0.036835	648	0.000892466	0.00872093	0.0453938	0.0485252	489	0.349547	0.665116	GDSC
ENSG00000168256_at_rna	NKIRAS2	Expression	-0.131521	0.0381559	648	0.000566951	0.0061612	-0.143855	0.0464247	489	0.00194393	0.0403396	GDSC
ENSG00000168310_at_rna	IRF2	Expression	0.140475	0.0429405	648	0.00107018	0.00994475	0.154389	0.0538252	489	0.00412623	0.0646588	GDSC
ENSG00000168374_at_rna	ARF4	Expression	0.172893	0.0407761	648	2.2347e-05	0.000533104	-0.0334553	0.0540458	489	0.535905	0.800182	GDSC
ENSG00000168394_at_rna	TAP1	Expression	0.143645	0.0422465	648	0.000673437	0.00700259	0.0551771	0.0491866	489	0.261951	0.586046	GDSC
ENSG00000168675_at_rna	LDLRAD4	Expression	-0.149968	0.0439087	648	0.000636749	0.00670375	-0.120414	0.0571611	489	0.0351538	0.219018	GDSC
ENSG00000168903_at_rna	BTNL3	Expression	-0.128492	0.0386336	648	0.000881251	0.00863636	-0.0201619	0.0468557	489	0.666979	0.874662	GDSC
ENSG00000168993_at_rna	CPLX1	Expression	-0.17801	0.0393559	648	6.09469e-06	0.000201951	-0.000979122	0.050616	489	0.984567	0.994539	GDSC
ENSG00000169116_at_rna	PARM1	Expression	-0.14569	0.0377543	648	0.000113895	0.00187129	-0.0646042	0.0471811	489	0.170911	0.482302	GDSC
ENSG00000169136_at_rna	ATF5	Expression	-0.161872	0.0409098	648	7.59605e-05	0.00137168	0.105945	0.0502433	489	0.0349753	0.218382	GDSC
ENSG00000169223_at_rna	LMAN2	Expression	0.127127	0.0367425	648	0.000540294	0.00595984	0.0492112	0.0463609	489	0.288471	0.611173	GDSC
ENSG00000169429_at_rna	IL8	Expression	0.150844	0.0384014	648	8.56211e-05	0.0015169	0.0880001	0.0489575	489	0.0722594	0.317058	GDSC
ENSG00000169641_at_rna	LUZP1	Expression	0.134948	0.039391	648	0.000612858	0.00654621	0.0302825	0.0502779	489	0.546973	0.80758	GDSC
ENSG00000169692_at_rna	AGPAT2	Expression	0.13921	0.0413982	648	0.000771812	0.00775767	0.190273	0.0527323	489	0.000308228	0.0136145	GDSC
ENSG00000169715_at_rna	MT1E	Expression	0.142682	0.0385023	648	0.000210711	0.00293949	0.110299	0.0476669	489	0.0206704	0.163102	GDSC
ENSG00000169762_at_rna	TAPT1	Expression	-0.185489	0.0407438	648	5.29967e-06	0.000178769	-0.03438	0.0527212	489	0.51433	0.785639	GDSC
ENSG00000169814_at_rna	BTD	Expression	0.171565	0.0404719	648	2.24411e-05	0.00053384	0.128228	0.0493637	489	0.00938763	0.102827	GDSC
ENSG00000169857_at_rna	AVEN	Expression	0.131288	0.0369517	648	0.000380905	0.00459538	0.110722	0.0462881	489	0.0167557	0.145743	GDSC
ENSG00000169862_at_rna	CTNND2	Expression	-0.156929	0.0380212	648	3.66854e-05	0.000772455	-0.0568389	0.0465522	489	0.222096	0.544779	GDSC
ENSG00000169871_at_rna	TRIM56	Expression	0.166067	0.0426654	648	9.92894e-05	0.00166961	0.0812606	0.0494858	489	0.100569	0.375876	GDSC
ENSG00000170049_at_rna	KCNAB3	Expression	-0.170105	0.0405503	648	2.7296e-05	0.000618088	0.0166123	0.0497302	489	0.738343	0.904355	GDSC
ENSG00000170091_at_rna	NSG2	Expression	-0.176701	0.0403565	648	1.19505e-05	0.000330741	-0.189417	0.0576695	489	0.00102157	0.0277279	GDSC
ENSG00000170153_at_rna	RNF150	Expression	-0.167121	0.0468565	648	0.000361567	0.00439985	-0.198453	0.0565226	489	0.000446345	0.0168841	GDSC
ENSG00000170266_at_rna	GLB1	Expression	0.16928	0.0379992	648	8.39609e-06	0.000251972	0.0124154	0.047896	489	0.795469	0.928039	GDSC
ENSG00000170382_at_rna	LRRN2	Expression	-0.140134	0.0385592	648	0.000278791	0.00363938	-0.0891662	0.0479591	489	0.0629969	0.295658	GDSC
ENSG00000170425_at_rna	ADORA2B	Expression	0.172256	0.0433129	648	6.97842e-05	0.0012925	0.0267861	0.0548579	489	0.625351	0.852581	GDSC
ENSG00000170485_at_rna	NPAS2	Expression	0.149422	0.0399584	648	0.000184433	0.00267008	0.105414	0.0502796	489	0.0360322	0.222216	GDSC
ENSG00000170632_at_rna	ARMC10	Expression	0.134183	0.0370633	648	0.000294182	0.00377601	0.0538621	0.0486989	489	0.268717	0.592056	GDSC
ENSG00000170881_at_rna	RNF139	Expression	0.121619	0.0367307	648	0.000929304	0.0089896	0.0311685	0.0479442	489	0.515628	0.785927	GDSC
ENSG00000170909_at_rna	OSCAR	Expression	0.143247	0.0366953	648	9.47409e-05	0.0016082	0.0836768	0.0459	489	0.0682997	0.308361	GDSC
ENSG00000170955_at_rna	PRKCDBP	Expression	0.17065	0.0384259	648	8.95388e-06	0.00026555	-0.0150932	0.051505	489	0.769489	0.917724	GDSC
ENSG00000170961_at_rna	HAS2	Expression	0.130196	0.0381294	648	0.000638778	0.00671672	0.0106798	0.0491487	489	0.827977	0.942946	GDSC
ENSG00000171017_at_rna	LRRC8E	Expression	0.187115	0.0442958	648	2.39772e-05	0.000564497	0.0508346	0.0594152	489	0.392228	0.699429	GDSC
ENSG00000171055_at_rna	FEZ2	Expression	0.140608	0.0390783	648	0.000320523	0.00403128	0.00173816	0.0506163	489	0.972606	0.991231	GDSC
ENSG00000171067_at_rna	C11orf24	Expression	0.168366	0.0384733	648	1.20779e-05	0.000332868	0.114882	0.0496257	489	0.0206144	0.163098	GDSC
ENSG00000171105_at_rna	INSR	Expression	-0.152638	0.0382869	648	6.70046e-05	0.00125011	0.012615	0.050077	489	0.801109	0.930673	GDSC
ENSG00000171130_at_rna	ATP6V0E2	Expression	-0.151346	0.0385566	648	8.66272e-05	0.00151942	-0.0542377	0.0494094	489	0.272326	0.595132	GDSC
ENSG00000171132_at_rna	PRKCE	Expression	0.138072	0.037284	648	0.000212848	0.0029622	-0.0298507	0.0472951	489	0.527937	0.795156	GDSC
ENSG00000171150_at_rna	SOCS5	Expression	0.139017	0.0397962	648	0.000477229	0.00541652	0.0230163	0.0506732	489	0.649678	0.865912	GDSC
ENSG00000171174_at_rna	RBKS	Expression	0.141766	0.0387558	648	0.000254253	0.00339527	0.0734876	0.0530278	489	0.165798	0.477335	GDSC
ENSG00000171303_at_rna	KCNK3	Expression	-0.179127	0.0400418	648	7.69506e-06	0.000239014	-0.0768811	0.0534119	489	0.150038	0.454133	GDSC
ENSG00000171435_at_rna	KSR2	Expression	-0.154811	0.0372876	648	3.29866e-05	0.000711448	-0.084896	0.0458342	489	0.063991	0.298415	GDSC
ENSG00000171533_at_rna	MAP6	Expression	-0.15478	0.0418948	648	0.000220318	0.00304082	-0.295878	0.0498388	489	2.90816e-09	1.22659e-05	GDSC
ENSG00000171574_at_rna	ZNF584	Expression	0.121152	0.0366819	648	0.000957298	0.00918336	0.111101	0.0467799	489	0.0175503	0.149753	GDSC
ENSG00000171587_at_rna	DSCAM	Expression	-0.127682	0.0368378	648	0.000528149	0.00585267	-0.0478048	0.0461208	489	0.299964	0.621743	GDSC
ENSG00000171621_at_rna	SPSB1	Expression	0.134952	0.0366159	648	0.000228148	0.00312841	0.0534458	0.05061	489	0.290954	0.613355	GDSC
ENSG00000171791_at_rna	BCL2	Expression	-0.177792	0.0458114	648	0.000104044	0.00173743	0.0633847	0.0562038	489	0.259419	0.583458	GDSC
ENSG00000171867_at_rna	PRNP	Expression	0.173065	0.0407461	648	2.16254e-05	0.000518824	0.0369711	0.0537811	489	0.491808	0.768626	GDSC
ENSG00000172273_at_rna	HINFP	Expression	-0.160698	0.0395879	648	4.92261e-05	0.000979066	-0.0597504	0.0514214	489	0.245246	0.569654	GDSC
ENSG00000172466_at_rna	ZNF24	Expression	-0.137644	0.039407	648	0.000477817	0.00541954	0.0689439	0.0513805	489	0.179651	0.493685	GDSC
ENSG00000172554_at_rna	SNTG2	Expression	-0.131668	0.0363993	648	0.000297673	0.00380633	0.0085529	0.0461025	489	0.852822	0.950752	GDSC
ENSG00000172578_at_rna	KLHL6	Expression	-0.199578	0.0583376	648	0.000623701	0.0066201	-0.110829	0.0835439	489	0.184644	0.500261	GDSC
ENSG00000172766_at_rna	NAA16	Expression	-0.12695	0.0388279	648	0.00107717	0.00997037	0.0318797	0.0509024	489	0.531124	0.797087	GDSC
ENSG00000172819_at_rna	RARG	Expression	0.128174	0.037783	648	0.000692906	0.00714774	0.0792666	0.0512731	489	0.122112	0.413296	GDSC
ENSG00000172893_at_rna	DHCR7	Expression	-0.124457	0.0369544	648	0.000757536	0.00765066	-0.000770056	0.0479092	489	0.987176	0.995674	GDSC
ENSG00000173157_at_rna	ADAMTS20	Expression	-0.129188	0.0368914	648	0.000462047	0.00529768	-0.0473456	0.0459839	489	0.303192	0.624104	GDSC
ENSG00000173210_at_rna	ABLIM3	Expression	0.142268	0.0400058	648	0.000376279	0.00454934	0.0365928	0.053468	489	0.493731	0.769767	GDSC
ENSG00000173269_at_rna	MMRN2	Expression	0.169079	0.0366878	648	4.05437e-06	0.000144264	0.0145427	0.0484912	489	0.76425	0.915135	GDSC
ENSG00000173406_at_rna	DAB1	Expression	-0.150287	0.0389513	648	0.000114168	0.00187129	-0.0569872	0.0486568	489	0.241516	0.566863	GDSC
ENSG00000173826_at_rna	KCNH6	Expression	-0.141886	0.0361883	648	8.82686e-05	0.00153162	-0.123286	0.0460236	489	0.00738962	0.0894504	GDSC
ENSG00000173852_at_rna	DPY19L1	Expression	0.143299	0.0385578	648	0.000202029	0.00286098	0.0888019	0.0493497	489	0.0719486	0.316765	GDSC
ENSG00000174010_at_rna	KLHL15	Expression	-0.165061	0.0388396	648	2.13944e-05	0.000515483	-0.0661395	0.0496293	489	0.18264	0.497261	GDSC
ENSG00000174177_at_rna	CTU2	Expression	0.123704	0.0355574	648	0.000503304	0.0056426	0.0237882	0.0461537	489	0.606265	0.840073	GDSC
ENSG00000174197_at_rna	MGA	Expression	-0.175597	0.0393054	648	7.91428e-06	0.000242828	-0.0191124	0.0507006	489	0.706198	0.891291	GDSC
ENSG00000174307_at_rna	PHLDA3	Expression	0.151302	0.0419862	648	0.00031383	0.00397752	0.0997799	0.0517279	489	0.0537389	0.274237	GDSC
ENSG00000174365_at_rna	SNHG11	Expression	-0.119471	0.0362936	648	0.000995534	0.00941182	-0.100967	0.044719	489	0.023957	0.176343	GDSC
ENSG00000174373_at_rna	RALGAPA1	Expression	-0.136027	0.0378184	648	0.000322093	0.004048	-0.0184612	0.0480347	489	0.700734	0.887948	GDSC
ENSG00000174469_at_rna	CNTNAP2	Expression	-0.152784	0.0376824	648	5.02398e-05	0.000995153	0.00266332	0.0473325	489	0.955128	0.985361	GDSC
ENSG00000174579_at_rna	MSL2	Expression	-0.201829	0.0446775	648	6.25862e-06	0.000206571	-0.0252769	0.0545828	489	0.643298	0.861652	GDSC
ENSG00000174652_at_rna	ZNF266	Expression	-0.15282	0.0396549	648	0.000116322	0.00189189	-0.165792	0.0495666	489	0.000823335	0.0240142	GDSC
ENSG00000174669_at_rna	SLC29A2	Expression	-0.161406	0.0406149	648	7.06601e-05	0.001302	0.0585102	0.0536535	489	0.275484	0.598467	GDSC
ENSG00000174705_at_rna	SH3PXD2B	Expression	0.179596	0.0434458	648	3.56832e-05	0.000756072	-0.00936889	0.0507361	489	0.853496	0.950752	GDSC
ENSG00000175029_at_rna	CTBP2	Expression	0.167993	0.0495178	648	0.000692373	0.00714661	0.0798648	0.0628208	489	0.203618	0.522938	GDSC
ENSG00000175087_at_rna	PDIK1L	Expression	-0.192102	0.0420588	648	4.9366e-06	0.000169229	-0.042289	0.0533245	489	0.427748	0.722937	GDSC
ENSG00000175130_at_rna	MARCKSL1	Expression	-0.147049	0.0376726	648	9.48748e-05	0.0016082	-0.0322571	0.0471529	489	0.493915	0.769767	GDSC
ENSG00000175206_at_rna	NPPA	Expression	-0.159031	0.0364974	648	1.31662e-05	0.000355868	-0.126547	0.0460841	489	0.00603259	0.0793264	GDSC
ENSG00000175216_at_rna	CKAP5	Expression	-0.141295	0.0361574	648	9.31558e-05	0.00158898	-0.148202	0.0468299	489	0.00155248	0.0357324	GDSC
ENSG00000175229_at_rna	GAL3ST3	Expression	-0.165021	0.0395109	648	2.95908e-05	0.000658416	-0.11847	0.0469573	489	0.0116384	0.117435	GDSC
ENSG00000175309_at_rna	AGXT2L2	Expression	0.126276	0.0379077	648	0.00086486	0.00850538	0.0130055	0.0510891	489	0.799059	0.93003	GDSC
ENSG00000175329_at_rna	ISX	Expression	-0.141668	0.0381899	648	0.000207616	0.00291439	0.0490367	0.0462158	489	0.288673	0.611373	GDSC
ENSG00000175463_at_rna	TBC1D10C	Expression	-0.206203	0.056917	648	0.000291346	0.00374634	-0.145736	0.0706386	489	0.0391007	0.231105	GDSC
ENSG00000175550_at_rna	DRAP1	Expression	0.177997	0.0386343	648	4.08068e-06	0.000144365	-0.0222549	0.0492276	489	0.65121	0.866584	GDSC
ENSG00000175573_at_rna	C11orf68	Expression	0.145371	0.0369439	648	8.32275e-05	0.00148071	0.0191218	0.0481018	489	0.690978	0.885504	GDSC
ENSG00000175581_at_rna	MRPL48	Expression	-0.13993	0.0384417	648	0.00027258	0.00357776	-0.0662726	0.0486737	489	0.173335	0.485527	GDSC
ENSG00000175602_at_rna	CCDC85B	Expression	0.135244	0.0366779	648	0.00022661	0.00310984	0.058961	0.0468586	489	0.208293	0.52967	GDSC
ENSG00000175711_at_rna	B3GNTL1	Expression	0.173796	0.0375091	648	3.59645e-06	0.00013101	0.132052	0.0468017	489	0.00477955	0.0695221	GDSC
ENSG00000176102_at_rna	CSTF3	Expression	-0.131327	0.0361113	648	0.000276119	0.0036157	-0.0628829	0.0456427	489	0.168289	0.479816	GDSC
ENSG00000176105_at_rna	YES1	Expression	0.185363	0.045624	648	4.84789e-05	0.000966483	0.117237	0.0587546	489	0.0460034	0.251661	GDSC
ENSG00000176371_at_rna	ZSCAN2	Expression	-0.153982	0.0432823	648	0.000374241	0.00454097	0.0288914	0.052445	489	0.581709	0.826279	GDSC
ENSG00000176697_at_rna	BDNF	Expression	0.175672	0.0403378	648	1.33058e-05	0.00035792	0.00404261	0.0516846	489	0.937656	0.979092	GDSC
ENSG00000176749_at_rna	CDK5R1	Expression	-0.131771	0.0392454	648	0.000786208	0.00787422	-0.0300988	0.0489998	489	0.539041	0.802044	GDSC
ENSG00000176769_at_rna	TCERG1L	Expression	-0.132912	0.0376292	648	0.000412208	0.0048666	-0.0744221	0.0457084	489	0.103484	0.381529	GDSC
ENSG00000176783_at_rna	RUFY1	Expression	0.156546	0.0364119	648	1.71325e-05	0.000435175	-0.0568353	0.0481438	489	0.237789	0.562576	GDSC
ENSG00000176845_at_rna	METRNL	Expression	0.139618	0.0394347	648	0.000399381	0.00477389	0.0147106	0.0516632	489	0.775844	0.92047	GDSC
ENSG00000176884_at_rna	GRIN1	Expression	-0.11939	0.0364269	648	0.0010472	0.00976881	-0.0111216	0.0463827	489	0.810501	0.935269	GDSC
ENSG00000176956_at_rna	LY6H	Expression	-0.128125	0.0356266	648	0.000322743	0.00405014	-0.129536	0.045383	489	0.00431334	0.0660699	GDSC
ENSG00000177045_at_rna	SIX5	Expression	0.167604	0.0393434	648	2.04405e-05	0.000499636	0.127325	0.0486902	489	0.00892286	0.100829	GDSC
ENSG00000177084_at_rna	POLE	Expression	-0.173017	0.03878	648	8.13847e-06	0.000247322	0.0234744	0.0491854	489	0.633175	0.856741	GDSC
ENSG00000177103_at_rna	DSCAML1	Expression	-0.139949	0.036906	648	0.000149417	0.00229096	-0.0574436	0.0492874	489	0.243824	0.568407	GDSC
ENSG00000177108_at_rna	ZDHHC22	Expression	-0.154729	0.0364985	648	2.24178e-05	0.00053384	-0.162249	0.0461085	489	0.000433405	0.016656	GDSC
ENSG00000177156_at_rna	TALDO1	Expression	0.142862	0.0378412	648	0.000159803	0.0023993	0.146186	0.0466442	489	0.00172395	0.0378791	GDSC
ENSG00000177239_at_rna	MAN1B1	Expression	0.181676	0.0405895	648	7.60828e-06	0.000237193	0.0299263	0.0525628	489	0.569124	0.819744	GDSC
ENSG00000177508_at_rna	IRX3	Expression	0.141861	0.0410334	648	0.000545787	0.00600082	0.0732889	0.0514482	489	0.154297	0.460241	GDSC
ENSG00000177556_at_rna	ATOX1	Expression	0.150108	0.0400739	648	0.000179841	0.00262079	-0.0673233	0.0549255	489	0.220304	0.543172	GDSC
ENSG00000177595_at_rna	PIDD	Expression	-0.132753	0.0371251	648	0.000349104	0.00428917	0.0149467	0.0482031	489	0.756502	0.911899	GDSC
ENSG00000177614_at_rna	PGBD5	Expression	-0.128309	0.0372942	648	0.000580737	0.00628269	-0.126131	0.0473588	489	0.00773772	0.0921264	GDSC
ENSG00000177674_at_rna	AGTRAP	Expression	0.185216	0.0395999	648	2.9083e-06	0.000111228	0.0926994	0.0505944	489	0.0669206	0.305247	GDSC
ENSG00000177697_at_rna	CD151	Expression	0.21259	0.0473171	648	7.02683e-06	0.000226173	0.0834243	0.0623678	489	0.181021	0.495058	GDSC
ENSG00000177706_at_rna	FAM20C	Expression	0.175595	0.0452435	648	0.000103986	0.00173743	0.0755089	0.0509926	489	0.138665	0.437602	GDSC
ENSG00000177731_at_rna	FLII	Expression	0.192339	0.0413582	648	3.31008e-06	0.000122969	0.0214876	0.051193	489	0.674678	0.878017	GDSC
ENSG00000177733_at_rna	HNRNPA0	Expression	-0.135281	0.0393406	648	0.000584464	0.00630683	-0.011039	0.0494475	489	0.823344	0.940854	GDSC
ENSG00000177981_at_rna	ASB8	Expression	-0.133292	0.0398804	648	0.000830929	0.00823245	-0.143533	0.0505276	489	0.00450171	0.068054	GDSC
ENSG00000178149_at_rna	DALRD3	Expression	0.126205	0.0367268	648	0.000589673	0.00634168	0.0158772	0.0466671	489	0.733689	0.902717	GDSC
ENSG00000178171_at_rna	FAM123C	Expression	-0.137122	0.0382739	648	0.000340136	0.00421199	-0.122503	0.0470621	489	0.00924083	0.102298	GDSC
ENSG00000178202_at_rna	KDELC2	Expression	0.141045	0.0399552	648	0.000415428	0.00488605	0.0712698	0.0513685	489	0.165313	0.476765	GDSC
ENSG00000178235_at_rna	SLITRK1	Expression	-0.138503	0.0364624	648	0.00014556	0.00223716	-0.151781	0.0457766	489	0.000914192	0.0256202	GDSC
ENSG00000178295_at_rna	GEN1	Expression	-0.144026	0.0401594	648	0.000335335	0.00415865	0.000347502	0.0505775	489	0.994518	0.997687	GDSC
ENSG00000178338_at_rna	ZNF354B	Expression	0.149211	0.0379195	648	8.32181e-05	0.00148071	-0.0391415	0.0474626	489	0.409552	0.710202	GDSC
ENSG00000178726_at_rna	THBD	Expression	0.167977	0.0395443	648	2.15865e-05	0.000518629	0.103775	0.0516562	489	0.0445408	0.2466	GDSC
ENSG00000178966_at_rna	RMI1	Expression	-0.14813	0.0378921	648	9.25809e-05	0.00158525	-0.00157533	0.0481028	489	0.973875	0.99179	GDSC
ENSG00000179292_at_rna	TMEM151A	Expression	-0.13822	0.0366369	648	0.000161485	0.00241804	-0.107182	0.0459206	489	0.0195921	0.158608	GDSC
ENSG00000179363_at_rna	TMEM31	Expression	-0.164564	0.045942	648	0.000340983	0.00421938	-0.126448	0.0454671	489	0.00541776	0.0746117	GDSC
ENSG00000179456_at_rna	ZNF238	Expression	-0.166381	0.0371469	648	7.49887e-06	0.000235171	-0.149033	0.0482266	489	0.00199975	0.0410436	GDSC
ENSG00000179532_at_rna	DNHD1	Expression	-0.149989	0.0401249	648	0.000185458	0.00267856	-0.0348844	0.0505896	489	0.490473	0.768056	GDSC
ENSG00000179546_at_rna	HTR1D	Expression	0.126082	0.0368959	648	0.000632601	0.00668925	0.0156255	0.0471233	489	0.7402	0.905053	GDSC
ENSG00000179604_at_rna	CDC42EP4	Expression	0.159854	0.0398338	648	5.99416e-05	0.00114364	0.180384	0.0528757	489	0.00064612	0.0209528	GDSC
ENSG00000179761_at_rna	PIPOX	Expression	-0.171334	0.0364927	648	2.66587e-06	0.0001036	-0.0735321	0.0461034	489	0.110726	0.394598	GDSC
ENSG00000179774_at_rna	ATOH7	Expression	-0.127552	0.0366828	648	0.000506775	0.00567171	-0.0693527	0.0468763	489	0.139012	0.438122	GDSC
ENSG00000179820_at_rna	MYADM	Expression	0.152434	0.0389042	648	8.92134e-05	0.00153852	0.0171719	0.0496325	489	0.729356	0.900427	GDSC
ENSG00000179841_at_rna	AKAP5	Expression	-0.125678	0.0370938	648	0.000703769	0.00723325	-0.0438632	0.0474322	489	0.355093	0.669063	GDSC
ENSG00000179933_at_rna	C14orf119	Expression	0.129319	0.0371521	648	0.000499929	0.00561746	0.05963	0.0483867	489	0.217814	0.540084	GDSC
ENSG00000180035_at_rna	ZNF48	Expression	-0.156015	0.0410636	648	0.000145069	0.00223445	-0.134745	0.0522268	489	0.00987992	0.106033	GDSC
ENSG00000180096_at_rna	SEPT1	Expression	-0.183367	0.0473709	648	0.00010844	0.00179485	-0.125946	0.062545	489	0.0440422	0.245696	GDSC
ENSG00000180353_at_rna	HCLS1	Expression	-0.228118	0.0616693	648	0.000216401	0.00299903	-0.0103836	0.0719258	489	0.885212	0.96035	GDSC
ENSG00000180398_at_rna	MCFD2	Expression	0.125438	0.0381223	648	0.00100038	0.00943831	0.0218808	0.0527618	489	0.678355	0.879468	GDSC
ENSG00000180440_at_rna	SERTM1	Expression	-0.130993	0.0372788	648	0.000441647	0.00511009	-0.128509	0.0461888	489	0.00539827	0.0746117	GDSC
ENSG00000180479_at_rna	ZNF571	Expression	-0.138758	0.0369663	648	0.000174295	0.00256291	-0.167279	0.0466164	489	0.000332686	0.0143084	GDSC
ENSG00000180543_at_rna	TSPYL5	Expression	-0.157515	0.0431964	648	0.000265858	0.00352236	-0.140258	0.0494653	489	0.00457573	0.0683766	GDSC
ENSG00000180626_at_rna	ZNF594	Expression	-0.158788	0.0377963	648	2.65552e-05	0.000606063	-0.161931	0.0462747	489	0.000466415	0.0172678	GDSC
ENSG00000180787_at_rna	ZFP3	Expression	-0.154846	0.0373098	648	3.3206e-05	0.000714352	-0.111714	0.0494398	489	0.0238459	0.175791	GDSC
ENSG00000180834_at_rna	MAP6D1	Expression	-0.126412	0.0374689	648	0.000741449	0.00752424	-0.130475	0.0479594	489	0.00651758	0.0833079	GDSC
ENSG00000181035_at_rna	SLC25A42	Expression	-0.143708	0.0412753	648	0.000498236	0.0056059	-0.052156	0.0530953	489	0.325948	0.645809	GDSC
ENSG00000181350_at_rna	FAM211A	Expression	-0.135389	0.0398512	648	0.000680365	0.00704855	-0.0617676	0.0487313	489	0.204971	0.525071	GDSC
ENSG00000181396_at_rna	OGFOD3	Expression	0.1499	0.0364003	648	3.81991e-05	0.000795123	0.0491314	0.0460873	489	0.286401	0.609584	GDSC
ENSG00000181649_at_rna	PHLDA2	Expression	0.18703	0.0425456	648	1.10274e-05	0.000314702	0.169973	0.0617274	489	0.00589435	0.0782405	GDSC
ENSG00000181666_at_rna	HKR1	Expression	-0.152747	0.0366233	648	3.03568e-05	0.000669894	-0.129646	0.047016	489	0.00582486	0.0778078	GDSC
ENSG00000181896_at_rna	ZNF101	Expression	-0.164618	0.044702	648	0.000230908	0.00315344	-0.0718115	0.0595715	489	0.228023	0.551854	GDSC
ENSG00000182013_at_rna	PNMAL1	Expression	-0.157707	0.0428662	648	0.000234112	0.00318562	-0.0667362	0.0521208	489	0.200399	0.518946	GDSC
ENSG00000182050_at_rna	MGAT4C	Expression	-0.12224	0.036438	648	0.000794398	0.00794209	-0.0471259	0.0455072	489	0.300402	0.622004	GDSC
ENSG00000182054_at_rna	IDH2	Expression	-0.157536	0.0377461	648	2.99852e-05	0.00066456	-0.0455316	0.0489117	489	0.351908	0.666484	GDSC
ENSG00000182156_at_rna	ENPP7	Expression	-0.145777	0.0367418	648	7.26025e-05	0.00132811	0.0254687	0.0454107	489	0.574898	0.82351	GDSC
ENSG00000182180_at_rna	MRPS16	Expression	0.141623	0.0369076	648	0.000124431	0.00199474	0.0858955	0.0461849	489	0.0629112	0.295565	GDSC
ENSG00000182240_at_rna	BACE2	Expression	0.166352	0.0441074	648	0.00016226	0.00242398	0.0206004	0.0561425	489	0.71367	0.893601	GDSC
ENSG00000182326_at_rna	C1S	Expression	0.14982	0.0419065	648	0.000350082	0.00429417	0.0243453	0.0510937	489	0.633729	0.856741	GDSC
ENSG00000182378_at_rna	PLCXD1	Expression	-0.137528	0.039751	648	0.000540703	0.00596046	0.00899324	0.0499757	489	0.85719	0.951391	GDSC
ENSG00000182473_at_rna	EXOC7	Expression	0.158405	0.0381419	648	3.28079e-05	0.000710303	-0.102592	0.0467721	489	0.028275	0.193756	GDSC
ENSG00000182512_at_rna	GLRX5	Expression	-0.159007	0.0385202	648	3.66108e-05	0.000772455	-0.00877788	0.0483767	489	0.856016	0.951217	GDSC
ENSG00000182544_at_rna	MFSD5	Expression	0.133783	0.0367477	648	0.000272035	0.00357776	0.0787044	0.0473726	489	0.096635	0.367854	GDSC
ENSG00000182628_at_rna	SKA2	Expression	-0.13834	0.0364928	648	0.00015012	0.0022934	-0.0829429	0.0461304	489	0.0721755	0.317004	GDSC
ENSG00000182685_at_rna	BRICD5	Expression	-0.164522	0.036681	648	7.28395e-06	0.000230923	0.0218248	0.047468	489	0.645675	0.863379	GDSC
ENSG00000182872_at_rna	RBM10	Expression	-0.144821	0.03866	648	0.000179661	0.00262079	-0.0275802	0.0497567	489	0.579373	0.824863	GDSC
ENSG00000182919_at_rna	C11orf54	Expression	-0.124927	0.0377697	648	0.000941032	0.00905905	-0.0979334	0.0496234	489	0.0484351	0.25974	GDSC
ENSG00000183049_at_rna	CAMK1D	Expression	-0.170955	0.0395597	648	1.55007e-05	0.000403448	-0.132845	0.0508776	489	0.00902608	0.101048	GDSC
ENSG00000183145_at_rna	DSCR6	Expression	-0.130338	0.0388263	648	0.000788094	0.00788842	-0.0605863	0.0488663	489	0.215035	0.536664	GDSC
ENSG00000183150_at_rna	GPR19	Expression	-0.136682	0.0403741	648	0.000710797	0.00728773	-0.124911	0.0508231	489	0.013981	0.132068	GDSC
ENSG00000183160_at_rna	TMEM119	Expression	0.147281	0.0374418	648	8.36802e-05	0.00148563	0.0604523	0.0503888	489	0.230249	0.553746	GDSC
ENSG00000183161_at_rna	FANCF	Expression	-0.143162	0.0382017	648	0.000178592	0.00260791	0.00813146	0.0495969	489	0.86977	0.955039	GDSC
ENSG00000183186_at_rna	C2CD4C	Expression	-0.145554	0.0366739	648	7.22143e-05	0.00132532	-0.0830728	0.0452195	489	0.0661948	0.303471	GDSC
ENSG00000183307_at_rna	CECR6	Expression	-0.142427	0.0374183	648	0.000141032	0.00218224	-0.00845257	0.0476919	489	0.859325	0.951745	GDSC
ENSG00000183530_at_rna	PRR14L	Expression	-0.157088	0.0399058	648	8.26883e-05	0.00147423	0.0661014	0.0477513	489	0.166271	0.477629	GDSC
ENSG00000183654_at_rna	MARCH11	Expression	-0.157764	0.0452626	648	0.00049118	0.00554872	-0.198372	0.0639853	489	0.00193344	0.0402705	GDSC
ENSG00000183655_at_rna	KLHL25	Expression	-0.142457	0.0375763	648	0.000149958	0.0022934	-0.0269409	0.0470073	489	0.566563	0.818487	GDSC
ENSG00000183688_at_rna	FAM101B	Expression	0.124654	0.0379517	648	0.00102152	0.00960901	0.015488	0.0502296	489	0.75782	0.912369	GDSC
ENSG00000183770_at_rna	FOXL2	Expression	0.160874	0.0377605	648	2.04087e-05	0.000499584	0.03442	0.0487023	489	0.479726	0.760432	GDSC
ENSG00000183960_at_rna	KCNH8	Expression	-0.162909	0.0386388	648	2.48445e-05	0.000579193	-0.0185101	0.0482505	489	0.701255	0.888077	GDSC
ENSG00000184113_at_rna	CLDN5	Expression	-0.127008	0.0357697	648	0.000384197	0.00462848	-0.129525	0.0455664	489	0.00447535	0.067777	GDSC
ENSG00000184261_at_rna	KCNK12	Expression	-0.126169	0.0385179	648	0.00105444	0.00982012	-0.14453	0.0534647	489	0.00686604	0.0858052	GDSC
ENSG00000184378_at_rna	ACTRT3	Expression	0.134597	0.0393949	648	0.000634084	0.0066966	0.121968	0.0518386	489	0.0186308	0.154382	GDSC
ENSG00000184402_at_rna	SS18L1	Expression	-0.129778	0.0376908	648	0.00057483	0.00623214	-0.0894549	0.0463296	489	0.0535034	0.2737	GDSC
ENSG00000184408_at_rna	KCND2	Expression	-0.141102	0.0376172	648	0.000176137	0.00258325	-0.042006	0.0455859	489	0.356805	0.670608	GDSC
ENSG00000184486_at_rna	POU3F2	Expression	-0.143499	0.0413178	648	0.000514548	0.00573208	-0.0663435	0.0539314	489	0.218643	0.541186	GDSC
ENSG00000184500_at_rna	PROS1	Expression	0.158598	0.0407016	648	9.7552e-05	0.00164861	0.0239488	0.0510747	489	0.639143	0.859159	GDSC
ENSG00000184515_at_rna	BEX5	Expression	-0.122431	0.0365401	648	0.000806414	0.00803366	-0.0999754	0.0467413	489	0.0324429	0.20899	GDSC
ENSG00000184611_at_rna	KCNH7	Expression	-0.122096	0.0357433	648	0.000635679	0.00670375	-0.139272	0.045281	489	0.00209993	0.0424794	GDSC
ENSG00000184785_at_rna	CXorf69	Expression	0.125032	0.0371308	648	0.000758949	0.00765682	0.0258191	0.047805	489	0.589134	0.830686	GDSC
ENSG00000184786_at_rna	TCTE3	Expression	-0.135849	0.0353101	648	0.00011942	0.00193482	0.0160272	0.0455756	489	0.725092	0.899101	GDSC
ENSG00000184840_at_rna	TMED9	Expression	0.172522	0.0397134	648	1.39805e-05	0.000372505	0.0381065	0.0514236	489	0.458675	0.745288	GDSC
ENSG00000184863_at_rna	RBM33	Expression	-0.168134	0.0416183	648	5.34745e-05	0.00104994	0.102191	0.0564339	489	0.0701708	0.312451	GDSC
ENSG00000184897_at_rna	H1FX	Expression	-0.128768	0.0376672	648	0.000629479	0.00667211	0.0189091	0.0459778	489	0.680878	0.880372	GDSC
ENSG00000184905_at_rna	TCEAL2	Expression	-0.130747	0.0369732	648	0.000405845	0.00482041	-0.0928592	0.0456781	489	0.0420622	0.239925	GDSC
ENSG00000185101_at_rna	ANO9	Expression	-0.148406	0.0406515	648	0.000261528	0.00347591	0.103063	0.0531254	489	0.0523802	0.270744	GDSC
ENSG00000185201_at_rna	IFITM2	Expression	0.164858	0.0374133	648	1.05101e-05	0.000304578	0.119464	0.0462241	489	0.00975336	0.105156	GDSC
ENSG00000185272_at_rna	RBM11	Expression	-0.153779	0.0448626	648	0.000608549	0.00650827	-0.121727	0.0492856	489	0.0135175	0.129283	GDSC
ENSG00000185274_at_rna	WBSCR17	Expression	-0.134556	0.0367599	648	0.000251822	0.00338156	-0.0753308	0.0464575	489	0.104911	0.384032	GDSC
ENSG00000185340_at_rna	GAS2L1	Expression	0.121918	0.036668	648	0.000884496	0.00865478	0.116748	0.0575591	489	0.0425281	0.24085	GDSC
ENSG00000185624_at_rna	P4HB	Expression	0.127369	0.0373834	648	0.000656565	0.00685673	0.141801	0.0469117	489	0.00250518	0.048083	GDSC
ENSG00000185630_at_rna	PBX1	Expression	-0.150859	0.0422196	648	0.000352642	0.00431616	-0.0704627	0.0523409	489	0.17823	0.491725	GDSC
ENSG00000185650_at_rna	ZFP36L1	Expression	0.145059	0.0399608	648	0.000283384	0.00367658	0.102216	0.050993	489	0.0450153	0.248187	GDSC
ENSG00000185652_at_rna	NTF3	Expression	-0.139375	0.0375729	648	0.000207702	0.00291439	-0.108722	0.0474116	489	0.0218388	0.168008	GDSC
ENSG00000185681_at_rna	MORN5	Expression	-0.135083	0.0356753	648	0.000152808	0.00232394	-0.0920795	0.0467471	489	0.0488682	0.260739	GDSC
ENSG00000185774_at_rna	KCNIP4	Expression	-0.129209	0.0368604	648	0.000455979	0.00524071	-0.111196	0.0461263	489	0.0159226	0.141502	GDSC
ENSG00000185811_at_rna	IKZF1	Expression	-0.328203	0.0885012	648	0.000208523	0.00292348	-0.203059	0.102669	489	0.0479508	0.257883	GDSC
ENSG00000186017_at_rna	ZNF566	Expression	-0.136325	0.0385184	648	0.000401319	0.0047835	-0.102998	0.0488612	489	0.0350326	0.218497	GDSC
ENSG00000186088_at_rna	PION	Expression	0.154268	0.0382621	648	5.53352e-05	0.00108019	0.108192	0.0479654	489	0.0240933	0.176608	GDSC
ENSG00000186106_at_rna	ANKRD46	Expression	-0.182197	0.039785	648	4.65982e-06	0.000162042	-0.113448	0.0523244	489	0.0301455	0.200778	GDSC
ENSG00000186153_at_rna	WWOX	Expression	-0.150099	0.0384058	648	9.29751e-05	0.00158877	-0.0418013	0.0490227	489	0.39383	0.700507	GDSC
ENSG00000186231_at_rna	KLHL32	Expression	-0.154718	0.0372551	648	3.28255e-05	0.000710303	-0.0791173	0.0470447	489	0.0926178	0.359373	GDSC
ENSG00000186409_at_rna	CCDC30	Expression	-0.140919	0.0366081	648	0.000118408	0.00192026	-0.0953561	0.0457676	489	0.0372069	0.225231	GDSC
ENSG00000186487_at_rna	MYT1L	Expression	-0.169047	0.0371312	648	5.29634e-06	0.000178769	-0.142509	0.0488913	489	0.00355905	0.0590687	GDSC
ENSG00000186517_at_rna	ARHGAP30	Expression	-0.360758	0.0844646	648	1.94503e-05	0.000480305	-0.0261188	0.0941981	489	0.781568	0.922727	GDSC
ENSG00000186522_at_rna	SEPT10	Expression	0.16213	0.040858	648	7.24365e-05	0.00132651	0.186481	0.0710955	489	0.00871661	0.0995653	GDSC
ENSG00000186577_at_rna	C6orf1	Expression	0.146758	0.0401084	648	0.00025318	0.00338962	-0.0436071	0.0497594	489	0.380834	0.690952	GDSC
ENSG00000186594_at_rna	MIR22HG	Expression	0.16573	0.0421224	648	8.33742e-05	0.00148176	0.0457921	0.0573145	489	0.424312	0.72077	GDSC
ENSG00000186642_at_rna	PDE2A	Expression	-0.138194	0.037875	648	0.000263591	0.00350057	-0.0765405	0.0488974	489	0.117506	0.406989	GDSC
ENSG00000186648_at_rna	LRRC16B	Expression	-0.144509	0.0379789	648	0.000141809	0.00219024	-0.0585411	0.0451669	489	0.194939	0.511694	GDSC
ENSG00000186666_at_rna	BCDIN3D	Expression	-0.131578	0.0388727	648	0.000712168	0.00729734	-0.0662318	0.0513326	489	0.196965	0.513759	GDSC
ENSG00000186732_at_rna	MPPED1	Expression	-0.122177	0.0370172	648	0.000964939	0.00920512	0.0538115	0.0462652	489	0.244785	0.569654	GDSC
ENSG00000186842_at_rna	C21orf77	Expression	-0.133583	0.0363715	648	0.000239963	0.00324296	0.0427582	0.0465061	489	0.357881	0.671213	GDSC
ENSG00000186866_at_rna	POFUT2	Expression	0.152116	0.0398061	648	0.000132685	0.00209254	0.0491504	0.0473578	489	0.299339	0.621506	GDSC
ENSG00000186868_at_rna	MAPT	Expression	-0.174214	0.0406848	648	1.85195e-05	0.000462742	-0.130893	0.0479856	489	0.00637657	0.0818715	GDSC
ENSG00000186908_at_rna	ZDHHC17	Expression	-0.132592	0.0388583	648	0.000644401	0.00673805	-0.104331	0.0486376	489	0.0319479	0.207018	GDSC
ENSG00000187189_at_rna	TSPYL4	Expression	-0.128101	0.0388011	648	0.000961733	0.00919535	-0.132838	0.0486407	489	0.00631394	0.0814392	GDSC
ENSG00000187240_at_rna	DYNC2H1	Expression	0.17034	0.0417668	648	4.53527e-05	0.000914975	-0.026604	0.0513601	489	0.604465	0.839388	GDSC
ENSG00000187486_at_rna	KCNJ11	Expression	-0.131645	0.0380817	648	0.000546433	0.006004	-0.048731	0.0462581	489	0.29213	0.614376	GDSC
ENSG00000187605_at_rna	TET3	Expression	-0.189343	0.0409145	648	3.69634e-06	0.000134359	0.0273973	0.0514642	489	0.594479	0.833878	GDSC
ENSG00000187672_at_rna	ERC2	Expression	-0.126617	0.0378741	648	0.000828505	0.00822458	0.0183194	0.0464395	489	0.693227	0.886064	GDSC
ENSG00000187688_at_rna	TRPV2	Expression	0.170146	0.0466741	648	0.000266976	0.00352951	0.0583584	0.0581234	489	0.315358	0.636475	GDSC
ENSG00000187742_at_rna	SECISBP2	Expression	-0.155845	0.0388857	648	6.12959e-05	0.00115923	-0.0275013	0.0488273	489	0.573275	0.822915	GDSC
ENSG00000187764_at_rna	SEMA4D	Expression	-0.161456	0.0418429	648	0.000114025	0.00187129	-0.0535492	0.0582445	489	0.357894	0.671213	GDSC
ENSG00000188295_at_rna	ZNF669	Expression	-0.147816	0.0381821	648	0.000108244	0.00179337	-0.116884	0.0477793	489	0.0144317	0.134592	GDSC
ENSG00000188517_at_rna	COL25A1	Expression	-0.137184	0.0354547	648	0.000109166	0.0018051	-0.0217985	0.0460386	489	0.635869	0.858082	GDSC
ENSG00000188529_at_rna	SRSF10	Expression	-0.157634	0.0409871	648	0.000120096	0.00193988	0.0540841	0.0510165	489	0.289085	0.611496	GDSC
ENSG00000188549_at_rna	C15orf52	Expression	0.161879	0.041275	648	8.78333e-05	0.00153073	-0.0430282	0.053228	489	0.418875	0.717374	GDSC
ENSG00000188580_at_rna	NKAIN2	Expression	-0.172375	0.0366577	648	2.57287e-06	0.000100449	-0.123053	0.0450444	489	0.00629877	0.0813057	GDSC
ENSG00000188643_at_rna	S100A16	Expression	0.207134	0.0494253	648	2.77912e-05	0.000627477	0.113834	0.0591666	489	0.054359	0.2759	GDSC
ENSG00000188732_at_rna	FAM221A	Expression	-0.172821	0.0384494	648	6.96439e-06	0.000225464	-0.130213	0.0485412	489	0.00730704	0.0890731	GDSC
ENSG00000188848_at_rna	BEND4	Expression	-0.167793	0.0417746	648	5.90355e-05	0.00113168	-0.135128	0.0529739	489	0.0107463	0.111159	GDSC
ENSG00000189056_at_rna	RELN	Expression	-0.153732	0.0373997	648	3.94784e-05	0.00081399	-0.0583721	0.0484744	489	0.228518	0.552296	GDSC
ENSG00000189057_at_rna	FAM111B	Expression	-0.12342	0.0375907	648	0.00102613	0.00963625	0.0185964	0.0472876	489	0.694126	0.88607	GDSC
ENSG00000189067_at_rna	LITAF	Expression	0.149661	0.0398338	648	0.00017188	0.00253846	0.101871	0.0496936	489	0.0403662	0.234784	GDSC
ENSG00000189079_at_rna	ARID2	Expression	-0.145752	0.0401156	648	0.000279822	0.0036472	0.0372743	0.0509303	489	0.464248	0.749434	GDSC
ENSG00000189164_at_rna	ZNF527	Expression	-0.132037	0.0382933	648	0.000564655	0.00614022	-0.147672	0.0471447	489	0.00173437	0.0378791	GDSC
ENSG00000189180_at_rna	ZNF33A	Expression	-0.134418	0.0407078	648	0.000959935	0.00918336	-0.0166332	0.0538299	489	0.757325	0.91213	GDSC
ENSG00000189266_at_rna	PNRC2	Expression	-0.178635	0.0419436	648	2.05403e-05	0.00050097	0.011417	0.0515982	489	0.824885	0.941267	GDSC
ENSG00000189403_at_rna	HMGB1	Expression	-0.165101	0.0404353	648	4.44414e-05	0.0009009	0.0729164	0.052307	489	0.163315	0.473824	GDSC
ENSG00000196123_at_rna	KIAA0895L	Expression	-0.134048	0.0382879	648	0.000463408	0.00530606	0.0163603	0.0500264	489	0.743642	0.906502	GDSC
ENSG00000196132_at_rna	MYT1	Expression	-0.173385	0.0376341	648	4.08291e-06	0.000144365	-0.0793215	0.0494355	489	0.108594	0.390388	GDSC
ENSG00000196141_at_rna	SPATS2L	Expression	0.17174	0.0433165	648	7.34674e-05	0.00133668	0.0353795	0.0556762	489	0.525135	0.792872	GDSC
ENSG00000196169_at_rna	KIF19	Expression	-0.152159	0.0364637	648	3.00777e-05	0.000665736	-0.161423	0.0450164	489	0.000335941	0.0143485	GDSC
ENSG00000196172_at_rna	ZNF681	Expression	-0.143605	0.0372509	648	0.000115693	0.00188894	-0.130157	0.0480524	489	0.00675584	0.0850581	GDSC
ENSG00000196233_at_rna	LCOR	Expression	-0.136837	0.04018	648	0.000660174	0.0068859	0.0347476	0.0520497	489	0.504399	0.777853	GDSC
ENSG00000196323_at_rna	ZBTB44	Expression	-0.154962	0.03989	648	0.000102445	0.00171582	-0.0756957	0.0549062	489	0.168007	0.479493	GDSC
ENSG00000196352_at_rna	CD55	Expression	0.133797	0.0395833	648	0.000724469	0.00739195	0.00855184	0.0490351	489	0.861549	0.952565	GDSC
ENSG00000196353_at_rna	CPNE4	Expression	-0.145188	0.0376464	648	0.000114965	0.00188071	-0.153237	0.0474401	489	0.00123743	0.0310664	GDSC
ENSG00000196405_at_rna	EVL	Expression	-0.198755	0.0423506	648	2.69108e-06	0.0001041	-0.098752	0.05634	489	0.0796386	0.335134	GDSC
ENSG00000196411_at_rna	EPHB4	Expression	0.164732	0.0393121	648	2.7849e-05	0.000627943	0.102204	0.0522129	489	0.0502957	0.265086	GDSC
ENSG00000196417_at_rna	ZNF765	Expression	-0.134764	0.0381044	648	0.000405142	0.00481545	-0.0552088	0.0464699	489	0.234812	0.558825	GDSC
ENSG00000196418_at_rna	ZNF124	Expression	-0.150555	0.0420054	648	0.000338125	0.00419016	-0.0282575	0.0520868	489	0.587469	0.829527	GDSC
ENSG00000196456_at_rna	ZNF775	Expression	-0.175687	0.0397966	648	1.01181e-05	0.000294228	-0.0397638	0.054678	489	0.467081	0.751921	GDSC
ENSG00000196459_at_rna	TRAPPC2	Expression	-0.184536	0.0393469	648	2.73257e-06	0.000105463	-0.0278891	0.0502837	489	0.579143	0.824854	GDSC
ENSG00000196465_at_rna	MYL6B	Expression	-0.137628	0.0411832	648	0.000832226	0.00823245	-0.137708	0.0503011	489	0.00618755	0.0804935	GDSC
ENSG00000196482_at_rna	ESRRG	Expression	-0.150046	0.0390919	648	0.0001239	0.0019883	-0.105375	0.0525011	489	0.0447387	0.247309	GDSC
ENSG00000196591_at_rna	HDAC2	Expression	-0.176449	0.0400647	648	1.06223e-05	0.000305727	-0.0825903	0.0470396	489	0.0791288	0.334497	GDSC
ENSG00000196628_at_rna	TCF4	Expression	-0.161421	0.0463569	648	0.000497428	0.00560429	-0.117329	0.0569106	489	0.039243	0.231331	GDSC
ENSG00000196639_at_rna	HRH1	Expression	0.164713	0.0408527	648	5.5333e-05	0.00108019	0.0653135	0.0522895	489	0.211638	0.532767	GDSC
ENSG00000196705_at_rna	ZNF431	Expression	-0.145598	0.0404842	648	0.000322645	0.00405014	-0.113216	0.0481483	489	0.0187029	0.154677	GDSC
ENSG00000196754_at_rna	S100A2	Expression	0.164648	0.0463398	648	0.000380787	0.00459538	0.0253322	0.0585998	489	0.66553	0.873718	GDSC
ENSG00000196924_at_rna	FLNA	Expression	0.182853	0.0405909	648	6.64438e-06	0.000216759	0.0194917	0.0509802	489	0.70221	0.888413	GDSC
ENSG00000197013_at_rna	ZNF429	Expression	-0.146636	0.039551	648	0.00020929	0.00292694	-0.00129932	0.0456949	489	0.977315	0.993117	GDSC
ENSG00000197019_at_rna	SERTAD1	Expression	0.17095	0.0404481	648	2.37447e-05	0.000561681	0.161031	0.0499225	489	0.00125701	0.0313249	GDSC
ENSG00000197134_at_rna	ZNF257	Expression	-0.135761	0.0371058	648	0.000253443	0.00338962	-0.142124	0.0455808	489	0.00182048	0.0391253	GDSC
ENSG00000197147_at_rna	LRRC8B	Expression	-0.166642	0.0409089	648	4.63141e-05	0.000931029	0.0787433	0.050279	489	0.117319	0.406591	GDSC
ENSG00000197208_at_rna	SLC22A4	Expression	0.157505	0.0382329	648	3.79513e-05	0.000791207	0.0806726	0.0493908	489	0.102395	0.379586	GDSC
ENSG00000197226_at_rna	TBC1D9B	Expression	0.167712	0.0370143	648	5.87077e-06	0.000195299	0.0169078	0.0479618	489	0.724444	0.898945	GDSC
ENSG00000197329_at_rna	PELI1	Expression	-0.150924	0.0395129	648	0.000133656	0.00210089	-0.143144	0.0505998	489	0.00467019	0.0688128	GDSC
ENSG00000197415_at_rna	VEPH1	Expression	0.12502	0.0377247	648	0.000919716	0.00892003	-0.0122726	0.0483826	489	0.799761	0.930279	GDSC
ENSG00000197461_at_rna	PDGFA	Expression	0.175862	0.0399598	648	1.07767e-05	0.000309116	0.0688526	0.0519831	489	0.185331	0.500942	GDSC
ENSG00000197467_at_rna	COL13A1	Expression	0.133469	0.0372106	648	0.00033468	0.00415358	-0.0411454	0.0477989	489	0.389346	0.697438	GDSC
ENSG00000197808_at_rna	ZNF461	Expression	-0.135617	0.0384497	648	0.000420108	0.00493422	-0.0729572	0.0479568	489	0.128182	0.421117	GDSC
ENSG00000197872_at_rna	FAM49A	Expression	-0.14708	0.040269	648	0.000259763	0.00346063	-0.0463361	0.0497402	489	0.351563	0.666136	GDSC
ENSG00000197948_at_rna	FCHSD1	Expression	0.136763	0.0373816	648	0.000253629	0.00338962	-0.0621514	0.0480861	489	0.196183	0.512902	GDSC
ENSG00000197977_at_rna	ELOVL2	Expression	-0.136617	0.0388563	648	0.000438195	0.00508644	-0.0804621	0.052793	489	0.127482	0.420364	GDSC
ENSG00000198056_at_rna	PRIM1	Expression	-0.135257	0.0395689	648	0.000630207	0.00667236	0.0274577	0.0485387	489	0.571607	0.821639	GDSC
ENSG00000198113_at_rna	TOR4A	Expression	0.182318	0.0408797	648	8.2007e-06	0.000248189	0.146535	0.0522838	489	0.00506786	0.0716143	GDSC
ENSG00000198121_at_rna	LPAR1	Expression	0.144993	0.0405485	648	0.000349166	0.00428917	0.00871964	0.0518083	489	0.866343	0.954328	GDSC
ENSG00000198168_at_rna	SVIP	Expression	-0.141895	0.0401335	648	0.000406877	0.00482248	0.019368	0.0478296	489	0.685524	0.882839	GDSC
ENSG00000198346_at_rna	ZNF813	Expression	-0.126083	0.0373995	648	0.000748252	0.00758143	-0.097799	0.0483125	489	0.0429393	0.242079	GDSC
ENSG00000198431_at_rna	TXNRD1	Expression	0.1484	0.0404873	648	0.000247002	0.00332318	0.141262	0.0514278	489	0.00601778	0.0793172	GDSC
ENSG00000198467_at_rna	TPM2	Expression	0.168668	0.0391962	648	1.68365e-05	0.000428949	0.0687764	0.0511859	489	0.179058	0.492872	GDSC
ENSG00000198478_at_rna	SH3BGRL2	Expression	-0.148646	0.0453388	648	0.0010434	0.00973986	0.069907	0.0521181	489	0.179817	0.493685	GDSC
ENSG00000198482_at_rna	ZNF808	Expression	-0.124473	0.0377183	648	0.000966612	0.00921067	-0.0684945	0.04913	489	0.163273	0.473783	GDSC
ENSG00000198513_at_rna	ATL1	Expression	-0.136436	0.0392862	648	0.000514912	0.00573234	-0.0577385	0.0504688	489	0.252605	0.5772	GDSC
ENSG00000198589_at_rna	LRBA	Expression	-0.139783	0.0401146	648	0.000492905	0.00556448	0.0364495	0.0493887	489	0.460507	0.746967	GDSC
ENSG00000198818_at_rna	SFT2D1	Expression	0.150805	0.0389998	648	0.000110263	0.00181966	0.126307	0.0473176	489	0.00760022	0.0910677	GDSC
ENSG00000198832_at_rna	RP3-412A9.11	Expression	0.181717	0.0391582	648	3.47436e-06	0.000127944	0.0664586	0.052066	489	0.201804	0.520355	GDSC
ENSG00000198853_at_rna	RUSC2	Expression	0.146203	0.0408836	648	0.000348776	0.00428917	0.0202702	0.0525091	489	0.699473	0.887346	GDSC
ENSG00000198892_at_rna	SHISA4	Expression	0.165871	0.045502	648	0.000267026	0.00352951	-0.0118907	0.0542268	489	0.826434	0.942079	GDSC
ENSG00000198911_at_rna	SREBF2	Expression	-0.137463	0.0395678	648	0.000512543	0.00571352	0.0183694	0.0512374	489	0.719958	0.8975	GDSC
ENSG00000198944_at_rna	SOWAHA	Expression	-0.152944	0.0381054	648	5.97752e-05	0.00114305	-0.0526475	0.049135	489	0.283951	0.607074	GDSC
ENSG00000198951_at_rna	NAGA	Expression	0.158454	0.0375429	648	2.43654e-05	0.000571553	0.0900196	0.0485956	489	0.0639649	0.298415	GDSC
ENSG00000198954_at_rna	KIAA1279	Expression	0.182257	0.0428135	648	2.07197e-05	0.00050317	0.067072	0.0542328	489	0.216183	0.537777	GDSC
ENSG00000203877_at_rna	RIPPLY2	Expression	-0.154804	0.0416137	648	0.000199204	0.00282333	-0.103084	0.0500702	489	0.0395142	0.232118	GDSC
ENSG00000203880_at_rna	PCMTD2	Expression	-0.122745	0.0374855	648	0.00105865	0.00984845	-0.0540874	0.0491765	489	0.271392	0.594603	GDSC
ENSG00000204178_at_rna	TMEM57	Expression	-0.155951	0.0396155	648	8.26429e-05	0.00147423	-0.0386349	0.0520892	489	0.458265	0.745122	GDSC
ENSG00000204264_at_rna	PSMB8	Expression	0.166634	0.0422447	648	7.99653e-05	0.00143174	0.0536511	0.0506469	489	0.289456	0.611496	GDSC
ENSG00000204347_at_rna	BTBD17	Expression	-0.16718	0.0372725	648	7.27911e-06	0.000230923	-0.13078	0.0448535	489	0.00354869	0.0589852	GDSC
ENSG00000204389_at_rna	HSPA1A	Expression	0.163988	0.0422927	648	0.000105553	0.00175741	0.0720713	0.055772	489	0.196272	0.512902	GDSC
ENSG00000204397_at_rna	CARD16	Expression	0.148677	0.0379524	648	8.9481e-05	0.00153999	0.0456095	0.0502115	489	0.363694	0.676837	GDSC
ENSG00000204438_at_rna	GPANK1	Expression	-0.129186	0.0385177	648	0.00079672	0.0079606	-0.116481	0.0501285	489	0.020144	0.161336	GDSC
ENSG00000204592_at_rna	HLA-E	Expression	0.170592	0.0447224	648	0.000136478	0.00213926	0.0572993	0.0534446	489	0.283664	0.606859	GDSC
ENSG00000204700_at_rna	OR2J2	Expression	-0.12018	0.0355428	648	0.000721532	0.0073709	-0.0599495	0.0456549	489	0.189149	0.505806	GDSC
ENSG00000205502_at_rna	C2CD4B	Expression	-0.118388	0.0361036	648	0.00104134	0.00973032	-0.0660931	0.0455919	489	0.147152	0.44999	GDSC
ENSG00000206560_at_rna	ANKRD28	Expression	0.178906	0.0392202	648	5.07701e-06	0.000172988	0.00951306	0.0515107	489	0.853479	0.950752	GDSC
ENSG00000206579_at_rna	XKR4	Expression	-0.163366	0.0416643	648	8.81825e-05	0.00153162	-0.00458409	0.0479228	489	0.923794	0.973414	GDSC
ENSG00000213020_at_rna	ZNF611	Expression	-0.128837	0.0366516	648	0.000439448	0.00509748	-0.149483	0.0472826	489	0.00156975	0.0360316	GDSC
ENSG00000213079_at_rna	SCAF8	Expression	-0.133218	0.0380805	648	0.000468186	0.00534625	-0.0667561	0.051574	489	0.195536	0.512208	GDSC
ENSG00000213096_at_rna	ZNF254	Expression	-0.146603	0.0379221	648	0.000110684	0.00182305	-0.155563	0.0487039	489	0.00140291	0.0336201	GDSC
ENSG00000213523_at_rna	SRA1	Expression	0.120013	0.0362362	648	0.000926468	0.00897519	0.105947	0.046158	489	0.0217156	0.167596	GDSC
ENSG00000213694_at_rna	S1PR3	Expression	0.152332	0.0387857	648	8.58244e-05	0.00151696	0.0469147	0.0528549	489	0.374749	0.685709	GDSC
ENSG00000213988_at_rna	ZNF90	Expression	-0.134645	0.0373643	648	0.000313891	0.00397752	0.0318281	0.0454095	489	0.483357	0.76282	GDSC
ENSG00000214063_at_rna	TSPAN4	Expression	0.198667	0.04404	648	6.45066e-06	0.00021208	-0.0236883	0.0572097	489	0.678829	0.87978	GDSC
ENSG00000214357_at_rna	NEURL1B	Expression	-0.154624	0.0400753	648	0.000114157	0.00187129	-0.119973	0.050743	489	0.0180627	0.152185	GDSC
ENSG00000214595_at_rna	EML6	Expression	-0.166631	0.0394311	648	2.38024e-05	0.000562257	-0.112962	0.0503836	489	0.0249595	0.180606	GDSC
ENSG00000215217_at_rna	C5orf49	Expression	-0.130121	0.0361287	648	0.000316274	0.00399571	-0.0214882	0.046328	489	0.642771	0.861334	GDSC
ENSG00000215218_at_rna	UBE2QL1	Expression	-0.131678	0.0380334	648	0.000535873	0.00592088	-0.0345595	0.0477019	489	0.468766	0.753267	GDSC
ENSG00000215417_at_rna	MIR17HG	Expression	-0.175386	0.0447049	648	8.73791e-05	0.00153015	-0.0466461	0.0519602	489	0.369331	0.681137	GDSC
ENSG00000215424_at_rna	MCM3AP-AS1	Expression	-0.175453	0.0406773	648	1.60837e-05	0.000414149	-0.0565434	0.0525314	489	0.28176	0.605397	GDSC
ENSG00000215475_at_rna	SIAH3	Expression	-0.147193	0.0387205	648	0.000143868	0.00221799	-0.137037	0.0469768	489	0.00353278	0.0587787	GDSC
ENSG00000219438_at_rna	FAM19A5	Expression	-0.143443	0.0437169	648	0.00103376	0.00969589	-0.0104261	0.0512162	489	0.83869	0.945789	GDSC
ENSG00000221813_at_rna	OR6B1	Expression	-0.133917	0.0357966	648	0.000183245	0.00265744	-0.0531834	0.0460852	489	0.248491	0.573012	GDSC
ENSG00000224078_at_rna	SNHG14	Expression	-0.148213	0.0385375	648	0.000120091	0.00193988	0.0182924	0.0527497	489	0.728758	0.900427	GDSC
ENSG00000225614_at_rna	ZNF469	Expression	0.150759	0.0375648	648	5.98709e-05	0.00114358	0.0537687	0.0483775	489	0.266379	0.590136	GDSC
ENSG00000228075_at_rna	BOD1L2	Expression	-0.124053	0.0359066	648	0.000550541	0.00601778	-0.10132	0.0453291	489	0.025404	0.182457	GDSC
ENSG00000231607_at_rna	DLEU2	Expression	-0.139428	0.0396549	648	0.000438038	0.00508644	-0.0102423	0.0528575	489	0.846354	0.948096	GDSC
ENSG00000233608_at_rna	TWIST2	Expression	0.181455	0.0385843	648	2.56602e-06	0.000100449	0.0379738	0.0502147	489	0.449512	0.739106	GDSC
ENSG00000233927_at_rna	RPS28	Expression	-0.160391	0.0379305	648	2.35215e-05	0.000557183	0.0161722	0.050078	489	0.74674	0.907916	GDSC
ENSG00000237649_at_rna	KIFC1	Expression	-0.131121	0.036236	648	0.000296275	0.00379421	0.00639472	0.0459855	489	0.889403	0.962089	GDSC
ENSG00000239887_at_rna	C1orf226	Expression	-0.144894	0.0393847	648	0.000234209	0.00318562	-0.0475173	0.0499473	489	0.341428	0.658537	GDSC
ENSG00000240065_at_rna	PSMB9	Expression	0.168834	0.0419992	648	5.82139e-05	0.00111954	-0.0191895	0.0499836	489	0.701041	0.887999	GDSC
ENSG00000240694_at_rna	PNMA2	Expression	-0.150737	0.0414607	648	0.000277281	0.0036281	-0.16901	0.049697	489	0.00067187	0.0214375	GDSC
ENSG00000244165_at_rna	P2RY11	Expression	-0.129117	0.0393624	648	0.00103729	0.00970759	-0.0179855	0.0468322	489	0.700948	0.887948	GDSC
ENSG00000244405_at_rna	ETV5	Expression	0.170337	0.039554	648	1.6591e-05	0.000423974	0.0841635	0.0518162	489	0.104319	0.383016	GDSC
ENSG00000249992_at_rna	TMEM158	Expression	0.154838	0.0418715	648	0.000217361	0.00300986	0.0383698	0.0539932	489	0.477307	0.758896	GDSC
ENSG00000250733_at_rna	C8orf17	Expression	-0.120254	0.0366699	648	0.00104043	0.00972719	-0.0454122	0.0452754	489	0.31585	0.637024	GDSC
ENSG00000251247_at_rna	ZNF345	Expression	-0.1624	0.0384468	648	2.39976e-05	0.000564497	-0.121478	0.0487554	489	0.012718	0.124027	GDSC
ENSG00000254004_at_rna	ZNF260	Expression	-0.133815	0.0390405	648	0.00060892	0.00650827	-0.159515	0.0483597	489	0.000971965	0.026838	GDSC
ENSG00000254726_at_rna	MEX3A	Expression	-0.17659	0.0430154	648	4.03819e-05	0.000826289	-0.0672409	0.0511961	489	0.189048	0.505704	GDSC
ENSG00000255690_at_rna	AC005013.1	Expression	-0.132215	0.0401134	648	0.000980652	0.00930565	0.04873	0.0508784	489	0.338177	0.655791	GDSC
ENSG00000255717_at_rna	SNHG1	Expression	-0.143384	0.040697	648	0.000426369	0.00499038	-0.0466644	0.052218	489	0.371512	0.682765	GDSC
ENSG00000256235_at_rna	SMIM3	Expression	0.132788	0.0392677	648	0.000720631	0.00736615	0.115508	0.0481518	489	0.0164478	0.143927	GDSC
ENSG00000257093_at_rna	KIAA1147	Expression	-0.153839	0.0383925	648	6.14944e-05	0.00116144	-0.0529614	0.0495766	489	0.285397	0.608424	GDSC
ENSG00000258301_at_rna	RP11-488C13.5	Expression	-0.139969	0.037247	648	0.000171377	0.00253326	0.0194194	0.0500092	489	0.697782	0.886733	GDSC
ENSG00000260220_at_rna	WI2-2610K16.1	Expression	-0.126684	0.0366575	648	0.000548484	0.00601087	0.0297139	0.0458041	489	0.516522	0.786699	GDSC
ENSG00000264575_at_rna	LINC00526	Expression	-0.13248	0.0382554	648	0.000534136	0.00590737	-0.0640551	0.0499763	489	0.199945	0.518103	GDSC
ENSG00000265241_at_rna	RBM8A	Expression	-0.13335	0.0390047	648	0.000628911	0.00667121	-0.0115099	0.0492193	489	0.815102	0.937115	GDSC
ENSG00000267909_at_rna	AL133445.1	Expression	-0.166616	0.0384859	648	1.49596e-05	0.000393003	-0.0644842	0.0485709	489	0.184301	0.499953	GDSC
ENSG00000273749_at_rna		Expression	0.181678	0.0410086	648	9.41328e-06	0.00027756	0.193202	0.0559729	489	0.000557077	0.0193844	GDSC
ENSG00000275183_at_rna		Expression	0.145653	0.0394594	648	0.000223185	0.00306784	0.0742272	0.0487443	489	0.127811	0.420654	GDSC
ENSG00000276644_at_rna		Expression	-0.170092	0.0380284	648	7.72104e-06	0.000239381	-0.0725633	0.0473782	489	0.125627	0.418783	GDSC
CDKN2A_mut	CDKN2A	Mutation	0.30495	0.0776522	661	8.59649e-05	0.00151696	-0.170475	0.207447	468	0.411203	0.711676	GDSC
RB1_mut	RB1	Mutation	-0.421746	0.11735	661	0.000325764	0.00407591	0.0271517	0.188559	468	0.885504	0.960454	GDSC
SDHAF2_cnv	SDHAF2	CNV	-0.12601	0.0383486	595	0.00101659	0.00956794	-0.090595	0.0535608	386	0.0907521	0.356411	GDSC
SS18_cnv	SS18	CNV	-0.169463	0.0388903	595	1.31574e-05	0.000355868	0.03935	0.0539812	386	0.466027	0.750898	GDSC
ZNF521_cnv	ZNF521	CNV	-0.15235	0.0387908	595	8.58428e-05	0.00151696	0.049854	0.0541101	386	0.356871	0.670613	GDSC
ENSG00000000003_at_rna	TSPAN6	Expression	0.0713785	0.0536816	648	0.183629	0.364306	-0.076417	0.0781758	489	0.328321	0.648265	Non significant
ENSG00000000005_at_rna	TNMD	Expression	-0.041355	0.0388981	648	0.287708	0.483219	0.0867745	0.0457409	489	0.0578162	0.284097	Non significant
ENSG00000000419_at_rna	DPM1	Expression	0.00723896	0.0372331	648	0.845845	0.915794	-0.040426	0.04699	489	0.389618	0.697653	Non significant
ENSG00000000457_at_rna	SCYL3	Expression	-0.0494633	0.0410455	648	0.22817	0.41698	0.105417	0.051837	489	0.0419894	0.239861	Non significant
ENSG00000000460_at_rna	C1orf112	Expression	-0.0761868	0.0379507	648	0.0446946	0.139933	0.0350602	0.0465386	489	0.451234	0.739463	Non significant
ENSG00000000938_at_rna	FGR	Expression	-0.0298148	0.0411682	648	0.468931	0.650277	0.0418277	0.0566084	489	0.459971	0.746529	Non significant
ENSG00000000971_at_rna	CFH	Expression	0.0500783	0.0379991	648	0.187543	0.368746	-0.0059778	0.0476779	489	0.900224	0.966425	Non significant
ENSG00000001036_at_rna	FUCA2	Expression	0.268993	0.0425675	648	2.62892e-10	7.64471e-08	0.201021	0.0545541	489	0.000228887	0.011391	Non significant
ENSG00000001167_at_rna	NFYA	Expression	-0.00288215	0.0377768	648	0.939185	0.967768	0.0504737	0.0500601	489	0.313329	0.634504	Non significant
ENSG00000001460_at_rna	STPG1	Expression	0.0324521	0.0364413	648	0.37318	0.566267	-0.023677	0.046188	489	0.608216	0.841152	Non significant
ENSG00000001461_at_rna	NIPAL3	Expression	-0.00120044	0.0394934	648	0.975751	0.987046	-0.0328561	0.0488959	489	0.501609	0.775464	Non significant
ENSG00000001497_at_rna	LAS1L	Expression	0.0141554	0.0370572	648	0.702471	0.826598	-0.00613597	0.0471978	489	0.896562	0.965454	Non significant
ENSG00000001561_at_rna	ENPP4	Expression	-0.220708	0.0404402	648	4.8252e-08	4.7315e-06	-0.177957	0.0496514	489	0.0003382	0.0144085	Non significant
ENSG00000001617_at_rna	SEMA3F	Expression	0.00250552	0.0393359	648	0.949213	0.973309	0.0272195	0.0528885	489	0.606791	0.840214	Non significant
ENSG00000001626_at_rna	CFTR	Expression	-0.027639	0.0408289	648	0.498439	0.674315	-0.0759903	0.0466293	489	0.103171	0.381043	Non significant
ENSG00000001629_at_rna	ANKIB1	Expression	0.0619659	0.0368768	648	0.0928895	0.23153	-0.0741819	0.0481989	489	0.123785	0.416344	Non significant
ENSG00000001631_at_rna	KRIT1	Expression	-0.0224522	0.0370862	648	0.544909	0.712106	-0.056674	0.0481033	489	0.238728	0.563929	Non significant
ENSG00000002016_at_rna	RAD52	Expression	0.0141466	0.0371244	648	0.703159	0.826963	-0.0468026	0.04817	489	0.331243	0.65015	Non significant
ENSG00000002330_at_rna	BAD	Expression	-0.0160776	0.0400512	648	0.688107	0.8176	-0.0545939	0.0501331	489	0.276162	0.599155	Non significant
ENSG00000002549_at_rna	LAP3	Expression	0.0292211	0.0380326	648	0.442298	0.625927	0.0290973	0.0499121	489	0.559913	0.814953	Non significant
ENSG00000002586_at_rna	CD99	Expression	0.105436	0.0398999	648	0.00822923	0.043144	0.115601	0.0482932	489	0.016678	0.145488	Non significant
ENSG00000002587_at_rna	HS3ST1	Expression	-0.0603666	0.042925	648	0.159626	0.333737	-0.0364023	0.0565248	489	0.519571	0.788801	Non significant
ENSG00000002726_at_rna	ABP1	Expression	-0.068096	0.0413222	648	0.0993674	0.242327	0.143867	0.0504121	489	0.00431962	0.0660699	Non significant
ENSG00000002745_at_rna	WNT16	Expression	0.00716178	0.0354267	648	0.839794	0.912215	-0.00670101	0.0457533	489	0.883559	0.960214	Non significant
ENSG00000002746_at_rna	HECW1	Expression	0.0467009	0.0358402	648	0.192564	0.37486	0.11463	0.045671	489	0.0120767	0.120133	Non significant
ENSG00000002822_at_rna	MAD1L1	Expression	0.0974978	0.0406994	648	0.016595	0.0698159	0.0368815	0.0526921	489	0.483962	0.763175	Non significant
ENSG00000002834_at_rna	LASP1	Expression	0.111846	0.0397696	648	0.00491795	0.029613	0.0960491	0.0498214	489	0.0538714	0.274665	Non significant
ENSG00000002919_at_rna	SNX11	Expression	-0.0420863	0.0369544	648	0.254757	0.447996	-0.0296313	0.046722	489	0.525948	0.793815	Non significant
ENSG00000003056_at_rna	M6PR	Expression	0.0375916	0.0389092	648	0.333975	0.529352	0.02622	0.046343	489	0.571542	0.821616	Non significant
ENSG00000003137_at_rna	CYP26B1	Expression	-0.0150553	0.037673	648	0.689427	0.818174	0.0655715	0.0476772	489	0.169032	0.480494	Non significant
ENSG00000003147_at_rna	ICA1	Expression	-0.119534	0.0456296	648	0.0088017	0.0452728	0.0481268	0.0518199	489	0.353028	0.667295	Non significant
ENSG00000003249_at_rna	DBNDD1	Expression	-0.0422264	0.0407463	648	0.30005	0.495795	-0.0769408	0.0504659	489	0.127356	0.420364	Non significant
ENSG00000003393_at_rna	ALS2	Expression	0.0138306	0.0390771	648	0.723391	0.840096	0.0576646	0.0488977	489	0.238283	0.563508	Non significant
ENSG00000003400_at_rna	CASP10	Expression	-0.0392156	0.0418393	648	0.348609	0.542719	0.100731	0.0493384	489	0.0411868	0.237317	Non significant
ENSG00000003402_at_rna	CFLAR	Expression	0.0983404	0.0402772	648	0.0146227	0.0640092	0.0530541	0.0521698	489	0.309177	0.629966	Non significant
ENSG00000003509_at_rna	NDUFAF7	Expression	0.0343038	0.0368368	648	0.351731	0.54571	-0.0188264	0.0478083	489	0.693736	0.88607	Non significant
ENSG00000003756_at_rna	RBM5	Expression	-0.00544527	0.0414182	648	0.895403	0.943328	-0.0307014	0.0521156	489	0.555793	0.811913	Non significant
ENSG00000003989_at_rna	SLC7A2	Expression	0.0037136	0.0385071	648	0.923172	0.959348	0.0198885	0.0469793	489	0.672043	0.876742	Non significant
ENSG00000004059_at_rna	ARF5	Expression	-0.0803864	0.0372025	648	0.0307123	0.107826	0.0109581	0.0476704	489	0.818192	0.938645	Non significant
ENSG00000004139_at_rna	SARM1	Expression	-0.123999	0.0395076	648	0.00169751	0.0138243	-0.0726286	0.0497625	489	0.144426	0.446185	Non significant
ENSG00000004142_at_rna	POLDIP2	Expression	0.0646475	0.0370951	648	0.0813769	0.211187	0.0547266	0.0464929	489	0.239158	0.564154	Non significant
ENSG00000004399_at_rna	PLXND1	Expression	0.0175451	0.0380097	648	0.644371	0.785995	-0.031451	0.0493891	489	0.524255	0.792243	Non significant
ENSG00000004455_at_rna	AK2	Expression	0.00419094	0.0395821	648	0.915678	0.955386	0.0538692	0.0523301	489	0.303286	0.624164	Non significant
ENSG00000004468_at_rna	CD38	Expression	-0.157592	0.0496716	648	0.00151038	0.0127498	-0.0500478	0.0654157	489	0.444228	0.736278	Non significant
ENSG00000004478_at_rna	FKBP4	Expression	-0.108176	0.0392383	648	0.00583507	0.0335999	-0.0175968	0.0473603	489	0.710227	0.892691	Non significant
ENSG00000004534_at_rna	RBM6	Expression	-0.108212	0.0414487	648	0.00903471	0.0461047	-0.0723974	0.0536187	489	0.176943	0.490343	Non significant
ENSG00000004660_at_rna	CAMKK1	Expression	-0.0248955	0.0385021	648	0.51789	0.690002	-0.00923685	0.0475823	489	0.846079	0.948074	Non significant
ENSG00000004700_at_rna	RECQL	Expression	0.0683846	0.0388929	648	0.0786997	0.206817	-0.0294685	0.0489843	489	0.547446	0.807763	Non significant
ENSG00000004766_at_rna	CCDC132	Expression	-0.0399376	0.0356501	648	0.2626	0.456051	-0.0407029	0.0461206	489	0.377489	0.687833	Non significant
ENSG00000004776_at_rna	HSPB6	Expression	-0.0616722	0.0366796	648	0.0926896	0.231199	0.0135728	0.0471718	489	0.773553	0.919282	Non significant
ENSG00000004777_at_rna	ARHGAP33	Expression	-0.0834355	0.0371609	648	0.0247522	0.092504	-0.136542	0.0488257	489	0.00516562	0.0724439	Non significant
ENSG00000004779_at_rna	NDUFAB1	Expression	-0.0807838	0.0392206	648	0.0394247	0.128128	0.0519114	0.0474816	489	0.274264	0.597356	Non significant
ENSG00000004799_at_rna	PDK4	Expression	-0.0422487	0.0376703	648	0.262058	0.455609	-0.00189237	0.0472665	489	0.968064	0.990021	Non significant
ENSG00000004809_at_rna	SLC22A16	Expression	0.00199375	0.0386958	648	0.958908	0.978518	0.0695221	0.0491247	489	0.157005	0.464121	Non significant
ENSG00000004838_at_rna	ZMYND10	Expression	-0.0661853	0.036221	648	0.0676603	0.186922	-0.0130219	0.0473197	489	0.78317	0.923683	Non significant
ENSG00000004846_at_rna	ABCB5	Expression	0.0126532	0.0413695	648	0.759712	0.86518	-0.11378	0.0498401	489	0.0224359	0.170582	Non significant
ENSG00000004864_at_rna	SLC25A13	Expression	0.0304011	0.0392666	648	0.438799	0.622962	0.0112328	0.0509505	489	0.825508	0.941469	Non significant
ENSG00000004866_at_rna	ST7	Expression	-0.0552222	0.0367553	648	0.132987	0.295203	-0.00146639	0.0465472	489	0.974868	0.992015	Non significant
ENSG00000004897_at_rna	CDC27	Expression	0.0573403	0.0383429	648	0.134795	0.297845	-0.0174337	0.048562	489	0.719597	0.897355	Non significant
ENSG00000004939_at_rna	SLC4A1	Expression	-0.0387318	0.0356694	648	0.277543	0.472641	0.0436452	0.0457963	489	0.340575	0.657722	Non significant
ENSG00000004948_at_rna	CALCR	Expression	-0.0877321	0.0359471	648	0.0146635	0.0640876	-0.105501	0.0447753	489	0.0184608	0.153893	Non significant
ENSG00000004961_at_rna	HCCS	Expression	-0.00776536	0.0371526	648	0.834439	0.908336	0.00829497	0.046366	489	0.858014	0.951588	Non significant
ENSG00000004975_at_rna	DVL2	Expression	-0.0330022	0.0368112	648	0.369971	0.563272	-0.127408	0.0457562	489	0.00536088	0.0742664	Non significant
ENSG00000005001_at_rna	PRSS22	Expression	-0.00885321	0.0455296	648	0.845824	0.915794	0.0313607	0.0565034	489	0.578879	0.824728	Non significant
ENSG00000005020_at_rna	SKAP2	Expression	0.0959872	0.0416284	648	0.0211213	0.0829724	-0.00834472	0.0538345	489	0.876816	0.957646	Non significant
ENSG00000005022_at_rna	SLC25A5	Expression	0.0202937	0.0396958	648	0.60919	0.761815	0.0992045	0.0481	489	0.0391636	0.231105	Non significant
ENSG00000005059_at_rna	CCDC109B	Expression	0.0173716	0.0391742	648	0.657444	0.795327	0.0297206	0.0481705	489	0.537243	0.801046	Non significant
ENSG00000005073_at_rna	HOXA11	Expression	0.0824735	0.0389453	648	0.0342027	0.115832	0.148839	0.0496061	489	0.00269608	0.0499842	Non significant
ENSG00000005075_at_rna	POLR2J	Expression	-0.0301099	0.0368565	648	0.413957	0.603075	-0.0519827	0.0460314	489	0.258777	0.583077	Non significant
ENSG00000005102_at_rna	MEOX1	Expression	0.00358909	0.0372811	648	0.923305	0.959382	-0.0182741	0.0496813	489	0.713003	0.893425	Non significant
ENSG00000005108_at_rna	THSD7A	Expression	-0.0907288	0.0391552	648	0.0204953	0.0813732	-0.0974131	0.0498628	489	0.050746	0.266626	Non significant
ENSG00000005156_at_rna	LIG3	Expression	-0.0408736	0.0388515	648	0.292778	0.488156	0.0223045	0.0509142	489	0.661328	0.872138	Non significant
ENSG00000005175_at_rna	RPAP3	Expression	-0.107275	0.0380458	648	0.00480811	0.029118	-0.0616391	0.0475691	489	0.195051	0.511694	Non significant
ENSG00000005187_at_rna	ACSM3	Expression	-0.0181992	0.0392404	648	0.642801	0.785095	0.0175813	0.0503057	489	0.726722	0.899849	Non significant
ENSG00000005189_at_rna	AC004381.6	Expression	-0.0652576	0.0371205	648	0.0787487	0.206913	0.0198105	0.0470289	489	0.67358	0.877773	Non significant
ENSG00000005194_at_rna	CIAPIN1	Expression	-0.0451256	0.0368654	648	0.220928	0.40866	-0.00523819	0.0459107	489	0.909162	0.969111	Non significant
ENSG00000005249_at_rna	PRKAR2B	Expression	-0.096316	0.0393035	648	0.0142631	0.0631229	-0.0585381	0.052374	489	0.263697	0.588471	Non significant
ENSG00000005302_at_rna	MSL3	Expression	-0.0305912	0.0402947	648	0.447741	0.631127	-0.0234772	0.0507477	489	0.643633	0.86194	Non significant
ENSG00000005339_at_rna	CREBBP	Expression	-0.0806771	0.0378136	648	0.0328797	0.112874	-0.0127625	0.0469594	489	0.785793	0.924488	Non significant
ENSG00000005379_at_rna	BZRAP1	Expression	-0.110731	0.0396346	648	0.00520938	0.0309045	0.0817111	0.0536218	489	0.127548	0.420364	Non significant
ENSG00000005381_at_rna	MPO	Expression	0.0289347	0.0368467	648	0.432295	0.618789	0.0154924	0.0462735	489	0.737775	0.904185	Non significant
ENSG00000005421_at_rna	PON1	Expression	-0.0561882	0.0374297	648	0.133312	0.295537	0.0924514	0.0482359	489	0.0552821	0.278407	Non significant
ENSG00000005436_at_rna	GCFC2	Expression	-0.0543684	0.0386051	648	0.159037	0.332793	0.0334259	0.0473992	489	0.480687	0.761251	Non significant
ENSG00000005448_at_rna	WDR54	Expression	0.0151826	0.0385034	648	0.693346	0.820687	-0.054958	0.0480486	489	0.252706	0.577306	Non significant
ENSG00000005469_at_rna	CROT	Expression	0.109795	0.039935	648	0.00597165	0.034197	0.0363798	0.0493906	489	0.461381	0.747391	Non significant
ENSG00000005471_at_rna	ABCB4	Expression	-0.0841398	0.0389177	648	0.0306187	0.107654	0.125296	0.0526755	489	0.0173767	0.148964	Non significant
ENSG00000005483_at_rna	MLL5	Expression	-0.0408971	0.0384034	648	0.286906	0.482352	-0.0657861	0.0483042	489	0.173225	0.485527	Non significant
ENSG00000005486_at_rna	RHBDD2	Expression	-0.027396	0.0386384	648	0.478302	0.657033	0.00514854	0.048224	489	0.914977	0.971904	Non significant
ENSG00000005513_at_rna	SOX8	Expression	0.0623857	0.0392084	648	0.11158	0.262675	0.100545	0.053333	489	0.0593982	0.286732	Non significant
ENSG00000005810_at_rna	MYCBP2	Expression	-0.084896	0.0470901	648	0.0714129	0.193735	0.0490725	0.0601519	489	0.414609	0.713701	Non significant
ENSG00000005812_at_rna	FBXL3	Expression	-0.00956049	0.0390935	648	0.806801	0.89294	0.0482857	0.0485006	489	0.31946	0.640096	Non significant
ENSG00000005844_at_rna	ITGAL	Expression	-0.0298842	0.0492489	648	0.543985	0.71155	0.0432975	0.0691349	489	0.531135	0.797087	Non significant
ENSG00000005882_at_rna	PDK2	Expression	-0.0253705	0.0360219	648	0.481241	0.659351	-0.0474607	0.0458694	489	0.300813	0.62209	Non significant
ENSG00000005889_at_rna	ZFX	Expression	0.0544818	0.0369156	648	0.139985	0.305132	0.0532593	0.0466619	489	0.253709	0.578462	Non significant
ENSG00000005893_at_rna	LAMP2	Expression	0.117685	0.0395121	648	0.00289709	0.0202832	-0.0232717	0.0540204	489	0.666619	0.874508	Non significant
ENSG00000005961_at_rna	ITGA2B	Expression	-0.0230785	0.0363364	648	0.525341	0.696354	-0.0498175	0.0465461	489	0.284492	0.60763	Non significant
ENSG00000005981_at_rna	ASB4	Expression	0.011168	0.0360964	648	0.757021	0.863066	0.0411513	0.0472683	489	0.383978	0.693735	Non significant
ENSG00000006007_at_rna	GDE1	Expression	0.00509303	0.037936	648	0.893202	0.942372	0.00242064	0.0490171	489	0.960614	0.987261	Non significant
ENSG00000006015_at_rna	C19orf60	Expression	0.00431947	0.0366155	648	0.906093	0.949523	0.0142367	0.0470338	489	0.762126	0.914302	Non significant
ENSG00000006016_at_rna	CRLF1	Expression	-0.0116572	0.0369025	648	0.752084	0.85986	-0.0159668	0.0484531	489	0.741755	0.9058	Non significant
ENSG00000006025_at_rna	OSBPL7	Expression	-0.00935743	0.0396581	648	0.813469	0.896522	0.02312	0.0500661	489	0.644233	0.862197	Non significant
ENSG00000006042_at_rna	TMEM98	Expression	-0.104341	0.041973	648	0.0129219	0.0589826	-0.0797836	0.0535525	489	0.136272	0.433029	Non significant
ENSG00000006047_at_rna	YBX2	Expression	-0.0978146	0.0385951	648	0.0112646	0.0534879	0.0273342	0.0524324	489	0.602142	0.838062	Non significant
ENSG00000006062_at_rna	MAP3K14	Expression	0.0241803	0.037957	648	0.524096	0.695195	-0.00961733	0.0491181	489	0.844767	0.947862	Non significant
ENSG00000006116_at_rna	CACNG3	Expression	-0.00558475	0.0375767	648	0.881851	0.93708	0.0360759	0.0460526	489	0.433414	0.727121	Non significant
ENSG00000006118_at_rna	TMEM132A	Expression	-0.102761	0.0434716	648	0.0180848	0.074286	-0.0978389	0.0528604	489	0.0641852	0.29897	Non significant
ENSG00000006128_at_rna	TAC1	Expression	-0.0296042	0.0359309	648	0.409985	0.599464	0.0887384	0.0469166	489	0.0585702	0.286023	Non significant
ENSG00000006194_at_rna	ZNF263	Expression	-0.0551969	0.0383778	648	0.150364	0.320652	-0.0406908	0.0520661	489	0.434496	0.727871	Non significant
ENSG00000006210_at_rna	CX3CL1	Expression	-0.0566981	0.0368199	648	0.123591	0.281231	-0.0866913	0.0473265	489	0.0669854	0.305353	Non significant
ENSG00000006283_at_rna	CACNA1G	Expression	0.0529304	0.0369355	648	0.151844	0.322625	0.0161438	0.0478056	489	0.735592	0.903543	Non significant
ENSG00000006327_at_rna	TNFRSF12A	Expression	0.364821	0.0509278	648	7.86492e-13	8.84332e-10	0.137276	0.0692613	489	0.0474787	0.256149	Non significant
ENSG00000006377_at_rna	DLX6	Expression	-0.079359	0.0407329	648	0.0513821	0.154201	-0.0680596	0.0511061	489	0.182948	0.497569	Non significant
ENSG00000006432_at_rna	MAP3K9	Expression	-0.0855622	0.0403991	648	0.0341816	0.115788	-0.0761917	0.0530347	489	0.150821	0.454699	Non significant
ENSG00000006451_at_rna	RALA	Expression	0.0198518	0.0366678	648	0.588235	0.746233	-0.0794448	0.047306	489	0.0930778	0.360519	Non significant
ENSG00000006453_at_rna	BAIAP2L1	Expression	0.0563196	0.0499551	648	0.259571	0.453064	0.0598261	0.0661803	489	0.366003	0.678575	Non significant
ENSG00000006530_at_rna	AGK	Expression	-0.0216966	0.0376541	648	0.564474	0.727415	-0.0541811	0.0489973	489	0.268814	0.592058	Non significant
ENSG00000006555_at_rna	TTC22	Expression	0.00335211	0.0380071	648	0.92972	0.963304	0.139628	0.0539231	489	0.00961464	0.104287	Non significant
ENSG00000006576_at_rna	PHTF2	Expression	-0.0614577	0.0376128	648	0.102268	0.247397	-0.119313	0.0454661	489	0.00868506	0.099346	Non significant
ENSG00000006606_at_rna	CCL26	Expression	0.0424641	0.0390935	648	0.277382	0.472561	0.00466757	0.0497124	489	0.925195	0.974343	Non significant
ENSG00000006607_at_rna	FARP2	Expression	0.0167826	0.0400947	648	0.675526	0.80853	0.0934966	0.0529177	489	0.0772564	0.329425	Non significant
ENSG00000006611_at_rna	USH1C	Expression	-0.0519147	0.0442482	648	0.240691	0.431448	0.11436	0.0531491	489	0.0314224	0.205237	Non significant
ENSG00000006625_at_rna	GGCT	Expression	-0.0728244	0.0404143	648	0.0715538	0.193899	0.056426	0.050049	489	0.259567	0.583458	Non significant
ENSG00000006634_at_rna	DBF4	Expression	-0.0529384	0.0390433	648	0.175135	0.353497	0.0196406	0.0492113	489	0.689814	0.884739	Non significant
ENSG00000006652_at_rna	IFRD1	Expression	-0.0441331	0.0364036	648	0.225387	0.413687	-0.0216504	0.0468401	489	0.643923	0.862023	Non significant
ENSG00000006659_at_rna	LGALS14	Expression	-0.104611	0.0364174	648	0.00407149	0.0259418	-0.140611	0.0463834	489	0.00243346	0.0471895	Non significant
ENSG00000006695_at_rna	COX10	Expression	0.0242683	0.0374762	648	0.517266	0.689661	0.018328	0.047675	489	0.700655	0.887948	Non significant
ENSG00000006704_at_rna	GTF2IRD1	Expression	0.0467979	0.0478908	648	0.328481	0.524189	0.0151973	0.0622416	489	0.807102	0.933735	Non significant
ENSG00000006712_at_rna	PAF1	Expression	-0.0751744	0.0371692	648	0.0431253	0.136566	-0.0369272	0.0466309	489	0.428417	0.723506	Non significant
ENSG00000006715_at_rna	VPS41	Expression	0.0253974	0.0373241	648	0.496215	0.672384	-0.0970191	0.0478999	489	0.0428209	0.241656	Non significant
ENSG00000006740_at_rna	ARHGAP44	Expression	0.0230835	0.0366804	648	0.529143	0.699689	-0.0353717	0.0474998	489	0.45647	0.743795	Non significant
ENSG00000006744_at_rna	ELAC2	Expression	0.0312797	0.0365535	648	0.39215	0.583863	0.0416555	0.0460546	489	0.36574	0.678439	Non significant
ENSG00000006747_at_rna	SCIN	Expression	-0.0382932	0.0370698	648	0.301604	0.497588	-0.0428345	0.0468397	489	0.360459	0.673721	Non significant
ENSG00000006756_at_rna	ARSD	Expression	0.117328	0.038941	648	0.00258705	0.0187508	0.0559198	0.0500123	489	0.263515	0.588292	Non significant
ENSG00000006757_at_rna	PNPLA4	Expression	0.0508967	0.0385696	648	0.186966	0.36804	0.0128404	0.0493288	489	0.794631	0.927835	Non significant
ENSG00000006788_at_rna	MYH13	Expression	0.00165309	0.0364972	648	0.963873	0.980931	-0.013966	0.045771	489	0.760269	0.913373	Non significant
ENSG00000006831_at_rna	ADIPOR2	Expression	-0.0484174	0.0384225	648	0.207622	0.393201	-0.00303925	0.0461284	489	0.947468	0.981863	Non significant
ENSG00000007001_at_rna	UPP2	Expression	-0.0199839	0.0357673	648	0.576352	0.737259	-0.094926	0.045291	489	0.0360899	0.222216	Non significant
ENSG00000007038_at_rna	PRSS21	Expression	-0.0422802	0.0390592	648	0.279047	0.474484	0.0176782	0.0473485	489	0.708878	0.892166	Non significant
ENSG00000007047_at_rna	MARK4	Expression	0.0105516	0.0360143	648	0.769535	0.87119	-0.00458935	0.0465513	489	0.921466	0.973101	Non significant
ENSG00000007062_at_rna	PROM1	Expression	-0.193435	0.0372746	648	2.109e-07	1.47595e-05	-0.0088124	0.0491996	489	0.857847	0.951528	Non significant
ENSG00000007080_at_rna	CCDC124	Expression	-0.0741343	0.0365259	648	0.0423934	0.135017	-0.0559437	0.0460111	489	0.224034	0.546888	Non significant
ENSG00000007168_at_rna	PAFAH1B1	Expression	-0.0402762	0.0362338	648	0.266325	0.460041	-0.0685526	0.0468014	489	0.142988	0.443772	Non significant
ENSG00000007171_at_rna	NOS2	Expression	-0.0608209	0.0363371	648	0.0941712	0.233778	0.0181535	0.046517	489	0.696348	0.88607	Non significant
ENSG00000007174_at_rna	DNAH9	Expression	0.0428424	0.0356339	648	0.229249	0.417927	0.0291445	0.0464267	489	0.530165	0.796759	Non significant
ENSG00000007202_at_rna	KIAA0100	Expression	0.0673559	0.0369057	648	0.0679886	0.187407	0.0645624	0.0465782	489	0.165714	0.477254	Non significant
ENSG00000007216_at_rna	SLC13A2	Expression	-0.0315471	0.0363498	648	0.385463	0.578349	-0.00514031	0.0459552	489	0.910939	0.969831	Non significant
ENSG00000007237_at_rna	GAS7	Expression	0.0416987	0.0488989	648	0.393796	0.585075	0.0351244	0.067265	489	0.601546	0.837729	Non significant
ENSG00000007255_at_rna	TRAPPC6A	Expression	-0.0466612	0.0390176	648	0.231735	0.420818	-0.0148314	0.0522548	489	0.776542	0.92074	Non significant
ENSG00000007264_at_rna	MATK	Expression	0.000811792	0.0375263	648	0.982741	0.990848	-0.0247593	0.0470647	489	0.59884	0.836076	Non significant
ENSG00000007306_at_rna	CEACAM7	Expression	-0.0347751	0.0366507	648	0.34271	0.537864	0.073646	0.0459073	489	0.108663	0.390548	Non significant
ENSG00000007312_at_rna	CD79B	Expression	-0.136474	0.0425949	648	0.00135539	0.0117774	-0.087107	0.0513344	489	0.0897242	0.355533	Non significant
ENSG00000007314_at_rna	SCN4A	Expression	0.0305613	0.0367878	648	0.406118	0.596016	-0.0356425	0.0475214	489	0.453237	0.74152	Non significant
ENSG00000007341_at_rna	ST7L	Expression	0.0228734	0.0373488	648	0.540256	0.708017	-0.0492429	0.0459273	489	0.283633	0.606859	Non significant
ENSG00000007350_at_rna	TKTL1	Expression	-0.0198011	0.0365657	648	0.588149	0.74618	0.0532712	0.0470028	489	0.257062	0.581977	Non significant
ENSG00000007372_at_rna	PAX6	Expression	0.026862	0.0388111	648	0.488862	0.665844	-0.0904287	0.0493421	489	0.0668492	0.305227	Non significant
ENSG00000007376_at_rna	RPUSD1	Expression	-0.00630656	0.0383414	648	0.86935	0.929515	0.0821613	0.0465145	489	0.0773355	0.329515	Non significant
ENSG00000007392_at_rna	LUC7L	Expression	-0.0997256	0.0397745	648	0.0121666	0.0564523	-0.0458154	0.0489965	489	0.349749	0.665305	Non significant
ENSG00000007402_at_rna	CACNA2D2	Expression	-0.121201	0.0391212	648	0.00194771	0.0152644	-0.0659259	0.0493457	489	0.181549	0.495696	Non significant
ENSG00000007516_at_rna	BAIAP3	Expression	-0.0450786	0.0369873	648	0.222935	0.410953	-0.01286	0.0488075	489	0.792177	0.927263	Non significant
ENSG00000007520_at_rna	TSR3	Expression	0.0741949	0.0367874	648	0.0437105	0.137876	0.00342685	0.0471742	489	0.942091	0.980809	Non significant
ENSG00000007541_at_rna	PIGQ	Expression	0.0524137	0.0366564	648	0.152756	0.323787	0.033733	0.0453565	489	0.45704	0.743992	Non significant
ENSG00000007866_at_rna	TEAD3	Expression	0.0666186	0.0452126	648	0.140629	0.306084	0.0806551	0.0558085	489	0.148398	0.451843	Non significant
ENSG00000007908_at_rna	SELE	Expression	-0.0174981	0.0360718	648	0.627611	0.774458	0.039514	0.0463985	489	0.394424	0.701045	Non significant
ENSG00000007923_at_rna	DNAJC11	Expression	-0.0480434	0.0368922	648	0.192826	0.37518	0.00412949	0.0458894	489	0.928297	0.975622	Non significant
ENSG00000007933_at_rna	FMO3	Expression	0.0178408	0.036434	648	0.624363	0.771975	-0.0154098	0.0465474	489	0.740601	0.905269	Non significant
ENSG00000007944_at_rna	MYLIP	Expression	-0.0132793	0.0390586	648	0.733869	0.847363	0.0337915	0.0483136	489	0.48429	0.763311	Non significant
ENSG00000007952_at_rna	NOX1	Expression	-0.0519228	0.0404183	648	0.19892	0.383023	0.0409574	0.0501177	489	0.413801	0.713193	Non significant
ENSG00000007968_at_rna	E2F2	Expression	-0.269958	0.0419312	648	1.20968e-10	4.43532e-08	-0.0421623	0.0568447	489	0.458263	0.745122	Non significant
ENSG00000008018_at_rna	PSMB1	Expression	-0.0357818	0.0361891	648	0.322789	0.518293	-0.00971232	0.0457303	489	0.831809	0.944141	Non significant
ENSG00000008056_at_rna	SYN1	Expression	-0.0995093	0.0380232	648	0.00886885	0.0454897	-0.0477231	0.04629	489	0.302559	0.623638	Non significant
ENSG00000008083_at_rna	JARID2	Expression	-0.0421788	0.0422033	648	0.317591	0.512632	-0.0269334	0.0503677	489	0.592832	0.833007	Non significant
ENSG00000008086_at_rna	CDKL5	Expression	-0.00787369	0.0360049	648	0.826896	0.904212	-0.045058	0.0463325	489	0.330806	0.650148	Non significant
ENSG00000008118_at_rna	CAMK1G	Expression	-0.0990829	0.0398903	648	0.0129957	0.0592233	0.00826101	0.0478568	489	0.862951	0.952991	Non significant
ENSG00000008130_at_rna	NADK	Expression	0.0313087	0.0411562	648	0.44682	0.630317	0.0431655	0.0499333	489	0.387333	0.696493	Non significant
ENSG00000008197_at_rna	TFAP2D	Expression	-0.0191858	0.0356573	648	0.590535	0.747858	-0.0862973	0.0453402	489	0.0569978	0.282453	Non significant
ENSG00000008226_at_rna	DLEC1	Expression	0.00832983	0.0358435	648	0.816232	0.898015	0.0231018	0.0463887	489	0.618481	0.847635	Non significant
ENSG00000008277_at_rna	ADAM22	Expression	-0.0562959	0.0387315	648	0.146087	0.313713	-0.0271035	0.0514073	489	0.598034	0.835702	Non significant
ENSG00000008283_at_rna	CYB561	Expression	0.0128831	0.0440701	648	0.770033	0.871394	0.127033	0.0564618	489	0.0244553	0.178377	Non significant
ENSG00000008294_at_rna	SPAG9	Expression	0.0602714	0.0392429	648	0.124574	0.282853	-0.125225	0.049345	489	0.011157	0.113665	Non significant
ENSG00000008300_at_rna	CELSR3	Expression	-0.0312739	0.0383759	648	0.415109	0.604023	0.0823402	0.0470069	489	0.0798317	0.335306	Non significant
ENSG00000008311_at_rna	AASS	Expression	0.0271127	0.0413335	648	0.511857	0.685102	-0.0708225	0.0495268	489	0.152722	0.458057	Non significant
ENSG00000008323_at_rna	PLEKHG6	Expression	-0.0854596	0.0462091	648	0.0643984	0.180834	-0.0389715	0.0540403	489	0.470813	0.7543	Non significant
ENSG00000008324_at_rna	SS18L2	Expression	0.0123443	0.0437929	648	0.778037	0.875934	0.0213118	0.0517727	489	0.680601	0.880201	Non significant
ENSG00000008382_at_rna	MPND	Expression	-0.00437086	0.0364483	648	0.904547	0.94853	-0.0161901	0.046682	489	0.728728	0.900427	Non significant
ENSG00000008405_at_rna	CRY1	Expression	0.00314363	0.0390583	648	0.935851	0.966337	0.0781546	0.0512557	489	0.12731	0.420364	Non significant
ENSG00000008441_at_rna	NFIX	Expression	0.107792	0.043752	648	0.0137509	0.0616151	-0.0343106	0.0559236	489	0.539528	0.802056	Non significant
ENSG00000008513_at_rna	ST3GAL1	Expression	0.0803132	0.037951	648	0.0343249	0.116157	0.065786	0.0475349	489	0.166374	0.477629	Non significant
ENSG00000008516_at_rna	MMP25	Expression	0.0608621	0.0359913	648	0.0908328	0.227906	-0.0277905	0.0463329	489	0.54864	0.808393	Non significant
ENSG00000008710_at_rna	PKD1	Expression	-0.00840014	0.038304	648	0.826415	0.903912	0.0172876	0.0470359	489	0.713216	0.893559	Non significant
ENSG00000008838_at_rna	MED24	Expression	-0.0484463	0.0360727	648	0.179266	0.358788	0.0705898	0.0456616	489	0.122121	0.413296	Non significant
ENSG00000008853_at_rna	RHOBTB2	Expression	-0.0122272	0.0366564	648	0.73871	0.850253	-0.040523	0.0476724	489	0.395307	0.701448	Non significant
ENSG00000008869_at_rna	HEATR5B	Expression	-0.118324	0.039209	648	0.00254626	0.0186071	-0.0429817	0.0518961	489	0.407543	0.708538	Non significant
ENSG00000008952_at_rna	SEC62	Expression	-0.0178437	0.0358599	648	0.618769	0.768007	-0.0343987	0.0461225	489	0.455781	0.743551	Non significant
ENSG00000008988_at_rna	RPS20	Expression	-0.1035	0.0383371	648	0.00693921	0.038036	-0.0699982	0.0487037	489	0.150654	0.454359	Non significant
ENSG00000009307_at_rna	CSDE1	Expression	0.0259947	0.037702	648	0.490523	0.667298	-0.0525348	0.0463491	489	0.257022	0.581965	Non significant
ENSG00000009413_at_rna	REV3L	Expression	-0.0564487	0.0385201	648	0.142803	0.308862	-0.0377869	0.0498852	489	0.448764	0.738765	Non significant
ENSG00000009694_at_rna	TENM1	Expression	-0.100092	0.0366961	648	0.00637986	0.0359122	-0.052716	0.0465523	489	0.257464	0.582341	Non significant
ENSG00000009709_at_rna	PAX7	Expression	-0.132323	0.045659	648	0.00375456	0.0244874	-0.00600412	0.0518797	489	0.907865	0.968578	Non significant
ENSG00000009724_at_rna	MASP2	Expression	-0.0588976	0.0369321	648	0.110768	0.26147	0.0112164	0.0479306	489	0.814975	0.937113	Non significant
ENSG00000009765_at_rna	IYD	Expression	-0.0477763	0.0387292	648	0.217353	0.404666	0.0797049	0.0479456	489	0.096432	0.367618	Non significant
ENSG00000009780_at_rna	FAM76A	Expression	-0.104939	0.0373175	648	0.00492277	0.0296315	-0.0956063	0.0490338	489	0.0511992	0.268305	Non significant
ENSG00000009790_at_rna	TRAF3IP3	Expression	-0.0388262	0.0548018	648	0.478644	0.657235	0.0612821	0.0741044	489	0.408254	0.709267	Non significant
ENSG00000009830_at_rna	POMT2	Expression	-0.0024349	0.0388624	648	0.950042	0.973511	-0.0331171	0.0498678	489	0.506628	0.779651	Non significant
ENSG00000009844_at_rna	VTA1	Expression	-0.0165839	0.0363121	648	0.647884	0.788228	-0.0445648	0.0462217	489	0.33497	0.653118	Non significant
ENSG00000009950_at_rna	MLXIPL	Expression	-0.0952687	0.0414474	648	0.0215309	0.0840074	0.0757432	0.0504464	489	0.133237	0.428895	Non significant
ENSG00000009954_at_rna	BAZ1B	Expression	-0.0184408	0.0378549	648	0.626157	0.773399	0.0596931	0.0478996	489	0.212686	0.5338	Non significant
ENSG00000010017_at_rna	RANBP9	Expression	-0.11808	0.0380656	648	0.00192216	0.0151209	-0.0103354	0.0484764	489	0.831167	0.944093	Non significant
ENSG00000010030_at_rna	ETV7	Expression	0.00537131	0.0386939	648	0.889596	0.940626	0.0386674	0.0481293	489	0.42174	0.718704	Non significant
ENSG00000010072_at_rna	SPRTN	Expression	-0.0267801	0.0373172	648	0.472982	0.652742	0.00424198	0.0465866	489	0.927448	0.975193	Non significant
ENSG00000010165_at_rna	METTL13	Expression	0.0313383	0.0391394	648	0.423314	0.611583	0.0728771	0.0484375	489	0.132437	0.427537	Non significant
ENSG00000010244_at_rna	ZNF207	Expression	-0.0351891	0.0373043	648	0.345527	0.540048	0.0178366	0.0500626	489	0.721626	0.897656	Non significant
ENSG00000010256_at_rna	UQCRC1	Expression	0.0564954	0.037371	648	0.130599	0.291708	0.0679011	0.0471814	489	0.150108	0.454133	Non significant
ENSG00000010270_at_rna	STARD3NL	Expression	0.0229878	0.0383821	648	0.549226	0.716255	-0.0534341	0.047892	489	0.264542	0.589032	Non significant
ENSG00000010278_at_rna	CD9	Expression	0.131034	0.0442956	648	0.00309477	0.0213133	0.0857289	0.0607511	489	0.1582	0.465956	Non significant
ENSG00000010292_at_rna	NCAPD2	Expression	-0.0952525	0.0367307	648	0.00950688	0.0475654	-0.0163107	0.0462033	489	0.724073	0.898766	Non significant
ENSG00000010295_at_rna	IFFO1	Expression	0.0102663	0.0533603	648	0.847433	0.916381	-0.0587295	0.0787781	489	0.455966	0.743551	Non significant
ENSG00000010310_at_rna	GIPR	Expression	-0.0300487	0.0366667	648	0.412496	0.601727	-0.0491188	0.0481994	489	0.308167	0.629171	Non significant
ENSG00000010318_at_rna	PHF7	Expression	0.00866341	0.0382609	648	0.820867	0.900758	0.0685381	0.047943	489	0.152839	0.458082	Non significant
ENSG00000010319_at_rna	SEMA3G	Expression	0.0347766	0.037565	648	0.354564	0.548747	0.137969	0.0466938	489	0.00312905	0.0545797	Non significant
ENSG00000010322_at_rna	NISCH	Expression	-0.00242518	0.0383966	648	0.949638	0.973417	-0.0311491	0.0495868	489	0.529891	0.79656	Non significant
ENSG00000010327_at_rna	STAB1	Expression	-0.0207712	0.0373982	648	0.578616	0.738949	-0.0409556	0.0466502	489	0.379982	0.690211	Non significant
ENSG00000010361_at_rna	FUZ	Expression	-0.124514	0.0392561	648	0.00151484	0.0127619	-0.114659	0.0484324	489	0.0179135	0.151631	Non significant
ENSG00000010379_at_rna	SLC6A13	Expression	-0.0244063	0.0380719	648	0.521485	0.693152	-0.0126579	0.0480587	489	0.792255	0.927263	Non significant
ENSG00000010404_at_rna	IDS	Expression	-0.00217177	0.0388702	648	0.955444	0.976519	-0.147801	0.0485675	489	0.00234066	0.0463489	Non significant
ENSG00000010438_at_rna	PRSS3	Expression	-0.012969	0.0437296	648	0.766793	0.869837	0.0641566	0.0527115	489	0.223556	0.54683	Non significant
ENSG00000010539_at_rna	ZNF200	Expression	-0.00902212	0.0390102	648	0.817101	0.898502	-0.00365656	0.047726	489	0.938929	0.979518	Non significant
ENSG00000010610_at_rna	CD4	Expression	-0.0345906	0.0389955	648	0.375057	0.568144	0.0544093	0.0495378	489	0.272056	0.595024	Non significant
ENSG00000010626_at_rna	LRRC23	Expression	0.0434099	0.0363987	648	0.233018	0.422196	0.00653857	0.0458931	489	0.886706	0.961082	Non significant
ENSG00000010671_at_rna	BTK	Expression	-0.0558913	0.0538339	648	0.299169	0.494903	-0.0597751	0.0667676	489	0.370642	0.682207	Non significant
ENSG00000010704_at_rna	HFE	Expression	0.099366	0.0399948	648	0.0129744	0.059142	0.128495	0.0533963	489	0.0161087	0.142361	Non significant
ENSG00000010803_at_rna	SCMH1	Expression	-0.00123657	0.0386188	648	0.974456	0.986066	-0.0384261	0.0483066	489	0.426344	0.721884	Non significant
ENSG00000010818_at_rna	HIVEP2	Expression	0.0467796	0.037412	648	0.211157	0.397653	-0.0235028	0.046433	489	0.612741	0.843331	Non significant
ENSG00000010932_at_rna	FMO1	Expression	-0.00266506	0.036895	648	0.942416	0.969313	-0.0147879	0.0468144	489	0.752091	0.909875	Non significant
ENSG00000011007_at_rna	TCEB3	Expression	-0.0317246	0.0367755	648	0.388328	0.580649	-0.0128636	0.0487114	489	0.791719	0.927254	Non significant
ENSG00000011009_at_rna	LYPLA2	Expression	-0.0468421	0.0368216	648	0.203325	0.388234	0.00954456	0.0450334	489	0.832151	0.944141	Non significant
ENSG00000011021_at_rna	CLCN6	Expression	-0.108652	0.0385269	648	0.00480003	0.0290899	-0.127993	0.048864	489	0.00880926	0.100182	Non significant
ENSG00000011028_at_rna	MRC2	Expression	0.251494	0.0434364	648	7.04083e-09	1.15292e-06	0.0475841	0.0537504	489	0.376006	0.686608	Non significant
ENSG00000011083_at_rna	SLC6A7	Expression	-0.0525748	0.0366237	648	0.151133	0.321641	-0.0857184	0.0457172	489	0.0607965	0.290155	Non significant
ENSG00000011105_at_rna	TSPAN9	Expression	-0.0617163	0.0412647	648	0.134753	0.297791	-0.0959262	0.0525221	489	0.0677907	0.307445	Non significant
ENSG00000011114_at_rna	BTBD7	Expression	-0.0312108	0.0389429	648	0.422872	0.611181	0.0559326	0.0491071	489	0.254706	0.579839	Non significant
ENSG00000011132_at_rna	APBA3	Expression	0.0274521	0.0382432	648	0.472862	0.652742	0.0147551	0.0472586	489	0.754872	0.910976	Non significant
ENSG00000011143_at_rna	MKS1	Expression	0.0233015	0.0372238	648	0.531325	0.701144	0.0314224	0.0472288	489	0.505844	0.778985	Non significant
ENSG00000011198_at_rna	ABHD5	Expression	0.114887	0.0375513	648	0.00221722	0.0167844	0.0377907	0.0484929	489	0.435801	0.729089	Non significant
ENSG00000011201_at_rna	KAL1	Expression	-0.053091	0.0372699	648	0.154301	0.325876	-0.157112	0.0471269	489	0.000856663	0.0246214	Non significant
ENSG00000011260_at_rna	UTP18	Expression	0.00287446	0.0387658	648	0.940892	0.968394	-0.00536578	0.0484015	489	0.911728	0.970274	Non significant
ENSG00000011275_at_rna	RNF216	Expression	0.107377	0.0367785	648	0.00350516	0.0233392	-0.0213999	0.0470008	489	0.648887	0.865513	Non significant
ENSG00000011295_at_rna	TTC19	Expression	0.0157464	0.0360432	648	0.662202	0.798921	-0.0677915	0.0455297	489	0.1365	0.433504	Non significant
ENSG00000011304_at_rna	PTBP1	Expression	-0.0720959	0.0389767	648	0.0643543	0.18081	0.101815	0.0470327	489	0.0304054	0.201576	Non significant
ENSG00000011332_at_rna	DPF1	Expression	-0.116541	0.0386561	648	0.00257132	0.0186962	-0.161925	0.0474305	489	0.000640289	0.0208539	Non significant
ENSG00000011376_at_rna	LARS2	Expression	0.0723007	0.0384002	648	0.0597247	0.1714	0.0899899	0.0489414	489	0.0659552	0.303224	Non significant
ENSG00000011405_at_rna	PIK3C2A	Expression	-0.0325574	0.0381642	648	0.39361	0.584901	-0.085054	0.0503505	489	0.0911742	0.357199	Non significant
ENSG00000011422_at_rna	PLAUR	Expression	0.255906	0.0392863	648	7.32343e-11	3.1671e-08	0.0967425	0.0506381	489	0.0560729	0.280288	Non significant
ENSG00000011426_at_rna	ANLN	Expression	0.0458595	0.0397577	648	0.248716	0.441051	0.0117019	0.056328	489	0.835428	0.944979	Non significant
ENSG00000011451_at_rna	WIZ	Expression	-0.0310984	0.0391578	648	0.42709	0.614887	-0.0742041	0.0465328	489	0.110787	0.394656	Non significant
ENSG00000011454_at_rna	RABGAP1	Expression	-0.112005	0.0388945	648	0.00398056	0.0255464	-0.072752	0.0486875	489	0.135107	0.431783	Non significant
ENSG00000011465_at_rna	DCN	Expression	0.0725175	0.0382994	648	0.0582997	0.168626	-0.045896	0.0458004	489	0.316301	0.6374	Non significant
ENSG00000011478_at_rna	QPCTL	Expression	0.0540194	0.0373292	648	0.147867	0.316513	0.0617411	0.0477011	489	0.195551	0.512208	Non significant
ENSG00000011485_at_rna	PPP5C	Expression	-0.0958582	0.0371768	648	0.00992475	0.0489733	0.0235332	0.0458784	489	0.607988	0.84111	Non significant
ENSG00000011523_at_rna	CEP68	Expression	-0.0939459	0.0407838	648	0.02125	0.0832913	-0.097946	0.0521173	489	0.0601985	0.288151	Non significant
ENSG00000011566_at_rna	MAP4K3	Expression	0.0595242	0.0432894	648	0.169122	0.345663	-0.0787226	0.0564389	489	0.163068	0.473515	Non significant
ENSG00000011590_at_rna	ZBTB32	Expression	-0.0398947	0.0392916	648	0.30994	0.506003	0.0597481	0.0476985	489	0.210344	0.531962	Non significant
ENSG00000011600_at_rna	TYROBP	Expression	0.0662054	0.0386253	648	0.0865211	0.22006	0.0463676	0.0490274	489	0.344277	0.66101	Non significant
ENSG00000011638_at_rna	TMEM159	Expression	0.124359	0.0407311	648	0.0022643	0.0170947	-0.0233407	0.0495699	489	0.637737	0.858941	Non significant
ENSG00000011677_at_rna	GABRA3	Expression	-0.0398832	0.0365991	648	0.275831	0.4712	-0.0540601	0.0473006	489	0.253078	0.577685	Non significant
ENSG00000012048_at_rna	BRCA1	Expression	-0.0331552	0.0399291	648	0.40634	0.596149	0.0590698	0.0512708	489	0.249275	0.573661	Non significant
ENSG00000012061_at_rna	ERCC1	Expression	0.181867	0.037267	648	1.06023e-06	5.05135e-05	0.133123	0.0475851	489	0.00514859	0.0723815	Non significant
ENSG00000012124_at_rna	CD22	Expression	-0.0689993	0.0411831	648	0.0938498	0.233221	-0.090623	0.0507095	489	0.0739213	0.321756	Non significant
ENSG00000012171_at_rna	SEMA3B	Expression	0.119773	0.0413371	648	0.00376183	0.0245067	0.0717745	0.0499066	489	0.150384	0.454275	Non significant
ENSG00000012174_at_rna	MBTPS2	Expression	-0.00256521	0.0390538	648	0.947629	0.972244	-0.03117	0.0487701	489	0.522744	0.791452	Non significant
ENSG00000012211_at_rna	PRICKLE3	Expression	0.0852347	0.0386417	648	0.0274	0.0994466	0.0394939	0.0486536	489	0.416942	0.716026	Non significant
ENSG00000012223_at_rna	LTF	Expression	-0.0102039	0.036052	648	0.777152	0.875347	0.0404244	0.0451346	489	0.370444	0.682066	Non significant
ENSG00000012232_at_rna	EXTL3	Expression	-0.0422087	0.0400413	648	0.291824	0.48732	-0.0124898	0.0486654	489	0.797452	0.92958	Non significant
ENSG00000012504_at_rna	NR1H4	Expression	-0.0248241	0.0385263	648	0.519353	0.691133	0.138571	0.0516233	489	0.00726889	0.0888959	Non significant
ENSG00000012660_at_rna	ELOVL5	Expression	-0.0330858	0.0410853	648	0.420649	0.609356	-0.03482	0.0505858	489	0.491241	0.768453	Non significant
ENSG00000012779_at_rna	ALOX5	Expression	-0.100559	0.0385526	648	0.00909775	0.0462595	-0.0256319	0.0497052	489	0.60608	0.840015	Non significant
ENSG00000012817_at_rna	KDM5D	Expression	-0.0597909	0.0374113	648	0.109997	0.260381	-0.000475493	0.0484918	489	0.992176	0.997312	Non significant
ENSG00000012822_at_rna	CALCOCO1	Expression	-0.0230454	0.0363114	648	0.525649	0.696652	-0.101079	0.045528	489	0.0264084	0.187042	Non significant
ENSG00000012963_at_rna	UBR7	Expression	-0.124589	0.0392728	648	0.0015119	0.0127498	0.040304	0.0496879	489	0.417283	0.716037	Non significant
ENSG00000012983_at_rna	MAP4K5	Expression	0.0585125	0.0382146	648	0.125731	0.284527	-0.0203173	0.0489894	489	0.678341	0.879468	Non significant
ENSG00000013016_at_rna	EHD3	Expression	0.0321267	0.0370481	648	0.385853	0.578625	-0.0148318	0.0489956	489	0.762106	0.914302	Non significant
ENSG00000013275_at_rna	PSMC4	Expression	-0.0190719	0.035925	648	0.595502	0.75125	-0.0723717	0.0468142	489	0.12212	0.413296	Non significant
ENSG00000013288_at_rna	MAN2B2	Expression	0.111784	0.0374814	648	0.00286008	0.0200574	0.0540944	0.0484532	489	0.26424	0.588982	Non significant
ENSG00000013297_at_rna	CLDN11	Expression	0.0736669	0.0368406	648	0.0455423	0.141432	-0.0335585	0.0477974	489	0.482617	0.762167	Non significant
ENSG00000013306_at_rna	SLC25A39	Expression	0.0198311	0.0392675	648	0.613541	0.764422	-0.00354122	0.0487318	489	0.942071	0.980809	Non significant
ENSG00000013364_at_rna	MVP	Expression	0.221669	0.0402628	648	3.68021e-08	3.73918e-06	0.0944953	0.0506242	489	0.0619569	0.293396	Non significant
ENSG00000013374_at_rna	NUB1	Expression	0.00796299	0.0366569	648	0.828029	0.904919	-0.02911	0.0466293	489	0.532439	0.798132	Non significant
ENSG00000013375_at_rna	PGM3	Expression	0.119838	0.040903	648	0.00339164	0.0227449	0.0137134	0.0523376	489	0.793307	0.927263	Non significant
ENSG00000013392_at_rna	RWDD2A	Expression	-0.0135185	0.0382694	648	0.723905	0.840523	-0.0846404	0.048557	489	0.0813135	0.337559	Non significant
ENSG00000013441_at_rna	CLK1	Expression	-0.0973943	0.041199	648	0.0180791	0.0742807	-0.00715136	0.0482676	489	0.882216	0.959816	Non significant
ENSG00000013503_at_rna	POLR3B	Expression	-0.0717335	0.0369692	648	0.0523357	0.156201	-0.0228256	0.0472614	489	0.629121	0.85465	Non significant
ENSG00000013523_at_rna	ANGEL1	Expression	0.00566434	0.0384965	648	0.883022	0.937554	0.0609412	0.0512923	489	0.234787	0.558825	Non significant
ENSG00000013561_at_rna	RNF14	Expression	0.0763739	0.0385922	648	0.0478164	0.146285	-0.107846	0.0493082	489	0.0287299	0.195366	Non significant
ENSG00000013583_at_rna	HEBP1	Expression	0.223888	0.0441184	648	3.88085e-07	2.3518e-05	0.0750968	0.0550488	489	0.172509	0.484346	Non significant
ENSG00000013588_at_rna	GPRC5A	Expression	0.105863	0.0480273	648	0.0275082	0.0996677	-0.0227415	0.0604462	489	0.706747	0.891622	Non significant
ENSG00000013619_at_rna	MAMLD1	Expression	0.0273842	0.0380141	648	0.471297	0.652029	-0.0432485	0.0498032	489	0.385182	0.694559	Non significant
ENSG00000013725_at_rna	CD6	Expression	-0.0784609	0.0377503	648	0.0376707	0.12402	-0.0641985	0.0470032	489	0.171992	0.483775	Non significant
ENSG00000013810_at_rna	TACC3	Expression	-0.110849	0.0383548	648	0.00385144	0.0249074	-0.000620532	0.046818	489	0.989425	0.996394	Non significant
ENSG00000014123_at_rna	UFL1	Expression	0.0945582	0.0374176	648	0.0115007	0.0543337	0.0490608	0.047403	489	0.300682	0.62209	Non significant
ENSG00000014138_at_rna	POLA2	Expression	-0.0617347	0.0374208	648	0.0989951	0.241803	-0.0808408	0.047722	489	0.0902662	0.355813	Non significant
ENSG00000014164_at_rna	ZC3H3	Expression	0.075638	0.0370547	648	0.0412257	0.132289	0.033804	0.050398	489	0.502386	0.776168	Non significant
ENSG00000014216_at_rna	CAPN1	Expression	0.129893	0.0442713	648	0.00334607	0.0225379	0.0345611	0.0536188	489	0.519206	0.788523	Non significant
ENSG00000014257_at_rna	ACPP	Expression	-0.000393622	0.0371197	648	0.991539	0.995697	0.0495969	0.0468034	489	0.289287	0.611496	Non significant
ENSG00000014641_at_rna	MDH1	Expression	-0.0223718	0.0390421	648	0.566633	0.729184	-0.0210811	0.0476598	489	0.658255	0.871169	Non significant
ENSG00000014824_at_rna	SLC30A9	Expression	-0.0356122	0.0374179	648	0.341227	0.536309	0.0597547	0.0466163	489	0.199898	0.518103	Non significant
ENSG00000014914_at_rna	MTMR11	Expression	0.0993715	0.0393324	648	0.011522	0.0544069	0.169134	0.0496027	489	0.000650141	0.0209528	Non significant
ENSG00000014919_at_rna	COX15	Expression	0.083248	0.0378188	648	0.0277194	0.100239	0.103514	0.0473344	489	0.0287516	0.195435	Non significant
ENSG00000015153_at_rna	YAF2	Expression	-0.104128	0.039464	648	0.00832621	0.0435306	-0.0811456	0.0524999	489	0.122193	0.413296	Non significant
ENSG00000015171_at_rna	ZMYND11	Expression	0.0840347	0.0389938	648	0.0311558	0.108974	0.160668	0.0495951	489	0.00119703	0.0302776	Non significant
ENSG00000015285_at_rna	WAS	Expression	-0.117913	0.0477785	648	0.0135903	0.0611399	-0.0986925	0.0815473	489	0.226183	0.549345	Non significant
ENSG00000015413_at_rna	DPEP1	Expression	-0.0801702	0.040805	648	0.0494473	0.149773	0.113719	0.0495602	489	0.0217577	0.167844	Non significant
ENSG00000015475_at_rna	BID	Expression	0.0651108	0.0384898	648	0.0907155	0.22768	0.0496286	0.0478613	489	0.299771	0.621743	Non significant
ENSG00000015520_at_rna	NPC1L1	Expression	-0.013093	0.0368948	648	0.722683	0.839621	0.0429306	0.0481181	489	0.372291	0.683747	Non significant
ENSG00000015532_at_rna	XYLT2	Expression	0.0949774	0.0376037	648	0.0115453	0.0544986	-0.0423591	0.046558	489	0.362921	0.676407	Non significant
ENSG00000015592_at_rna	STMN4	Expression	-0.142312	0.0440317	648	0.00122909	0.0110206	-0.158615	0.0534236	489	0.00298763	0.0530072	Non significant
ENSG00000015676_at_rna	NUDCD3	Expression	0.0184695	0.0364869	648	0.61272	0.764112	-0.059569	0.0466248	489	0.201382	0.520016	Non significant
ENSG00000016391_at_rna	CHDH	Expression	-0.0443168	0.0409608	648	0.279282	0.474701	0.140777	0.054045	489	0.00919257	0.102031	Non significant
ENSG00000016402_at_rna	IL20RA	Expression	-0.0216132	0.0441437	648	0.62441	0.771976	0.0837006	0.056476	489	0.138325	0.43702	Non significant
ENSG00000016490_at_rna	CLCA1	Expression	-0.0389289	0.0368705	648	0.291048	0.486637	-0.0023766	0.0451239	489	0.957996	0.986412	Non significant
ENSG00000016602_at_rna	CLCA4	Expression	0.0693481	0.0385774	648	0.0722351	0.195142	0.0436274	0.0491065	489	0.374313	0.685211	Non significant
ENSG00000017260_at_rna	ATP2C1	Expression	-0.0282676	0.0374834	648	0.450767	0.633711	-0.132816	0.0458761	489	0.00379045	0.0612277	Non significant
ENSG00000017427_at_rna	IGF1	Expression	-0.0930988	0.0378068	648	0.0137975	0.0617265	-0.0844949	0.0472492	489	0.0737306	0.321108	Non significant
ENSG00000017483_at_rna	SLC38A5	Expression	-0.042824	0.0403842	648	0.288957	0.484496	0.155712	0.0539446	489	0.00389524	0.0622779	Non significant
ENSG00000017797_at_rna	RALBP1	Expression	0.0302143	0.0384792	648	0.43233	0.618789	0.0329006	0.0472939	489	0.48664	0.765587	Non significant
ENSG00000018236_at_rna	CNTN1	Expression	-0.128588	0.0398985	648	0.00126907	0.0112535	-0.0311014	0.0507004	489	0.539589	0.802056	Non significant
ENSG00000018280_at_rna	SLC11A1	Expression	-0.088985	0.0382324	648	0.0199399	0.0797503	0.0631378	0.0465742	489	0.175214	0.487715	Non significant
ENSG00000018408_at_rna	WWTR1	Expression	0.260999	0.0475496	648	4.04229e-08	4.08247e-06	0.014163	0.0655389	489	0.82891	0.942987	Non significant
ENSG00000018510_at_rna	AGPS	Expression	0.0716501	0.0393033	648	0.0683029	0.18805	0.0450979	0.0514698	489	0.380921	0.690952	Non significant
ENSG00000018610_at_rna	CXorf56	Expression	-0.0340029	0.0359891	648	0.344755	0.539541	-0.00715581	0.0468781	489	0.878676	0.958128	Non significant
ENSG00000018625_at_rna	ATP1A2	Expression	-0.0617079	0.03611	648	0.0874718	0.22185	0.0059388	0.0464079	489	0.898173	0.965801	Non significant
ENSG00000018699_at_rna	TTC27	Expression	0.107208	0.0368986	648	0.00366712	0.0240941	0.0369636	0.0483557	489	0.444623	0.736476	Non significant
ENSG00000018869_at_rna	ZNF582	Expression	-0.051937	0.0371033	648	0.161575	0.336119	-0.117942	0.0474958	489	0.0130206	0.126231	Non significant
ENSG00000019102_at_rna	VSIG2	Expression	0.0864592	0.0379196	648	0.0226039	0.0870945	0.147103	0.0492152	489	0.00279913	0.0510286	Non significant
ENSG00000019144_at_rna	PHLDB1	Expression	0.0942518	0.0393149	648	0.0165139	0.0695438	-0.00117185	0.0494828	489	0.981106	0.993279	Non significant
ENSG00000019169_at_rna	MARCO	Expression	0.0222835	0.0361704	648	0.537848	0.705955	0.0658502	0.045568	489	0.14843	0.451852	Non significant
ENSG00000019186_at_rna	CYP24A1	Expression	0.0718814	0.0381717	648	0.059686	0.171381	0.0927325	0.0493032	489	0.0599907	0.287733	Non significant
ENSG00000019485_at_rna	PRDM11	Expression	-0.0395827	0.0360712	648	0.272489	0.467148	-0.0954839	0.0491213	489	0.051915	0.269495	Non significant
ENSG00000019505_at_rna	SYT13	Expression	-0.118287	0.0383698	648	0.00205052	0.0158497	-0.0391393	0.0485869	489	0.420501	0.717994	Non significant
ENSG00000019549_at_rna	SNAI2	Expression	0.249772	0.0463289	648	6.99577e-08	6.24289e-06	-0.0555177	0.0574077	489	0.333505	0.651451	Non significant
ENSG00000019582_at_rna	CD74	Expression	0.0288424	0.0451352	648	0.522808	0.694056	0.00261662	0.0570893	489	0.963443	0.988081	Non significant
ENSG00000019991_at_rna	HGF	Expression	0.0983012	0.036059	648	0.00640836	0.0360158	0.117417	0.0475179	489	0.013473	0.129283	Non significant
ENSG00000019995_at_rna	ZRANB1	Expression	-0.0047477	0.0369296	648	0.897705	0.944522	-0.0328595	0.0471775	489	0.486111	0.765213	Non significant
ENSG00000020129_at_rna	NCDN	Expression	0.0104647	0.0357532	648	0.769756	0.87123	0.0444971	0.0473252	489	0.347094	0.663173	Non significant
ENSG00000020181_at_rna	GPR124	Expression	0.129419	0.0436215	648	0.00300854	0.0208472	0.0482425	0.0529883	489	0.362592	0.675944	Non significant
ENSG00000020256_at_rna	ZFP64	Expression	0.0801123	0.0383492	648	0.036706	0.121843	-0.00501054	0.0487833	489	0.918193	0.97258	Non significant
ENSG00000020633_at_rna	RUNX3	Expression	-0.00342304	0.0479261	648	0.943061	0.969858	-0.00862033	0.0593262	489	0.884471	0.960214	Non significant
ENSG00000021300_at_rna	PLEKHB1	Expression	-0.090635	0.0376818	648	0.0161605	0.0685178	-0.0189843	0.0503786	489	0.706298	0.891295	Non significant
ENSG00000021355_at_rna	SERPINB1	Expression	0.185949	0.0395131	648	2.52607e-06	9.97768e-05	0.146469	0.0488062	489	0.00269072	0.0499397	Non significant
ENSG00000021461_at_rna	CYP3A43	Expression	-0.0232131	0.0362531	648	0.521974	0.693417	0.0967471	0.0474774	489	0.041575	0.238545	Non significant
ENSG00000021488_at_rna	SLC7A9	Expression	-0.0581539	0.0360995	648	0.107195	0.255793	0.11554	0.0487226	489	0.0177212	0.150616	Non significant
ENSG00000021762_at_rna	OSBPL5	Expression	0.0543779	0.0368205	648	0.139719	0.304733	0.0983488	0.0469374	489	0.0361428	0.22238	Non significant
ENSG00000021852_at_rna	C8B	Expression	0.065641	0.037013	648	0.0761527	0.202013	0.123788	0.045894	489	0.00699123	0.086791	Non significant
ENSG00000022267_at_rna	FHL1	Expression	0.00817719	0.0421728	648	0.846256	0.916028	-0.116402	0.050572	489	0.0213521	0.16601	Non significant
ENSG00000022277_at_rna	RTFDC1	Expression	-0.0140765	0.0361433	648	0.696934	0.823547	-0.00534416	0.045689	489	0.906885	0.968481	Non significant
ENSG00000022355_at_rna	GABRA1	Expression	-0.000813718	0.0358615	648	0.981897	0.990408	-0.0181607	0.0459511	489	0.692681	0.88579	Non significant
ENSG00000022556_at_rna	NLRP2	Expression	-0.0122216	0.0389687	648	0.753806	0.860703	-0.0661575	0.0473617	489	0.162456	0.472546	Non significant
ENSG00000022567_at_rna	SLC45A4	Expression	-0.0178825	0.0401903	648	0.656359	0.794453	0.0519818	0.0503038	489	0.301436	0.622825	Non significant
[truncated: 14,873 more rows]

## Sheet: AZD0530
	Symbol	Type	GDSC_estimate	GDSC_se	GDSC_n	GDSC_pvalue	GDSC_fdr	CCLE_estimate	CCLE_se	CCLE_n	CCLE_pvalue	CCLE_fdr	Specificity
ENSG00000002834_at_rna	LASP1	Expression	0.164973	0.0649251	343	0.0110545	0.319179	0.228798	0.0488117	490	2.76753e-06	0.00311273	CCLE
ENSG00000014216_at_rna	CAPN1	Expression	0.191826	0.0617174	343	0.00188268	0.192428	0.274379	0.0520996	490	1.3911e-07	0.000782307	CCLE
ENSG00000100336_at_rna	APOL4	Expression	0.178861	0.0561602	343	0.00144839	0.175703	0.240886	0.0467158	490	2.51711e-07	0.00106165	CCLE
ENSG00000100351_at_rna	GRAP2	Expression	0.158028	0.0581277	343	0.00655519	0.276522	0.229297	0.0484493	490	2.21533e-06	0.00311273	CCLE
ENSG00000102554_at_rna	KLF5	Expression	0.137036	0.0776075	343	0.0774377	0.540014	0.298259	0.0618248	490	1.40517e-06	0.00311273	CCLE
ENSG00000115221_at_rna	ITGB6	Expression	0.123828	0.0671008	343	0.0649788	0.513142	0.245338	0.0521184	490	2.50986e-06	0.00311273	CCLE
ENSG00000124782_at_rna	RREB1	Expression	0.100383	0.0646445	343	0.120458	0.601936	0.235115	0.0496081	490	2.14298e-06	0.00311273	CCLE
ENSG00000125753_at_rna	VASP	Expression	0.127367	0.0625416	343	0.0416985	0.450926	0.204143	0.0473292	490	1.60862e-05	0.00969252	CCLE
ENSG00000125968_at_rna	ID1	Expression	0.239998	0.0782669	343	0.00216648	0.19875	0.294569	0.0637927	490	3.88192e-06	0.00385246	CCLE
ENSG00000130726_at_rna	TRIM28	Expression	-0.016744	0.057283	343	0.770055	0.942658	0.195222	0.0443484	490	1.07248e-05	0.00716358	CCLE
ENSG00000135046_at_rna	ANXA1	Expression	0.159516	0.0661025	343	0.015815	0.359397	0.238874	0.0538627	490	9.21324e-06	0.00675811	CCLE
ENSG00000136854_at_rna	STXBP1	Expression	-0.134289	0.0634956	343	0.034435	0.430751	-0.240077	0.0511486	490	2.68298e-06	0.00311273	CCLE
ENSG00000144815_at_rna	NXPE3	Expression	-0.0153967	0.0588009	343	0.793441	0.947195	-0.230698	0.0517702	490	8.34257e-06	0.00639761	CCLE
ENSG00000152229_at_rna	PSTPIP2	Expression	0.168336	0.0569888	343	0.00313835	0.211675	0.213448	0.0471166	490	5.89265e-06	0.00497075	CCLE
ENSG00000159445_at_rna	THEM4	Expression	0.0393706	0.0638427	343	0.537444	0.863614	-0.24282	0.0481824	490	4.66504e-07	0.00157408	CCLE
ENSG00000167880_at_rna	EVPL	Expression	0.117403	0.0625448	343	0.0605041	0.50123	0.261959	0.0538385	490	1.14083e-06	0.00311273	CCLE
ENSG00000170340_at_rna	B3GNT2	Expression	0.0472745	0.067505	343	0.483733	0.838736	0.227647	0.0499633	490	5.2066e-06	0.00462319	CCLE
ENSG00000172005_at_rna	MAL	Expression	-0.0144125	0.0563076	343	0.797982	0.947857	0.221811	0.048561	490	4.93167e-06	0.00462234	CCLE
ENSG00000173674_at_rna	EIF1AX	Expression	-0.101358	0.0583751	343	0.0825058	0.544293	-0.219524	0.046419	490	2.25418e-06	0.00311273	CCLE
ENSG00000173801_at_rna	JUP	Expression	0.268355	0.0611104	343	1.12663e-05	0.010554	0.244502	0.0544768	490	7.18314e-06	0.0057708	CCLE
ENSG00000174808_at_rna	BTC	Expression	0.0344514	0.0653528	343	0.598082	0.884455	0.237091	0.0509406	490	3.25151e-06	0.00342851	CCLE
ENSG00000182795_at_rna	C1orf116	Expression	0.1635	0.0703636	343	0.0201446	0.375634	0.256045	0.0582025	490	1.08648e-05	0.00716358	CCLE
ENSG00000183647_at_rna	ZNF530	Expression	0.0295373	0.0574864	343	0.607381	0.887318	0.217308	0.0457467	490	2.03166e-06	0.00311273	CCLE
ENSG00000188910_at_rna	GJB3	Expression	0.141201	0.0700428	343	0.0438081	0.458343	0.256812	0.0585323	490	1.14644e-05	0.00716358	CCLE
ENSG00000198561_at_rna	CTNND1	Expression	0.217231	0.0708968	343	0.00218366	0.19875	0.356161	0.0626453	490	1.30539e-08	0.000110116	CCLE
ENSG00000213762_at_rna	ZNF134	Expression	0.0408669	0.0601043	343	0.496547	0.846505	0.210617	0.0479977	490	1.14367e-05	0.00716358	CCLE
ENSG00000214595_at_rna	EML6	Expression	-0.138062	0.0598133	343	0.0209872	0.379296	-0.232883	0.0494417	490	2.47402e-06	0.00311273	CCLE
ENSG00000070526_at_rna	ST6GALNAC1	Expression	0.266869	0.0557158	343	1.66931e-06	0.00312755	0.0576653	0.0481642	490	0.231203	0.581706	GDSC
ENSG00000104341_at_rna	LAPTM4B	Expression	0.347818	0.0763177	343	5.17674e-06	0.007019	0.216362	0.0627908	490	0.000569446	0.0407651	GDSC
ENSG00000105497_at_rna	ZNF175	Expression	0.240373	0.0541909	343	9.17874e-06	0.00910423	0.0706378	0.0470433	490	0.133214	0.463597	GDSC
ENSG00000106546_at_rna	AHR	Expression	0.281412	0.0622711	343	6.20904e-06	0.00747834	0.143047	0.051268	490	0.00526775	0.113039	GDSC
ENSG00000112419_at_rna	PHACTR2	Expression	0.280612	0.0565518	343	6.97574e-07	0.00196042	0.189801	0.0514923	490	0.0002278	0.0282589	GDSC
ENSG00000114737_at_rna	CISH	Expression	0.262725	0.0585402	343	7.19131e-06	0.00808399	0.184763	0.0499572	490	0.000216933	0.0273125	GDSC
ENSG00000136929_at_rna	HEMGN	Expression	0.266344	0.0549	343	1.22568e-06	0.00258343	0.131036	0.0493381	490	0.00791049	0.135353	GDSC
ENSG00000147689_at_rna	FAM83A	Expression	0.260173	0.0586325	343	9.1069e-06	0.00910423	0.204027	0.0508182	490	5.94882e-05	0.0173039	GDSC
ENSG00000156675_at_rna	RAB11FIP1	Expression	0.29428	0.062197	343	2.22959e-06	0.00375954	0.190711	0.052477	490	0.000278858	0.0295888	GDSC
ENSG00000157703_at_rna	SVOPL	Expression	0.26928	0.0533606	343	4.50168e-07	0.00196042	0.177779	0.0472938	490	0.000170576	0.0260858	GDSC
ENSG00000162367_at_rna	TAL1	Expression	0.264004	0.053175	343	6.87664e-07	0.00196042	0.127069	0.0468576	490	0.00669158	0.125649	GDSC
ENSG00000166669_at_rna	ATF7IP2	Expression	0.276875	0.060876	343	5.4114e-06	0.007019	0.0892288	0.0520349	490	0.0863842	0.383546	GDSC
ENSG00000170315_at_rna	UBB	Expression	-0.262194	0.0526128	343	6.24531e-07	0.00196042	-0.118348	0.0464572	490	0.0108508	0.156206	GDSC
ENSG00000170545_at_rna	SMAGP	Expression	0.303258	0.0657484	343	3.98046e-06	0.00610168	0.163045	0.0557515	490	0.00345008	0.0971737	GDSC
ENSG00000196565_at_rna	HBG2	Expression	0.255592	0.0525463	343	1.14958e-06	0.00258343	0.122359	0.0471191	490	0.00940948	0.146386	GDSC
ENSG00000000003_at_rna	TSPAN6	Expression	0.109368	0.0872895	343	0.210231	0.689496	0.216354	0.077557	490	0.00527706	0.113039	Non significant
ENSG00000000005_at_rna	TNMD	Expression	-0.107569	0.062768	343	0.0865723	0.552142	-0.007577	0.0458595	490	0.868769	0.956224	Non significant
ENSG00000000419_at_rna	DPM1	Expression	-0.00554142	0.0555982	343	0.920607	0.984487	0.00973632	0.0469958	490	0.835874	0.943789	Non significant
ENSG00000000457_at_rna	SCYL3	Expression	-0.129358	0.06544	343	0.0480707	0.471423	-0.075792	0.0519119	490	0.144287	0.47953	Non significant
ENSG00000000460_at_rna	C1orf112	Expression	-0.0338036	0.0589179	343	0.566143	0.871971	0.0371189	0.0464774	490	0.424496	0.742844	Non significant
ENSG00000000938_at_rna	FGR	Expression	-0.144606	0.0611891	343	0.018115	0.373873	-0.0302285	0.0565635	490	0.593053	0.837633	Non significant
ENSG00000000971_at_rna	CFH	Expression	0.178434	0.0594574	343	0.00269067	0.205291	0.158867	0.0470749	490	0.000738754	0.0469585	Non significant
ENSG00000001036_at_rna	FUCA2	Expression	0.052239	0.0658524	343	0.427618	0.814623	0.0929597	0.0550856	490	0.0914978	0.394479	Non significant
ENSG00000001084_at_rna	GCLC	Expression	0.0560689	0.0632924	343	0.375687	0.790077	0.100351	0.0517934	490	0.052682	0.306906	Non significant
ENSG00000001167_at_rna	NFYA	Expression	0.0376759	0.0601877	343	0.531332	0.860315	0.057847	0.049991	490	0.247212	0.597242	Non significant
ENSG00000001460_at_rna	STPG1	Expression	-0.0531688	0.0558556	343	0.341149	0.768777	-0.102868	0.0458981	490	0.0250113	0.223735	Non significant
ENSG00000001461_at_rna	NIPAL3	Expression	0.0901401	0.0641579	343	0.16003	0.643887	-0.00930427	0.0488529	490	0.848953	0.949339	Non significant
ENSG00000001497_at_rna	LAS1L	Expression	-0.127531	0.0573943	343	0.0262817	0.404583	-0.0459951	0.0470807	490	0.328598	0.671485	Non significant
ENSG00000001561_at_rna	ENPP4	Expression	-0.0551496	0.0635908	343	0.385801	0.795262	-0.0565607	0.0502615	490	0.26045	0.610068	Non significant
ENSG00000001617_at_rna	SEMA3F	Expression	0.0131216	0.0622796	343	0.83313	0.959007	0.0398539	0.0528091	490	0.450441	0.758801	Non significant
ENSG00000001626_at_rna	CFTR	Expression	-0.019597	0.060475	343	0.745899	0.932357	0.158514	0.046473	490	0.000647549	0.0440516	Non significant
ENSG00000001629_at_rna	ANKIB1	Expression	-0.0439166	0.056036	343	0.433203	0.816947	0.0454011	0.0482436	490	0.346664	0.686716	Non significant
ENSG00000001631_at_rna	KRIT1	Expression	-0.114926	0.0547176	343	0.0356979	0.432981	-0.182567	0.0473805	490	0.000116582	0.0226861	Non significant
ENSG00000002016_at_rna	RAD52	Expression	-0.0635064	0.0568043	343	0.263573	0.723768	-0.0435195	0.0481189	490	0.365775	0.701249	Non significant
ENSG00000002330_at_rna	BAD	Expression	-0.0437762	0.0606983	343	0.470781	0.831712	0.0207947	0.0501847	490	0.678608	0.881491	Non significant
ENSG00000002549_at_rna	LAP3	Expression	0.00589803	0.0633541	343	0.925827	0.984812	0.0257609	0.0498464	490	0.605292	0.844375	Non significant
ENSG00000002586_at_rna	CD99	Expression	0.132989	0.0643579	343	0.0387913	0.442782	0.10303	0.0482968	490	0.0329029	0.248926	Non significant
ENSG00000002587_at_rna	HS3ST1	Expression	-0.0476766	0.0647105	343	0.461263	0.827428	0.179342	0.0558989	490	0.00133511	0.0579797	Non significant
ENSG00000002726_at_rna	ABP1	Expression	-0.132541	0.0691391	343	0.0552349	0.491004	-0.0285281	0.0511673	490	0.577155	0.828907	Non significant
ENSG00000002745_at_rna	WNT16	Expression	-0.0543981	0.0537227	343	0.311264	0.749899	-0.0606932	0.0456039	490	0.18323	0.531001	Non significant
ENSG00000002746_at_rna	HECW1	Expression	-0.0480555	0.0560525	343	0.391263	0.796942	-0.0460582	0.0458829	490	0.315465	0.660216	Non significant
ENSG00000002822_at_rna	MAD1L1	Expression	0.023641	0.0611687	343	0.699135	0.920474	0.0452159	0.0526083	490	0.390075	0.719213	Non significant
ENSG00000002919_at_rna	SNX11	Expression	-0.0679108	0.0578182	343	0.240172	0.710975	0.0162082	0.0466691	490	0.728366	0.902222	Non significant
ENSG00000002933_at_rna	TMEM176A	Expression	-0.14062	0.0614632	343	0.022145	0.386309	-0.0247219	0.0474925	490	0.602684	0.842899	Non significant
ENSG00000003056_at_rna	M6PR	Expression	-0.0101567	0.0623228	343	0.870542	0.970048	0.146377	0.0458027	490	0.00139431	0.0590682	Non significant
ENSG00000003096_at_rna	KLHL13	Expression	0.0563415	0.0689569	343	0.413897	0.806211	0.0261191	0.0531102	490	0.622867	0.854549	Non significant
ENSG00000003137_at_rna	CYP26B1	Expression	0.091536	0.0596277	343	0.124753	0.610575	0.0420195	0.0476828	490	0.378194	0.711634	Non significant
ENSG00000003147_at_rna	ICA1	Expression	0.0779379	0.077052	343	0.311778	0.750176	0.0333376	0.0518861	490	0.520539	0.798266	Non significant
ENSG00000003249_at_rna	DBNDD1	Expression	-0.0581824	0.0683311	343	0.394504	0.798624	0.0711037	0.0504221	490	0.158489	0.502136	Non significant
ENSG00000003393_at_rna	ALS2	Expression	0.0905535	0.061749	343	0.142518	0.63024	-0.0358131	0.0488405	490	0.463396	0.767144	Non significant
ENSG00000003400_at_rna	CASP10	Expression	0.0432517	0.0693531	343	0.53286	0.861508	0.0651002	0.0493997	490	0.187562	0.536422	Non significant
ENSG00000003402_at_rna	CFLAR	Expression	-0.0122503	0.064532	343	0.84944	0.964316	0.0705655	0.0520424	490	0.175124	0.520814	Non significant
ENSG00000003436_at_rna	TFPI	Expression	0.144754	0.0632743	343	0.022154	0.386309	0.0655661	0.0540084	490	0.224748	0.575389	Non significant
ENSG00000003509_at_rna	NDUFAF7	Expression	-0.101771	0.0552506	343	0.065477	0.514396	0.0148645	0.0477555	490	0.755601	0.91166	Non significant
ENSG00000003756_at_rna	RBM5	Expression	-0.0221616	0.0701189	343	0.751959	0.93469	0.0392676	0.0520287	490	0.450411	0.758801	Non significant
ENSG00000003987_at_rna	MTMR7	Expression	-0.0841769	0.0585528	343	0.150541	0.635784	-0.0434437	0.0469196	490	0.354489	0.692432	Non significant
ENSG00000003989_at_rna	SLC7A2	Expression	0.00935815	0.0609593	343	0.877992	0.972347	-0.0666904	0.0468332	490	0.154447	0.496595	Non significant
ENSG00000004059_at_rna	ARF5	Expression	-0.0728599	0.0609266	343	0.23175	0.704385	-0.0549874	0.0475165	490	0.24718	0.597242	Non significant
ENSG00000004139_at_rna	SARM1	Expression	-0.115821	0.0644818	343	0.0724656	0.532806	-0.174954	0.0491123	490	0.00036759	0.0340748	Non significant
ENSG00000004142_at_rna	POLDIP2	Expression	-0.0168499	0.0583112	343	0.772608	0.943472	0.0138828	0.0464958	490	0.765259	0.915311	Non significant
ENSG00000004399_at_rna	PLXND1	Expression	0.119542	0.057513	343	0.0376616	0.440003	0.0509495	0.0493468	490	0.301849	0.648479	Non significant
ENSG00000004455_at_rna	AK2	Expression	-0.0764015	0.0634566	343	0.228591	0.703364	0.0464257	0.0523057	490	0.374765	0.709454	Non significant
ENSG00000004468_at_rna	CD38	Expression	-0.103855	0.074825	343	0.165144	0.646926	-0.130595	0.0651132	490	0.044892	0.28462	Non significant
ENSG00000004478_at_rna	FKBP4	Expression	-0.127551	0.0602976	343	0.0343998	0.430751	-0.00367777	0.0472819	490	0.938	0.980544	Non significant
ENSG00000004487_at_rna	KDM1A	Expression	0.0096182	0.0601172	343	0.872888	0.970695	0.022519	0.0481868	490	0.640266	0.86112	Non significant
ENSG00000004534_at_rna	RBM6	Expression	-0.0747722	0.0652873	343	0.252093	0.719675	0.0113458	0.0536598	490	0.832545	0.942887	Non significant
ENSG00000004660_at_rna	CAMKK1	Expression	-0.0478772	0.0604729	343	0.428527	0.814912	-0.055675	0.0474465	490	0.240625	0.591045	Non significant
ENSG00000004700_at_rna	RECQL	Expression	-0.0814348	0.0619266	343	0.188503	0.664515	-0.054642	0.0489038	490	0.26385	0.613396	Non significant
ENSG00000004766_at_rna	CCDC132	Expression	-0.0575757	0.0544285	343	0.290136	0.736571	-0.0907009	0.0459086	490	0.0481906	0.293298	Non significant
ENSG00000004776_at_rna	HSPB6	Expression	-0.03375	0.0579062	343	0.560001	0.871509	-0.0655124	0.0470341	490	0.163659	0.508675	Non significant
ENSG00000004777_at_rna	ARHGAP33	Expression	-0.101504	0.0567526	343	0.0736907	0.534299	-0.0260961	0.049122	490	0.595246	0.839203	Non significant
ENSG00000004779_at_rna	NDUFAB1	Expression	-0.0630119	0.061001	343	0.30162	0.745248	-0.134265	0.0471239	490	0.00438322	0.105574	Non significant
ENSG00000004799_at_rna	PDK4	Expression	0.018221	0.0600699	343	0.761639	0.939547	-0.0659351	0.0471078	490	0.161614	0.506329	Non significant
ENSG00000004809_at_rna	SLC22A16	Expression	-0.0172449	0.058252	343	0.7672	0.941591	0.101009	0.0489463	490	0.0390496	0.271586	Non significant
ENSG00000004838_at_rna	ZMYND10	Expression	-0.0761007	0.0554441	343	0.169887	0.650905	0.0142115	0.0472747	490	0.763708	0.9153	Non significant
ENSG00000004846_at_rna	ABCB5	Expression	-0.0638726	0.0609267	343	0.294477	0.740101	-0.105958	0.0497962	490	0.0333518	0.25086	Non significant
ENSG00000004848_at_rna	ARX	Expression	-0.0517113	0.0635972	343	0.416158	0.807008	-0.0538151	0.0470731	490	0.252946	0.601896	Non significant
ENSG00000004864_at_rna	SLC25A13	Expression	-0.115996	0.0611375	343	0.0577898	0.495194	-0.0842148	0.0507409	490	0.0969746	0.404565	Non significant
ENSG00000004866_at_rna	ST7	Expression	-0.0410014	0.0556973	343	0.461641	0.827435	-0.0739601	0.046341	490	0.11049	0.427736	Non significant
ENSG00000004897_at_rna	CDC27	Expression	0.0828065	0.0590453	343	0.160789	0.644454	0.0718961	0.0485704	490	0.138808	0.471098	Non significant
ENSG00000004939_at_rna	SLC4A1	Expression	0.080036	0.053682	343	0.13598	0.623473	0.143396	0.0453044	490	0.00154994	0.063226	Non significant
ENSG00000004948_at_rna	CALCR	Expression	-0.028461	0.0557659	343	0.609796	0.887636	-0.00882007	0.0449858	490	0.84456	0.947083	Non significant
ENSG00000004961_at_rna	HCCS	Expression	-0.122986	0.0566687	343	0.0299876	0.415992	-0.095808	0.0461044	490	0.0377032	0.267602	Non significant
ENSG00000004975_at_rna	DVL2	Expression	-0.00181441	0.0566551	343	0.974452	0.995091	-0.031682	0.0460811	490	0.491751	0.781492	Non significant
ENSG00000005001_at_rna	PRSS22	Expression	0.0439131	0.069153	343	0.525419	0.858592	0.149534	0.0561253	490	0.00771532	0.134044	Non significant
ENSG00000005007_at_rna	UPF1	Expression	-0.00306416	0.062117	343	0.960657	0.993036	0.143877	0.0475799	490	0.00249541	0.0830376	Non significant
ENSG00000005020_at_rna	SKAP2	Expression	0.00722993	0.0656289	343	0.912279	0.98247	0.0259693	0.0537573	490	0.629036	0.857158	Non significant
ENSG00000005022_at_rna	SLC25A5	Expression	-0.0570381	0.0633896	343	0.368225	0.786809	-0.0915732	0.0481151	490	0.057013	0.319553	Non significant
ENSG00000005059_at_rna	CCDC109B	Expression	-0.0224046	0.0602006	343	0.70977	0.923518	0.013693	0.0481816	490	0.776261	0.920362	Non significant
ENSG00000005073_at_rna	HOXA11	Expression	-0.0404449	0.0603472	343	0.502728	0.84854	-0.0280383	0.0502291	490	0.576703	0.828649	Non significant
ENSG00000005075_at_rna	POLR2J	Expression	-0.117019	0.0549831	343	0.0333149	0.426674	-0.0578041	0.045947	490	0.20837	0.559245	Non significant
ENSG00000005102_at_rna	MEOX1	Expression	-0.062327	0.0561877	343	0.267317	0.72557	0.0165622	0.0496372	490	0.738633	0.905556	Non significant
ENSG00000005108_at_rna	THSD7A	Expression	-0.0505294	0.061215	343	0.409121	0.804396	0.0888044	0.0498498	490	0.0748407	0.362931	Non significant
ENSG00000005156_at_rna	LIG3	Expression	-0.108312	0.0593563	343	0.0680337	0.520016	-0.0431018	0.0507829	490	0.396023	0.7221	Non significant
ENSG00000005175_at_rna	RPAP3	Expression	-0.0338591	0.0590858	343	0.566612	0.871971	-0.0176269	0.0475361	490	0.710779	0.894265	Non significant
ENSG00000005187_at_rna	ACSM3	Expression	0.10165	0.0618069	343	0.100044	0.576861	0.0912518	0.0500861	490	0.0684701	0.347701	Non significant
ENSG00000005189_at_rna	AC004381.6	Expression	0.00898972	0.0583644	343	0.877588	0.972331	-0.0331293	0.0469372	490	0.480299	0.775411	Non significant
ENSG00000005194_at_rna	CIAPIN1	Expression	-0.100806	0.0565508	343	0.0746551	0.534509	-0.0233092	0.0458504	490	0.61119	0.847673	Non significant
ENSG00000005206_at_rna	SPPL2B	Expression	-0.0795117	0.0601865	343	0.186471	0.663886	-0.0585555	0.0485789	490	0.228061	0.579199	Non significant
ENSG00000005238_at_rna	FAM214B	Expression	0.0426039	0.0618025	343	0.490599	0.84277	0.0350126	0.0496158	490	0.48039	0.775417	Non significant
ENSG00000005243_at_rna	COPZ2	Expression	0.107815	0.0755889	343	0.153771	0.639093	-0.0613204	0.0507573	490	0.227005	0.578083	Non significant
ENSG00000005249_at_rna	PRKAR2B	Expression	-0.0166177	0.0591846	343	0.778881	0.944712	-0.10308	0.0522592	490	0.0485558	0.29476	Non significant
ENSG00000005302_at_rna	MSL3	Expression	-0.0198353	0.0613087	343	0.746293	0.932357	-0.105758	0.0504566	490	0.0360798	0.261705	Non significant
ENSG00000005339_at_rna	CREBBP	Expression	0.0805972	0.0574816	343	0.160873	0.644454	-0.0724513	0.0467818	490	0.121453	0.445344	Non significant
ENSG00000005379_at_rna	BZRAP1	Expression	-0.0304744	0.059583	343	0.609028	0.887348	-0.0827967	0.0535515	490	0.122077	0.446019	Non significant
ENSG00000005381_at_rna	MPO	Expression	-0.00661279	0.0559587	343	0.905931	0.98079	0.0813989	0.0460714	490	0.077262	0.366964	Non significant
ENSG00000005421_at_rna	PON1	Expression	-0.031924	0.054889	343	0.560829	0.871509	-0.0683739	0.0482639	490	0.15658	0.499676	Non significant
ENSG00000005436_at_rna	GCFC2	Expression	-0.0428958	0.0587684	343	0.465444	0.829575	-0.0943324	0.0471303	490	0.0453361	0.286252	Non significant
ENSG00000005448_at_rna	WDR54	Expression	-0.0966502	0.0584747	343	0.09836	0.573056	-0.0628944	0.0480707	490	0.190748	0.540036	Non significant
ENSG00000005469_at_rna	CROT	Expression	0.124623	0.0629647	343	0.0477876	0.470599	-0.0186496	0.0493634	490	0.705578	0.892406	Non significant
ENSG00000005471_at_rna	ABCB4	Expression	-0.0555935	0.0576961	343	0.335268	0.764259	0.0465628	0.0528911	490	0.378669	0.71213	Non significant
ENSG00000005483_at_rna	MLL5	Expression	-0.0716563	0.0580896	343	0.217371	0.696166	-0.0284708	0.0483385	490	0.55587	0.81834	Non significant
ENSG00000005486_at_rna	RHBDD2	Expression	-0.0670287	0.0636125	343	0.292019	0.738385	-0.0611555	0.0480783	490	0.203374	0.554122	Non significant
ENSG00000005513_at_rna	SOX8	Expression	-0.0821803	0.0607119	343	0.175861	0.65536	-0.0296345	0.0534874	490	0.579548	0.830718	Non significant
ENSG00000005700_at_rna	IBTK	Expression	0.110613	0.0575963	343	0.0547957	0.490688	0.0595519	0.0457707	490	0.193227	0.542509	Non significant
ENSG00000005801_at_rna	ZNF195	Expression	-0.0793556	0.0685437	343	0.246971	0.716253	0.0314685	0.049973	490	0.528885	0.803641	Non significant
ENSG00000005810_at_rna	MYCBP2	Expression	-0.0212486	0.0743557	343	0.775054	0.94471	-0.0686501	0.060036	490	0.252838	0.601726	Non significant
ENSG00000005812_at_rna	FBXL3	Expression	0.109536	0.05937	343	0.065042	0.513142	-0.0325845	0.0485184	490	0.501844	0.787535	Non significant
ENSG00000005844_at_rna	ITGAL	Expression	0.0132654	0.0724027	343	0.854628	0.965875	0.110051	0.0688961	490	0.110188	0.427449	Non significant
ENSG00000005882_at_rna	PDK2	Expression	0.0505524	0.0550136	343	0.358145	0.780294	0.0150917	0.0458393	490	0.741981	0.907231	Non significant
ENSG00000005884_at_rna	ITGA3	Expression	0.0628946	0.0754862	343	0.404736	0.803183	0.167347	0.0577313	490	0.00374696	0.0978356	Non significant
ENSG00000005889_at_rna	ZFX	Expression	-0.0923167	0.0592617	343	0.119285	0.600803	-0.0472258	0.0466194	490	0.311056	0.656553	Non significant
ENSG00000005893_at_rna	LAMP2	Expression	0.0267073	0.062181	343	0.667553	0.909915	0.120093	0.0536656	490	0.0252336	0.224504	Non significant
ENSG00000005961_at_rna	ITGA2B	Expression	0.108956	0.0545538	343	0.0458006	0.464592	0.0230884	0.0465336	490	0.619777	0.853083	Non significant
ENSG00000005981_at_rna	ASB4	Expression	-0.0628789	0.0562299	343	0.263461	0.723768	-0.118369	0.0468174	490	0.0114615	0.159728	Non significant
ENSG00000006007_at_rna	GDE1	Expression	0.0355947	0.0574452	343	0.535502	0.862972	0.104311	0.04875	490	0.0323776	0.247106	Non significant
ENSG00000006015_at_rna	C19orf60	Expression	0.00808777	0.0562467	343	0.885666	0.975147	0.0104328	0.0469516	490	0.824155	0.939862	Non significant
ENSG00000006016_at_rna	CRLF1	Expression	-0.0172558	0.0582028	343	0.766866	0.941375	0.0636709	0.0483233	490	0.187637	0.536547	Non significant
ENSG00000006025_at_rna	OSBPL7	Expression	-0.0540812	0.0614607	343	0.378896	0.791927	0.0508642	0.0500042	490	0.30906	0.655702	Non significant
ENSG00000006042_at_rna	TMEM98	Expression	0.0174208	0.0714826	343	0.807458	0.950722	-0.0462837	0.0535817	490	0.3877	0.717609	Non significant
ENSG00000006047_at_rna	YBX2	Expression	0.106189	0.0582835	343	0.0684638	0.520016	-0.0857766	0.0523019	490	0.100999	0.412181	Non significant
ENSG00000006062_at_rna	MAP3K14	Expression	-0.049067	0.0602485	343	0.41541	0.807008	0.0247599	0.0490726	490	0.613871	0.849808	Non significant
ENSG00000006071_at_rna	ABCC8	Expression	-0.132473	0.0600077	343	0.0272726	0.407111	0.022014	0.0466212	490	0.636792	0.859949	Non significant
ENSG00000006116_at_rna	CACNG3	Expression	-0.0517357	0.0565048	343	0.359878	0.780948	0.0293647	0.0460132	490	0.523357	0.799923	Non significant
ENSG00000006118_at_rna	TMEM132A	Expression	-0.0555406	0.0792333	343	0.483318	0.838708	-0.00332223	0.0529771	490	0.949997	0.983767	Non significant
ENSG00000006128_at_rna	TAC1	Expression	-0.0219062	0.0589469	343	0.710172	0.923777	-0.0153508	0.0470301	490	0.744119	0.908105	Non significant
ENSG00000006194_at_rna	ZNF263	Expression	-0.0168174	0.0606179	343	0.781448	0.944775	-0.0107395	0.0520454	490	0.836518	0.943943	Non significant
ENSG00000006210_at_rna	CX3CL1	Expression	0.00206054	0.0577017	343	0.971513	0.99483	0.0959976	0.0472313	490	0.0421031	0.278558	Non significant
ENSG00000006282_at_rna	SPATA20	Expression	-0.0581594	0.0579046	343	0.315185	0.753186	-0.0033476	0.0527393	490	0.949389	0.983767	Non significant
ENSG00000006283_at_rna	CACNA1G	Expression	-0.135603	0.057051	343	0.0174599	0.371067	-0.111393	0.0474828	490	0.0189776	0.195932	Non significant
ENSG00000006327_at_rna	TNFRSF12A	Expression	0.204896	0.0849872	343	0.0159129	0.359526	0.148267	0.069128	490	0.0319676	0.245483	Non significant
ENSG00000006377_at_rna	DLX6	Expression	-0.0240415	0.0673244	343	0.721017	0.926696	-0.0647791	0.0510636	490	0.204585	0.555736	Non significant
ENSG00000006432_at_rna	MAP3K9	Expression	-0.0630632	0.0622335	343	0.310901	0.749712	0.0881781	0.0529121	490	0.0956137	0.401268	Non significant
ENSG00000006451_at_rna	RALA	Expression	-0.106005	0.0553422	343	0.055435	0.491004	-0.0197469	0.0473741	490	0.676803	0.880605	Non significant
ENSG00000006453_at_rna	BAIAP2L1	Expression	-0.0697177	0.0735725	343	0.343331	0.770468	0.0847541	0.0660512	490	0.199436	0.55004	Non significant
ENSG00000006459_at_rna	JHDM1D	Expression	-0.0914327	0.0606377	343	0.131592	0.619001	-0.0819661	0.0484665	490	0.0908001	0.392792	Non significant
ENSG00000006468_at_rna	ETV1	Expression	-0.0510118	0.0646404	343	0.430016	0.815577	-0.0305697	0.0536986	490	0.569163	0.824803	Non significant
ENSG00000006530_at_rna	AGK	Expression	-0.0914298	0.0559515	343	0.10224	0.577626	-0.0591187	0.0489242	490	0.226904	0.578	Non significant
ENSG00000006534_at_rna	ALDH3B1	Expression	0.101687	0.0623045	343	0.102658	0.577776	0.092806	0.0510349	490	0.0689907	0.348674	Non significant
ENSG00000006555_at_rna	TTC22	Expression	0.0314235	0.0596764	343	0.598496	0.884455	0.0954473	0.0539989	490	0.0771313	0.366964	Non significant
ENSG00000006576_at_rna	PHTF2	Expression	-0.000669964	0.0576304	343	0.990725	0.999069	-0.0526761	0.0457357	490	0.249424	0.598439	Non significant
ENSG00000006606_at_rna	CCL26	Expression	-0.0381641	0.0618034	343	0.5369	0.863614	-0.0121766	0.04964	490	0.806226	0.933295	Non significant
ENSG00000006607_at_rna	FARP2	Expression	-0.0683698	0.0592201	343	0.248294	0.716966	-0.0448297	0.0529996	490	0.397636	0.723291	Non significant
ENSG00000006611_at_rna	USH1C	Expression	-0.121495	0.0728795	343	0.0955004	0.56727	0.0562164	0.0538093	490	0.296146	0.642985	Non significant
ENSG00000006625_at_rna	GGCT	Expression	-0.0640416	0.0650957	343	0.32521	0.758884	0.0357199	0.0500245	490	0.475197	0.773254	Non significant
ENSG00000006634_at_rna	DBF4	Expression	-0.114376	0.0602834	343	0.057787	0.495194	-0.0992463	0.048924	490	0.042501	0.279688	Non significant
ENSG00000006638_at_rna	TBXA2R	Expression	0.0627581	0.0548174	343	0.252269	0.719675	-0.00645243	0.0469909	490	0.890784	0.965402	Non significant
ENSG00000006652_at_rna	IFRD1	Expression	-0.103163	0.0560801	343	0.0658332	0.51478	-0.0757178	0.0466244	490	0.104376	0.417778	Non significant
ENSG00000006659_at_rna	LGALS14	Expression	-0.0432096	0.0556934	343	0.437839	0.81977	0.0287206	0.0467643	490	0.539112	0.809444	Non significant
ENSG00000006695_at_rna	COX10	Expression	-0.122527	0.0590801	343	0.0380874	0.440622	-0.0317263	0.0475992	490	0.505072	0.788696	Non significant
ENSG00000006704_at_rna	GTF2IRD1	Expression	0.0724129	0.0759328	343	0.340263	0.768097	0.10335	0.0620539	490	0.0958161	0.401918	Non significant
ENSG00000006712_at_rna	PAF1	Expression	-0.0150471	0.0574162	343	0.793267	0.947195	0.152833	0.0461041	490	0.000916578	0.0502011	Non significant
ENSG00000006715_at_rna	VPS41	Expression	0.0357442	0.0572551	343	0.532432	0.861143	0.0587909	0.0480106	490	0.220748	0.570766	Non significant
ENSG00000006740_at_rna	ARHGAP44	Expression	0.0107995	0.0569948	343	0.849716	0.964316	-0.0692584	0.0473636	490	0.143667	0.47849	Non significant
ENSG00000006744_at_rna	ELAC2	Expression	0.0204378	0.0570224	343	0.720031	0.926664	-0.0395097	0.0460039	490	0.390432	0.719213	Non significant
ENSG00000006747_at_rna	SCIN	Expression	0.0834328	0.0596765	343	0.162088	0.644454	0.00470578	0.0468326	490	0.919963	0.975695	Non significant
ENSG00000006756_at_rna	ARSD	Expression	0.000817533	0.060694	343	0.989253	0.998721	0.0641558	0.0499995	490	0.199447	0.55004	Non significant
ENSG00000006757_at_rna	PNPLA4	Expression	-0.103975	0.0579645	343	0.0728497	0.532806	-0.0170139	0.049256	490	0.72978	0.902662	Non significant
ENSG00000006788_at_rna	MYH13	Expression	-0.111806	0.0566596	343	0.0484612	0.473712	-0.0658618	0.045616	490	0.148787	0.487698	Non significant
ENSG00000006831_at_rna	ADIPOR2	Expression	-0.0798228	0.0598602	343	0.182372	0.660756	0.0520121	0.0460146	490	0.258333	0.607946	Non significant
ENSG00000007001_at_rna	UPP2	Expression	-0.0371571	0.0565494	343	0.511134	0.85275	-0.106018	0.0451902	490	0.0189746	0.195932	Non significant
ENSG00000007038_at_rna	PRSS21	Expression	0.0274997	0.0593156	343	0.642923	0.900832	0.0945208	0.0471112	490	0.0448208	0.28462	Non significant
ENSG00000007047_at_rna	MARK4	Expression	-0.0193825	0.0572283	343	0.734846	0.930462	0.0589086	0.0464661	490	0.204877	0.555884	Non significant
ENSG00000007062_at_rna	PROM1	Expression	-0.0290139	0.0603249	343	0.630544	0.896289	-0.0399957	0.0493836	490	0.417998	0.737662	Non significant
ENSG00000007080_at_rna	CCDC124	Expression	-0.109055	0.0554554	343	0.0492377	0.476291	-0.0423517	0.0459917	490	0.357126	0.694405	Non significant
ENSG00000007168_at_rna	PAFAH1B1	Expression	0.00145258	0.0555709	343	0.979146	0.996278	-0.0406406	0.046825	490	0.385436	0.716155	Non significant
ENSG00000007171_at_rna	NOS2	Expression	-0.0906172	0.0570977	343	0.1125	0.592986	0.0177318	0.0464738	490	0.702799	0.891075	Non significant
ENSG00000007174_at_rna	DNAH9	Expression	-0.0383236	0.0563218	343	0.496226	0.846505	-0.0450452	0.0463492	490	0.331117	0.673944	Non significant
ENSG00000007202_at_rna	KIAA0100	Expression	0.0933853	0.0575327	343	0.104553	0.58167	0.034676	0.0465739	490	0.456552	0.762761	Non significant
ENSG00000007216_at_rna	SLC13A2	Expression	-0.0662033	0.0565261	343	0.241519	0.712098	-0.0517136	0.0458265	490	0.259123	0.60864	Non significant
ENSG00000007237_at_rna	GAS7	Expression	0.0137829	0.0667165	343	0.836331	0.960441	-0.107154	0.0670291	490	0.109906	0.426943	Non significant
ENSG00000007255_at_rna	TRAPPC6A	Expression	0.0533192	0.0610938	343	0.382804	0.793679	0.069927	0.0521286	490	0.17978	0.526977	Non significant
ENSG00000007264_at_rna	MATK	Expression	0.157269	0.0562587	343	0.00518259	0.248373	0.116077	0.0467161	490	0.012965	0.167623	Non significant
ENSG00000007306_at_rna	CEACAM7	Expression	0.149461	0.0567731	343	0.00847351	0.299605	-0.0134628	0.0459742	490	0.769649	0.917196	Non significant
ENSG00000007312_at_rna	CD79B	Expression	-0.0829232	0.063507	343	0.191643	0.667663	-0.14418	0.0509887	490	0.00468843	0.10689	Non significant
ENSG00000007314_at_rna	SCN4A	Expression	-0.0368037	0.0580056	343	0.525765	0.858885	0.0413187	0.0474549	490	0.383921	0.715488	Non significant
ENSG00000007341_at_rna	ST7L	Expression	-0.0656259	0.0594249	343	0.269441	0.725571	0.0229584	0.045921	490	0.617107	0.851981	Non significant
ENSG00000007350_at_rna	TKTL1	Expression	-0.0441947	0.0554855	343	0.425737	0.81331	-0.0833035	0.0468404	490	0.0753294	0.364046	Non significant
ENSG00000007372_at_rna	PAX6	Expression	-0.00533072	0.062415	343	0.931937	0.986389	-0.00730457	0.0494673	490	0.882607	0.962399	Non significant
ENSG00000007376_at_rna	RPUSD1	Expression	-0.0311106	0.0602541	343	0.605629	0.88619	-0.00881294	0.0466379	490	0.85012	0.949826	Non significant
ENSG00000007384_at_rna	RHBDF1	Expression	0.102778	0.0723857	343	0.155647	0.639093	0.0748675	0.0555576	490	0.177798	0.525243	Non significant
ENSG00000007392_at_rna	LUC7L	Expression	-0.0295862	0.0628596	343	0.637876	0.898823	-0.0245423	0.04897	490	0.616252	0.851697	Non significant
ENSG00000007402_at_rna	CACNA2D2	Expression	-0.111389	0.0615675	343	0.0704168	0.524546	-0.0872255	0.0492173	490	0.0763528	0.366559	Non significant
ENSG00000007516_at_rna	BAIAP3	Expression	-0.0234773	0.0592377	343	0.691866	0.917374	0.0166063	0.0487652	490	0.733453	0.903599	Non significant
ENSG00000007520_at_rna	TSR3	Expression	-0.0616127	0.0551867	343	0.264233	0.724055	0.0185673	0.0471156	490	0.693522	0.88807	Non significant
ENSG00000007541_at_rna	PIGQ	Expression	0.00267656	0.057065	343	0.96259	0.993645	0.0477421	0.0452825	490	0.291738	0.638782	Non significant
ENSG00000007866_at_rna	TEAD3	Expression	0.11612	0.068692	343	0.0909432	0.559495	0.158009	0.0554095	490	0.00434917	0.105574	Non significant
ENSG00000007908_at_rna	SELE	Expression	-0.0168985	0.0574839	343	0.768782	0.94175	-0.0414348	0.0463406	490	0.371249	0.705884	Non significant
ENSG00000007923_at_rna	DNAJC11	Expression	-0.0499173	0.0574576	343	0.384974	0.795045	-0.0378757	0.0457964	490	0.408212	0.731157	Non significant
ENSG00000007933_at_rna	FMO3	Expression	0.153457	0.055041	343	0.00530263	0.249757	0.000638099	0.0464976	490	0.989051	0.996661	Non significant
ENSG00000007944_at_rna	MYLIP	Expression	0.084887	0.0619315	343	0.170481	0.651287	0.0332502	0.0482743	490	0.490964	0.780874	Non significant
ENSG00000007952_at_rna	NOX1	Expression	0.0291614	0.0655175	343	0.656252	0.905262	-0.00830171	0.0508444	490	0.870301	0.956861	Non significant
ENSG00000007968_at_rna	E2F2	Expression	-0.109304	0.0642678	343	0.0889886	0.556703	-0.110156	0.0565736	490	0.0515201	0.303278	Non significant
ENSG00000008018_at_rna	PSMB1	Expression	0.0931152	0.0577641	343	0.106964	0.586621	0.00468467	0.0456232	490	0.918216	0.975134	Non significant
ENSG00000008056_at_rna	SYN1	Expression	-0.136	0.0611361	343	0.0261118	0.404465	-0.0939787	0.046084	490	0.0414211	0.277916	Non significant
ENSG00000008083_at_rna	JARID2	Expression	0.153331	0.0629058	343	0.0147904	0.352253	0.0618676	0.0502383	490	0.218142	0.568558	Non significant
ENSG00000008086_at_rna	CDKL5	Expression	-0.0147682	0.0559844	343	0.791941	0.946939	-0.0146154	0.0463219	490	0.752369	0.910887	Non significant
ENSG00000008118_at_rna	CAMK1G	Expression	-0.00684082	0.0637344	343	0.914525	0.983339	-0.036334	0.0477756	490	0.446947	0.756708	Non significant
ENSG00000008130_at_rna	NADK	Expression	-0.104258	0.0659904	343	0.114129	0.595222	-0.0716297	0.0497871	490	0.15023	0.490332	Non significant
ENSG00000008196_at_rna	TFAP2B	Expression	-0.102395	0.0655394	343	0.118206	0.60025	-0.0968783	0.0510965	490	0.0579614	0.322197	Non significant
ENSG00000008197_at_rna	TFAP2D	Expression	-0.0757536	0.0542079	343	0.162274	0.644454	-0.0545981	0.0453918	490	0.229046	0.580303	Non significant
ENSG00000008226_at_rna	DLEC1	Expression	-0.0246717	0.0546333	343	0.651566	0.904104	-0.0830117	0.0461773	490	0.0722289	0.357569	Non significant
ENSG00000008256_at_rna	CYTH3	Expression	0.0764929	0.0641477	343	0.233085	0.704977	0.0371379	0.0514355	490	0.470278	0.771753	Non significant
ENSG00000008277_at_rna	ADAM22	Expression	-0.126185	0.0582495	343	0.0302891	0.416294	-0.0577932	0.0512715	490	0.259658	0.609276	Non significant
ENSG00000008282_at_rna	SYPL1	Expression	0.0983719	0.06307	343	0.118825	0.600803	0.0732205	0.0483239	490	0.129721	0.457755	Non significant
ENSG00000008283_at_rna	CYB561	Expression	0.0550169	0.0677365	343	0.416666	0.807008	0.117968	0.0564367	490	0.0365934	0.263494	Non significant
ENSG00000008294_at_rna	SPAG9	Expression	0.00182748	0.0664887	343	0.978072	0.995964	0.020282	0.0496585	490	0.682958	0.883506	Non significant
ENSG00000008300_at_rna	CELSR3	Expression	-0.165552	0.0618288	343	0.0074156	0.289102	-0.0843131	0.0469434	490	0.0724851	0.357781	Non significant
ENSG00000008311_at_rna	AASS	Expression	0.0731981	0.0667174	343	0.272582	0.726626	-0.0241192	0.0495803	490	0.626636	0.8561	Non significant
ENSG00000008323_at_rna	PLEKHG6	Expression	0.0764596	0.0743525	343	0.30379	0.745918	0.148801	0.0537078	490	0.00559581	0.116777	Non significant
ENSG00000008324_at_rna	SS18L2	Expression	-0.158317	0.0749442	343	0.0346463	0.432105	0.022772	0.0517362	490	0.659824	0.871108	Non significant
ENSG00000008382_at_rna	MPND	Expression	-0.0378523	0.0559683	343	0.49884	0.847627	0.0410674	0.0466474	490	0.378655	0.71213	Non significant
ENSG00000008394_at_rna	MGST1	Expression	0.0410641	0.0643823	343	0.523593	0.858418	0.187882	0.0501519	490	0.000179488	0.0261046	Non significant
ENSG00000008405_at_rna	CRY1	Expression	0.0469741	0.0602383	343	0.435505	0.818764	0.0686024	0.0512102	490	0.180367	0.526977	Non significant
ENSG00000008438_at_rna	PGLYRP1	Expression	0.0479722	0.0562259	343	0.393546	0.79801	0.0100506	0.0453361	490	0.824555	0.940001	Non significant
ENSG00000008441_at_rna	NFIX	Expression	0.00767888	0.0719308	343	0.914984	0.983395	-0.0359366	0.0557997	490	0.519557	0.798233	Non significant
ENSG00000008513_at_rna	ST3GAL1	Expression	0.099497	0.0612119	343	0.104066	0.581136	0.109423	0.047309	490	0.0207262	0.204725	Non significant
ENSG00000008516_at_rna	MMP25	Expression	-0.0789333	0.0561851	343	0.160057	0.643887	0.0348638	0.046253	490	0.450991	0.759147	Non significant
ENSG00000008710_at_rna	PKD1	Expression	-0.0446659	0.0579417	343	0.44078	0.820504	-0.101593	0.0467535	490	0.0297836	0.238708	Non significant
ENSG00000008735_at_rna	MAPK8IP2	Expression	-0.134326	0.0703406	343	0.0561779	0.492922	-0.100594	0.0469227	490	0.0320474	0.245613	Non significant
ENSG00000008838_at_rna	MED24	Expression	0.105499	0.0585069	343	0.0713577	0.527966	0.0612614	0.0456242	490	0.179356	0.526705	Non significant
ENSG00000008853_at_rna	RHOBTB2	Expression	0.0367605	0.055802	343	0.510045	0.852369	-0.0102103	0.0476708	490	0.830403	0.942258	Non significant
ENSG00000008869_at_rna	HEATR5B	Expression	-0.0261815	0.0615875	343	0.670756	0.911101	-0.0284068	0.0518517	490	0.583796	0.832359	Non significant
ENSG00000008952_at_rna	SEC62	Expression	-0.0119744	0.0545827	343	0.826353	0.956983	-0.025481	0.0460603	490	0.58012	0.831043	Non significant
ENSG00000008988_at_rna	RPS20	Expression	-0.0527705	0.0590272	343	0.371321	0.788472	0.00174984	0.0487533	490	0.971369	0.991647	Non significant
ENSG00000009307_at_rna	CSDE1	Expression	0.0520508	0.0606114	343	0.390471	0.796942	0.0349655	0.0464025	490	0.451134	0.759147	Non significant
ENSG00000009335_at_rna	UBE3C	Expression	-0.0164381	0.0584207	343	0.778423	0.944712	0.00531713	0.0480204	490	0.911833	0.972822	Non significant
ENSG00000009413_at_rna	REV3L	Expression	0.0107869	0.0575028	343	0.851198	0.964717	-0.010498	0.0498644	490	0.833253	0.942887	Non significant
ENSG00000009694_at_rna	TENM1	Expression	0.0457962	0.0602397	343	0.447115	0.822634	-0.0528305	0.0465082	490	0.255982	0.604686	Non significant
ENSG00000009709_at_rna	PAX7	Expression	-0.0354744	0.0887569	343	0.689392	0.916196	0.0674262	0.0517349	490	0.192472	0.542102	Non significant
ENSG00000009724_at_rna	MASP2	Expression	-0.0213929	0.0584314	343	0.714276	0.925556	-0.108543	0.047613	490	0.0226253	0.213127	Non significant
ENSG00000009765_at_rna	IYD	Expression	-0.0246055	0.0617886	343	0.690467	0.91668	-0.0111743	0.0483977	490	0.817405	0.937615	Non significant
ENSG00000009780_at_rna	FAM76A	Expression	-0.102925	0.0578025	343	0.0749723	0.535671	-0.0409931	0.0491496	490	0.404254	0.728496	Non significant
ENSG00000009790_at_rna	TRAF3IP3	Expression	-0.188096	0.0804504	343	0.0193854	0.374697	-0.0388977	0.0740559	490	0.599411	0.841635	Non significant
ENSG00000009830_at_rna	POMT2	Expression	-0.0459416	0.0630749	343	0.466389	0.829756	-0.0393307	0.0497881	490	0.429551	0.746031	Non significant
ENSG00000009844_at_rna	VTA1	Expression	0.0857296	0.0569672	343	0.132351	0.619714	0.0675654	0.0460969	490	0.142723	0.47662	Non significant
ENSG00000009950_at_rna	MLXIPL	Expression	-0.0791796	0.0615061	343	0.197974	0.676578	-0.0129684	0.0506094	490	0.797762	0.92925	Non significant
ENSG00000009954_at_rna	BAZ1B	Expression	-0.0643432	0.0573247	343	0.261678	0.722857	-0.0822349	0.0477711	490	0.0851721	0.381756	Non significant
ENSG00000010017_at_rna	RANBP9	Expression	0.0904714	0.0585205	343	0.12211	0.604884	0.0490157	0.0483424	490	0.310618	0.656206	Non significant
ENSG00000010030_at_rna	ETV7	Expression	0.01806	0.0567894	343	0.750471	0.934045	0.003771	0.0480744	490	0.937477	0.980391	Non significant
ENSG00000010072_at_rna	SPRTN	Expression	-0.0750105	0.0560975	343	0.181175	0.659967	0.0251354	0.0465041	490	0.588853	0.835266	Non significant
ENSG00000010165_at_rna	METTL13	Expression	-0.0522315	0.0598588	343	0.382893	0.793679	-0.0296529	0.0485088	490	0.541008	0.810623	Non significant
ENSG00000010244_at_rna	ZNF207	Expression	0.0889808	0.0588237	343	0.130364	0.617089	0.0382744	0.0499673	490	0.443683	0.754427	Non significant
ENSG00000010256_at_rna	UQCRC1	Expression	-0.00156388	0.0574394	343	0.978279	0.995999	0.0798476	0.0471117	490	0.0901022	0.391479	Non significant
ENSG00000010270_at_rna	STARD3NL	Expression	-0.0796951	0.0578107	343	0.168033	0.649138	0.111035	0.0476356	490	0.019757	0.199713	Non significant
ENSG00000010278_at_rna	CD9	Expression	0.0661897	0.0664494	343	0.319205	0.754329	0.12221	0.0605998	490	0.0437288	0.282187	Non significant
ENSG00000010292_at_rna	NCAPD2	Expression	-0.0334486	0.057738	343	0.562375	0.871971	0.0662316	0.0460556	490	0.150412	0.490614	Non significant
ENSG00000010295_at_rna	IFFO1	Expression	-0.222748	0.0796327	343	0.00515492	0.248373	-0.284343	0.0776797	490	0.000251773	0.0290935	Non significant
ENSG00000010310_at_rna	GIPR	Expression	-0.0347946	0.0577894	343	0.547112	0.86713	-0.0245912	0.0481655	490	0.609662	0.846652	Non significant
ENSG00000010318_at_rna	PHF7	Expression	0.071416	0.0612488	343	0.243615	0.714042	0.0829324	0.0478474	490	0.0830478	0.378424	Non significant
ENSG00000010319_at_rna	SEMA3G	Expression	-0.0746397	0.0578843	343	0.197237	0.675771	-0.00543492	0.0470605	490	0.908058	0.971579	Non significant
ENSG00000010322_at_rna	NISCH	Expression	-0.0443196	0.0603197	343	0.462494	0.828051	0.0100858	0.049543	490	0.838684	0.944693	Non significant
ENSG00000010327_at_rna	STAB1	Expression	0.0513398	0.0559161	343	0.358536	0.780485	0.0374757	0.0466019	490	0.421301	0.740162	Non significant
ENSG00000010361_at_rna	FUZ	Expression	-0.0277571	0.0597551	343	0.64228	0.900832	0.0197462	0.0486572	490	0.684874	0.884438	Non significant
ENSG00000010379_at_rna	SLC6A13	Expression	-0.0417601	0.0582792	343	0.473651	0.833922	0.0615988	0.0479198	490	0.198632	0.549185	Non significant
ENSG00000010404_at_rna	IDS	Expression	-0.0334249	0.0604042	343	0.580021	0.877236	-0.0865242	0.0488683	490	0.0766344	0.366639	Non significant
ENSG00000010438_at_rna	PRSS3	Expression	-0.0283632	0.070679	343	0.688202	0.916196	-0.0471233	0.0528642	490	0.372713	0.707403	Non significant
ENSG00000010539_at_rna	ZNF200	Expression	0.000314074	0.0596977	343	0.995802	0.999384	-0.0831299	0.0475316	490	0.0803012	0.372494	Non significant
ENSG00000010610_at_rna	CD4	Expression	-0.0756711	0.0590394	343	0.199946	0.678231	-0.0851629	0.0493859	490	0.0846292	0.380336	Non significant
ENSG00000010626_at_rna	LRRC23	Expression	-0.0155061	0.0563818	343	0.783301	0.945253	0.037967	0.0458198	490	0.407321	0.730822	Non significant
ENSG00000010671_at_rna	BTK	Expression	0.0788368	0.0797957	343	0.323161	0.757055	0.0509261	0.0667021	490	0.445174	0.755511	Non significant
ENSG00000010704_at_rna	HFE	Expression	0.0557021	0.0654403	343	0.394664	0.798624	0.118084	0.0533464	490	0.0268607	0.231063	Non significant
ENSG00000010803_at_rna	SCMH1	Expression	-0.145773	0.0594895	343	0.01427	0.348725	-0.0535924	0.0482275	490	0.266464	0.616469	Non significant
ENSG00000010810_at_rna	FYN	Expression	-0.113523	0.0634213	343	0.0734576	0.534128	-0.0855544	0.052535	490	0.103414	0.416099	Non significant
ENSG00000010818_at_rna	HIVEP2	Expression	0.073855	0.0590072	343	0.210706	0.689496	0.018193	0.0463965	490	0.694969	0.888159	Non significant
ENSG00000010932_at_rna	FMO1	Expression	-0.0536457	0.0551223	343	0.330449	0.761336	-0.0551314	0.0466947	490	0.23773	0.58757	Non significant
ENSG00000011007_at_rna	TCEB3	Expression	-0.0819609	0.0572033	343	0.151915	0.638002	-0.0536769	0.0486462	490	0.269848	0.619644	Non significant
ENSG00000011009_at_rna	LYPLA2	Expression	-0.0417202	0.056441	343	0.459796	0.826465	0.0245444	0.0449652	490	0.585167	0.833251	Non significant
ENSG00000011021_at_rna	CLCN6	Expression	-9.05986e-05	0.0603085	343	0.998801	0.999691	-0.0733398	0.0491164	490	0.135389	0.466152	Non significant
ENSG00000011028_at_rna	MRC2	Expression	0.191585	0.0666838	343	0.00406544	0.227519	0.0786586	0.0536526	490	0.142629	0.47662	Non significant
ENSG00000011083_at_rna	SLC6A7	Expression	-0.0631253	0.0572577	343	0.270255	0.725571	-0.0319803	0.045839	490	0.485386	0.777974	Non significant
ENSG00000011105_at_rna	TSPAN9	Expression	-0.0632089	0.0671737	343	0.346717	0.773429	-0.0388325	0.0526222	490	0.460545	0.765051	Non significant
ENSG00000011114_at_rna	BTBD7	Expression	-0.000887326	0.0600219	343	0.988205	0.998547	0.15197	0.0486135	490	0.00177145	0.0677688	Non significant
ENSG00000011132_at_rna	APBA3	Expression	-0.126175	0.0600154	343	0.0355204	0.432981	-0.0192482	0.0472283	490	0.683599	0.883619	Non significant
ENSG00000011143_at_rna	MKS1	Expression	0.0981887	0.0577707	343	0.0892011	0.556703	0.0808782	0.0470465	490	0.0855939	0.38243	Non significant
ENSG00000011198_at_rna	ABHD5	Expression	0.0522411	0.057981	343	0.367587	0.786418	0.0704185	0.0483557	490	0.14532	0.481575	Non significant
ENSG00000011201_at_rna	KAL1	Expression	-0.0100738	0.0597611	343	0.866136	0.969245	0.0192012	0.0476309	490	0.686856	0.884937	Non significant
ENSG00000011243_at_rna	AKAP8L	Expression	-0.103299	0.0642395	343	0.10783	0.587349	0.0650726	0.051449	490	0.205943	0.556894	Non significant
ENSG00000011258_at_rna	MBTD1	Expression	0.0910914	0.0658285	343	0.166429	0.647284	0.0519677	0.0541165	490	0.336907	0.678358	Non significant
ENSG00000011260_at_rna	UTP18	Expression	0.00981126	0.0625601	343	0.875379	0.971747	-0.045895	0.0482411	490	0.341417	0.682227	Non significant
ENSG00000011275_at_rna	RNF216	Expression	0.0525174	0.0566212	343	0.353655	0.777083	0.0602834	0.0468854	490	0.198527	0.548983	Non significant
ENSG00000011295_at_rna	TTC19	Expression	0.0613008	0.0553652	343	0.268204	0.72557	0.00836742	0.0456045	490	0.854423	0.950918	Non significant
ENSG00000011304_at_rna	PTBP1	Expression	-0.0364395	0.0609499	343	0.549934	0.868129	0.0735774	0.047084	490	0.118128	0.44146	Non significant
ENSG00000011332_at_rna	DPF1	Expression	-0.147124	0.0624017	343	0.0183893	0.374413	-0.0118871	0.0479432	490	0.80418	0.932398	Non significant
ENSG00000011347_at_rna	SYT7	Expression	-0.0757761	0.0722367	343	0.29418	0.739803	-0.00162572	0.0523372	490	0.97522	0.992157	Non significant
ENSG00000011376_at_rna	LARS2	Expression	-0.0248245	0.0630513	343	0.693788	0.918453	-0.00682126	0.0490801	490	0.889464	0.964592	Non significant
ENSG00000011405_at_rna	PIK3C2A	Expression	-0.0538889	0.061757	343	0.382883	0.793679	0.00957554	0.0505701	490	0.849817	0.949688	Non significant
ENSG00000011422_at_rna	PLAUR	Expression	0.0852033	0.0644027	343	0.185843	0.663776	0.0843941	0.0506231	490	0.095493	0.400861	Non significant
ENSG00000011426_at_rna	ANLN	Expression	0.0679213	0.0661751	343	0.304709	0.745987	0.12376	0.0558576	490	0.0267169	0.230398	Non significant
ENSG00000011451_at_rna	WIZ	Expression	-0.0638926	0.061332	343	0.297527	0.742146	0.000132849	0.0466153	490	0.997726	0.999542	Non significant
ENSG00000011454_at_rna	RABGAP1	Expression	-0.0310478	0.0645568	343	0.630561	0.896289	0.0622782	0.0486546	490	0.200543	0.551036	Non significant
ENSG00000011465_at_rna	DCN	Expression	0.109235	0.0565514	343	0.0534084	0.487694	-0.0926402	0.0456022	490	0.0422059	0.27889	Non significant
ENSG00000011478_at_rna	QPCTL	Expression	-0.0932478	0.0588389	343	0.113012	0.593884	0.00896814	0.0477195	490	0.850928	0.950112	Non significant
ENSG00000011485_at_rna	PPP5C	Expression	-0.114363	0.0574425	343	0.04649	0.466959	0.0350705	0.0458098	490	0.443933	0.754482	Non significant
ENSG00000011523_at_rna	CEP68	Expression	-0.028972	0.0607004	343	0.633152	0.897039	-0.0708588	0.0520815	490	0.17366	0.519412	Non significant
ENSG00000011566_at_rna	MAP4K3	Expression	0.209415	0.073595	343	0.00443418	0.232926	0.120703	0.056216	490	0.0317837	0.244609	Non significant
ENSG00000011590_at_rna	ZBTB32	Expression	-0.095033	0.0591021	343	0.107847	0.587349	-0.0301124	0.0477002	490	0.527855	0.803015	Non significant
ENSG00000011600_at_rna	TYROBP	Expression	-0.0116393	0.058505	343	0.842305	0.962028	0.0193793	0.0490007	490	0.692481	0.887831	Non significant
ENSG00000011638_at_rna	TMEM159	Expression	0.179807	0.0643234	343	0.00518431	0.248373	0.138168	0.0491224	490	0.00491238	0.109048	Non significant
ENSG00000011677_at_rna	GABRA3	Expression	-0.0567886	0.0560999	343	0.311407	0.74992	0.0257763	0.0472981	490	0.585771	0.833647	Non significant
ENSG00000012048_at_rna	BRCA1	Expression	0.0964824	0.0603369	343	0.109807	0.590044	-0.0469394	0.0511619	490	0.358897	0.696079	Non significant
ENSG00000012061_at_rna	ERCC1	Expression	-0.0280128	0.0582924	343	0.630832	0.896509	0.0573673	0.047924	490	0.231288	0.581706	Non significant
ENSG00000012124_at_rna	CD22	Expression	-0.0492039	0.0610808	343	0.4205	0.809877	-0.0220489	0.0508161	490	0.664363	0.873342	Non significant
ENSG00000012171_at_rna	SEMA3B	Expression	0.139545	0.0708798	343	0.0489811	0.4759	0.0539894	0.0498339	490	0.278637	0.628629	Non significant
ENSG00000012174_at_rna	MBTPS2	Expression	-0.16323	0.060568	343	0.00703901	0.285317	-0.176423	0.0480487	490	0.000240885	0.0285444	Non significant
ENSG00000012211_at_rna	PRICKLE3	Expression	-0.0391286	0.0627774	343	0.533094	0.861534	-0.0502646	0.0486132	490	0.30115	0.647999	Non significant
ENSG00000012223_at_rna	LTF	Expression	-0.0430365	0.0548954	343	0.433056	0.816947	-0.139655	0.0446477	490	0.00176038	0.0674987	Non significant
ENSG00000012232_at_rna	EXTL3	Expression	-0.00617295	0.06504	343	0.924386	0.984662	0.0442719	0.0485962	490	0.362287	0.698383	Non significant
ENSG00000012504_at_rna	NR1H4	Expression	0.0849518	0.0582691	343	0.144862	0.63087	0.0490508	0.0519146	490	0.344742	0.685548	Non significant
ENSG00000012660_at_rna	ELOVL5	Expression	0.0773568	0.060594	343	0.201729	0.680171	0.0984367	0.0504017	490	0.0508145	0.301333	Non significant
ENSG00000012779_at_rna	ALOX5	Expression	-0.0571282	0.0583903	343	0.327884	0.759903	0.0578514	0.0495809	490	0.243288	0.593761	Non significant
ENSG00000012817_at_rna	KDM5D	Expression	-0.0149006	0.0563248	343	0.791358	0.946845	-0.0183563	0.0484275	490	0.704653	0.89197	Non significant
ENSG00000012822_at_rna	CALCOCO1	Expression	0.0854423	0.0560964	343	0.127726	0.614351	-0.0358324	0.0456844	490	0.432836	0.749096	Non significant
ENSG00000012963_at_rna	UBR7	Expression	-0.0526587	0.0626407	343	0.400546	0.801758	-0.0191589	0.0496438	490	0.69955	0.889784	Non significant
ENSG00000012983_at_rna	MAP4K5	Expression	0.0978602	0.0614587	343	0.111319	0.592358	0.100474	0.0487203	490	0.0391822	0.271603	Non significant
ENSG00000013016_at_rna	EHD3	Expression	-0.0612344	0.0557959	343	0.272435	0.726626	-0.0166837	0.0490034	490	0.733511	0.903599	Non significant
ENSG00000013275_at_rna	PSMC4	Expression	-0.0655254	0.0547942	343	0.231757	0.704385	0.0531824	0.0468248	490	0.256052	0.604687	Non significant
ENSG00000013288_at_rna	MAN2B2	Expression	0.0568687	0.0603188	343	0.345782	0.772512	0.058764	0.0483858	490	0.224561	0.575288	Non significant
ENSG00000013293_at_rna	SLC7A14	Expression	-0.0560263	0.0661439	343	0.396975	0.799027	-0.144349	0.050908	490	0.0045757	0.106437	Non significant
ENSG00000013297_at_rna	CLDN11	Expression	0.0382151	0.0634455	343	0.546955	0.86713	-0.0244109	0.0477606	490	0.609274	0.8465	Non significant
ENSG00000013306_at_rna	SLC25A39	Expression	0.0274917	0.060303	343	0.648467	0.90248	0.0208796	0.0486111	490	0.667543	0.875272	Non significant
ENSG00000013364_at_rna	MVP	Expression	-0.0511583	0.0660449	343	0.438577	0.820163	0.0986012	0.0505308	490	0.0510203	0.301376	Non significant
ENSG00000013374_at_rna	NUB1	Expression	0.00570329	0.0561384	343	0.919079	0.984164	0.0110061	0.0465864	490	0.813238	0.936053	Non significant
ENSG00000013375_at_rna	PGM3	Expression	0.0391205	0.0664086	343	0.555802	0.870239	-0.0746915	0.052163	490	0.152176	0.493629	Non significant
ENSG00000013392_at_rna	RWDD2A	Expression	0.10163	0.0601305	343	0.0909981	0.559495	-0.0617502	0.0485794	490	0.203686	0.554587	Non significant
ENSG00000013441_at_rna	CLK1	Expression	-0.0123607	0.0673368	343	0.854354	0.965875	0.0126036	0.0482065	490	0.793745	0.927824	Non significant
ENSG00000013503_at_rna	POLR3B	Expression	-0.00362126	0.0586762	343	0.950789	0.990933	-0.0653922	0.047104	490	0.16506	0.510662	Non significant
ENSG00000013523_at_rna	ANGEL1	Expression	-0.00899898	0.059941	343	0.880662	0.973178	-0.0207389	0.0513167	490	0.686114	0.884768	Non significant
ENSG00000013561_at_rna	RNF14	Expression	-0.0162329	0.0590054	343	0.783233	0.945239	-0.11167	0.0492234	490	0.0232909	0.215956	Non significant
ENSG00000013563_at_rna	DNASE1L1	Expression	0.0205952	0.0640078	343	0.747634	0.933132	-0.0414228	0.0489543	490	0.397468	0.723272	Non significant
ENSG00000013573_at_rna	DDX11	Expression	-0.0797667	0.0575303	343	0.165589	0.646926	-0.0400598	0.0481822	490	0.405734	0.729759	Non significant
ENSG00000013583_at_rna	HEBP1	Expression	0.0662671	0.0655858	343	0.31231	0.750307	0.000390482	0.0550555	490	0.994341	0.998023	Non significant
ENSG00000013588_at_rna	GPRC5A	Expression	0.17345	0.0762297	343	0.0228843	0.390356	0.15716	0.0599815	490	0.00878956	0.141767	Non significant
ENSG00000013619_at_rna	MAMLD1	Expression	-0.0447112	0.0573138	343	0.435325	0.818663	-0.0652553	0.0497277	490	0.189435	0.538945	Non significant
ENSG00000013725_at_rna	CD6	Expression	-0.0250954	0.0567251	343	0.658197	0.905777	0.00571503	0.0470413	490	0.903303	0.970119	Non significant
ENSG00000013810_at_rna	TACC3	Expression	0.00121448	0.059575	343	0.983736	0.9974	0.0901688	0.0466023	490	0.0530079	0.308265	Non significant
ENSG00000014123_at_rna	UFL1	Expression	0.0576066	0.0588998	343	0.328052	0.759903	-0.0183906	0.0473766	490	0.697884	0.889073	Non significant
ENSG00000014138_at_rna	POLA2	Expression	-0.0431005	0.0603032	343	0.474776	0.834882	-0.0157017	0.0478013	490	0.742549	0.90743	Non significant
ENSG00000014164_at_rna	ZC3H3	Expression	0.050611	0.057262	343	0.376777	0.79089	0.0378811	0.0503308	490	0.451664	0.759544	Non significant
ENSG00000014257_at_rna	ACPP	Expression	-0.0667973	0.061876	343	0.280349	0.730826	0.131427	0.0464382	490	0.00465257	0.10677	Non significant
ENSG00000014641_at_rna	MDH1	Expression	-0.104284	0.0589768	343	0.0770251	0.539592	-0.0430488	0.0475933	490	0.365723	0.701249	Non significant
ENSG00000014824_at_rna	SLC30A9	Expression	-0.108643	0.0599779	343	0.0700812	0.523246	0.0204544	0.0466353	490	0.660948	0.871673	Non significant
ENSG00000014914_at_rna	MTMR11	Expression	-0.0290782	0.0623953	343	0.641193	0.900464	0.00322889	0.050163	490	0.948677	0.98375	Non significant
ENSG00000014919_at_rna	COX15	Expression	0.0180018	0.0611137	343	0.768328	0.94175	-0.0401053	0.047482	490	0.398311	0.723738	Non significant
ENSG00000015133_at_rna	CCDC88C	Expression	-0.139338	0.0718026	343	0.0523097	0.48377	-0.0908668	0.0638117	490	0.154451	0.496595	Non significant
ENSG00000015153_at_rna	YAF2	Expression	-0.102275	0.0624572	343	0.101522	0.577626	-0.133028	0.0522112	490	0.0108381	0.156206	Non significant
ENSG00000015171_at_rna	ZMYND11	Expression	0.064142	0.0582852	343	0.271121	0.725571	0.0709091	0.0499388	490	0.155631	0.498242	Non significant
ENSG00000015285_at_rna	WAS	Expression	-0.104789	0.0773236	343	0.175352	0.65536	-0.0757209	0.0814925	490	0.352797	0.691214	Non significant
ENSG00000015413_at_rna	DPEP1	Expression	-0.0573786	0.0586198	343	0.327666	0.759734	-0.0330228	0.0506397	490	0.514328	0.794836	Non significant
ENSG00000015475_at_rna	BID	Expression	0.103507	0.0567391	343	0.0681138	0.520016	0.164594	0.0472852	490	0.000499774	0.0385502	Non significant
ENSG00000015479_at_rna	MATR3	Expression	0.028968	0.0648571	343	0.655133	0.904826	-0.0681145	0.0505834	490	0.178116	0.525464	Non significant
ENSG00000015520_at_rna	NPC1L1	Expression	-0.0675296	0.0590402	343	0.25271	0.719675	0.0935511	0.0479217	490	0.0509187	0.301376	Non significant
ENSG00000015532_at_rna	XYLT2	Expression	-0.0438931	0.0579247	343	0.448594	0.823187	0.0673858	0.0464526	490	0.146881	0.484463	Non significant
ENSG00000015592_at_rna	STMN4	Expression	-0.0992817	0.0675768	343	0.141787	0.63024	-0.139039	0.0534713	490	0.00931549	0.145908	Non significant
ENSG00000015676_at_rna	NUDCD3	Expression	-0.0767567	0.0542092	343	0.156794	0.640021	-0.0501974	0.0466074	490	0.281468	0.630263	Non significant
ENSG00000016082_at_rna	ISL1	Expression	-0.0952368	0.0752425	343	0.205609	0.685247	-0.0949921	0.0546508	490	0.082182	0.376355	Non significant
ENSG00000016391_at_rna	CHDH	Expression	-0.114941	0.0663202	343	0.0830731	0.545278	0.0607922	0.0547495	490	0.26684	0.616692	Non significant
ENSG00000016402_at_rna	IL20RA	Expression	0.0165126	0.0680565	343	0.808291	0.950754	0.00143721	0.0567396	490	0.979792	0.993871	Non significant
ENSG00000016490_at_rna	CLCA1	Expression	0.0406901	0.0571731	343	0.47665	0.835389	0.0268266	0.0450533	490	0.551548	0.8156	Non significant
ENSG00000016602_at_rna	CLCA4	Expression	0.0132297	0.0727292	343	0.855658	0.966047	0.0601481	0.0490109	490	0.219733	0.570158	Non significant
ENSG00000016864_at_rna	GLT8D1	Expression	-0.102971	0.0578621	343	0.0751429	0.535958	-0.0901669	0.0486861	490	0.0640252	0.337658	Non significant
ENSG00000017260_at_rna	ATP2C1	Expression	0.0145177	0.0583561	343	0.803533	0.948879	0.0389817	0.0461938	490	0.39874	0.724264	Non significant
ENSG00000017427_at_rna	IGF1	Expression	0.0150408	0.0598068	343	0.801436	0.948856	-0.0844934	0.0471932	490	0.0733937	0.359744	Non significant
ENSG00000017483_at_rna	SLC38A5	Expression	-0.0761005	0.0644939	343	0.238014	0.709401	-0.0159154	0.0542821	490	0.769371	0.91693	Non significant
ENSG00000017797_at_rna	RALBP1	Expression	0.0751648	0.0593378	343	0.205253	0.684664	0.0455072	0.0471956	490	0.334932	0.676643	Non significant
ENSG00000018189_at_rna	RUFY3	Expression	-0.0937492	0.0645971	343	0.146699	0.631287	-0.0982804	0.0489977	490	0.0448758	0.28462	Non significant
ENSG00000018236_at_rna	CNTN1	Expression	-0.128498	0.0667226	343	0.054123	0.489017	-0.058869	0.0505985	490	0.244646	0.595022	Non significant
ENSG00000018280_at_rna	SLC11A1	Expression	-0.0408642	0.0612455	343	0.504631	0.848801	-0.0618933	0.0465104	490	0.183274	0.531001	Non significant
ENSG00000018408_at_rna	WWTR1	Expression	0.121145	0.0849599	343	0.153894	0.639093	0.13662	0.065181	490	0.0360811	0.261705	Non significant
ENSG00000018510_at_rna	AGPS	Expression	0.0345971	0.0645261	343	0.59184	0.883776	0.0588867	0.0513888	490	0.251834	0.600537	Non significant
ENSG00000018610_at_rna	CXorf56	Expression	-0.0860676	0.0570284	343	0.131246	0.618805	0.007747	0.0468134	490	0.868561	0.95612	Non significant
ENSG00000018625_at_rna	ATP1A2	Expression	-0.04053	0.0562284	343	0.471026	0.831712	-0.0867812	0.0461809	490	0.060223	0.32822	Non significant
ENSG00000018699_at_rna	TTC27	Expression	0.0276092	0.0577171	343	0.632399	0.896993	-0.0199409	0.0483181	490	0.679826	0.882181	Non significant
ENSG00000018869_at_rna	ZNF582	Expression	0.00121596	0.0567678	343	0.982911	0.99694	0.0136185	0.0477841	490	0.775644	0.920051	Non significant
ENSG00000019102_at_rna	VSIG2	Expression	0.049307	0.0607075	343	0.416673	0.807008	0.0983261	0.0494156	490	0.0466153	0.289561	Non significant
ENSG00000019144_at_rna	PHLDB1	Expression	0.0726863	0.0627788	343	0.246939	0.716253	-0.0092046	0.0494079	490	0.852211	0.950439	Non significant
ENSG00000019169_at_rna	MARCO	Expression	-0.00198696	0.054997	343	0.97118	0.99483	-0.0438782	0.0455672	490	0.335581	0.677318	Non significant
ENSG00000019186_at_rna	CYP24A1	Expression	0.13897	0.0587736	343	0.0180548	0.37369	0.0587493	0.0493488	490	0.233853	0.583828	Non significant
ENSG00000019485_at_rna	PRDM11	Expression	-0.0122535	0.055983	343	0.826745	0.957085	0.0689924	0.0491451	490	0.160363	0.504378	Non significant
ENSG00000019505_at_rna	SYT13	Expression	-0.0801454	0.0654843	343	0.220994	0.698614	-0.00571714	0.0486184	490	0.906391	0.971135	Non significant
ENSG00000019549_at_rna	SNAI2	Expression	0.0681907	0.0822407	343	0.407014	0.803445	-0.0122728	0.0574771	490	0.830918	0.942351	Non significant
ENSG00000019582_at_rna	CD74	Expression	-0.0828109	0.071549	343	0.247108	0.716253	-0.145336	0.0566408	490	0.0102903	0.151623	Non significant
ENSG00000019991_at_rna	HGF	Expression	-0.0459354	0.0539525	343	0.394545	0.798624	-0.102002	0.0475408	490	0.0319081	0.245192	Non significant
ENSG00000019995_at_rna	ZRANB1	Expression	0.0476977	0.0570685	343	0.403268	0.80237	0.0266443	0.0471296	490	0.571842	0.826055	Non significant
ENSG00000020129_at_rna	NCDN	Expression	-0.0695065	0.0554081	343	0.20968	0.688976	-0.0381014	0.0473415	490	0.420923	0.739847	Non significant
ENSG00000020181_at_rna	GPR124	Expression	0.0787593	0.0658224	343	0.231485	0.704385	-0.0296378	0.0529785	490	0.575868	0.82824	Non significant
ENSG00000020256_at_rna	ZFP64	Expression	-0.0503049	0.0613794	343	0.412459	0.805876	-0.0123746	0.0486549	490	0.799237	0.930023	Non significant
ENSG00000020577_at_rna	SAMD4A	Expression	-0.0303525	0.0617146	343	0.622846	0.89302	0.0271116	0.0469987	490	0.564036	0.822317	Non significant
ENSG00000020633_at_rna	RUNX3	Expression	-0.0714976	0.0734587	343	0.330403	0.761336	-0.0413445	0.0592374	490	0.485211	0.777841	Non significant
ENSG00000020922_at_rna	MRE11A	Expression	0.107384	0.0592583	343	0.0699654	0.523173	0.0163894	0.0512106	490	0.748938	0.909737	Non significant
ENSG00000021300_at_rna	PLEKHB1	Expression	-0.0748324	0.0603223	343	0.214775	0.69427	-0.0454683	0.0505502	490	0.368403	0.703446	Non significant
ENSG00000021355_at_rna	SERPINB1	Expression	0.15593	0.0618406	343	0.0116861	0.3272	0.097284	0.0491	490	0.0475526	0.292014	Non significant
ENSG00000021461_at_rna	CYP3A43	Expression	-0.0137702	0.0556394	343	0.804529	0.949028	-0.0247726	0.047619	490	0.602907	0.843032	Non significant
ENSG00000021488_at_rna	SLC7A9	Expression	0.00216553	0.0565819	343	0.96947	0.99483	0.0600167	0.0488627	490	0.219345	0.569843	Non significant
ENSG00000021574_at_rna	SPAST	Expression	0.0205237	0.0623197	343	0.741907	0.931754	0.0533804	0.0499335	490	0.285057	0.632345	Non significant
ENSG00000021645_at_rna	NRXN3	Expression	0.0447504	0.0614813	343	0.466693	0.829756	-0.0507456	0.0487374	490	0.297781	0.645077	Non significant
ENSG00000021762_at_rna	OSBPL5	Expression	0.00793481	0.0570007	343	0.889288	0.975779	-0.0189304	0.0471248	490	0.6879	0.88565	Non significant
ENSG00000021776_at_rna	AQR	Expression	0.131697	0.0578916	343	0.022913	0.390356	-0.0391414	0.0497599	490	0.431514	0.748055	Non significant
ENSG00000021826_at_rna	CPS1	Expression	0.0868514	0.0545348	343	0.111253	0.592358	0.0213042	0.0470065	490	0.650392	0.867055	Non significant
ENSG00000021852_at_rna	C8B	Expression	-0.0962207	0.0545029	343	0.0774925	0.540172	0.0415032	0.0461604	490	0.368596	0.703539	Non significant
ENSG00000022267_at_rna	FHL1	Expression	-0.129159	0.0655673	343	0.0488532	0.475889	-0.102237	0.0506391	490	0.043494	0.281793	Non significant
ENSG00000022277_at_rna	RTFDC1	Expression	-0.025958	0.0545886	343	0.634416	0.897067	-0.00200741	0.0456379	490	0.964916	0.9888	Non significant
ENSG00000022355_at_rna	GABRA1	Expression	-0.0283377	0.0539752	343	0.599574	0.884782	-0.00727184	0.0459097	490	0.874146	0.958588	Non significant
ENSG00000022556_at_rna	NLRP2	Expression	0.133267	0.061607	343	0.0305274	0.417336	0.00721997	0.04742	490	0.878985	0.960762	Non significant
ENSG00000022567_at_rna	SLC45A4	Expression	0.144665	0.0596422	343	0.0152851	0.355268	0.102116	0.0501075	490	0.0415563	0.277916	Non significant
ENSG00000022840_at_rna	RNF10	Expression	-0.0264109	0.0556111	343	0.634843	0.897286	-0.0632691	0.0468657	490	0.177013	0.523837	Non significant
ENSG00000022976_at_rna	ZNF839	Expression	-0.0615346	0.0614347	343	0.316524	0.753839	-0.0615198	0.0501924	490	0.22032	0.570181	Non significant
ENSG00000023041_at_rna	ZDHHC6	Expression	0.0593793	0.0582562	343	0.30807	0.747519	0.039741	0.0469924	490	0.397725	0.723319	Non significant
ENSG00000023171_at_rna	GRAMD1B	Expression	-0.041498	0.0552385	343	0.452501	0.823187	-0.0369685	0.0472523	490	0.434001	0.749824	Non significant
ENSG00000023191_at_rna	RNH1	Expression	0.0807578	0.0608458	343	0.184425	0.663175	-0.02151	0.0469889	490	0.647119	0.864825	Non significant
ENSG00000023228_at_rna	NDUFS1	Expression	-0.0521264	0.0570481	343	0.36086	0.780948	-0.140143	0.0475189	490	0.00318583	0.0934749	Non significant
ENSG00000023287_at_rna	RB1CC1	Expression	0.122369	0.0568292	343	0.0312977	0.41987	-0.0304871	0.0459001	490	0.506559	0.789669	Non significant
ENSG00000023318_at_rna	ERP44	Expression	-0.050531	0.0564365	343	0.370594	0.788237	-0.0625739	0.0479496	490	0.191896	0.541317	Non significant
ENSG00000023330_at_rna	ALAS1	Expression	-0.136493	0.0598094	343	0.0224811	0.388398	0.0651272	0.0470742	490	0.166511	0.513599	Non significant
ENSG00000023445_at_rna	BIRC3	Expression	-0.0282504	0.0624973	343	0.651251	0.904085	0.00527896	0.05031	490	0.916432	0.974466	Non significant
ENSG00000023516_at_rna	AKAP11	Expression	-0.0391035	0.0617477	343	0.526552	0.85898	-0.0817093	0.0496065	490	0.0995276	0.408693	Non significant
ENSG00000023572_at_rna	GLRX2	Expression	-0.0130443	0.0581296	343	0.822446	0.955923	-0.18153	0.0463571	490	9.00621e-05	0.0218465	Non significant
ENSG00000023608_at_rna	SNAPC1	Expression	0.00721421	0.0620213	343	0.9074	0.981261	0.0143286	0.0492983	490	0.771317	0.917967	Non significant
ENSG00000023697_at_rna	DERA	Expression	-0.0530777	0.0608639	343	0.383169	0.793679	0.0540604	0.0482421	490	0.262456	0.61176	Non significant
ENSG00000023734_at_rna	STRAP	Expression	-0.129401	0.0606212	343	0.0327944	0.426024	-0.0261434	0.0473607	490	0.580943	0.831439	Non significant
ENSG00000023839_at_rna	ABCC2	Expression	-0.00836882	0.0655011	343	0.898334	0.978228	-0.00360024	0.0503257	490	0.942969	0.981792	Non significant
ENSG00000023892_at_rna	DEF6	Expression	0.24241	0.0937323	343	0.00970428	0.311945	0.0904372	0.0667813	490	0.175663	0.521753	Non significant
ENSG00000023902_at_rna	PLEKHO1	Expression	-0.0251442	0.0602577	343	0.676475	0.912763	-0.0941649	0.0518883	490	0.0695606	0.350525	Non significant
ENSG00000023909_at_rna	GCLM	Expression	0.0892121	0.0674573	343	0.186002	0.663783	0.0658789	0.0501986	490	0.189397	0.538945	Non significant
ENSG00000024048_at_rna	UBR2	Expression	0.10239	0.0612131	343	0.094389	0.565171	-0.074246	0.0501949	490	0.139099	0.47137	Non significant
ENSG00000024422_at_rna	EHD2	Expression	0.155612	0.0700852	343	0.0263961	0.404583	0.0781756	0.0536201	490	0.144854	0.480424	Non significant
ENSG00000024526_at_rna	DEPDC1	Expression	0.00785905	0.0587613	343	0.893604	0.976979	-0.0554273	0.0474024	490	0.242285	0.59243	Non significant
ENSG00000024862_at_rna	CCDC28A	Expression	0.135933	0.0675497	343	0.0441837	0.460461	-0.013714	0.0533911	490	0.797287	0.929039	Non significant
ENSG00000025039_at_rna	RRAGD	Expression	-0.0315202	0.0590555	343	0.593523	0.884027	-0.0660767	0.0491359	490	0.178698	0.525703	Non significant
ENSG00000025156_at_rna	HSF2	Expression	-0.00452439	0.0636614	343	0.943342	0.989336	-0.00494767	0.05061	490	0.922122	0.976016	Non significant
ENSG00000025293_at_rna	PHF20	Expression	-0.0273544	0.0555311	343	0.622298	0.892733	-0.0564851	0.0455504	490	0.214954	0.565323	Non significant
ENSG00000025434_at_rna	NR1H3	Expression	-0.0101837	0.0581521	343	0.860984	0.967599	0.0884492	0.0507915	490	0.0816105	0.37496	Non significant
ENSG00000025708_at_rna	TYMP	Expression	-0.0671263	0.0592892	343	0.257557	0.721111	0.0259846	0.0477187	490	0.586071	0.833647	Non significant
ENSG00000025770_at_rna	NCAPH2	Expression	-0.0982743	0.0581819	343	0.0912028	0.559772	0.0171739	0.0465407	490	0.712122	0.894543	Non significant
ENSG00000025772_at_rna	TOMM34	Expression	-0.084364	0.0567576	343	0.137176	0.625149	-0.0551743	0.0477117	490	0.247513	0.597242	Non significant
ENSG00000025796_at_rna	SEC63	Expression	0.0579717	0.0566117	343	0.305824	0.746038	0.0600516	0.048442	490	0.215101	0.565436	Non significant
ENSG00000025800_at_rna	KPNA6	Expression	0.000785839	0.058831	343	0.989343	0.998721	0.0787155	0.0467319	490	0.092103	0.395602	Non significant
ENSG00000026025_at_rna	VIM	Expression	-0.0345759	0.0680561	343	0.611419	0.888424	-0.0584571	0.0545834	490	0.284183	0.631515	Non significant
ENSG00000026103_at_rna	FAS	Expression	-0.0203747	0.064502	343	0.752096	0.93469	-0.00490873	0.0479425	490	0.918449	0.975151	Non significant
ENSG00000026508_at_rna	CD44	Expression	0.0295013	0.0677464	343	0.663223	0.908455	0.0951616	0.0494257	490	0.054186	0.311154	Non significant
ENSG00000026559_at_rna	KCNG1	Expression	-0.0641248	0.0593826	343	0.280205	0.730826	-0.0278865	0.0514229	490	0.587614	0.834665	Non significant
ENSG00000026652_at_rna	AGPAT4	Expression	0.00583037	0.0592612	343	0.921627	0.984599	0.0955264	0.0518156	490	0.0652439	0.339312	Non significant
ENSG00000026751_at_rna	SLAMF7	Expression	-0.0765435	0.0579491	343	0.186543	0.663886	-0.0148797	0.0478566	490	0.75586	0.911704	Non significant
ENSG00000026950_at_rna	BTN3A1	Expression	-0.0522324	0.0614091	343	0.395011	0.798624	-0.00216722	0.0492172	490	0.964878	0.9888	Non significant
ENSG00000027001_at_rna	MIPEP	Expression	0.00178257	0.0618765	343	0.977017	0.995556	-0.0251894	0.0493331	490	0.609633	0.846652	Non significant
ENSG00000027644_at_rna	INSRR	Expression	-0.033463	0.055535	343	0.546804	0.86713	-0.0397764	0.0451343	490	0.378161	0.711634	Non significant
ENSG00000027697_at_rna	IFNGR1	Expression	0.0664319	0.0573038	343	0.246337	0.715628	0.109949	0.0470431	490	0.0194296	0.197587	Non significant
ENSG00000027847_at_rna	B4GALT7	Expression	0.0195104	0.0606329	343	0.74762	0.933132	-0.017521	0.0487644	490	0.719372	0.898137	Non significant
ENSG00000027869_at_rna	SH2D2A	Expression	-0.125875	0.0575213	343	0.0286469	0.410935	-0.0120497	0.0488012	490	0.804975	0.932862	Non significant
ENSG00000028116_at_rna	VRK2	Expression	0.024304	0.067912	343	0.720437	0.926664	0.0216733	0.0575506	490	0.706474	0.892832	Non significant
ENSG00000028137_at_rna	TNFRSF1B	Expression	-0.0572502	0.0631759	343	0.364829	0.784061	-0.0386276	0.0503397	490	0.442881	0.75412	Non significant
ENSG00000028203_at_rna	VEZT	Expression	0.0475765	0.0602455	343	0.429697	0.815497	0.0706322	0.0504415	490	0.16143	0.505847	Non significant
ENSG00000028277_at_rna	POU2F2	Expression	-0.103029	0.0622805	343	0.0980706	0.572797	-0.108415	0.0540885	490	0.0450279	0.285053	Non significant
ENSG00000028310_at_rna	BRD9	Expression	0.0193663	0.055072	343	0.725097	0.928052	0.134539	0.0449466	490	0.00275979	0.0875196	Non significant
ENSG00000028528_at_rna	SNX1	Expression	0.0657625	0.0634463	343	0.299966	0.744703	-0.0137728	0.0482723	490	0.775403	0.920024	Non significant
ENSG00000028839_at_rna	TBPL1	Expression	0.0445352	0.0589604	343	0.450044	0.823187	-0.0251532	0.0491387	490	0.608733	0.846362	Non significant
ENSG00000029153_at_rna	ARNTL2	Expression	0.000451811	0.0643995	343	0.994402	0.99932	0.193604	0.0515504	490	0.000172911	0.0260858	Non significant
ENSG00000029363_at_rna	BCLAF1	Expression	0.135238	0.0597606	343	0.0236353	0.393938	0.00358701	0.0531769	490	0.94622	0.982804	Non significant
ENSG00000029364_at_rna	SLC39A9	Expression	-0.0926169	0.0582211	343	0.111659	0.592457	0.0744563	0.0474886	490	0.116909	0.439355	Non significant
ENSG00000029534_at_rna	ANK1	Expression	0.165043	0.0544577	343	0.00244014	0.205291	0.0930466	0.0458205	490	0.0422877	0.279161	Non significant
ENSG00000029559_at_rna	IBSP	Expression	0.115138	0.0534623	343	0.0312698	0.41987	-0.0350017	0.0451679	490	0.438385	0.750633	Non significant
ENSG00000029639_at_rna	TFB1M	Expression	-0.0381009	0.0595943	343	0.522603	0.85799	-0.00670573	0.0468594	490	0.886209	0.963429	Non significant
ENSG00000029725_at_rna	RABEP1	Expression	-0.016184	0.056807	343	0.775725	0.944712	-0.0637749	0.0476034	490	0.180339	0.526977	Non significant
ENSG00000029993_at_rna	HMGB3	Expression	0.00610122	0.0642894	343	0.924392	0.984662	0.0419603	0.0482521	490	0.384516	0.716027	Non significant
ENSG00000030066_at_rna	NUP160	Expression	-0.0381919	0.0617618	343	0.536329	0.863184	-0.00596969	0.0470976	490	0.899137	0.969082	Non significant
ENSG00000030304_at_rna	MUSK	Expression	-0.0178572	0.0553526	343	0.746992	0.932882	-0.00245925	0.0466546	490	0.957961	0.986556	Non significant
ENSG00000030582_at_rna	GRN	Expression	0.10012	0.0579492	343	0.0840387	0.546928	0.0730783	0.0465903	490	0.116757	0.439201	Non significant
ENSG00000031003_at_rna	FAM13B	Expression	0.0274865	0.060832	343	0.651383	0.904085	-0.0480111	0.0466551	490	0.30345	0.65026	Non significant
ENSG00000031081_at_rna	ARHGAP31	Expression	-0.0647433	0.0616613	343	0.293726	0.739561	-0.0917486	0.052667	490	0.0814998	0.37496	Non significant
ENSG00000031691_at_rna	CENPQ	Expression	0.102181	0.0589261	343	0.0829086	0.544819	-0.0251153	0.046759	490	0.591183	0.836802	Non significant
ENSG00000031698_at_rna	SARS	Expression	-0.0688419	0.0560174	343	0.219095	0.698221	-0.0807812	0.0462925	490	0.0809822	0.373803	Non significant
ENSG00000031823_at_rna	RANBP3	Expression	-0.0301592	0.0599956	343	0.615182	0.889488	0.0327167	0.0471416	490	0.487677	0.779437	Non significant
ENSG00000032219_at_rna	ARID4A	Expression	0.0657002	0.06292	343	0.296399	0.741378	0.0437458	0.052269	490	0.402628	0.726807	Non significant
ENSG00000032389_at_rna	TSSC1	Expression	-0.0375999	0.0611616	343	0.538711	0.864296	-0.0561048	0.0484645	490	0.247008	0.597242	Non significant
ENSG00000032444_at_rna	PNPLA6	Expression	-0.0533318	0.0597253	343	0.371883	0.788472	0.0654341	0.0463602	490	0.158119	0.502094	Non significant
ENSG00000032742_at_rna	IFT88	Expression	0.00834349	0.0605441	343	0.890392	0.97605	-0.0403527	0.0462558	490	0.383	0.714699	Non significant
ENSG00000033011_at_rna	ALG1	Expression	0.0592472	0.0570635	343	0.299145	0.74402	-0.0164124	0.0463378	490	0.723196	0.899948	Non significant
ENSG00000033030_at_rna	ZCCHC8	Expression	-0.0544782	0.0654408	343	0.405138	0.803445	-0.0462794	0.0511589	490	0.365667	0.701249	Non significant
ENSG00000033050_at_rna	ABCF2	Expression	-0.0541654	0.0564853	343	0.337594	0.766461	-0.076422	0.0476808	490	0.108983	0.425854	Non significant
ENSG00000033100_at_rna	CHPF2	Expression	0.00502156	0.0596827	343	0.932947	0.986725	-0.0157934	0.0484317	490	0.744352	0.908168	Non significant
ENSG00000033122_at_rna	LRRC7	Expression	-0.0649863	0.0547493	343	0.235236	0.706135	-0.0718517	0.045549	490	0.11469	0.435362	Non significant
ENSG00000033170_at_rna	FUT8	Expression	0.0280924	0.0592371	343	0.635332	0.897308	0.0767593	0.0470104	490	0.102508	0.415102	Non significant
ENSG00000033178_at_rna	UBA6	Expression	0.0757019	0.0583644	343	0.194612	0.672309	0.1056	0.0482346	490	0.0285758	0.236566	Non significant
ENSG00000033327_at_rna	GAB2	Expression	0.168437	0.0584725	343	0.00396906	0.226869	0.116199	0.0482391	490	0.0160041	0.184178	Non significant
ENSG00000033627_at_rna	ATP6V0A1	Expression	0.00148484	0.0571326	343	0.979266	0.996278	-0.0676619	0.0455351	490	0.137298	0.469054	Non significant
ENSG00000033800_at_rna	PIAS1	Expression	-0.0114182	0.0652448	343	0.861075	0.967599	0.0403352	0.0546244	490	0.460265	0.764812	Non significant
ENSG00000033867_at_rna	SLC4A7	Expression	-0.129709	0.0584207	343	0.0264008	0.404583	0.0133554	0.0471479	490	0.776972	0.920592	Non significant
ENSG00000034053_at_rna	APBA2	Expression	0.0276001	0.0648215	343	0.670263	0.911101	-0.0493189	0.0502668	490	0.326522	0.669921	Non significant
ENSG00000034152_at_rna	MAP2K3	Expression	0.00511322	0.0627534	343	0.935059	0.987442	-0.0173009	0.0479584	490	0.718287	0.897848	Non significant
ENSG00000034239_at_rna	EFCAB1	Expression	0.0221618	0.0560483	343	0.692544	0.917768	-0.0642639	0.0466735	490	0.168549	0.515237	Non significant
ENSG00000034510_at_rna	TMSB10	Expression	0.0267315	0.0609118	343	0.660767	0.907243	0.0576043	0.0494249	490	0.24382	0.594521	Non significant
ENSG00000034533_at_rna	ASTE1	Expression	-0.00193648	0.0590843	343	0.973854	0.995004	-0.0130306	0.046197	490	0.777892	0.920866	Non significant
ENSG00000034677_at_rna	RNF19A	Expression	-0.00546159	0.056026	343	0.922343	0.984599	0.0748368	0.0477114	490	0.116757	0.439201	Non significant
ENSG00000034693_at_rna	PEX3	Expression	-0.00440948	0.059534	343	0.940957	0.98929	0.0173902	0.0464941	490	0.708381	0.893472	Non significant
ENSG00000034713_at_rna	GABARAPL2	Expression	-0.0157554	0.0583592	343	0.787181	0.945848	-0.0807541	0.0469453	490	0.085401	0.382074	Non significant
ENSG00000034971_at_rna	MYOC	Expression	-0.00770971	0.0540849	343	0.886647	0.975445	0.039089	0.0456628	490	0.391977	0.720297	Non significant
ENSG00000035115_at_rna	SH3YL1	Expression	0.111707	0.0663068	343	0.0920468	0.56096	0.171022	0.0509369	490	0.000786426	0.0471008	Non significant
ENSG00000035141_at_rna	FAM136A	Expression	-0.121497	0.0617337	343	0.0490594	0.4759	-0.0128521	0.0502993	490	0.798328	0.929766	Non significant
ENSG00000035403_at_rna	VCL	Expression	0.117136	0.0687546	343	0.0884392	0.554919	0.101145	0.0539724	490	0.0609291	0.329471	Non significant
ENSG00000035499_at_rna	DEPDC1B	Expression	0.0409728	0.0585266	343	0.483883	0.838824	0.0967365	0.0470215	490	0.0396592	0.272608	Non significant
ENSG00000035664_at_rna	DAPK2	Expression	-0.0175884	0.0586218	343	0.764153	0.940524	0.049096	0.0473407	490	0.299699	0.64683	Non significant
ENSG00000035681_at_rna	NSMAF	Expression	0.0833201	0.0633169	343	0.1882	0.664515	0.0294133	0.049725	490	0.554173	0.817631	Non significant
ENSG00000035687_at_rna	ADSS	Expression	0.110594	0.057758	343	0.0555207	0.491127	0.0593932	0.0468779	490	0.205163	0.556287	Non significant
ENSG00000035720_at_rna	STAP1	Expression	0.00128742	0.0674775	343	0.984778	0.997676	0.065615	0.0631314	490	0.298646	0.645493	Non significant
ENSG00000035862_at_rna	TIMP2	Expression	0.0719166	0.0704006	343	0.307001	0.746317	0.0474823	0.0552413	490	0.390041	0.719213	Non significant
ENSG00000035928_at_rna	RFC1	Expression	0.0502464	0.0585119	343	0.390485	0.796942	0.0141246	0.0496493	490	0.776037	0.920317	Non significant
ENSG00000036054_at_rna	TBC1D23	Expression	0.111534	0.0575021	343	0.0524223	0.484353	0.0355418	0.0463767	490	0.443456	0.754427	Non significant
ENSG00000036257_at_rna	CUL3	Expression	-0.0657626	0.0585939	343	0.261715	0.722857	-0.00648727	0.048687	490	0.894	0.966633	Non significant
ENSG00000036448_at_rna	MYOM2	Expression	-0.00674013	0.0641504	343	0.916322	0.983395	-0.0556255	0.051399	490	0.279151	0.629171	Non significant
ENSG00000036530_at_rna	CYP46A1	Expression	-0.155154	0.0581814	343	0.00765929	0.289576	-0.111352	0.0452783	490	0.0139217	0.173664	Non significant
ENSG00000036549_at_rna	ZZZ3	Expression	0.0035734	0.0565957	343	0.949656	0.990933	-0.0700541	0.0462201	490	0.129605	0.457755	Non significant
ENSG00000036565_at_rna	SLC18A1	Expression	-0.0862314	0.0610988	343	0.158143	0.641227	-0.12891	0.0517574	490	0.0127507	0.166865	Non significant
ENSG00000036672_at_rna	USP2	Expression	-0.130278	0.054865	343	0.0175719	0.371067	-0.0605386	0.0473322	490	0.200892	0.551447	Non significant
ENSG00000036828_at_rna	CASR	Expression	0.00943368	0.0542872	343	0.862043	0.967895	0.00568795	0.0459357	490	0.901455	0.969596	Non significant
ENSG00000037042_at_rna	TUBG2	Expression	-0.0122687	0.0662548	343	0.853092	0.965231	-0.10426	0.0478994	490	0.0295076	0.23796	Non significant
ENSG00000037280_at_rna	FLT4	Expression	-0.0757845	0.0574134	343	0.186841	0.664213	0.0541864	0.0472809	490	0.251774	0.600537	Non significant
ENSG00000037474_at_rna	NSUN2	Expression	-0.0126337	0.0598951	343	0.832942	0.959007	0.0392717	0.0474221	490	0.407597	0.731018	Non significant
ENSG00000037637_at_rna	FBXO42	Expression	-0.0106542	0.0619043	343	0.863353	0.968269	-0.0600339	0.0508166	490	0.237451	0.587219	Non significant
ENSG00000037749_at_rna	MFAP3	Expression	0.0180293	0.0546868	343	0.741639	0.931754	0.0518548	0.045912	490	0.258713	0.608242	Non significant
ENSG00000037757_at_rna	MRI1	Expression	-0.0483208	0.0555072	343	0.38401	0.794472	-0.000795792	0.0462613	490	0.986275	0.996435	Non significant
ENSG00000037897_at_rna	METTL1	Expression	-0.0352058	0.0556679	343	0.527109	0.859055	-0.0523889	0.0467764	490	0.26272	0.611905	Non significant
ENSG00000038002_at_rna	AGA	Expression	0.0500083	0.0585288	343	0.392871	0.797231	0.0237648	0.0487134	490	0.625657	0.8558	Non significant
ENSG00000038210_at_rna	PI4K2B	Expression	-0.0920412	0.0679704	343	0.175693	0.65536	-0.00184654	0.0512142	490	0.971238	0.991647	Non significant
ENSG00000038219_at_rna	BOD1L1	Expression	0.0347818	0.061583	343	0.572213	0.87419	-0.0091918	0.0485469	490	0.849827	0.949688	Non significant
ENSG00000038274_at_rna	MAT2B	Expression	0.200287	0.0693454	343	0.00387385	0.226869	0.0869222	0.0483776	490	0.0723764	0.357703	Non significant
ENSG00000038295_at_rna	TLL1	Expression	-0.0251651	0.0543034	343	0.643065	0.900832	-0.00835757	0.0453462	490	0.853773	0.950728	Non significant
ENSG00000038382_at_rna	TRIO	Expression	-0.0837358	0.0640729	343	0.191252	0.667613	-0.0104091	0.0558614	490	0.85218	0.950439	Non significant
ENSG00000038427_at_rna	VCAN	Expression	0.0542201	0.0720053	343	0.451449	0.823187	0.111203	0.0534294	490	0.0374061	0.266616	Non significant
ENSG00000038532_at_rna	CLEC16A	Expression	-0.0646677	0.0589782	343	0.272874	0.726755	0.0253686	0.0495124	490	0.608393	0.846113	Non significant
ENSG00000038945_at_rna	MSR1	Expression	-0.078038	0.0556729	343	0.160998	0.644454	-0.0545271	0.0492481	490	0.268211	0.617746	Non significant
ENSG00000039068_at_rna	CDH1	Expression	0.0645752	0.0752915	343	0.391075	0.796942	0.239559	0.0572533	490	2.86179e-05	0.0117759	Non significant
ENSG00000039123_at_rna	SKIV2L2	Expression	0.0533249	0.0595763	343	0.37075	0.788346	-0.0392622	0.0512438	490	0.443567	0.754427	Non significant
ENSG00000039139_at_rna	DNAH5	Expression	-0.010174	0.060295	343	0.866004	0.969206	0.0766483	0.0511986	490	0.134373	0.464904	Non significant
ENSG00000039319_at_rna	ZFYVE16	Expression	0.0708555	0.06636	343	0.285636	0.733468	-0.0294583	0.0511786	490	0.564887	0.822664	Non significant
ENSG00000039523_at_rna	FAM65A	Expression	-0.0637768	0.0628172	343	0.309974	0.749223	0.0219014	0.0521106	490	0.674275	0.879605	Non significant
ENSG00000039537_at_rna	C6	Expression	0.034377	0.0565511	343	0.543259	0.865796	0.0322888	0.0462775	490	0.485352	0.777974	Non significant
ENSG00000039560_at_rna	RAI14	Expression	0.176389	0.0809565	343	0.0293454	0.413203	0.178215	0.0646926	490	0.00587289	0.119808	Non significant
ENSG00000039600_at_rna	SOX30	Expression	-0.0499141	0.0555203	343	0.36864	0.787036	-0.0651961	0.0458801	490	0.155313	0.497806	Non significant
ENSG00000039650_at_rna	PNKP	Expression	-0.110362	0.0566382	343	0.0513495	0.482274	0.081705	0.04545	490	0.0722261	0.357569	Non significant
ENSG00000039987_at_rna	BEST2	Expression	-0.0331723	0.056873	343	0.559712	0.871374	0.0581643	0.0460944	490	0.207002	0.558326	Non significant
ENSG00000040199_at_rna	PHLPP2	Expression	0.0382109	0.0572598	343	0.504564	0.848801	-0.0313731	0.0465042	490	0.49991	0.786312	Non significant
ENSG00000040275_at_rna	SPDL1	Expression	0.0421363	0.0597319	343	0.480547	0.83685	0.00194417	0.0491945	490	0.968476	0.990792	Non significant
ENSG00000040341_at_rna	STAU2	Expression	0.0339146	0.0625447	343	0.587649	0.880653	0.0206636	0.0516876	490	0.689319	0.886193	Non significant
ENSG00000040487_at_rna	PQLC2	Expression	-0.0320244	0.0549755	343	0.560215	0.871509	-0.0837503	0.049299	490	0.0893523	0.390429	Non significant
ENSG00000040531_at_rna	CTNS	Expression	0.0199394	0.0552968	343	0.718406	0.926434	-0.0031011	0.0471386	490	0.947548	0.983516	Non significant
ENSG00000040608_at_rna	RTN4R	Expression	0.0232235	0.057572	343	0.686667	0.916093	0.0668108	0.0471914	490	0.156851	0.499889	Non significant
ENSG00000040633_at_rna	PHF23	Expression	0.0305607	0.0576609	343	0.596107	0.884269	0.0076667	0.0470601	490	0.870587	0.956918	Non significant
ENSG00000040731_at_rna	CDH10	Expression	0.0277865	0.0608374	343	0.647862	0.902209	0.0116854	0.049043	490	0.811673	0.935301	Non significant
ENSG00000040933_at_rna	INPP4A	Expression	-0.119193	0.0581399	343	0.0403547	0.447672	0.0397101	0.0494282	490	0.42175	0.740641	Non significant
ENSG00000041353_at_rna	RAB27B	Expression	0.0022943	0.0579252	343	0.968406	0.99483	0.0938723	0.0502576	490	0.0617867	0.331574	Non significant
ENSG00000041357_at_rna	PSMA4	Expression	0.033557	0.0595262	343	0.572935	0.874292	-0.00865736	0.0465535	490	0.852472	0.950439	Non significant
ENSG00000041515_at_rna	MYO16	Expression	0.0351992	0.055302	343	0.524456	0.858592	0.0810215	0.0452278	490	0.0732275	0.359343	Non significant
ENSG00000041802_at_rna	LSG1	Expression	0.000783241	0.0576853	343	0.989167	0.998721	-0.0296437	0.0459115	490	0.518492	0.797619	Non significant
ENSG00000041880_at_rna	PARP3	Expression	-0.0416993	0.0607424	343	0.492402	0.844357	-0.0123107	0.0470272	490	0.793492	0.927824	Non significant
ENSG00000041982_at_rna	TNC	Expression	-0.00599432	0.0708263	343	0.932552	0.986617	0.00970552	0.0549042	490	0.859687	0.952708	Non significant
ENSG00000041988_at_rna	THAP3	Expression	-0.085817	0.0565239	343	0.128953	0.615143	-0.153156	0.0457596	490	0.000817018	0.0479593	Non significant
ENSG00000042062_at_rna	FAM65C	Expression	0.106457	0.0576559	343	0.0648308	0.513142	0.038404	0.0464629	490	0.408492	0.731157	Non significant
ENSG00000042088_at_rna	TDP1	Expression	-0.0894262	0.0636566	343	0.160074	0.643887	-0.0143856	0.0532183	490	0.786919	0.924153	Non significant
ENSG00000042286_at_rna	AIFM2	Expression	0.0578567	0.0604033	343	0.338143	0.766572	0.0178483	0.0504461	490	0.723481	0.899948	Non significant
ENSG00000042304_at_rna	C2orf83	Expression	-0.0614389	0.0557929	343	0.270811	0.725571	0.0118737	0.045906	490	0.795903	0.928544	Non significant
ENSG00000042317_at_rna	SPATA7	Expression	0.0575071	0.0563709	343	0.307655	0.747046	-0.068507	0.0472244	490	0.146872	0.484463	Non significant
ENSG00000042429_at_rna	MED17	Expression	0.0943021	0.0567624	343	0.0966434	0.57018	-0.00806963	0.0473485	490	0.864671	0.955147	Non significant
ENSG00000042445_at_rna	RETSAT	Expression	-0.0406455	0.0658231	343	0.536908	0.863614	0.0906024	0.0504341	490	0.0724227	0.357781	Non significant
ENSG00000042493_at_rna	CAPG	Expression	0.129817	0.0603822	343	0.0315614	0.420214	0.113423	0.0484605	490	0.0192569	0.19678	Non significant
ENSG00000042753_at_rna	AP2S1	Expression	-0.0386687	0.0616873	343	0.530757	0.860045	0.0908478	0.0496971	490	0.0675452	0.345586	Non significant
ENSG00000042781_at_rna	USH2A	Expression	-0.0483094	0.0539394	343	0.370453	0.788213	-0.06717	0.0452389	490	0.137601	0.469457	Non significant
ENSG00000042813_at_rna	ZPBP	Expression	-0.0974407	0.0574737	343	0.0900004	0.55748	-0.0525242	0.0449026	490	0.242107	0.592312	Non significant
ENSG00000042832_at_rna	TG	Expression	-0.0627917	0.0569673	343	0.270357	0.725571	-0.0420878	0.0463824	490	0.36419	0.699938	Non significant
ENSG00000042980_at_rna	ADAM28	Expression	0.0937289	0.0574543	343	0.102813	0.577924	-0.099315	0.0484795	490	0.0405014	0.275399	Non significant
ENSG00000043039_at_rna	BARX2	Expression	0.0152458	0.0597318	343	0.798539	0.947857	0.094831	0.0461004	490	0.0396812	0.272608	Non significant
ENSG00000043093_at_rna	DCUN1D1	Expression	0.120749	0.0568473	343	0.0336618	0.428331	0.0634376	0.0483675	490	0.189664	0.539213	Non significant
ENSG00000043143_at_rna	PHF15	Expression	-0.0551952	0.0654213	343	0.398843	0.799964	0.0731142	0.0480709	490	0.128268	0.457218	Non significant
ENSG00000043355_at_rna	ZIC2	Expression	-0.0505606	0.0620979	343	0.415526	0.807008	-0.0635478	0.0487881	490	0.192737	0.542215	Non significant
ENSG00000043462_at_rna	LCP2	Expression	0.195729	0.0776384	343	0.011701	0.3272	0.189367	0.0580492	490	0.00110559	0.0537535	Non significant
ENSG00000043514_at_rna	TRIT1	Expression	-0.00145081	0.0577668	343	0.979963	0.996358	-0.0227743	0.0479774	490	0.635009	0.859272	Non significant
ENSG00000043591_at_rna	ADRB1	Expression	-0.0857317	0.0737737	343	0.245199	0.715625	0.0435421	0.0483313	490	0.367637	0.702724	Non significant
ENSG00000044012_at_rna	GUCA2B	Expression	-0.0201239	0.0567157	343	0.722723	0.927125	-0.0381657	0.0459871	490	0.406583	0.730515	Non significant
ENSG00000044090_at_rna	CUL7	Expression	-0.0589071	0.0572009	343	0.303091	0.745248	-0.0206977	0.0471088	490	0.660401	0.871321	Non significant
ENSG00000044115_at_rna	CTNNA1	Expression	0.136035	0.0677083	343	0.0445235	0.461526	0.0715298	0.0594891	490	0.229208	0.5805	Non significant
ENSG00000044446_at_rna	PHKA2	Expression	-0.0372594	0.0576846	343	0.518333	0.856403	-0.0194458	0.0504817	490	0.700086	0.890064	Non significant
ENSG00000044459_at_rna	CNTLN	Expression	-0.0452606	0.0584141	343	0.438444	0.820163	-0.0341744	0.0467129	490	0.464422	0.767777	Non significant
ENSG00000044524_at_rna	EPHA3	Expression	-0.0200035	0.0576787	343	0.728735	0.928944	-0.0051383	0.0482866	490	0.915255	0.973816	Non significant
ENSG00000044574_at_rna	HSPA5	Expression	-0.105992	0.0603138	343	0.0788589	0.542331	-0.0752786	0.0476984	490	0.114515	0.435362	Non significant
ENSG00000046604_at_rna	DSG2	Expression	0.0389409	0.0730045	343	0.593753	0.884027	0.117236	0.05895	490	0.0467297	0.289844	Non significant
ENSG00000046647_at_rna	GEMIN8	Expression	-0.0878237	0.0586718	343	0.134429	0.621306	-0.14068	0.0494486	490	0.00444143	0.105835	Non significant
ENSG00000046651_at_rna	OFD1	Expression	-0.0303851	0.0598722	343	0.611805	0.888508	-0.0674886	0.0495229	490	0.172953	0.518994	Non significant
ENSG00000046653_at_rna	GPM6B	Expression	-0.110686	0.0652927	343	0.0900317	0.55748	-0.1251	0.0552161	490	0.0234728	0.21723	Non significant
ENSG00000046774_at_rna	MAGEC2	Expression	0.0663851	0.0574132	343	0.247571	0.716659	-0.0402641	0.0481065	490	0.402605	0.726807	Non significant
ENSG00000046889_at_rna	PREX2	Expression	0.0129786	0.0652476	343	0.842331	0.962028	0.0557265	0.0506626	490	0.271352	0.620912	Non significant
ENSG00000047056_at_rna	WDR37	Expression	0.0275832	0.0651422	343	0.671981	0.911581	-0.0151599	0.0494932	490	0.759374	0.913823	Non significant
ENSG00000047188_at_rna	YTHDC2	Expression	-0.0469757	0.0617449	343	0.446775	0.822588	-0.00233059	0.0484828	490	0.96166	0.987942	Non significant
ENSG00000047230_at_rna	CTPS2	Expression	0.021258	0.0571013	343	0.70968	0.923503	0.0559185	0.0486855	490	0.250735	0.599686	Non significant
ENSG00000047249_at_rna	ATP6V1H	Expression	0.0694171	0.0572821	343	0.225572	0.702379	-0.0329818	0.0471775	490	0.484489	0.77757	Non significant
ENSG00000047315_at_rna	POLR2B	Expression	0.060499	0.0638684	343	0.343514	0.770523	-0.00282731	0.0485029	490	0.953516	0.984864	Non significant
ENSG00000047346_at_rna	FAM214A	Expression	0.0324652	0.0607881	343	0.593292	0.884027	-0.0736415	0.0521938	490	0.158267	0.502121	Non significant
ENSG00000047365_at_rna	ARAP2	Expression	0.0223998	0.0637879	343	0.725467	0.928113	0.111655	0.0497688	490	0.0248668	0.223153	Non significant
ENSG00000047410_at_rna	TPR	Expression	0.0331042	0.0572057	343	0.5628	0.871971	-0.048472	0.0468348	490	0.300689	0.647635	Non significant
ENSG00000047457_at_rna	CP	Expression	0.0884658	0.0613341	343	0.149201	0.634191	0.0219737	0.0515165	490	0.669716	0.876418	Non significant
ENSG00000047578_at_rna	KIAA0556	Expression	0.0351826	0.0570688	343	0.537569	0.863614	0.0142755	0.0475654	490	0.764082	0.9153	Non significant
ENSG00000047579_at_rna	DTNBP1	Expression	-0.0628678	0.0664212	343	0.343892	0.771003	-0.109951	0.0518246	490	0.0338709	0.25229	Non significant
ENSG00000047617_at_rna	ANO2	Expression	0.00151148	0.0585584	343	0.979408	0.996278	-0.0604133	0.0453196	490	0.182515	0.529712	Non significant
ENSG00000047621_at_rna	C12orf4	Expression	-0.10982	0.0555399	343	0.0480054	0.471423	0.0215379	0.0452084	490	0.63378	0.858698	Non significant
ENSG00000047634_at_rna	SCML1	Expression	-0.170556	0.073529	343	0.020364	0.375634	-0.104609	0.0557381	490	0.0605457	0.328748	Non significant
ENSG00000047644_at_rna	WWC3	Expression	-0.0135069	0.0564497	343	0.810894	0.951466	-0.0618598	0.0478817	490	0.196381	0.546717	Non significant
ENSG00000047648_at_rna	ARHGAP6	Expression	-0.0123794	0.058837	343	0.833354	0.95905	0.029455	0.0467999	490	0.529099	0.803821	Non significant
ENSG00000047662_at_rna	FAM184B	Expression	-0.041316	0.0550024	343	0.452553	0.823187	-0.0612537	0.0474667	490	0.196893	0.547606	Non significant
ENSG00000047849_at_rna	MAP4	Expression	0.010164	0.065905	343	0.877434	0.972331	0.0743265	0.0493829	490	0.132297	0.461846	Non significant
ENSG00000047932_at_rna	GOPC	Expression	0.107153	0.0587986	343	0.0683977	0.520016	0.0359661	0.0494014	490	0.466589	0.768923	Non significant
ENSG00000047936_at_rna	ROS1	Expression	0.0489543	0.056005	343	0.38206	0.793679	0.0142784	0.0464999	490	0.758796	0.91362	Non significant
ENSG00000048028_at_rna	USP28	Expression	0.0341714	0.0582649	343	0.557551	0.870422	0.00473312	0.0478925	490	0.921275	0.975695	Non significant
ENSG00000048052_at_rna	HDAC9	Expression	-0.11326	0.0543446	343	0.0371498	0.437677	-0.0460414	0.0465411	490	0.322534	0.666828	Non significant
ENSG00000048140_at_rna	TSPAN17	Expression	-0.000383731	0.0631665	343	0.995153	0.99932	0.127045	0.053029	490	0.0165858	0.186381	Non significant
ENSG00000048162_at_rna	NOP16	Expression	-0.0745323	0.0576301	343	0.195911	0.67465	-0.00498864	0.0459491	490	0.913545	0.973465	Non significant
ENSG00000048342_at_rna	CC2D2A	Expression	0.0149911	0.0744847	343	0.840492	0.961426	0.0123126	0.0521993	490	0.813528	0.936056	Non significant
ENSG00000048392_at_rna	RRM2B	Expression	-0.0702359	0.0574335	343	0.221364	0.699259	-0.0612661	0.0478355	490	0.200276	0.550751	Non significant
ENSG00000048405_at_rna	ZNF800	Expression	-0.085235	0.0685562	343	0.213763	0.693033	-0.0374956	0.0475419	490	0.430296	0.746481	Non significant
ENSG00000048462_at_rna	TNFRSF17	Expression	-0.0813264	0.0615512	343	0.186408	0.663871	-0.156061	0.0587511	490	0.00789994	0.13531	Non significant
ENSG00000048471_at_rna	SNX29	Expression	-0.09321	0.0599259	343	0.119846	0.600974	0.00701314	0.0499739	490	0.888394	0.964423	Non significant
ENSG00000048540_at_rna	LMO3	Expression	-0.0305473	0.0655115	343	0.641009	0.900349	0.0709554	0.0474289	490	0.134644	0.465294	Non significant
ENSG00000048544_at_rna	MRPS10	Expression	0.00641221	0.0570951	343	0.91058	0.982119	-0.0361457	0.0459699	490	0.431697	0.748088	Non significant
ENSG00000048545_at_rna	GUCA1A	Expression	-0.0473118	0.0555418	343	0.394313	0.798475	0.0041317	0.0570591	490	0.942275	0.981728	Non significant
ENSG00000048649_at_rna	RSF1	Expression	0.13759	0.0571094	343	0.0159862	0.359526	0.164294	0.0462997	490	0.000387453	0.0344038	Non significant
ENSG00000048707_at_rna	VPS13D	Expression	0.0876056	0.0625477	343	0.161328	0.644454	-0.0762694	0.0494889	490	0.123282	0.448253	Non significant
ENSG00000048740_at_rna	CELF2	Expression	0.0871862	0.0798786	343	0.27506	0.726926	0.0243868	0.0638392	490	0.702458	0.891075	Non significant
ENSG00000048828_at_rna	FAM120A	Expression	0.0880606	0.0637671	343	0.167287	0.649118	0.0311392	0.0477302	490	0.514142	0.794815	Non significant
ENSG00000048991_at_rna	R3HDM1	Expression	-0.109722	0.065661	343	0.0947151	0.566126	0.0471491	0.0529833	490	0.373527	0.708177	Non significant
ENSG00000049089_at_rna	COL9A2	Expression	-0.0203035	0.0554212	343	0.714105	0.925556	-0.0470044	0.0484048	490	0.331514	0.673962	Non significant
ENSG00000049130_at_rna	KITLG	Expression	0.0532693	0.0702538	343	0.448306	0.823187	0.0519883	0.0523344	490	0.320521	0.664907	Non significant
ENSG00000049167_at_rna	ERCC8	Expression	0.118007	0.0603677	343	0.0506059	0.481692	-0.016588	0.0472417	490	0.725491	0.9011	Non significant
ENSG00000049192_at_rna	ADAMTS6	Expression	-0.0349767	0.0609134	343	0.56583	0.871971	-0.0555099	0.0491295	490	0.258531	0.608154	Non significant
ENSG00000049239_at_rna	H6PD	Expression	0.00620089	0.0583833	343	0.915416	0.983395	0.0222605	0.0460427	490	0.628759	0.856946	Non significant
ENSG00000049245_at_rna	VAMP3	Expression	0.159853	0.0691084	343	0.0207182	0.376958	-0.0305829	0.0585175	490	0.601233	0.842231	Non significant
ENSG00000049246_at_rna	PER3	Expression	0.0421192	0.0573877	343	0.462985	0.828339	-0.0045042	0.0481662	490	0.925496	0.976572	Non significant
ENSG00000049247_at_rna	UTS2	Expression	0.0101603	0.0588476	343	0.862924	0.968041	0.0291632	0.0471503	490	0.536235	0.808474	Non significant
ENSG00000049249_at_rna	TNFRSF9	Expression	-0.0568341	0.0567063	343	0.316221	0.753839	-0.0549539	0.0477458	490	0.249745	0.598694	Non significant
ENSG00000049283_at_rna	EPN3	Expression	0.0930836	0.0712724	343	0.191544	0.667613	0.169048	0.0562456	490	0.00265113	0.0851947	Non significant
ENSG00000049323_at_rna	LTBP1	Expression	-0.0596723	0.0598303	343	0.31859	0.754329	-0.00882844	0.0477846	490	0.853421	0.950728	Non significant
ENSG00000049540_at_rna	ELN	Expression	-0.0965999	0.0556156	343	0.0824008	0.544293	-0.0184165	0.0456281	490	0.68649	0.884937	Non significant
ENSG00000049541_at_rna	RFC2	Expression	-0.109431	0.0575902	343	0.0574118	0.495116	0.00369162	0.0459666	490	0.93599	0.980009	Non significant
ENSG00000049618_at_rna	ARID1B	Expression	0.0876494	0.0596127	343	0.141477	0.63024	0.00327605	0.0552147	490	0.952687	0.984645	Non significant
ENSG00000049656_at_rna	CLPTM1L	Expression	-0.0227616	0.0606997	343	0.70767	0.922801	0.0235162	0.0464642	490	0.612777	0.849045	Non significant
ENSG00000049759_at_rna	NEDD4L	Expression	-0.0684709	0.0621575	343	0.270648	0.725571	0.0213906	0.0490921	490	0.663037	0.872483	Non significant
ENSG00000049768_at_rna	FOXP3	Expression	-0.09661	0.0565458	343	0.0875384	0.553929	-0.0819038	0.0459129	490	0.0744405	0.361718	Non significant
ENSG00000049769_at_rna	PPP1R3F	Expression	-0.00275016	0.0574757	343	0.961837	0.99337	-0.0818175	0.0457269	490	0.0735721	0.359883	Non significant
ENSG00000049860_at_rna	HEXB	Expression	0.0914612	0.0630812	343	0.147088	0.631816	0.0206386	0.0528518	490	0.696167	0.888408	Non significant
ENSG00000049883_at_rna	PTCD2	Expression	0.0244281	0.0583127	343	0.675277	0.912693	-0.0591983	0.0473994	490	0.211692	0.562151	Non significant
ENSG00000050030_at_rna	KIAA2022	Expression	-0.0348492	0.0609023	343	0.567177	0.872285	0.0260231	0.0471224	490	0.580781	0.831426	Non significant
ENSG00000050130_at_rna	JKAMP	Expression	-0.012588	0.062175	343	0.839557	0.961008	-0.0144721	0.0511843	490	0.777373	0.920807	Non significant
ENSG00000050165_at_rna	DKK3	Expression	0.0325982	0.0808297	343	0.686731	0.916093	0.000958749	0.0595733	490	0.98716	0.996542	Non significant
ENSG00000050327_at_rna	ARHGEF5	Expression	0.114556	0.082034	343	0.162581	0.644454	0.101773	0.0580678	490	0.0796619	0.371207	Non significant
ENSG00000050344_at_rna	NFE2L3	Expression	-0.0532422	0.0606401	343	0.379942	0.792567	0.0793262	0.0486719	490	0.10314	0.415789	Non significant
ENSG00000050393_at_rna	CCDC90A	Expression	-0.0275922	0.0584514	343	0.636888	0.898238	-0.0235257	0.0465396	490	0.613208	0.849234	Non significant
ENSG00000050405_at_rna	LIMA1	Expression	0.0636619	0.0668078	343	0.340636	0.768298	0.0810896	0.0529699	490	0.125804	0.452931	Non significant
ENSG00000050426_at_rna	LETMD1	Expression	-0.00984547	0.061826	343	0.873476	0.971071	-0.0879587	0.0513476	490	0.0867116	0.383866	Non significant
ENSG00000050438_at_rna	SLC4A8	Expression	0.0430406	0.0676078	343	0.524371	0.858592	-0.112144	0.0543919	490	0.039229	0.271603	Non significant
ENSG00000050555_at_rna	LAMC3	Expression	-0.0487313	0.0583631	343	0.403736	0.802746	-0.00693555	0.0469037	490	0.882447	0.962399	Non significant
ENSG00000050628_at_rna	PTGER3	Expression	0.163113	0.0725618	343	0.0245815	0.39716	0.113802	0.0499253	490	0.0226405	0.213152	Non significant
ENSG00000050730_at_rna	TNIP3	Expression	0.00445449	0.0557296	343	0.936292	0.987847	-0.0488219	0.0453232	490	0.281393	0.630263	Non significant
ENSG00000050748_at_rna	MAPK9	Expression	0.0156604	0.0572795	343	0.784544	0.945476	-0.0401054	0.0485491	490	0.408759	0.731157	Non significant
ENSG00000050767_at_rna	COL23A1	Expression	0.0497344	0.0563307	343	0.37729	0.791181	0.114463	0.0472509	490	0.0154163	0.18091	Non significant
ENSG00000050820_at_rna	BCAR1	Expression	0.0909463	0.0733938	343	0.215288	0.694506	0.0649349	0.0566621	490	0.251794	0.600537	Non significant
ENSG00000051009_at_rna	FAM160A2	Expression	-0.0619008	0.0604283	343	0.305661	0.746038	0.00484555	0.0490233	490	0.921264	0.975695	Non significant
ENSG00000051108_at_rna	HERPUD1	Expression	-0.114837	0.0555085	343	0.0385627	0.442088	-0.151445	0.0468711	490	0.0012332	0.0566203	Non significant
ENSG00000051180_at_rna	RAD51	Expression	0.0270558	0.0605411	343	0.654947	0.904826	0.039457	0.0516562	490	0.444964	0.755305	Non significant
ENSG00000051341_at_rna	POLQ	Expression	0.00981936	0.0649334	343	0.879801	0.972991	0.0500382	0.0493342	490	0.310455	0.656206	Non significant
ENSG00000051382_at_rna	PIK3CB	Expression	0.11026	0.0639179	343	0.0845222	0.547527	0.0405139	0.0496093	490	0.414123	0.734843	Non significant
ENSG00000051523_at_rna	CYBA	Expression	-0.0273748	0.0710243	343	0.69992	0.920705	0.0184228	0.0546371	490	0.735978	0.904874	Non significant
ENSG00000051620_at_rna	HEBP2	Expression	0.0194316	0.0604056	343	0.747691	0.933132	0.069205	0.0497796	490	0.16446	0.509657	Non significant
ENSG00000051825_at_rna	MPHOSPH9	Expression	0.0647168	0.0599059	343	0.280005	0.730826	-0.0768493	0.0480017	490	0.109384	0.426239	Non significant
ENSG00000052126_at_rna	PLEKHA5	Expression	0.0484426	0.0640272	343	0.449292	0.823187	0.0318239	0.0511477	490	0.533813	0.807207	Non significant
ENSG00000052344_at_rna	PRSS8	Expression	0.13545	0.0730451	343	0.0636905	0.509705	0.191219	0.0543693	490	0.000436391	0.0364473	Non significant
ENSG00000052723_at_rna	SIKE1	Expression	-0.0164534	0.0586126	343	0.778929	0.944712	-0.0305916	0.0478996	490	0.523044	0.799568	Non significant
ENSG00000052749_at_rna	RRP12	Expression	-0.0827711	0.0558965	343	0.138662	0.626319	-0.0315178	0.0457215	490	0.490607	0.780789	Non significant
ENSG00000052795_at_rna	FNIP2	Expression	-0.0525195	0.0571506	343	0.358113	0.780294	0.00867972	0.0466444	490	0.85238	0.950439	Non significant
ENSG00000052802_at_rna	MSMO1	Expression	-0.0328068	0.0543775	343	0.546299	0.86713	0.0129252	0.0459149	490	0.778325	0.920866	Non significant
ENSG00000052841_at_rna	TTC17	Expression	-0.0334305	0.0565269	343	0.554247	0.869428	0.00761027	0.0467077	490	0.87057	0.956918	Non significant
ENSG00000052850_at_rna	ALX4	Expression	-0.0616414	0.0587059	343	0.293716	0.739561	-0.0521404	0.0459589	490	0.256585	0.605518	Non significant
ENSG00000053108_at_rna	FSTL4	Expression	-0.101129	0.0584702	343	0.0837052	0.546818	-0.0200281	0.0455305	490	0.660021	0.871301	Non significant
ENSG00000053254_at_rna	FOXN3	Expression	-0.0588374	0.0599146	343	0.32609	0.759734	0.0210314	0.0518135	490	0.684811	0.884438	Non significant
ENSG00000053371_at_rna	AKR7A2	Expression	-0.0817386	0.0588301	343	0.164711	0.646926	-0.123594	0.0463691	490	0.00768898	0.133881	Non significant
ENSG00000053372_at_rna	MRTO4	Expression	-0.0536882	0.0563016	343	0.340295	0.768097	-0.0131204	0.0468274	490	0.779335	0.921062	Non significant
ENSG00000053438_at_rna	NNAT	Expression	0.0182164	0.0558505	343	0.744301	0.931888	0.0567763	0.0571278	490	0.320297	0.664888	Non significant
ENSG00000053501_at_rna	USE1	Expression	-0.0592669	0.0622732	343	0.341237	0.768777	-0.0415689	0.0475589	490	0.382091	0.713692	Non significant
ENSG00000053524_at_rna	MCF2L2	Expression	-0.0498949	0.0571149	343	0.382343	0.793679	-0.0591947	0.0472103	490	0.209897	0.560488	Non significant
ENSG00000053702_at_rna	NRIP2	Expression	-0.0957799	0.0573947	343	0.0951582	0.566856	-0.102091	0.0469155	490	0.0295513	0.23796	Non significant
ENSG00000053747_at_rna	LAMA3	Expression	0.0617611	0.0664709	343	0.352814	0.776339	0.0879511	0.0518687	490	0.0899528	0.391257	Non significant
ENSG00000053770_at_rna	AP5M1	Expression	0.0216132	0.0649629	343	0.73936	0.931754	0.0128181	0.0490308	490	0.793761	0.927824	Non significant
ENSG00000053900_at_rna	ANAPC4	Expression	0.0143354	0.0601631	343	0.811667	0.951497	-0.024551	0.0491631	490	0.617513	0.852198	Non significant
ENSG00000053918_at_rna	KCNQ1	Expression	-0.0632199	0.0592592	343	0.286045	0.733468	-0.0920596	0.0503617	490	0.0675544	0.345586	Non significant
ENSG00000054116_at_rna	TRAPPC3	Expression	-0.0489544	0.0589766	343	0.406503	0.803445	-0.0612075	0.0474623	490	0.197189	0.547773	Non significant
ENSG00000054118_at_rna	THRAP3	Expression	0.020063	0.0651753	343	0.758211	0.937726	0.0818824	0.047849	490	0.0870318	0.384492	Non significant
ENSG00000054179_at_rna	ENTPD2	Expression	-0.0670346	0.0647555	343	0.300578	0.744906	0.0156384	0.052333	490	0.765074	0.9153	Non significant
ENSG00000054267_at_rna	ARID4B	Expression	0.0382285	0.0580382	343	0.510102	0.852369	0.0344235	0.0486001	490	0.478758	0.775008	Non significant
ENSG00000054277_at_rna	OPN3	Expression	0.0226237	0.0586416	343	0.699648	0.920623	0.0636048	0.0475121	490	0.180666	0.527255	Non significant
ENSG00000054282_at_rna	SDCCAG8	Expression	0.0148749	0.058544	343	0.799433	0.948097	-0.0824902	0.0463644	490	0.0752117	0.363789	Non significant
ENSG00000054356_at_rna	PTPRN	Expression	-0.117274	0.0558196	343	0.0356451	0.432981	-0.103428	0.0484592	490	0.0328164	0.248606	Non significant
ENSG00000054392_at_rna	HHAT	Expression	-0.107477	0.0613551	343	0.0798221	0.5435	-0.0328797	0.0480585	490	0.493875	0.782982	Non significant
ENSG00000054523_at_rna	KIF1B	Expression	-0.0694792	0.0697158	343	0.318956	0.754329	-0.00995688	0.0557783	490	0.858324	0.952292	Non significant
ENSG00000054598_at_rna	FOXC1	Expression	0.127531	0.0639183	343	0.0460184	0.464927	0.0576489	0.0544195	490	0.289444	0.635954	Non significant
ENSG00000054611_at_rna	TBC1D22A	Expression	0.0538269	0.0588173	343	0.36011	0.780948	0.0665422	0.0476417	490	0.162498	0.507352	Non significant
ENSG00000054654_at_rna	SYNE2	Expression	0.00253894	0.05783	343	0.964981	0.994478	0.124496	0.0464019	490	0.00729651	0.130994	Non significant
ENSG00000054690_at_rna	PLEKHH1	Expression	0.00576035	0.0699619	343	0.93438	0.987361	-0.0517168	0.0544862	490	0.342532	0.683404	Non significant
ENSG00000054793_at_rna	ATP9A	Expression	0.0901353	0.0720376	343	0.210852	0.689496	0.0510311	0.0583597	490	0.381888	0.713614	Non significant
ENSG00000054796_at_rna	SPO11	Expression	0.0698482	0.055161	343	0.20542	0.685086	-0.0276507	0.0477846	490	0.562824	0.821714	Non significant
ENSG00000054803_at_rna	CBLN4	Expression	-0.00940399	0.0536513	343	0.86086	0.967592	-0.0323005	0.0456148	490	0.478874	0.775047	Non significant
ENSG00000054938_at_rna	CHRDL2	Expression	-0.103307	0.0541255	343	0.0563061	0.493306	0.00983569	0.045018	490	0.827053	0.941011	Non significant
ENSG00000054965_at_rna	FAM168A	Expression	0.0929972	0.0566513	343	0.100679	0.577626	0.0244784	0.0479454	490	0.609668	0.846652	Non significant
ENSG00000054967_at_rna	RELT	Expression	-0.0150127	0.0654463	343	0.818566	0.954409	0.0657771	0.0472366	490	0.16377	0.508833	Non significant
ENSG00000054983_at_rna	GALC	Expression	-0.0661123	0.0584365	343	0.257907	0.721111	0.0242157	0.0480316	490	0.614147	0.850121	Non significant
ENSG00000055044_at_rna	NOP58	Expression	-0.0381049	0.0618481	343	0.537826	0.863614	0.0136651	0.0475667	490	0.773896	0.919455	Non significant
ENSG00000055070_at_rna	SZRD1	Expression	0.0155603	0.0594391	343	0.793487	0.947195	0.00395975	0.046337	490	0.931899	0.978654	Non significant
ENSG00000055118_at_rna	KCNH2	Expression	0.0146638	0.0655453	343	0.822975	0.955923	0.0240586	0.051554	490	0.640737	0.861412	Non significant
ENSG00000055130_at_rna	CUL1	Expression	-0.0615679	0.0558294	343	0.270119	0.725571	-0.117856	0.0491293	490	0.0164447	0.1862	Non significant
ENSG00000055147_at_rna	FAM114A2	Expression	0.035031	0.0597275	343	0.557531	0.870422	-0.0661649	0.0503213	490	0.188561	0.537587	Non significant
ENSG00000055163_at_rna	CYFIP2	Expression	-0.143372	0.0707938	343	0.042847	0.455539	-0.0477193	0.0585035	490	0.414691	0.735257	Non significant
ENSG00000055208_at_rna	TAB2	Expression	0.0900541	0.0571257	343	0.114929	0.595737	0.121381	0.0464211	490	0.00892863	0.142243	Non significant
ENSG00000055211_at_rna	GINM1	Expression	0.159377	0.0633743	343	0.0119084	0.328931	0.113342	0.0480062	490	0.0182262	0.193303	Non significant
ENSG00000055332_at_rna	EIF2AK2	Expression	0.0339943	0.0569492	343	0.550559	0.868129	0.115612	0.0456857	490	0.0113871	0.159695	Non significant
ENSG00000055483_at_rna	USP36	Expression	-0.0187427	0.0569846	343	0.742225	0.931754	-0.0072711	0.047813	490	0.879129	0.960856	Non significant
ENSG00000055609_at_rna	MLL3	Expression	-0.0149207	0.0584427	343	0.798487	0.947857	-0.0552576	0.0504709	490	0.273586	0.623138	Non significant
ENSG00000055732_at_rna	MCOLN3	Expression	-0.0768672	0.0698845	343	0.271368	0.726014	0.00563985	0.0518315	490	0.913352	0.973465	Non significant
ENSG00000055917_at_rna	PUM2	Expression	-0.124442	0.0629473	343	0.0480502	0.471423	-0.000786639	0.0548676	490	0.988561	0.996661	Non significant
ENSG00000055950_at_rna	MRPL43	Expression	0.0199716	0.0566781	343	0.724562	0.927868	-0.0474156	0.0481418	490	0.324666	0.668225	Non significant
ENSG00000055957_at_rna	ITIH1	Expression	-0.0610686	0.0575871	343	0.288937	0.735404	-0.0270238	0.0470473	490	0.5657	0.823107	Non significant
ENSG00000056050_at_rna	C4orf27	Expression	-0.0191359	0.0576575	343	0.739973	0.931754	-0.0792204	0.0476788	490	0.0966045	0.403719	Non significant
ENSG00000056097_at_rna	ZFR	Expression	-0.0495212	0.0567798	343	0.38312	0.793679	0.1108	0.0450759	490	0.0139685	0.173664	Non significant
ENSG00000056277_at_rna	ZNF280C	Expression	-0.175933	0.0584247	343	0.00260156	0.205291	-0.0305664	0.0487098	490	0.530318	0.804704	Non significant
ENSG00000056291_at_rna	NPFFR2	Expression	-0.0411687	0.0552012	343	0.455792	0.823815	-0.0052538	0.0458261	490	0.908725	0.971673	Non significant
ENSG00000056487_at_rna	PHF21B	Expression	-0.151778	0.0637858	343	0.0173361	0.370935	-0.0769008	0.0517337	490	0.137154	0.469054	Non significant
ENSG00000056558_at_rna	TRAF1	Expression	-0.0935332	0.0580373	343	0.107048	0.586632	-0.0217149	0.0508982	490	0.669646	0.876395	Non significant
ENSG00000056586_at_rna	RC3H2	Expression	-0.0256837	0.0585038	343	0.660655	0.907163	0.014292	0.0466753	490	0.759452	0.913823	Non significant
ENSG00000056736_at_rna	IL17RB	Expression	-0.0715391	0.0670294	343	0.285845	0.733468	0.0618887	0.053402	490	0.246489	0.597058	Non significant
ENSG00000056972_at_rna	TRAF3IP2	Expression	0.0753752	0.0604231	343	0.212231	0.691523	0.0195535	0.049952	490	0.695468	0.888203	Non significant
ENSG00000056998_at_rna	GYG2	Expression	0.0268962	0.0652828	343	0.680343	0.913662	-0.0820304	0.0512043	490	0.109151	0.426091	Non significant
ENSG00000057019_at_rna	DCBLD2	Expression	0.0728221	0.0827981	343	0.379123	0.792165	0.0946583	0.0578658	490	0.101876	0.414328	Non significant
ENSG00000057149_at_rna	SERPINB3	Expression	0.00748715	0.0575778	343	0.896538	0.977812	0.0544242	0.0472942	490	0.249831	0.598708	Non significant
ENSG00000057252_at_rna	SOAT1	Expression	-0.0165368	0.0603266	343	0.783991	0.945476	-0.0158991	0.0506274	490	0.753489	0.911002	Non significant
ENSG00000057294_at_rna	PKP2	Expression	0.034879	0.0725128	343	0.630514	0.896289	0.0541031	0.0576475	490	0.347979	0.687377	Non significant
ENSG00000057468_at_rna	MSH4	Expression	-0.0653398	0.0550213	343	0.235016	0.706135	-0.0182711	0.0473729	490	0.699729	0.889879	Non significant
ENSG00000057593_at_rna	F7	Expression	0.0197959	0.0575185	343	0.730722	0.92895	-0.0146075	0.0493868	490	0.7674	0.915875	Non significant
ENSG00000057608_at_rna	GDI2	Expression	0.14442	0.0648951	343	0.0260514	0.404465	0.0605562	0.049832	490	0.224287	0.575288	Non significant
ENSG00000057657_at_rna	PRDM1	Expression	-0.079959	0.0593444	343	0.17786	0.657133	-0.086125	0.0489182	490	0.0783076	0.369544	Non significant
ENSG00000057663_at_rna	ATG5	Expression	0.150452	0.0579047	343	0.00936932	0.308573	0.0681717	0.0457896	490	0.13654	0.468085	Non significant
ENSG00000057704_at_rna	TMCC3	Expression	-0.0513521	0.0555004	343	0.354833	0.777947	0.0177731	0.0487582	490	0.715474	0.896537	Non significant
ENSG00000057757_at_rna	PITHD1	Expression	-0.0866466	0.0623581	343	0.16468	0.646926	-0.0285097	0.0497345	490	0.566483	0.823518	Non significant
ENSG00000057935_at_rna	MTA3	Expression	-0.0164362	0.0592371	343	0.781424	0.944775	0.0304478	0.0473228	490	0.51996	0.798266	Non significant
ENSG00000058056_at_rna	USP13	Expression	-0.0997503	0.0564844	343	0.0773994	0.53997	-0.069496	0.0482767	490	0.149999	0.489958	Non significant
ENSG00000058063_at_rna	ATP11B	Expression	0.0586084	0.0643021	343	0.362056	0.781827	0.181156	0.0501825	490	0.000306261	0.0302484	Non significant
ENSG00000058085_at_rna	LAMC2	Expression	0.107103	0.0704508	343	0.128446	0.614778	0.179263	0.0547291	490	0.0010549	0.0527137	Non significant
ENSG00000058091_at_rna	CDK14	Expression	-0.0655639	0.0582238	343	0.260137	0.7221	-0.0676121	0.0477575	490	0.156853	0.499889	Non significant
ENSG00000058262_at_rna	SEC61A1	Expression	-0.0517222	0.0562619	343	0.357933	0.780294	-0.00306709	0.0479404	490	0.948988	0.983767	Non significant
ENSG00000058272_at_rna	PPP1R12A	Expression	0.0722613	0.0599794	343	0.228293	0.703364	0.0391862	0.0492297	490	0.42604	0.743835	Non significant
ENSG00000058335_at_rna	RASGRF1	Expression	-0.0362172	0.0555972	343	0.514775	0.853926	-0.0395911	0.0459462	490	0.388861	0.718596	Non significant
ENSG00000058404_at_rna	CAMK2B	Expression	-0.120929	0.0638164	343	0.0580988	0.495279	-0.0846697	0.0469785	490	0.0714972	0.355715	Non significant
ENSG00000058453_at_rna	CROCC	Expression	-0.0560286	0.056267	343	0.319365	0.754329	-0.0726901	0.0460759	490	0.114653	0.435362	Non significant
ENSG00000058600_at_rna	POLR3E	Expression	-0.0119621	0.0615643	343	0.845938	0.963628	-0.0512389	0.051643	490	0.321112	0.665539	Non significant
ENSG00000058668_at_rna	ATP2B4	Expression	0.0306724	0.0591806	343	0.60426	0.885885	0.0274879	0.047758	490	0.564908	0.822664	Non significant
ENSG00000058729_at_rna	RIOK2	Expression	0.0458855	0.0638079	343	0.472068	0.832898	-0.0362892	0.0489137	490	0.458147	0.763812	Non significant
ENSG00000058799_at_rna	YIPF1	Expression	-0.0530894	0.0585947	343	0.364912	0.78413	0.0110932	0.0468091	490	0.812667	0.935687	Non significant
ENSG00000058804_at_rna	TMEM48	Expression	-0.0116975	0.0610113	343	0.847956	0.964235	0.0463486	0.0473192	490	0.327338	0.670766	Non significant
ENSG00000058866_at_rna	DGKG	Expression	-0.0499529	0.0567579	343	0.378802	0.791927	-0.0499983	0.0496248	490	0.313682	0.658799	Non significant
ENSG00000059122_at_rna	FLYWCH1	Expression	-0.0289595	0.057376	343	0.613747	0.889114	-0.143306	0.0465391	490	0.00207519	0.0740182	Non significant
ENSG00000059145_at_rna	UNKL	Expression	0.0139305	0.0574053	343	0.808261	0.950754	-0.0308574	0.0470973	490	0.51235	0.793523	Non significant
ENSG00000059377_at_rna	TBXAS1	Expression	0.0601162	0.0588446	343	0.306966	0.746317	0.149506	0.0470969	490	0.0015013	0.0620829	Non significant
ENSG00000059378_at_rna	PARP12	Expression	0.0843183	0.0624388	343	0.176882	0.656897	0.0883014	0.0480734	490	0.0662387	0.341806	Non significant
ENSG00000059573_at_rna	ALDH18A1	Expression	-0.0238584	0.0603044	343	0.692376	0.917768	-0.0876737	0.049082	490	0.0740556	0.360783	Non significant
ENSG00000059588_at_rna	TARBP1	Expression	0.0690397	0.0580674	343	0.234456	0.705971	0.0573135	0.0481301	490	0.23373	0.583828	Non significant
ENSG00000059691_at_rna	PET112	Expression	0.0310569	0.0581766	343	0.593454	0.884027	0.0143787	0.0466503	490	0.757913	0.912888	Non significant
ENSG00000059728_at_rna	MXD1	Expression	0.0067203	0.0599569	343	0.910756	0.982119	0.0599109	0.0486932	490	0.218557	0.569225	Non significant
ENSG00000059758_at_rna	CDK17	Expression	-0.0759255	0.0576323	343	0.187701	0.664515	-0.0233401	0.0464465	490	0.615305	0.851165	Non significant
ENSG00000059915_at_rna	PSD	Expression	-0.0856826	0.0584629	343	0.14276	0.63024	0.0211822	0.046897	490	0.651503	0.867055	Non significant
ENSG00000060069_at_rna	CTDP1	Expression	0.0112085	0.0616001	343	0.855618	0.966047	0.0280505	0.0515419	490	0.586285	0.833771	Non significant
ENSG00000060138_at_rna	CSDA	Expression	0.103288	0.0611101	343	0.0909923	0.559495	0.216755	0.0507933	490	1.97767e-05	0.0104201	Non significant
ENSG00000060140_at_rna	STYK1	Expression	-0.00150025	0.0652327	343	0.981651	0.996633	0.0727936	0.0570149	490	0.201692	0.552058	Non significant
ENSG00000060237_at_rna	WNK1	Expression	-0.0733288	0.0575495	343	0.202597	0.681044	-0.00276201	0.046948	490	0.953087	0.984645	Non significant
ENSG00000060339_at_rna	CCAR1	Expression	0.0704162	0.0621777	343	0.257425	0.721111	0.0807374	0.0498006	490	0.104972	0.418821	Non significant
ENSG00000060491_at_rna	OGFR	Expression	0.0084232	0.0615485	343	0.891146	0.97605	0.0340551	0.0462327	490	0.461364	0.765523	Non significant
ENSG00000060558_at_rna	GNA15	Expression	0.10849	0.0654331	343	0.0973103	0.571321	0.198929	0.0519128	490	0.000127111	0.0226861	Non significant
ENSG00000060566_at_rna	CREB3L3	Expression	-0.0959803	0.0569396	343	0.0918632	0.560457	0.0173063	0.048751	490	0.722594	0.899896	Non significant
ENSG00000060642_at_rna	PIGV	Expression	-0.0332564	0.0586791	343	0.570883	0.873956	0.0509508	0.0466901	490	0.275161	0.624839	Non significant
ENSG00000060656_at_rna	PTPRU	Expression	0.0323615	0.0614664	343	0.598547	0.884455	0.055244	0.050117	490	0.270332	0.620259	Non significant
ENSG00000060688_at_rna	SNRNP40	Expression	-0.0896273	0.063513	343	0.158196	0.641227	-0.00143347	0.0502197	490	0.977228	0.993393	Non significant
ENSG00000060709_at_rna	RIMBP2	Expression	-0.145022	0.0698592	343	0.0379016	0.440622	-0.113809	0.0518809	490	0.0282598	0.235329	Non significant
ENSG00000060718_at_rna	COL11A1	Expression	0.0341221	0.0623106	343	0.583957	0.879247	0.0639553	0.0494045	490	0.195484	0.545578	Non significant
ENSG00000060749_at_rna	QSER1	Expression	-0.0998826	0.0632371	343	0.114223	0.595222	0.064681	0.0467949	490	0.166903	0.513837	Non significant
ENSG00000060762_at_rna	MPC1	Expression	0.0330432	0.0666665	343	0.620142	0.892145	-0.0704679	0.0486363	490	0.147372	0.485369	Non significant
ENSG00000060971_at_rna	ACAA1	Expression	0.0442821	0.065108	343	0.49642	0.846505	0.116184	0.0494019	490	0.0186822	0.1948	Non significant
ENSG00000060982_at_rna	BCAT1	Expression	0.0593302	0.0699784	343	0.396529	0.798743	-0.0331719	0.0534159	490	0.534592	0.807255	Non significant
ENSG00000061273_at_rna	HDAC7	Expression	0.187078	0.0609284	343	0.00213736	0.19875	0.0977708	0.049864	490	0.0499081	0.298053	Non significant
ENSG00000061337_at_rna	LZTS1	Expression	-0.0206766	0.0581196	343	0.72202	0.927125	-0.0465093	0.052716	490	0.377636	0.711634	Non significant
ENSG00000061455_at_rna	PRDM6	Expression	0.0480575	0.0560779	343	0.391457	0.796942	-0.0268612	0.0468572	490	0.566471	0.823518	Non significant
ENSG00000061492_at_rna	WNT8A	Expression	-0.0310986	0.0566346	343	0.582931	0.878996	-0.0758978	0.0462232	490	0.100593	0.411222	Non significant
ENSG00000061656_at_rna	SPAG4	Expression	-0.0393361	0.0602373	343	0.513744	0.853821	-0.0247834	0.0484216	490	0.608773	0.846362	Non significant
ENSG00000061676_at_rna	NCKAP1	Expression	0.0775899	0.108069	343	0.472777	0.833451	0.066022	0.0750485	490	0.379008	0.712194	Non significant
ENSG00000061794_at_rna	MRPS35	Expression	-0.00745578	0.0642993	343	0.907689	0.981324	0.0113937	0.050076	490	0.820014	0.93841	Non significant
ENSG00000061918_at_rna	GUCY1B3	Expression	0.0215905	0.0579216	343	0.709332	0.923397	0.0818239	0.0490646	490	0.0953802	0.400488	Non significant
ENSG00000061936_at_rna	SFSWAP	Expression	0.0251842	0.0620626	343	0.684899	0.916093	-0.00560217	0.0486543	490	0.908332	0.971673	Non significant
ENSG00000061938_at_rna	TNK2	Expression	0.026354	0.0593245	343	0.656873	0.905634	-0.026461	0.0493478	490	0.59181	0.837097	Non significant
ENSG00000061987_at_rna	MON2	Expression	0.0259159	0.055948	343	0.64321	0.900832	-0.0652277	0.0485052	490	0.178704	0.525703	Non significant
ENSG00000062038_at_rna	CDH3	Expression	0.103634	0.0725387	343	0.153099	0.639093	0.185697	0.0561838	490	0.000949169	0.0504795	Non significant
ENSG00000062096_at_rna	ARSF	Expression	0.0506622	0.058388	343	0.385568	0.795262	-0.0253891	0.0474232	490	0.592392	0.837532	Non significant
ENSG00000062194_at_rna	GPBP1	Expression	0.00727174	0.0583595	343	0.900838	0.979238	-0.0289455	0.0495392	490	0.559021	0.819468	Non significant
ENSG00000062282_at_rna	DGAT2	Expression	-0.0934082	0.0593676	343	0.115629	0.59753	-0.00393362	0.0479104	490	0.934564	0.979338	Non significant
ENSG00000062370_at_rna	ZFP112	Expression	0.0795287	0.0772561	343	0.303284	0.745248	0.136866	0.0571348	490	0.0165983	0.186381	Non significant
ENSG00000062524_at_rna	LTK	Expression	-0.0397433	0.0553839	343	0.473006	0.833768	-0.0285244	0.0464213	490	0.538907	0.809392	Non significant
ENSG00000062598_at_rna	ELMO2	Expression	-0.108628	0.0574717	343	0.0587435	0.498423	-0.0325059	0.0482218	490	0.500253	0.786485	Non significant
ENSG00000062650_at_rna	WAPAL	Expression	0.0535904	0.0652386	343	0.411389	0.805182	0.033611	0.0493302	490	0.495652	0.783633	Non significant
ENSG00000062716_at_rna	VMP1	Expression	0.105097	0.0627043	343	0.0937232	0.562639	0.138224	0.0523261	490	0.00825185	0.138387	Non significant
ENSG00000062725_at_rna	APPBP2	Expression	0.0539442	0.0632633	343	0.39383	0.798168	0.0284563	0.046702	490	0.542314	0.810973	Non significant
ENSG00000063015_at_rna	SEZ6	Expression	-0.113149	0.066745	343	0.0900309	0.55748	-0.0588225	0.0473236	490	0.213874	0.564056	Non significant
ENSG00000063127_at_rna	SLC6A16	Expression	-0.0396728	0.0556695	343	0.476063	0.835157	-0.0300166	0.0462657	490	0.516476	0.796492	Non significant
ENSG00000063176_at_rna	SPHK2	Expression	-0.123269	0.0625085	343	0.0486046	0.474289	0.00190166	0.0495846	490	0.969407	0.991125	Non significant
ENSG00000063177_at_rna	RPL18	Expression	-0.0563513	0.0614948	343	0.359479	0.780948	0.0928909	0.048649	490	0.0562095	0.318012	Non significant
ENSG00000063180_at_rna	CA11	Expression	-0.0312744	0.0636808	343	0.623347	0.89307	0.00699389	0.0471765	490	0.882146	0.962183	Non significant
ENSG00000063241_at_rna	ISOC2	Expression	0.0101041	0.0565647	343	0.85823	0.966918	0.0219027	0.0458022	490	0.632507	0.85842	Non significant
ENSG00000063244_at_rna	U2AF2	Expression	-0.00902258	0.0608193	343	0.882066	0.973645	0.0173997	0.0455424	490	0.70242	0.891075	Non significant
ENSG00000063245_at_rna	EPN1	Expression	-0.101362	0.0568521	343	0.074603	0.534509	0.0743057	0.046089	490	0.106914	0.422619	Non significant
ENSG00000063322_at_rna	MED29	Expression	-0.0169617	0.0576905	343	0.768749	0.94175	0.0820497	0.0456823	490	0.0724792	0.357781	Non significant
ENSG00000063438_at_rna	AHRR	Expression	0.0102217	0.0574746	343	0.858843	0.966918	-0.0358035	0.050679	490	0.479892	0.775351	Non significant
ENSG00000063515_at_rna	GSC2	Expression	-0.0247731	0.0567707	343	0.662567	0.908131	-0.0976484	0.0460095	490	0.0338082	0.252289	Non significant
ENSG00000063587_at_rna	ZNF275	Expression	-0.117592	0.0604583	343	0.0517748	0.482858	-0.126615	0.049749	490	0.0109254	0.156736	Non significant
ENSG00000063601_at_rna	MTMR1	Expression	-0.0571111	0.0570779	343	0.317029	0.753839	0.0213951	0.048388	490	0.658375	0.870012	Non significant
ENSG00000063660_at_rna	GPC1	Expression	0.196168	0.078641	343	0.0126146	0.333396	0.0991285	0.0589621	490	0.0927194	0.396251	Non significant
ENSG00000063761_at_rna	ADCK1	Expression	-0.0517113	0.0576301	343	0.369561	0.78737	0.0144783	0.0483614	490	0.764652	0.9153	Non significant
ENSG00000063854_at_rna	HAGH	Expression	0.0082129	0.0591085	343	0.889493	0.975779	-0.120727	0.0459776	490	0.00864517	0.141056	Non significant
ENSG00000064012_at_rna	CASP8	Expression	-0.0651805	0.0742121	343	0.379781	0.792567	0.104144	0.0498145	490	0.0365605	0.26337	Non significant
ENSG00000064042_at_rna	LIMCH1	Expression	0.13916	0.0713193	343	0.0510305	0.481692	0.0715776	0.0543042	490	0.187475	0.536422	Non significant
ENSG00000064102_at_rna	ASUN	Expression	0.00359767	0.0595125	343	0.951795	0.991097	0.00544046	0.0497749	490	0.912963	0.973465	Non significant
ENSG00000064115_at_rna	TM7SF3	Expression	-0.0606355	0.0582685	343	0.298051	0.742676	0.0943974	0.0468669	490	0.043993	0.282992	Non significant
ENSG00000064195_at_rna	DLX3	Expression	0.0468006	0.0574971	343	0.415665	0.807008	0.118793	0.048859	490	0.0150427	0.179989	Non significant
ENSG00000064199_at_rna	SPA17	Expression	0.0648903	0.0620144	343	0.295388	0.740563	-0.0917698	0.0485835	490	0.0589041	0.325303	Non significant
ENSG00000064201_at_rna	TSPAN32	Expression	0.0409181	0.0591771	343	0.489281	0.842556	0.0219521	0.047818	490	0.646179	0.864185	Non significant
ENSG00000064205_at_rna	WISP2	Expression	-0.00454628	0.0621976	343	0.941731	0.98929	0.0425793	0.0473884	490	0.36891	0.70374	Non significant
ENSG00000064218_at_rna	DMRT3	Expression	-0.0548498	0.0565411	343	0.332002	0.762276	-0.00255333	0.046332	490	0.956051	0.985986	Non significant
ENSG00000064225_at_rna	ST3GAL6	Expression	-0.0916249	0.06616	343	0.166083	0.647064	-0.102439	0.0530766	490	0.0536029	0.309704	Non significant
ENSG00000064270_at_rna	ATP2C2	Expression	-0.0209289	0.0738583	343	0.776897	0.944712	0.0218428	0.0534161	490	0.6826	0.883506	Non significant
ENSG00000064300_at_rna	NGFR	Expression	-0.0167773	0.0602683	343	0.780724	0.944712	-0.01801	0.0544525	490	0.740836	0.906848	Non significant
ENSG00000064309_at_rna	CDON	Expression	-0.0580422	0.0620631	343	0.349679	0.77485	-0.0337392	0.0472292	490	0.474998	0.773254	Non significant
ENSG00000064313_at_rna	TAF2	Expression	0.00552408	0.0578152	343	0.92388	0.984662	-0.00598689	0.0474266	490	0.899546	0.969082	Non significant
ENSG00000064393_at_rna	HIPK2	Expression	-0.0229183	0.0582168	343	0.693823	0.918453	-0.0376321	0.0475622	490	0.428817	0.745524	Non significant
ENSG00000064419_at_rna	TNPO3	Expression	-0.0853051	0.0585983	343	0.145459	0.631287	-0.015586	0.0481145	490	0.745987	0.90831	Non significant
ENSG00000064490_at_rna	RFXANK	Expression	0.0186803	0.0622722	343	0.764194	0.940524	0.0715252	0.047885	490	0.135258	0.465957	Non significant
ENSG00000064545_at_rna	TMEM161A	Expression	-0.0462959	0.0561577	343	0.409718	0.804605	0.065071	0.0474418	490	0.170189	0.516785	Non significant
ENSG00000064547_at_rna	LPAR2	Expression	-0.00540705	0.0606941	343	0.929013	0.985732	0.191638	0.0527036	490	0.000276745	0.0295888	Non significant
ENSG00000064601_at_rna	CTSA	Expression	0.0579283	0.0671031	343	0.387987	0.796694	0.00180775	0.0529825	490	0.972782	0.991709	Non significant
ENSG00000064607_at_rna	SUGP2	Expression	-0.0482649	0.0638432	343	0.449654	0.823187	-0.0202793	0.0531942	490	0.703032	0.891123	Non significant
[truncated: 15,989 more rows]

## Sheet: AZD6244
	Symbol	Type	GDSC_estimate	GDSC_se	GDSC_n	GDSC_pvalue	GDSC_fdr	CCLE_estimate	CCLE_se	CCLE_n	CCLE_pvalue	CCLE_fdr	Specificity
[truncated: 16,872 more rows]

[truncated: 12 more sheets: Erlotinib, lapatinib, Nilotinib, Nutlin-3, paclitaxel, PD-0325901, PD-0332991, Crizotinib, PHA-665752, PLX4720, Sorafenib, TAE684]
