# Supplementary material for: Revisiting inconsistency in large pharmacogenomic studies
Source: F1000Res. 2017 Aug 11;5:2333. Originally published 2016 Sep 16. [Version 3] doi: 10.12688/f1000research.9611.3 (PMC5580432; doi:10.12688/f1000research.9611.3)
Supplement: Supplementary file 11 [file f1000research-5-13399-s0010.tgz › 046b8f66-08ad-43e2-af4e-f9aa1067e6aa.xlsx]

## Sheet: 17-AAG
	Symbol	Type	GDSC_estimate	GDSC_se	GDSC_n	GDSC_pvalue	GDSC_fdr	CCLE_estimate	CCLE_se	CCLE_n	CCLE_pvalue	CCLE_fdr	Specificity
ENSG00000012061_at_rna	ERCC1	Expression	0.208858	0.0573224	274	0.000268887	0.0480114	0.225479	0.0646969	274	0.00049185	0.0397033	Both
ENSG00000033327_at_rna	GAB2	Expression	-0.268775	0.0620935	274	1.50087e-05	0.0126508	-0.345123	0.0658115	274	1.57037e-07	0.000529876	Both
ENSG00000087086_at_rna	FTL	Expression	0.234421	0.0561155	274	2.94761e-05	0.018404	0.22435	0.0629875	274	0.000368302	0.034713	Both
ENSG00000100604_at_rna	CHGA	Expression	-0.256011	0.0656646	274	9.66824e-05	0.0346781	-0.261459	0.0718677	274	0.000274699	0.0302469	Both
ENSG00000101489_at_rna	CELF4	Expression	-0.238638	0.0625496	274	0.00013608	0.0388821	-0.288592	0.065275	274	9.81685e-06	0.00571104	Both
ENSG00000102265_at_rna	TIMP1	Expression	0.253903	0.0602248	274	2.48755e-05	0.0170639	0.281135	0.0662731	274	2.21467e-05	0.00868924	Both
ENSG00000103024_at_rna	NME3	Expression	0.210758	0.0558642	274	0.0001615	0.0424504	0.2533	0.0614367	274	3.7406e-05	0.0126215	Both
ENSG00000104112_at_rna	SCG3	Expression	-0.250547	0.0606732	274	3.63637e-05	0.0218936	-0.242163	0.0666128	274	0.000277568	0.0302469	Both
ENSG00000113272_at_rna	THG1L	Expression	0.210589	0.0578953	274	0.000275403	0.0480114	0.250957	0.0624246	274	5.81562e-05	0.0169131	Both
ENSG00000114098_at_rna	ARMC8	Expression	-0.217782	0.056947	274	0.000131151	0.0387885	-0.216072	0.0609976	274	0.000396652	0.035407	Both
ENSG00000118620_at_rna	ZNF430	Expression	-0.248408	0.0614201	274	5.24554e-05	0.0264093	-0.2318	0.0652573	274	0.00038217	0.0350429	Both
ENSG00000134243_at_rna	SORT1	Expression	-0.237199	0.0605911	274	9.05007e-05	0.0331665	-0.243215	0.0646334	274	0.000167894	0.0255184	Both
ENSG00000136810_at_rna	TXN	Expression	0.236241	0.0597474	274	7.68562e-05	0.0301312	0.226813	0.0661094	274	0.000601638	0.0443241	Both
ENSG00000139737_at_rna	SLAIN1	Expression	-0.319886	0.0665028	274	1.50843e-06	0.00363273	-0.248959	0.0731891	274	0.000669973	0.0465149	Both
ENSG00000140939_at_rna	NOL3	Expression	0.244092	0.0611621	274	6.58242e-05	0.0277416	0.286111	0.0679367	274	2.53746e-05	0.00972942	Both
ENSG00000141905_at_rna	NFIC	Expression	0.286012	0.0625526	274	4.82293e-06	0.00806678	0.235986	0.0697325	274	0.000713974	0.0485704	Both
ENSG00000151012_at_rna	SLC7A11	Expression	0.20713	0.0571625	274	0.00029061	0.0480114	0.27541	0.0631118	274	1.27802e-05	0.00653379	Both
ENSG00000151929_at_rna	BAG3	Expression	0.260801	0.0665074	274	8.80415e-05	0.0329823	0.325467	0.0728625	274	7.9375e-06	0.00515052	Both
ENSG00000158321_at_rna	AUTS2	Expression	-0.218649	0.0602791	274	0.000286421	0.0480114	-0.256816	0.0641012	274	6.16471e-05	0.0169131	Both
ENSG00000160691_at_rna	SHC1	Expression	0.236954	0.0603207	274	8.55682e-05	0.0327843	0.296871	0.0642331	274	3.80453e-06	0.00407033	Both
ENSG00000164237_at_rna	CMBL	Expression	0.223095	0.0582365	274	0.000127699	0.0387444	0.234582	0.0643378	274	0.000266256	0.0302469	Both
ENSG00000167232_at_rna	ZNF91	Expression	-0.283598	0.058303	274	1.14918e-06	0.00322881	-0.248239	0.0646915	274	0.000124407	0.0225848	Both
ENSG00000167554_at_rna	ZNF610	Expression	-0.215606	0.0578326	274	0.000192917	0.0444425	-0.33116	0.0649935	274	3.4823e-07	0.000979165	Both
ENSG00000172687_at_rna	ZNF738	Expression	-0.289463	0.0572291	274	4.23728e-07	0.00142864	-0.350431	0.0631115	274	2.8151e-08	0.00017342	Both
ENSG00000176049_at_rna	JAKMIP2	Expression	-0.228076	0.0622336	274	0.000247503	0.0479744	-0.238068	0.0671725	274	0.000393921	0.035407	Both
ENSG00000180998_at_rna	GPR137C	Expression	-0.234532	0.0624684	274	0.00017375	0.0424504	-0.277425	0.0715646	274	0.000105939	0.0205478	Both
ENSG00000181019_at_rna	NQO1	Expression	0.520942	0.0625591	274	8.27766e-17	1.39545e-12	0.542406	0.0718704	274	4.45387e-14	7.51413e-10	Both
ENSG00000182141_at_rna	ZNF708	Expression	-0.235056	0.0638528	274	0.00023213	0.0477224	-0.266245	0.0708421	274	0.000171081	0.0255436	Both
ENSG00000182704_at_rna	TSKU	Expression	0.24032	0.0640005	274	0.000173364	0.0424504	0.248657	0.0709423	274	0.000456492	0.0386971	Both
ENSG00000182986_at_rna	ZNF320	Expression	-0.235409	0.0562227	274	2.82567e-05	0.0183212	-0.235109	0.0629524	274	0.000187926	0.0263682	Both
ENSG00000196730_at_rna	DAPK1	Expression	-0.270966	0.0590257	274	4.41896e-06	0.00806678	-0.247116	0.0636717	274	0.000103984	0.0205478	Both
ENSG00000198521_at_rna	ZNF43	Expression	-0.22294	0.0599782	274	0.000201593	0.0444425	-0.265541	0.0684844	274	0.000105578	0.0205478	Both
ENSG00000205269_at_rna	TMEM170B	Expression	-0.333211	0.0576908	274	7.6582e-09	6.4551e-05	-0.261045	0.0652904	274	6.38222e-05	0.0169131	Both
ENSG00000256771_at_rna	ZNF253	Expression	-0.261769	0.0602318	274	1.38625e-05	0.0126508	-0.280235	0.062318	274	6.89648e-06	0.00515052	Both
ENSG00000001084_at_rna	GCLC	Expression	0.178053	0.0647129	274	0.00593364	0.172559	0.243572	0.0707839	274	0.000579437	0.0432552	CCLE
ENSG00000008256_at_rna	CYTH3	Expression	-0.161797	0.0616666	274	0.00869712	0.195488	-0.314621	0.0661313	274	1.95985e-06	0.00330647	CCLE
ENSG00000008394_at_rna	MGST1	Expression	0.100919	0.0632407	274	0.110535	0.491144	0.268157	0.0669825	274	6.24407e-05	0.0169131	CCLE
ENSG00000010810_at_rna	FYN	Expression	-0.221822	0.0663345	274	0.000825798	0.0748457	-0.320186	0.0716236	274	7.80759e-06	0.00515052	CCLE
ENSG00000013293_at_rna	SLC7A14	Expression	-0.17662	0.0616978	274	0.00420089	0.152157	-0.255859	0.064912	274	8.09326e-05	0.0186072	CCLE
ENSG00000014914_at_rna	MTMR11	Expression	0.149727	0.0624858	274	0.0165674	0.245257	0.242164	0.0666027	274	0.000276953	0.0302469	CCLE
ENSG00000021776_at_rna	AQR	Expression	0.180534	0.0595118	274	0.00241663	0.12273	0.23172	0.0655659	274	0.000409079	0.0356947	CCLE
ENSG00000025708_at_rna	TYMP	Expression	0.0327719	0.0611219	274	0.591839	0.86248	0.244296	0.0651024	274	0.000175086	0.0255436	CCLE
ENSG00000027001_at_rna	MIPEP	Expression	0.173785	0.0608921	274	0.0043174	0.152207	0.227256	0.066943	274	0.000686856	0.0474916	CCLE
ENSG00000042286_at_rna	AIFM2	Expression	0.133557	0.061477	274	0.0298201	0.304006	0.245029	0.0674927	274	0.00028293	0.0304033	CCLE
ENSG00000042753_at_rna	AP2S1	Expression	0.16464	0.0595953	274	0.00573379	0.170804	0.235868	0.0662118	274	0.00036759	0.034713	CCLE
ENSG00000044115_at_rna	CTNNA1	Expression	0.141633	0.0680401	274	0.0373786	0.332342	0.271882	0.0710985	274	0.000131296	0.0233553	CCLE
ENSG00000058404_at_rna	CAMK2B	Expression	-0.143841	0.0576545	274	0.0125998	0.222878	-0.225877	0.0624669	274	0.000299241	0.0317516	CCLE
ENSG00000059728_at_rna	MXD1	Expression	0.0693977	0.0602213	274	0.249166	0.654181	0.223811	0.0652637	274	0.000605072	0.0443244	CCLE
ENSG00000064012_at_rna	CASP8	Expression	0.10314	0.0639186	274	0.10661	0.483073	0.246826	0.0660257	274	0.000185248	0.0262633	CCLE
ENSG00000064692_at_rna	SNCAIP	Expression	-0.0891978	0.0606379	274	0.141294	0.543819	-0.220561	0.0651177	274	0.000706344	0.048442	CCLE
ENSG00000065609_at_rna	SNAP91	Expression	-0.151739	0.0654044	274	0.0203405	0.267008	-0.236582	0.0675223	274	0.000458741	0.0386971	CCLE
ENSG00000065613_at_rna	SLK	Expression	0.0823787	0.0632503	274	0.192771	0.604977	0.26969	0.0623808	274	1.53729e-05	0.00682514	CCLE
ENSG00000067182_at_rna	TNFRSF1A	Expression	0.200392	0.0614429	274	0.00110851	0.0857215	0.293745	0.067119	274	1.20611e-05	0.00635882	CCLE
ENSG00000069399_at_rna	BCL3	Expression	0.162373	0.0590435	274	0.00595843	0.172887	0.232234	0.0651405	274	0.000363689	0.0346655	CCLE
ENSG00000071794_at_rna	HLTF	Expression	-0.103652	0.0599328	274	0.0837259	0.443265	-0.246227	0.0648827	274	0.000147667	0.0242062	CCLE
ENSG00000074410_at_rna	CA12	Expression	0.165548	0.059459	274	0.00536535	0.168121	0.236945	0.0658638	274	0.000321291	0.0325985	CCLE
ENSG00000075234_at_rna	TTC38	Expression	0.127859	0.0576444	274	0.0265503	0.291995	0.2217	0.0619256	274	0.000343452	0.0334668	CCLE
ENSG00000075643_at_rna	MOCOS	Expression	0.197602	0.0630408	274	0.00172141	0.103641	0.23174	0.0671084	274	0.000553939	0.0420968	CCLE
ENSG00000076716_at_rna	GPC4	Expression	-0.183126	0.0611849	274	0.00276256	0.127244	-0.237911	0.0654784	274	0.000279682	0.0302469	CCLE
ENSG00000077147_at_rna	TM9SF3	Expression	0.00901963	0.0604714	274	0.881431	0.969128	0.219857	0.0631471	274	0.000498304	0.0400328	CCLE
ENSG00000077264_at_rna	PAK3	Expression	-0.185084	0.0586102	274	0.0015892	0.101572	-0.237678	0.0645421	274	0.000230929	0.0282319	CCLE
ENSG00000077279_at_rna	DCX	Expression	-0.222307	0.0637831	274	0.000491493	0.0574115	-0.275794	0.0662312	274	3.12579e-05	0.0107623	CCLE
ENSG00000078328_at_rna	RBFOX1	Expression	-0.146972	0.0570437	274	0.00998113	0.207987	-0.253136	0.0636318	274	6.94575e-05	0.0174898	CCLE
ENSG00000078699_at_rna	CBFA2T2	Expression	-0.135974	0.0560929	274	0.0153472	0.237579	-0.247845	0.0617858	274	6.03721e-05	0.0169131	CCLE
ENSG00000079215_at_rna	SLC1A3	Expression	-0.0999776	0.0602707	274	0.0971545	0.467818	-0.229627	0.0677341	274	0.000698594	0.048106	CCLE
ENSG00000084093_at_rna	REST	Expression	0.0186319	0.0596361	274	0.754716	0.929829	0.224001	0.0623122	274	0.00032462	0.0325992	CCLE
ENSG00000087088_at_rna	BAX	Expression	0.132539	0.0576612	274	0.0215289	0.270214	0.276619	0.0619025	274	7.87207e-06	0.00515052	CCLE
ENSG00000089876_at_rna	DHX32	Expression	0.161445	0.0663126	274	0.0149078	0.235029	0.303878	0.0702514	274	1.52135e-05	0.00682514	CCLE
ENSG00000090013_at_rna	BLVRB	Expression	0.160165	0.0598066	274	0.00740533	0.185023	0.252542	0.0667787	274	0.000155712	0.0250192	CCLE
ENSG00000099624_at_rna	ATP5D	Expression	0.13574	0.0577243	274	0.0186966	0.260785	0.235749	0.0641528	274	0.000238026	0.0284637	CCLE
ENSG00000100029_at_rna	PES1	Expression	0.140997	0.0560142	274	0.0118302	0.219157	0.240046	0.0612648	274	8.92242e-05	0.0193727	CCLE
ENSG00000100284_at_rna	TOM1	Expression	0.13778	0.0586881	274	0.0188918	0.262121	0.247244	0.0617006	274	6.14534e-05	0.0169131	CCLE
ENSG00000100292_at_rna	HMOX1	Expression	0.205437	0.0588299	274	0.000479317	0.0569037	0.253301	0.0667731	274	0.000148564	0.0242062	CCLE
ENSG00000100294_at_rna	MCAT	Expression	0.105102	0.0576503	274	0.0682884	0.414999	0.248107	0.061142	274	4.95196e-05	0.0149187	CCLE
ENSG00000100300_at_rna	TSPO	Expression	0.205254	0.0609939	274	0.000764991	0.0716456	0.305791	0.0659422	274	3.5306e-06	0.00407033	CCLE
ENSG00000100348_at_rna	TXN2	Expression	0.0839415	0.0605961	274	0.165972	0.57347	0.263533	0.064074	274	3.90645e-05	0.0126742	CCLE
ENSG00000100353_at_rna	EIF3D	Expression	0.146113	0.0582306	274	0.0121001	0.220821	0.300069	0.0643401	274	3.10443e-06	0.00407033	CCLE
ENSG00000100522_at_rna	GNPNAT1	Expression	0.177634	0.0628041	274	0.00467832	0.155557	0.237101	0.0670862	274	0.000408898	0.0356947	CCLE
ENSG00000101746_at_rna	NOL4	Expression	-0.156524	0.0591915	274	0.00818435	0.19235	-0.231282	0.0635424	274	0.000272836	0.0302469	CCLE
ENSG00000103978_at_rna	TMEM87A	Expression	0.0994906	0.0609868	274	0.102818	0.479077	0.247308	0.0648545	274	0.000137142	0.0236119	CCLE
ENSG00000104044_at_rna	OCA2	Expression	-0.0266947	0.0648551	274	0.680629	0.903368	-0.244483	0.0687484	274	0.000376265	0.034931	CCLE
ENSG00000104047_at_rna	DTWD1	Expression	0.169958	0.0564585	274	0.00260971	0.123928	0.24002	0.0627732	274	0.000131513	0.0233553	CCLE
ENSG00000105281_at_rna	SLC1A5	Expression	0.215369	0.0603226	274	0.000356588	0.0531488	0.345589	0.0624188	274	3.08375e-08	0.00017342	CCLE
ENSG00000105708_at_rna	ZNF14	Expression	-0.0661836	0.0592696	274	0.264143	0.665111	-0.271552	0.0623936	274	1.34753e-05	0.00668651	CCLE
ENSG00000105750_at_rna	ZNF85	Expression	-0.209575	0.0608211	274	0.000569441	0.0612011	-0.250192	0.0683323	274	0.000250832	0.0293874	CCLE
ENSG00000105755_at_rna	ETHE1	Expression	0.110873	0.0591941	274	0.0610633	0.399304	0.242099	0.0645303	274	0.000175631	0.0255436	CCLE
ENSG00000106066_at_rna	CPVL	Expression	-0.154422	0.0572489	274	0.00698878	0.183634	-0.221901	0.0617849	274	0.000328781	0.0328217	CCLE
ENSG00000106341_at_rna	PPP1R17	Expression	-0.119062	0.0558397	274	0.0329901	0.317535	-0.231804	0.0596205	274	0.000101076	0.0205478	CCLE
ENSG00000107554_at_rna	DNMBP	Expression	0.124552	0.0627432	274	0.0471329	0.360461	0.236099	0.0691435	274	0.000638699	0.0456329	CCLE
ENSG00000107581_at_rna	EIF3A	Expression	-0.00168267	0.058635	274	0.977106	0.994209	0.251825	0.0675829	274	0.000194418	0.0263682	CCLE
ENSG00000107651_at_rna	SEC23IP	Expression	0.0488482	0.0567888	274	0.389694	0.759402	0.240764	0.0620528	274	0.000104461	0.0205478	CCLE
ENSG00000107960_at_rna	OBFC1	Expression	0.188402	0.0568185	274	0.00091362	0.0786613	0.323641	0.0603075	274	8.02741e-08	0.000338576	CCLE
ENSG00000108387_at_rna	SEPT4	Expression	-0.111671	0.059302	274	0.0596889	0.396156	-0.227213	0.0635414	274	0.000349129	0.0334668	CCLE
ENSG00000108509_at_rna	CAMTA2	Expression	0.114653	0.0565151	274	0.0424875	0.346822	0.229457	0.0622223	274	0.000226291	0.0279937	CCLE
ENSG00000108846_at_rna	ABCC3	Expression	0.2032	0.0647184	274	0.00169092	0.103281	0.252558	0.0687578	274	0.000239574	0.0284637	CCLE
ENSG00000109832_at_rna	DDX25	Expression	-0.119988	0.0601674	274	0.0461262	0.355742	-0.230477	0.065927	274	0.000472386	0.0390668	CCLE
ENSG00000111913_at_rna	FAM65B	Expression	-0.228299	0.0662963	274	0.000573997	0.0612011	-0.243426	0.0720305	274	0.000726208	0.0488121	CCLE
ENSG00000112245_at_rna	PTP4A1	Expression	0.143256	0.0574754	274	0.0126856	0.222961	0.276385	0.0618545	274	7.88432e-06	0.00515052	CCLE
ENSG00000113048_at_rna	MRPS27	Expression	0.175882	0.0580065	274	0.0024285	0.12273	0.239166	0.0641545	274	0.000193028	0.0263682	CCLE
ENSG00000113361_at_rna	CDH6	Expression	-0.0278451	0.0620415	274	0.653566	0.891193	-0.245549	0.0681899	274	0.000317049	0.0325985	CCLE
ENSG00000113368_at_rna	LMNB1	Expression	-0.0300033	0.0599269	274	0.616607	0.873289	0.221453	0.0622793	274	0.000376826	0.034931	CCLE
ENSG00000115661_at_rna	STK16	Expression	0.0537383	0.0564658	274	0.341251	0.724901	0.222352	0.0617654	274	0.000318285	0.0325985	CCLE
ENSG00000115884_at_rna	SDC1	Expression	0.111044	0.0681497	274	0.103224	0.479078	0.30468	0.0775312	274	8.50245e-05	0.0190319	CCLE
ENSG00000116977_at_rna	LGALS8	Expression	0.0670367	0.0623911	274	0.282616	0.681973	0.223057	0.0653885	274	0.000646653	0.045839	CCLE
ENSG00000117519_at_rna	CNN3	Expression	-0.0396522	0.0755009	274	0.599452	0.866284	-0.284083	0.0809574	274	0.000449719	0.0385137	CCLE
ENSG00000117859_at_rna	OSBPL9	Expression	-0.111613	0.0577646	274	0.0533332	0.38071	-0.269043	0.062165	274	1.50552e-05	0.00682514	CCLE
ENSG00000119689_at_rna	DLST	Expression	0.0677929	0.0584721	274	0.246291	0.652778	0.229134	0.0626315	274	0.000253755	0.0295249	CCLE
ENSG00000119912_at_rna	IDE	Expression	0.118948	0.0577492	274	0.0394246	0.33737	0.241476	0.0616443	274	8.95661e-05	0.0193727	CCLE
ENSG00000120029_at_rna	C10orf76	Expression	0.0461882	0.0563556	274	0.412453	0.774144	0.213019	0.0610697	274	0.000486419	0.0395806	CCLE
ENSG00000120784_at_rna	ZFP30	Expression	-0.158914	0.0586048	274	0.0066954	0.180739	-0.279299	0.0647311	274	1.59781e-05	0.00691197	CCLE
ENSG00000120889_at_rna	TNFRSF10B	Expression	0.177429	0.059214	274	0.0027319	0.126872	0.238383	0.0643202	274	0.000210393	0.0273042	CCLE
ENSG00000123612_at_rna	ACVR1C	Expression	-0.101177	0.0603505	274	0.0936427	0.460987	-0.232782	0.0673594	274	0.000548634	0.0418824	CCLE
ENSG00000124313_at_rna	IQSEC2	Expression	0.0682765	0.0619654	274	0.270527	0.670205	0.229519	0.0660212	274	0.000508126	0.0400588	CCLE
ENSG00000124523_at_rna	SIRT5	Expression	-0.135003	0.0581222	274	0.0201929	0.266989	-0.21759	0.0634647	274	0.000606896	0.0443244	CCLE
ENSG00000124762_at_rna	CDKN1A	Expression	0.116804	0.0575623	274	0.0424399	0.346822	0.236348	0.0611395	274	0.00011076	0.0205478	CCLE
ENSG00000125753_at_rna	VASP	Expression	0.152817	0.0601486	274	0.0110642	0.214638	0.242801	0.0637959	274	0.000141289	0.0236119	CCLE
ENSG00000125755_at_rna	SYMPK	Expression	0.0607628	0.060935	274	0.31868	0.70971	0.246417	0.0656312	274	0.000173639	0.0255436	CCLE
ENSG00000127884_at_rna	ECHS1	Expression	0.0896577	0.0595377	274	0.132093	0.530843	0.286656	0.0652712	274	1.12429e-05	0.00611868	CCLE
ENSG00000127928_at_rna	GNGT1	Expression	-0.0722363	0.05825	274	0.214936	0.623951	-0.22657	0.063785	274	0.000382187	0.0350429	CCLE
ENSG00000128283_at_rna	CDC42EP1	Expression	0.128587	0.0618922	274	0.0377464	0.333277	0.260053	0.0703921	274	0.000220458	0.0279937	CCLE
ENSG00000128309_at_rna	MPST	Expression	0.0836666	0.0588269	274	0.154953	0.560133	0.234024	0.0629341	274	0.000200359	0.026537	CCLE
ENSG00000128311_at_rna	TST	Expression	0.0133271	0.0626875	274	0.831642	0.955355	0.24802	0.0656424	274	0.000157876	0.0251044	CCLE
ENSG00000128908_at_rna	INO80	Expression	0.142962	0.0580376	274	0.0137676	0.229349	0.217442	0.0627996	274	0.000535247	0.0413871	CCLE
ENSG00000129159_at_rna	KCNC1	Expression	-0.126418	0.0616708	274	0.0403751	0.339677	-0.246255	0.0677651	274	0.000279113	0.0302469	CCLE
ENSG00000129250_at_rna	KIF1C	Expression	0.175476	0.0650506	274	0.00698541	0.183634	0.255081	0.0694201	274	0.000238361	0.0284637	CCLE
ENSG00000130413_at_rna	STK33	Expression	-0.152978	0.0611142	274	0.012309	0.221703	-0.255401	0.0681627	274	0.000179015	0.0258134	CCLE
ENSG00000131127_at_rna	ZNF141	Expression	-0.125516	0.0573123	274	0.0285221	0.299021	-0.238205	0.0625902	274	0.000141355	0.0236119	CCLE
ENSG00000131187_at_rna	F12	Expression	0.146282	0.0653642	274	0.0252242	0.28693	0.248728	0.070645	274	0.000430222	0.0370321	CCLE
ENSG00000131408_at_rna	NR1H2	Expression	0.150916	0.0585474	274	0.00994703	0.207987	0.217017	0.0630236	274	0.000574402	0.0432529	CCLE
ENSG00000132842_at_rna	AP3B1	Expression	0.184007	0.0569721	274	0.00123886	0.0899316	0.287483	0.061704	274	3.17652e-06	0.00407033	CCLE
ENSG00000133134_at_rna	BEX2	Expression	-0.137238	0.0590206	274	0.0200579	0.266962	-0.217744	0.0645817	274	0.000747303	0.0494421	CCLE
ENSG00000133703_at_rna	KRAS	Expression	-0.108728	0.0600697	274	0.0702905	0.420348	-0.219296	0.0634223	274	0.000544797	0.0417785	CCLE
ENSG00000133962_at_rna	CATSPERB	Expression	0.0360834	0.0612571	274	0.555829	0.84836	0.293377	0.0629936	274	3.20462e-06	0.00407033	CCLE
ENSG00000134058_at_rna	CDK7	Expression	0.170182	0.0586737	274	0.00372584	0.144724	0.249704	0.0633404	274	8.072e-05	0.0186072	CCLE
ENSG00000134160_at_rna	TRPM1	Expression	-0.10314	0.0655363	274	0.115538	0.501991	-0.222453	0.0660514	274	0.000757492	0.0497262	CCLE
ENSG00000134294_at_rna	SLC38A2	Expression	0.126189	0.0612983	274	0.0395323	0.337607	0.223996	0.0645735	274	0.000522686	0.040685	CCLE
ENSG00000134917_at_rna	ADAMTS8	Expression	-0.13288	0.0582411	274	0.0225163	0.274461	-0.239065	0.062772	274	0.000139829	0.0236119	CCLE
ENSG00000135298_at_rna	BAI3	Expression	-0.13726	0.0593465	274	0.0207306	0.268239	-0.217267	0.0644938	274	0.00075495	0.0497262	CCLE
ENSG00000135299_at_rna	ANKRD6	Expression	-0.144546	0.0592871	274	0.0147663	0.234092	-0.256656	0.0651476	274	8.16153e-05	0.0186072	CCLE
ENSG00000136842_at_rna	TMOD1	Expression	-0.117611	0.0643857	274	0.0677501	0.413941	-0.238678	0.0682226	274	0.00046784	0.0390668	CCLE
ENSG00000137876_at_rna	RSL24D1	Expression	0.149556	0.0599062	274	0.0125426	0.222337	0.239803	0.0701299	274	0.000627581	0.0454332	CCLE
ENSG00000137975_at_rna	CLCA2	Expression	-0.0672362	0.057115	274	0.239113	0.647216	0.23625	0.0697803	274	0.000710165	0.0485069	CCLE
ENSG00000138069_at_rna	RAB1A	Expression	0.186364	0.0617829	274	0.00255761	0.123221	0.222827	0.0659314	274	0.000725721	0.0488121	CCLE
ENSG00000138162_at_rna	TACC2	Expression	0.080624	0.0705814	274	0.253336	0.656525	0.263373	0.0732052	274	0.000320997	0.0325985	CCLE
ENSG00000138463_at_rna	DIRC2	Expression	-0.0923385	0.0691609	274	0.181835	0.592017	-0.288727	0.0766175	274	0.000164281	0.0251962	CCLE
ENSG00000139767_at_rna	SRRM4	Expression	-0.184707	0.0645619	274	0.00422407	0.152157	-0.250212	0.0706314	274	0.000396348	0.035407	CCLE
ENSG00000140092_at_rna	FBLN5	Expression	-0.152822	0.0588842	274	0.00945104	0.204002	-0.239235	0.0639586	274	0.000183683	0.0262621	CCLE
ENSG00000140350_at_rna	ANP32A	Expression	-0.0046356	0.0621112	274	0.940506	0.985486	0.236769	0.0661599	274	0.000345265	0.0334668	CCLE
ENSG00000140545_at_rna	MFGE8	Expression	-0.153154	0.0635447	274	0.0159444	0.243894	-0.249418	0.0670897	274	0.000201063	0.026537	CCLE
ENSG00000140548_at_rna	ZNF710	Expression	0.049562	0.0611053	274	0.417314	0.777634	0.235559	0.0692279	274	0.000667341	0.0465149	CCLE
ENSG00000141526_at_rna	SLC16A3	Expression	0.176741	0.0619587	274	0.00433686	0.152207	0.233474	0.066927	274	0.000485763	0.0395806	CCLE
ENSG00000143502_at_rna	SUSD4	Expression	-0.205961	0.0579321	274	0.000377675	0.0535029	-0.261326	0.0655007	274	6.61649e-05	0.0169131	CCLE
ENSG00000144579_at_rna	CTDSP1	Expression	0.113433	0.0592287	274	0.055471	0.388077	0.279779	0.06074	274	4.10145e-06	0.00407033	CCLE
ENSG00000144791_at_rna	LIMD1	Expression	0.134888	0.0607879	274	0.0264874	0.291995	0.221237	0.0655581	274	0.000739045	0.0490883	CCLE
ENSG00000144840_at_rna	RABL3	Expression	0.0330237	0.0583759	274	0.571592	0.853542	0.266214	0.063742	274	2.96121e-05	0.0104361	CCLE
ENSG00000145740_at_rna	SLC30A5	Expression	0.195825	0.0570662	274	0.000600151	0.0628406	0.246398	0.0620584	274	7.17471e-05	0.0178007	CCLE
ENSG00000145743_at_rna	FBXL17	Expression	0.117039	0.0564219	274	0.0380459	0.334061	0.236198	0.0611032	274	0.000110832	0.0205478	CCLE
ENSG00000148143_at_rna	ZNF462	Expression	-0.128594	0.0641544	274	0.0450225	0.352854	-0.276279	0.0706434	274	9.19533e-05	0.0196373	CCLE
ENSG00000148408_at_rna	CACNA1B	Expression	-0.0729189	0.0616608	274	0.236975	0.644359	-0.243215	0.0667334	274	0.00026783	0.0302469	CCLE
ENSG00000148841_at_rna	ITPRIP	Expression	0.158604	0.0588491	274	0.00703689	0.183634	0.222068	0.0652234	274	0.000662301	0.0463638	CCLE
ENSG00000151632_at_rna	AKR1C2	Expression	0.170585	0.061456	274	0.00550789	0.169438	0.242127	0.0625748	274	0.000109103	0.0205478	CCLE
ENSG00000153006_at_rna	SREK1IP1	Expression	0.0778877	0.0603086	274	0.196535	0.607763	0.246298	0.0694656	274	0.000391713	0.035407	CCLE
ENSG00000153015_at_rna	CWC27	Expression	0.202493	0.0579479	274	0.000475117	0.0569037	0.290607	0.0630352	274	4.022e-06	0.00407033	CCLE
ENSG00000153814_at_rna	JAZF1	Expression	-0.178848	0.0653502	274	0.00620464	0.175088	-0.236902	0.0689166	274	0.000587082	0.0434415	CCLE
ENSG00000154080_at_rna	CHST9	Expression	-0.138831	0.0587549	274	0.0181329	0.256664	-0.219135	0.0616045	274	0.000374928	0.034931	CCLE
ENSG00000154548_at_rna	SRSF12	Expression	-0.174454	0.0647082	274	0.00701753	0.183634	-0.243456	0.0705344	274	0.000557294	0.0421619	CCLE
ENSG00000154975_at_rna	CA10	Expression	-0.125426	0.0549284	274	0.0224041	0.273777	-0.22801	0.0626242	274	0.00027166	0.0302469	CCLE
ENSG00000155016_at_rna	CYP2U1	Expression	-0.113544	0.0621808	274	0.0678458	0.413963	-0.26873	0.0659713	274	4.63258e-05	0.0144734	CCLE
ENSG00000156958_at_rna	GALK2	Expression	0.171585	0.0604169	274	0.00451109	0.154174	0.29699	0.0658168	274	6.41087e-06	0.00515052	CCLE
ENSG00000158445_at_rna	KCNB1	Expression	-0.153166	0.0590357	274	0.00947369	0.20423	-0.21675	0.0624219	274	0.000515945	0.0404861	CCLE
ENSG00000158560_at_rna	DYNC1I1	Expression	-0.14548	0.0626546	274	0.0202361	0.266994	-0.240675	0.0681937	274	0.000416686	0.0360508	CCLE
ENSG00000160888_at_rna	IER2	Expression	0.104227	0.0618933	274	0.0921869	0.457384	0.229553	0.060219	274	0.000137869	0.0236119	CCLE
ENSG00000160972_at_rna	PPP1R16A	Expression	0.0612522	0.0611898	274	0.316817	0.70971	0.22859	0.0656923	274	0.000501968	0.0400537	CCLE
ENSG00000161082_at_rna	CELF5	Expression	-0.0966476	0.0610579	274	0.113448	0.498306	-0.252334	0.066124	274	0.000135591	0.0236119	CCLE
ENSG00000161298_at_rna	ZNF382	Expression	-0.139043	0.0626834	274	0.0265425	0.291995	-0.280533	0.0670934	274	2.89938e-05	0.0104361	CCLE
ENSG00000162374_at_rna	ELAVL4	Expression	-0.207475	0.0789196	274	0.00856515	0.194598	-0.286923	0.0808548	274	0.000387261	0.0353161	CCLE
ENSG00000162869_at_rna	PPP1R21	Expression	-0.0516403	0.0579702	274	0.373032	0.749568	-0.225802	0.0627098	274	0.000317308	0.0325985	CCLE
ENSG00000163497_at_rna	FEV	Expression	-0.135339	0.0659495	274	0.040154	0.339476	-0.276957	0.0774454	274	0.000348683	0.0334668	CCLE
ENSG00000164024_at_rna	METAP1	Expression	0.108923	0.0607659	274	0.0730517	0.425832	0.242822	0.0640291	274	0.000149218	0.0242062	CCLE
ENSG00000165410_at_rna	CFL2	Expression	0.00749554	0.0722414	274	0.917362	0.978741	-0.291181	0.0775733	274	0.000174298	0.0255436	CCLE
ENSG00000165678_at_rna	GHITM	Expression	0.0387242	0.0583183	274	0.506681	0.826157	0.275387	0.0620017	274	8.92913e-06	0.00538012	CCLE
ENSG00000165716_at_rna	FAM69B	Expression	-0.0632098	0.0621615	274	0.309218	0.70352	-0.249519	0.0678965	274	0.000237863	0.0284637	CCLE
ENSG00000166068_at_rna	SPRED1	Expression	0.213464	0.061343	274	0.000501701	0.0579292	0.264817	0.068415	274	0.000108499	0.0205478	CCLE
ENSG00000166140_at_rna	ZFYVE19	Expression	0.0582128	0.0591417	274	0.324972	0.712805	0.237407	0.0643742	274	0.000226092	0.0279937	CCLE
ENSG00000166228_at_rna	PCBD1	Expression	0.119083	0.072616	274	0.101025	0.475721	0.302173	0.0838154	274	0.000311885	0.0325985	CCLE
ENSG00000166448_at_rna	TMEM130	Expression	-0.127419	0.0655483	274	0.0519079	0.377671	-0.279354	0.0679004	274	3.88581e-05	0.0126742	CCLE
ENSG00000166477_at_rna	LEO1	Expression	0.13279	0.0569825	274	0.0197865	0.266636	0.256086	0.0610408	274	2.72476e-05	0.0102154	CCLE
ENSG00000166833_at_rna	NAV2	Expression	-0.116615	0.0656867	274	0.0758452	0.430156	-0.255197	0.0688503	274	0.000210099	0.0273042	CCLE
ENSG00000167191_at_rna	GPRC5B	Expression	-0.0863647	0.0630707	274	0.170896	0.58088	-0.259469	0.0669257	274	0.000105767	0.0205478	CCLE
ENSG00000167552_at_rna	TUBA1A	Expression	-0.081361	0.0697814	274	0.243638	0.650396	-0.266316	0.0720987	274	0.000220954	0.0279937	CCLE
ENSG00000167766_at_rna	ZNF83	Expression	-0.123122	0.0605274	274	0.0419364	0.345029	-0.22114	0.0647814	274	0.00064104	0.0456329	CCLE
ENSG00000168209_at_rna	DDIT4	Expression	0.18637	0.0567643	274	0.00102628	0.0827801	0.298657	0.0617331	274	1.3124e-06	0.00276769	CCLE
ENSG00000168280_at_rna	KIF5C	Expression	-0.146154	0.0590643	274	0.0133429	0.226558	-0.233413	0.0690674	274	0.000726178	0.0488121	CCLE
ENSG00000168404_at_rna	MLKL	Expression	0.15954	0.0578446	274	0.0058141	0.171654	0.25253	0.0639861	274	7.92584e-05	0.0186072	CCLE
ENSG00000169813_at_rna	HNRNPF	Expression	0.025905	0.0598832	274	0.665311	0.896004	0.236735	0.0649752	274	0.000268996	0.0302469	CCLE
ENSG00000170091_at_rna	NSG2	Expression	-0.171709	0.0643151	274	0.00758949	0.186353	-0.271569	0.0736649	274	0.000227321	0.0279937	CCLE
ENSG00000170545_at_rna	SMAGP	Expression	0.20734	0.0655606	274	0.00156382	0.101007	0.258841	0.0701069	274	0.000222424	0.0279937	CCLE
ENSG00000171223_at_rna	JUNB	Expression	0.128141	0.0638238	274	0.0446723	0.352243	0.237245	0.0638214	274	0.000201336	0.026537	CCLE
ENSG00000171291_at_rna	ZNF439	Expression	-0.145391	0.0598878	274	0.0151941	0.236294	-0.219493	0.0640424	274	0.000609613	0.0443309	CCLE
ENSG00000171533_at_rna	MAP6	Expression	-0.156766	0.0642526	274	0.0146937	0.233592	-0.324059	0.0677792	274	1.74336e-06	0.00326802	CCLE
ENSG00000171649_at_rna	ZIK1	Expression	-0.104939	0.0594086	274	0.0773292	0.431622	-0.235304	0.068357	274	0.000576842	0.0432529	CCLE
ENSG00000176393_at_rna	RNPEP	Expression	0.0897777	0.0601883	274	0.1358	0.536769	0.222464	0.0639804	274	0.000506946	0.0400588	CCLE
ENSG00000176531_at_rna	PHLDB3	Expression	0.135284	0.0565878	274	0.0168165	0.24661	0.242809	0.0607829	274	6.47773e-05	0.0169131	CCLE
ENSG00000177108_at_rna	ZDHHC22	Expression	-0.106053	0.0569187	274	0.0624293	0.402013	-0.209476	0.0614914	274	0.00065782	0.046242	CCLE
ENSG00000177685_at_rna	EFCAB4A	Expression	0.0129136	0.0651071	274	0.842776	0.956414	0.251225	0.067421	274	0.000194377	0.0263682	CCLE
ENSG00000178462_at_rna	TUBAL3	Expression	0.088914	0.0570647	274	0.119204	0.508118	0.215995	0.0610693	274	0.000404883	0.0356947	CCLE
ENSG00000178662_at_rna	CSRNP3	Expression	-0.132591	0.0623437	274	0.0334383	0.319109	-0.226664	0.0654822	274	0.00053724	0.0413871	CCLE
ENSG00000178951_at_rna	ZBTB7A	Expression	0.153568	0.0597351	274	0.0101459	0.208608	0.245856	0.0651088	274	0.000159318	0.0251044	CCLE
ENSG00000180479_at_rna	ZNF571	Expression	-0.110551	0.0591065	274	0.061432	0.400008	-0.224704	0.0634693	274	0.000399577	0.0354803	CCLE
ENSG00000181830_at_rna	SLC35C1	Expression	0.0773698	0.0585051	274	0.18602	0.596863	0.230415	0.0640686	274	0.000322681	0.0325985	CCLE
ENSG00000182508_at_rna	LHFPL1	Expression	-0.086348	0.057596	274	0.133822	0.533688	-0.272644	0.0598307	274	5.191e-06	0.00486541	CCLE
ENSG00000182771_at_rna	GRID1	Expression	-0.028479	0.0593253	274	0.631193	0.879552	-0.285036	0.0647904	274	1.08571e-05	0.00610568	CCLE
ENSG00000182901_at_rna	RGS7	Expression	-0.137259	0.0589703	274	0.0199337	0.266962	-0.278357	0.0625377	274	8.54627e-06	0.00534015	CCLE
ENSG00000183963_at_rna	SMTN	Expression	0.142167	0.0579841	274	0.0142131	0.230634	0.240719	0.0655812	274	0.000242039	0.0285555	CCLE
ENSG00000184347_at_rna	SLIT3	Expression	-0.159749	0.0625229	274	0.0106172	0.212008	-0.244123	0.0701706	274	0.000503313	0.0400537	CCLE
ENSG00000184368_at_rna	MAP7D2	Expression	-0.126365	0.0562178	274	0.0245904	0.283085	-0.222992	0.0639446	274	0.000487983	0.0395806	CCLE
ENSG00000184613_at_rna	NELL2	Expression	-0.205587	0.0595613	274	0.000557106	0.060985	-0.233851	0.0647411	274	0.000303729	0.0320263	CCLE
ENSG00000185043_at_rna	CIB1	Expression	0.197274	0.0581425	274	0.000691483	0.0672885	0.280466	0.062377	274	6.91423e-06	0.00515052	CCLE
ENSG00000185088_at_rna	RPS27L	Expression	0.149329	0.0611603	274	0.0146226	0.233592	0.248958	0.0668354	274	0.000195366	0.0263682	CCLE
ENSG00000185664_at_rna	PMEL	Expression	-0.114068	0.0732526	274	0.119427	0.508118	-0.260513	0.0762994	274	0.000639326	0.0456329	CCLE
ENSG00000185869_at_rna	ZNF829	Expression	-0.0958658	0.0566618	274	0.0906661	0.455166	-0.22924	0.065563	274	0.000471419	0.0390668	CCLE
ENSG00000186020_at_rna	ZNF529	Expression	-0.109781	0.0607892	274	0.0709299	0.421075	-0.281183	0.0673361	274	2.96919e-05	0.0104361	CCLE
ENSG00000186115_at_rna	CYP4F2	Expression	-0.00700469	0.0606495	274	0.908053	0.976349	0.254376	0.0626529	274	4.90546e-05	0.0149187	CCLE
ENSG00000186472_at_rna	PCLO	Expression	-0.131796	0.0573186	274	0.021485	0.270214	-0.233716	0.0633851	274	0.000226695	0.0279937	CCLE
ENSG00000186487_at_rna	MYT1L	Expression	-0.161318	0.0557455	274	0.00380569	0.146811	-0.224196	0.0625026	274	0.000334528	0.0331561	CCLE
ENSG00000186529_at_rna	CYP4F3	Expression	0.0420293	0.0598681	274	0.482659	0.813174	0.223247	0.0661448	274	0.000737817	0.0490883	CCLE
ENSG00000187446_at_rna	CHP1	Expression	0.144433	0.0584744	274	0.0135106	0.226914	0.23468	0.0629692	274	0.000193848	0.0263682	CCLE
ENSG00000187951_at_rna	ARHGAP11B	Expression	-0.0377385	0.059221	274	0.523963	0.832893	0.22999	0.0629785	274	0.000260321	0.0300814	CCLE
ENSG00000188227_at_rna	ZNF793	Expression	-0.168623	0.0611747	274	0.00584383	0.171731	-0.25927	0.0668822	274	0.000105964	0.0205478	CCLE
ENSG00000188312_at_rna	CENPP	Expression	-0.0840045	0.0595165	274	0.158112	0.56376	-0.219012	0.0627896	274	0.00048661	0.0395806	CCLE
ENSG00000189164_at_rna	ZNF527	Expression	-0.124814	0.0605383	274	0.0392333	0.336417	-0.253813	0.0632275	274	5.96277e-05	0.0169131	CCLE
ENSG00000189369_at_rna	GSPT2	Expression	-0.122489	0.065516	274	0.0615384	0.400391	-0.254285	0.0725375	274	0.000455633	0.0386971	CCLE
ENSG00000196154_at_rna	S100A4	Expression	0.138042	0.0583602	274	0.0180131	0.256664	0.262377	0.0616281	274	2.068e-05	0.00850957	CCLE
ENSG00000196361_at_rna	ELAVL3	Expression	-0.176256	0.0634801	274	0.00549394	0.169438	-0.288014	0.0704376	274	4.33375e-05	0.0137952	CCLE
ENSG00000196576_at_rna	PLXNB2	Expression	0.0172897	0.0669511	274	0.796219	0.944098	0.251781	0.0725899	274	0.000523303	0.040685	CCLE
ENSG00000196867_at_rna	ZFP28	Expression	-0.075693	0.0606872	274	0.2123	0.622121	-0.228732	0.0665019	274	0.000582832	0.043317	CCLE
ENSG00000197050_at_rna	ZNF420	Expression	-0.198207	0.0603107	274	0.00101465	0.0826442	-0.302853	0.0712408	274	2.127e-05	0.00854394	CCLE
ENSG00000197124_at_rna	ZNF682	Expression	-0.1934	0.0593674	274	0.0011233	0.0860396	-0.222485	0.0652659	274	0.000652262	0.0460431	CCLE
ENSG00000197134_at_rna	ZNF257	Expression	-0.138609	0.0570346	274	0.0150877	0.235561	-0.221582	0.0619549	274	0.000348228	0.0334668	CCLE
ENSG00000197444_at_rna	OGDHL	Expression	-0.165889	0.0610872	274	0.00661546	0.179876	-0.256885	0.065402	274	8.57345e-05	0.0190319	CCLE
ENSG00000197696_at_rna	NMB	Expression	0.182262	0.0579491	274	0.00165972	0.102859	0.270491	0.0625275	274	1.51878e-05	0.00682514	CCLE
ENSG00000197889_at_rna	MEIG1	Expression	-0.0705996	0.0585348	274	0.227774	0.635941	-0.211874	0.0619824	274	0.000630157	0.0454332	CCLE
ENSG00000197951_at_rna	ZNF71	Expression	-0.142166	0.061165	274	0.0201091	0.266962	-0.261879	0.0662666	274	7.7536e-05	0.0186072	CCLE
ENSG00000198146_at_rna	ZNF770	Expression	0.100469	0.0596016	274	0.0918577	0.457384	0.246406	0.0632601	274	9.81462e-05	0.0205478	CCLE
ENSG00000198373_at_rna	WWP2	Expression	0.0622879	0.0595348	274	0.295449	0.692008	0.263206	0.0618099	274	2.05976e-05	0.00850957	CCLE
ENSG00000198453_at_rna	ZNF568	Expression	-0.0449998	0.0589952	274	0.4456	0.791201	-0.285452	0.0630838	274	6.04027e-06	0.00515052	CCLE
ENSG00000198846_at_rna	TOX	Expression	-0.108477	0.0599862	274	0.0705495	0.420553	-0.249505	0.066144	274	0.000161848	0.0251044	CCLE
ENSG00000198919_at_rna	DZIP3	Expression	-0.0809714	0.0591884	274	0.171303	0.581507	-0.303172	0.0626628	274	1.31046e-06	0.00276769	CCLE
ENSG00000213626_at_rna	LBH	Expression	-0.150869	0.0583787	274	0.00975743	0.206129	-0.213519	0.0632538	274	0.000736587	0.0490883	CCLE
ENSG00000213719_at_rna	CLIC1	Expression	0.133697	0.0602993	274	0.026608	0.291995	0.222794	0.0636388	274	0.000463676	0.0389188	CCLE
ENSG00000213923_at_rna	CSNK1E	Expression	0.188552	0.0575846	274	0.00105905	0.0842146	0.243013	0.0633325	274	0.000124497	0.0225848	CCLE
ENSG00000218336_at_rna	TENM3	Expression	-0.106552	0.0631997	274	0.0918026	0.457384	-0.256987	0.0643581	274	6.52216e-05	0.0169131	CCLE
ENSG00000236519_at_rna	AL773604.8	Expression	-0.074624	0.0580189	274	0.198372	0.608809	-0.225853	0.063922	274	0.000410455	0.0356947	CCLE
ENSG00000249948_at_rna	GBA3	Expression	-0.0657113	0.0562657	274	0.242858	0.649321	-0.234169	0.0593425	274	7.94444e-05	0.0186072	CCLE
ENSG00000256235_at_rna	SMIM3	Expression	0.157019	0.0615306	274	0.0107142	0.212105	0.242401	0.0642699	274	0.000162194	0.0251044	CCLE
ENSG00000262655_at_rna	SPON1	Expression	-0.229235	0.0643831	274	0.000370178	0.0531488	-0.250024	0.0690794	274	0.000295322	0.031534	CCLE
BRAF_mut	BRAF	Mutation	0.324507	0.213229	284	0.128042	0.52417	0.702511	0.195915	268	0.000336062	0.0331561	CCLE
ENSG00000001561_at_rna	ENPP4	Expression	-0.226238	0.0624152	274	0.000289278	0.0480114	-0.181596	0.0701608	274	0.0096456	0.168829	GDSC
ENSG00000003096_at_rna	KLHL13	Expression	-0.258635	0.071546	274	0.000300402	0.0482481	-0.20657	0.0742209	274	0.00538288	0.129596	GDSC
ENSG00000049192_at_rna	ADAMTS6	Expression	0.21092	0.0577736	274	0.000261421	0.0480114	0.065782	0.0700032	274	0.347372	0.742871	GDSC
ENSG00000050730_at_rna	TNIP3	Expression	0.201816	0.0551255	274	0.000251211	0.0479744	0.0982818	0.0609526	274	0.106868	0.487976	GDSC
ENSG00000063015_at_rna	SEZ6	Expression	-0.211925	0.0559357	274	0.000151422	0.0424504	-0.196979	0.0629914	274	0.00176554	0.0796426	GDSC
ENSG00000066739_at_rna	ATG2B	Expression	-0.229279	0.0569285	274	5.6376e-05	0.0264093	-0.106	0.0668934	274	0.113053	0.499513	GDSC
ENSG00000077713_at_rna	SLC25A43	Expression	0.25285	0.0570171	274	9.22274e-06	0.0119598	0.144241	0.0636258	274	0.0233886	0.251759	GDSC
ENSG00000086189_at_rna	DIMT1	Expression	0.219743	0.0572736	274	0.000124687	0.0387444	0.182583	0.0634621	274	0.00401416	0.112729	GDSC
ENSG00000087301_at_rna	TXNDC16	Expression	-0.252507	0.0581877	274	1.4279e-05	0.0126508	-0.171404	0.0659501	274	0.0093497	0.166391	GDSC
ENSG00000089199_at_rna	CHGB	Expression	-0.225008	0.06173	274	0.000267347	0.0480114	-0.201362	0.0671965	274	0.00273002	0.0978331	GDSC
ENSG00000100196_at_rna	KDELR3	Expression	0.252398	0.067828	274	0.000198317	0.0444425	0.203605	0.0766251	274	0.00788021	0.150735	GDSC
ENSG00000101000_at_rna	PROCR	Expression	0.265926	0.0599635	274	9.21591e-06	0.0119598	0.128651	0.0701395	274	0.0666215	0.399689	GDSC
ENSG00000101972_at_rna	STAG2	Expression	-0.204749	0.0552669	274	0.000211617	0.0451576	-0.18215	0.0620262	274	0.00331762	0.10604	GDSC
ENSG00000104435_at_rna	STMN2	Expression	-0.295041	0.078783	274	0.000180405	0.0434466	-0.301057	0.0966068	274	0.0018313	0.0808792	GDSC
ENSG00000104976_at_rna	SNAPC2	Expression	0.227906	0.0567683	274	5.95297e-05	0.0264093	0.151912	0.0637236	274	0.0171295	0.220161	GDSC
ENSG00000105245_at_rna	NUMBL	Expression	0.207243	0.0569493	274	0.000273608	0.0480114	0.0922772	0.0677458	274	0.173163	0.588052	GDSC
ENSG00000106853_at_rna	PTGR1	Expression	0.243505	0.067408	274	0.000303375	0.0482481	0.147098	0.0776722	274	0.0582476	0.377524	GDSC
ENSG00000109929_at_rna	SC5DL	Expression	-0.211157	0.0567128	274	0.00019666	0.0444425	-0.164713	0.065468	274	0.0118716	0.186989	GDSC
ENSG00000110811_at_rna	LEPREL2	Expression	0.266829	0.0650024	274	4.04458e-05	0.0224647	0.198586	0.0709831	274	0.00514762	0.127635	GDSC
ENSG00000111676_at_rna	ATN1	Expression	0.220349	0.0570983	274	0.000113803	0.0376173	0.011774	0.0644675	274	0.855084	0.962199	GDSC
ENSG00000112782_at_rna	CLIC5	Expression	-0.220103	0.0600756	274	0.000248532	0.0479744	-0.183679	0.0668363	274	0.00599237	0.135338	GDSC
ENSG00000121966_at_rna	CXCR4	Expression	-0.369562	0.0719475	274	2.79825e-07	0.00117932	-0.219936	0.0766716	274	0.00412359	0.113626	GDSC
ENSG00000124570_at_rna	SERPINB6	Expression	0.268204	0.0650963	274	3.78693e-05	0.0220138	0.229898	0.0726014	274	0.00154243	0.0745626	GDSC
ENSG00000125814_at_rna	NAPB	Expression	-0.207489	0.0563468	274	0.000231089	0.0477224	-0.111316	0.0639243	274	0.0816178	0.436027	GDSC
ENSG00000126458_at_rna	RRAS	Expression	0.239137	0.0651972	274	0.000244554	0.0479744	0.128926	0.0731475	274	0.0779775	0.429831	GDSC
ENSG00000128891_at_rna	C15orf57	Expression	0.223594	0.0579161	274	0.000113086	0.0376173	0.178757	0.064394	274	0.00550347	0.130615	GDSC
ENSG00000129187_at_rna	DCTD	Expression	0.245227	0.0562423	274	1.29947e-05	0.0126508	0.198391	0.0640319	274	0.0019462	0.0824981	GDSC
ENSG00000131459_at_rna	GFPT2	Expression	0.214943	0.0587449	274	0.000253276	0.0479744	0.0369929	0.071283	274	0.60379	0.880579	GDSC
ENSG00000131732_at_rna	ZCCHC9	Expression	0.261956	0.0595539	274	1.08932e-05	0.0122425	0.152124	0.0678167	274	0.0248864	0.258011	GDSC
ENSG00000134013_at_rna	LOXL2	Expression	0.241418	0.0664912	274	0.000282522	0.0480114	0.0198143	0.076801	274	0.796411	0.945083	GDSC
ENSG00000134668_at_rna	SPOCD1	Expression	0.228421	0.0614819	274	0.000202994	0.0444425	0.0769294	0.0712805	274	0.280477	0.6916	GDSC
ENSG00000137309_at_rna	HMGA1	Expression	0.261457	0.0612916	274	1.99195e-05	0.0146001	0.150624	0.067524	274	0.0257031	0.262081	GDSC
ENSG00000137693_at_rna	YAP1	Expression	0.319844	0.0794523	274	5.68262e-05	0.0264093	0.224752	0.089914	274	0.012432	0.1905	GDSC
ENSG00000138670_at_rna	RASGEF1B	Expression	-0.224956	0.0565579	274	6.96621e-05	0.0281042	-0.137734	0.0642947	274	0.0321754	0.289974	GDSC
ENSG00000138835_at_rna	RGS3	Expression	0.242399	0.0642435	274	0.000161214	0.0424504	0.176529	0.0711229	274	0.0130639	0.193316	GDSC
ENSG00000139263_at_rna	LRIG3	Expression	-0.227047	0.0613479	274	0.000214764	0.0452562	-0.221049	0.0697647	274	0.00153231	0.0743465	GDSC
ENSG00000139289_at_rna	PHLDA1	Expression	0.239534	0.0655815	274	0.000259739	0.0480114	0.144875	0.076183	274	0.0572135	0.375876	GDSC
ENSG00000139946_at_rna	PELI2	Expression	-0.212772	0.0570221	274	0.000190424	0.0444425	-0.170994	0.0638828	274	0.00743539	0.147766	GDSC
ENSG00000141101_at_rna	NOB1	Expression	0.270924	0.0582518	274	3.30466e-06	0.00696374	0.205178	0.0663148	274	0.00197481	0.0833465	GDSC
ENSG00000147155_at_rna	EBP	Expression	-0.218008	0.0569324	274	0.000128534	0.0387444	-0.0346184	0.0664041	274	0.602137	0.879652	GDSC
ENSG00000150760_at_rna	DOCK1	Expression	0.249555	0.0671402	274	0.000201662	0.0444425	0.20951	0.0761964	274	0.00596683	0.135304	GDSC
ENSG00000152217_at_rna	SETBP1	Expression	-0.220929	0.0570939	274	0.000109023	0.0376173	-0.223921	0.0672405	274	0.000867978	0.053837	GDSC
ENSG00000160211_at_rna	G6PD	Expression	0.234394	0.0607096	274	0.000112969	0.0376173	0.201831	0.0683752	274	0.00315913	0.103491	GDSC
ENSG00000161011_at_rna	SQSTM1	Expression	0.23428	0.0611868	274	0.000128704	0.0387444	0.110179	0.0716668	274	0.1242	0.516739	GDSC
ENSG00000161653_at_rna	NAGS	Expression	0.24803	0.0563502	274	1.07468e-05	0.0122425	0.138749	0.0635494	274	0.0290115	0.275851	GDSC
ENSG00000162733_at_rna	DDR2	Expression	0.275228	0.0750057	274	0.000243096	0.0479744	0.176817	0.0851058	274	0.0377454	0.312311	GDSC
ENSG00000162873_at_rna	KLHDC8A	Expression	-0.254788	0.0559483	274	5.26365e-06	0.00806678	-0.177191	0.0627359	274	0.00473701	0.120905	GDSC
ENSG00000163702_at_rna	IL17RC	Expression	0.235222	0.0649587	274	0.000293343	0.0480114	0.175195	0.0725081	274	0.0156828	0.210992	GDSC
ENSG00000164220_at_rna	F2RL2	Expression	0.240566	0.0559789	274	1.72778e-05	0.0132395	0.20341	0.0647105	274	0.00167006	0.0772538	GDSC
ENSG00000164294_at_rna	GPX8	Expression	0.303317	0.0742012	274	4.35556e-05	0.0229457	0.0971939	0.0867792	274	0.262708	0.676871	GDSC
ENSG00000164509_at_rna	IL31RA	Expression	0.247217	0.0566959	274	1.29817e-05	0.0126508	0.139612	0.0643085	274	0.0299334	0.279728	GDSC
ENSG00000165323_at_rna	FAT3	Expression	-0.217498	0.0577076	274	0.000163927	0.0424504	-0.184498	0.062909	274	0.00335944	0.106333	GDSC
ENSG00000173064_at_rna	HECTD4	Expression	-0.219582	0.0580525	274	0.000155276	0.0424504	-0.182287	0.0671004	274	0.00659513	0.140134	GDSC
ENSG00000175711_at_rna	B3GNTL1	Expression	0.218746	0.058181	274	0.000170081	0.0424504	0.185566	0.0649389	274	0.00426924	0.115242	GDSC
ENSG00000176170_at_rna	SPHK1	Expression	0.215858	0.0587597	274	0.000239178	0.0479744	0.142504	0.0657439	274	0.030192	0.280953	GDSC
ENSG00000177426_at_rna	TGIF1	Expression	0.248846	0.0670983	274	0.000208341	0.0450283	0.115571	0.0691891	274	0.0948474	0.464761	GDSC
ENSG00000180787_at_rna	ZFP3	Expression	-0.236288	0.0587821	274	5.82658e-05	0.0264093	-0.155128	0.0672098	274	0.0209929	0.241212	GDSC
ENSG00000182117_at_rna	NOP10	Expression	0.20998	0.0558744	274	0.000171229	0.0424504	0.201361	0.0617236	274	0.00110512	0.0607315	GDSC
ENSG00000182718_at_rna	ANXA2	Expression	0.25157	0.0694286	274	0.000290711	0.0480114	0.19348	0.0773735	274	0.0123986	0.190256	GDSC
ENSG00000184898_at_rna	RBM43	Expression	0.220558	0.0611816	274	0.000312178	0.049184	0.199985	0.0648037	274	0.00202863	0.0845064	GDSC
ENSG00000185811_at_rna	IKZF1	Expression	-0.461585	0.116086	274	7.00189e-05	0.0281042	-0.216463	0.130889	274	0.0981702	0.469719	GDSC
ENSG00000186517_at_rna	ARHGAP30	Expression	-0.462964	0.112917	274	4.131e-05	0.0224647	-0.0817554	0.119935	274	0.495452	0.830137	GDSC
ENSG00000186866_at_rna	POFUT2	Expression	0.227037	0.060183	274	0.000161659	0.0424504	0.0775882	0.0642919	274	0.227505	0.645625	GDSC
ENSG00000188760_at_rna	TMEM198	Expression	-0.206146	0.0570346	274	0.000301051	0.0482481	-0.102794	0.0636869	274	0.106516	0.48753	GDSC
ENSG00000189042_at_rna	ZNF567	Expression	-0.222061	0.0611585	274	0.000282416	0.0480114	-0.215038	0.0672948	274	0.00139607	0.0711378	GDSC
ENSG00000196247_at_rna	ZNF107	Expression	-0.285048	0.0662017	274	1.66422e-05	0.0132395	-0.133545	0.0689454	274	0.0527494	0.361469	GDSC
ENSG00000196812_at_rna	ZSCAN16	Expression	-0.236245	0.061541	274	0.000123626	0.0387444	-0.00528273	0.0669087	274	0.937069	0.983518	GDSC
ENSG00000197020_at_rna	ZNF100	Expression	-0.304327	0.0588706	274	2.34817e-07	0.00117932	-0.102958	0.0642376	274	0.108984	0.49136	GDSC
ENSG00000197548_at_rna	ATG7	Expression	0.218719	0.0573254	274	0.000135965	0.0388821	0.201355	0.0628368	274	0.00135336	0.0696116	GDSC
ENSG00000197879_at_rna	MYO1C	Expression	0.247045	0.0681458	274	0.0002887	0.0480114	0.18097	0.0766713	274	0.0182586	0.226322	GDSC
ENSG00000198832_at_rna	RP3-412A9.11	Expression	0.241805	0.0599196	274	5.44891e-05	0.0264093	0.13619	0.0682598	274	0.0460237	0.341454	GDSC
ENSG00000263961_at_rna	C1orf186	Expression	-0.261966	0.0653607	274	6.12357e-05	0.0264695	-0.218671	0.0782466	274	0.0051957	0.127635	GDSC
ENSG00000273749_at_rna		Expression	0.264287	0.0627454	274	2.53054e-05	0.0170639	0.226097	0.0717981	274	0.00163795	0.0771725	GDSC
ENSG00000000003_at_rna	TSPAN6	Expression	0.0908017	0.0810869	274	0.262796	0.664858	-0.0724578	0.0944638	274	0.443056	0.801671	Non significant
ENSG00000000005_at_rna	TNMD	Expression	-0.055297	0.0562734	274	0.32578	0.71334	0.0898591	0.0632716	274	0.155546	0.563935	Non significant
ENSG00000000419_at_rna	DPM1	Expression	0.0279841	0.0588511	274	0.634427	0.881201	-0.0206462	0.0654511	274	0.752424	0.928647	Non significant
ENSG00000000457_at_rna	SCYL3	Expression	-0.0159916	0.0643643	274	0.803783	0.945784	0.11228	0.0697785	274	0.107595	0.488757	Non significant
ENSG00000000460_at_rna	C1orf112	Expression	-0.106372	0.0576425	274	0.0649839	0.406795	-0.059391	0.062289	274	0.34035	0.738077	Non significant
ENSG00000000938_at_rna	FGR	Expression	-0.0467319	0.0643562	274	0.46775	0.804215	-0.0347693	0.073598	274	0.636626	0.89236	Non significant
ENSG00000000971_at_rna	CFH	Expression	-0.0235879	0.0592848	274	0.690724	0.906447	0.0259292	0.0642839	274	0.686688	0.90828	Non significant
ENSG00000001036_at_rna	FUCA2	Expression	0.163069	0.0642607	274	0.011161	0.215797	0.203973	0.0733031	274	0.00539249	0.129596	Non significant
ENSG00000001167_at_rna	NFYA	Expression	0.0289328	0.0605826	274	0.632952	0.880287	0.0441364	0.0673069	274	0.511986	0.837963	Non significant
ENSG00000001460_at_rna	STPG1	Expression	-0.0149526	0.0568744	274	0.792624	0.942395	-0.0322373	0.0634419	274	0.611356	0.882335	Non significant
ENSG00000001461_at_rna	NIPAL3	Expression	-0.114231	0.0598627	274	0.0563626	0.3894	-0.0300612	0.0651363	274	0.644431	0.894684	Non significant
ENSG00000001497_at_rna	LAS1L	Expression	0.000578001	0.0571162	274	0.991926	0.998143	-0.0579799	0.063174	274	0.358734	0.75052	Non significant
ENSG00000001617_at_rna	SEMA3F	Expression	0.0498843	0.0620836	274	0.421684	0.780925	0.059858	0.0755011	274	0.427888	0.79387	Non significant
ENSG00000001626_at_rna	CFTR	Expression	-0.0644788	0.0600688	274	0.283085	0.682237	-0.106562	0.064913	274	0.100671	0.474948	Non significant
ENSG00000001629_at_rna	ANKIB1	Expression	-0.023766	0.0600429	274	0.692239	0.907019	0.00321051	0.0651575	274	0.960702	0.989264	Non significant
ENSG00000001631_at_rna	KRIT1	Expression	-0.10753	0.0574833	274	0.0613954	0.399924	-0.0495933	0.0639526	274	0.438062	0.799081	Non significant
ENSG00000002016_at_rna	RAD52	Expression	0.0265401	0.0564155	274	0.638041	0.883381	-0.0416288	0.0641831	274	0.5166	0.840935	Non significant
ENSG00000002330_at_rna	BAD	Expression	-0.0398098	0.0619369	274	0.520388	0.832224	0.0159151	0.0697238	274	0.819444	0.951011	Non significant
ENSG00000002549_at_rna	LAP3	Expression	0.0214452	0.061024	274	0.725271	0.918375	-0.00541862	0.0666454	274	0.935199	0.983408	Non significant
ENSG00000002586_at_rna	CD99	Expression	0.0500021	0.0629008	274	0.426651	0.782877	0.075348	0.0659925	274	0.253551	0.667654	Non significant
ENSG00000002587_at_rna	HS3ST1	Expression	-0.0889506	0.0663823	274	0.180254	0.591479	-0.0418449	0.0729715	274	0.566346	0.863127	Non significant
ENSG00000002726_at_rna	ABP1	Expression	-0.019084	0.0613501	274	0.75575	0.930162	0.149802	0.0680097	274	0.0276189	0.269651	Non significant
ENSG00000002745_at_rna	WNT16	Expression	0.00481858	0.0559595	274	0.93138	0.981939	-0.0418585	0.0614626	274	0.495846	0.830268	Non significant
ENSG00000002746_at_rna	HECW1	Expression	0.0604517	0.0563479	274	0.283348	0.682385	0.0990195	0.0622687	274	0.11179	0.496581	Non significant
ENSG00000002822_at_rna	MAD1L1	Expression	0.138924	0.062614	274	0.0265042	0.291995	0.0573578	0.0704817	274	0.415761	0.78697	Non significant
ENSG00000002834_at_rna	LASP1	Expression	0.0268717	0.0603704	274	0.656237	0.892425	0.155896	0.0658569	274	0.0179237	0.224748	Non significant
ENSG00000002919_at_rna	SNX11	Expression	-0.0284619	0.0581682	274	0.624627	0.876852	-0.0152442	0.0632368	274	0.809504	0.948808	Non significant
ENSG00000002933_at_rna	TMEM176A	Expression	-0.124689	0.0579492	274	0.0314211	0.311403	-0.0229876	0.0648602	274	0.723026	0.919025	Non significant
ENSG00000003056_at_rna	M6PR	Expression	-0.0323085	0.0607672	274	0.59495	0.862936	0.0469282	0.0633748	274	0.459005	0.811192	Non significant
ENSG00000003137_at_rna	CYP26B1	Expression	0.0769877	0.0582025	274	0.185917	0.596863	0.0506455	0.0631557	274	0.422602	0.789547	Non significant
ENSG00000003147_at_rna	ICA1	Expression	-0.0713253	0.0668302	274	0.285854	0.684272	0.0146908	0.0711456	274	0.836408	0.954804	Non significant
ENSG00000003249_at_rna	DBNDD1	Expression	-0.010957	0.0629946	274	0.861916	0.963602	-0.101848	0.067703	274	0.132496	0.530708	Non significant
ENSG00000003393_at_rna	ALS2	Expression	0.0760887	0.0604057	274	0.207804	0.617289	0.0698845	0.0663808	274	0.292441	0.700422	Non significant
ENSG00000003400_at_rna	CASP10	Expression	-0.065716	0.0631514	274	0.298056	0.694587	0.0759113	0.068989	274	0.271185	0.682121	Non significant
ENSG00000003402_at_rna	CFLAR	Expression	-0.041284	0.0645405	274	0.522393	0.832511	0.0193374	0.0725887	274	0.789934	0.941399	Non significant
ENSG00000003436_at_rna	TFPI	Expression	0.219056	0.0656348	274	0.00084536	0.0761707	0.197977	0.0719152	274	0.00590667	0.13508	Non significant
ENSG00000003509_at_rna	NDUFAF7	Expression	0.0882443	0.0595839	274	0.138604	0.539006	-0.029431	0.0656377	274	0.653875	0.897717	Non significant
ENSG00000003756_at_rna	RBM5	Expression	-0.0449106	0.0614904	274	0.465166	0.802884	0.000642624	0.0694506	274	0.992617	0.99806	Non significant
ENSG00000003987_at_rna	MTMR7	Expression	-0.101276	0.0573766	274	0.0775457	0.432116	-0.072362	0.0631331	274	0.25172	0.666758	Non significant
ENSG00000003989_at_rna	SLC7A2	Expression	0.105596	0.0584152	274	0.0706559	0.420974	0.00665603	0.0643678	274	0.917641	0.978664	Non significant
ENSG00000004059_at_rna	ARF5	Expression	-0.0371709	0.0594021	274	0.531479	0.836993	0.00528228	0.0669057	274	0.937071	0.983518	Non significant
ENSG00000004139_at_rna	SARM1	Expression	-0.12135	0.0625973	274	0.0525529	0.380035	-0.142193	0.0670754	274	0.0340146	0.297955	Non significant
ENSG00000004142_at_rna	POLDIP2	Expression	0.101465	0.0571816	274	0.0759901	0.430214	0.0610635	0.062512	274	0.328654	0.72987	Non significant
ENSG00000004399_at_rna	PLXND1	Expression	-0.042279	0.0632607	274	0.503923	0.824443	-0.0975816	0.0698452	274	0.16238	0.574322	Non significant
ENSG00000004455_at_rna	AK2	Expression	-0.0106736	0.0603059	274	0.859515	0.962677	-0.00223816	0.070666	274	0.974733	0.992965	Non significant
ENSG00000004468_at_rna	CD38	Expression	-0.244193	0.0745226	274	0.00105007	0.083896	-0.0668763	0.0843918	274	0.428099	0.79387	Non significant
ENSG00000004478_at_rna	FKBP4	Expression	-0.0436879	0.062328	274	0.483344	0.813478	-0.0451234	0.0639771	274	0.48062	0.822538	Non significant
ENSG00000004487_at_rna	KDM1A	Expression	-0.0926164	0.0579523	274	0.11001	0.490086	-0.0876753	0.0650326	274	0.177603	0.593569	Non significant
ENSG00000004534_at_rna	RBM6	Expression	-0.079372	0.0616819	274	0.198166	0.608809	-0.0786174	0.0707375	274	0.266398	0.680275	Non significant
ENSG00000004660_at_rna	CAMKK1	Expression	0.0653303	0.0601857	274	0.27771	0.676852	0.0411093	0.0642483	274	0.52227	0.843667	Non significant
ENSG00000004700_at_rna	RECQL	Expression	0.0140821	0.0606582	274	0.816417	0.950294	-0.00973039	0.0671992	274	0.884869	0.969626	Non significant
ENSG00000004766_at_rna	CCDC132	Expression	-0.081112	0.0561397	274	0.148507	0.552698	-0.0107293	0.06291	274	0.864577	0.963945	Non significant
ENSG00000004776_at_rna	HSPB6	Expression	-0.0554498	0.0584949	274	0.343158	0.726207	0.0558178	0.06559	274	0.394763	0.776452	Non significant
ENSG00000004777_at_rna	ARHGAP33	Expression	-0.046283	0.059426	274	0.436078	0.787575	-0.131369	0.067405	274	0.0513018	0.356619	Non significant
ENSG00000004779_at_rna	NDUFAB1	Expression	0.00663734	0.0611911	274	0.913624	0.977632	0.0164206	0.0654158	274	0.8018	0.946391	Non significant
ENSG00000004799_at_rna	PDK4	Expression	-0.080461	0.0594586	274	0.175983	0.586702	-0.0806403	0.0646176	274	0.212045	0.631602	Non significant
ENSG00000004809_at_rna	SLC22A16	Expression	-0.063452	0.0605823	274	0.29493	0.691891	0.0120798	0.0691854	274	0.861393	0.963599	Non significant
ENSG00000004838_at_rna	ZMYND10	Expression	-0.0708981	0.0585423	274	0.225873	0.634025	-0.0342536	0.0641004	274	0.593082	0.87648	Non significant
ENSG00000004846_at_rna	ABCB5	Expression	-0.0272247	0.0625803	274	0.663535	0.895159	-0.171024	0.0665129	274	0.0101322	0.172727	Non significant
ENSG00000004848_at_rna	ARX	Expression	-0.0581477	0.0567527	274	0.305561	0.700814	-0.0297733	0.0623238	274	0.632849	0.891508	Non significant
ENSG00000004864_at_rna	SLC25A13	Expression	-0.000537534	0.061454	274	0.993021	0.998273	-0.00801479	0.0724291	274	0.911888	0.978158	Non significant
ENSG00000004866_at_rna	ST7	Expression	-0.0786546	0.0579119	274	0.174408	0.584758	-0.0521886	0.0636856	274	0.412517	0.786196	Non significant
ENSG00000004897_at_rna	CDC27	Expression	0.0194994	0.0615059	274	0.751218	0.929069	-0.00703415	0.0673075	274	0.916766	0.978664	Non significant
ENSG00000004939_at_rna	SLC4A1	Expression	-0.0297305	0.0565792	274	0.599259	0.86622	0.050093	0.0618797	274	0.418215	0.787432	Non significant
ENSG00000004948_at_rna	CALCR	Expression	-0.0462059	0.0570306	274	0.417828	0.777971	-0.140709	0.0604178	274	0.0198623	0.235818	Non significant
ENSG00000004961_at_rna	HCCS	Expression	-0.0241946	0.0594091	274	0.683822	0.904161	-0.0825734	0.062985	274	0.189857	0.606871	Non significant
ENSG00000004975_at_rna	DVL2	Expression	-0.030904	0.0569187	274	0.587165	0.860101	-0.121595	0.0621892	274	0.0505551	0.355677	Non significant
ENSG00000005001_at_rna	PRSS22	Expression	0.0738571	0.0742768	274	0.320053	0.710489	0.0850713	0.0789854	274	0.281458	0.69226	Non significant
ENSG00000005007_at_rna	UPF1	Expression	-0.103251	0.0586418	274	0.0782868	0.433713	-0.0298484	0.0655704	274	0.648957	0.896173	Non significant
ENSG00000005020_at_rna	SKAP2	Expression	-0.0479109	0.0651052	274	0.461791	0.801408	-0.00559136	0.0723402	274	0.938391	0.983638	Non significant
ENSG00000005022_at_rna	SLC25A5	Expression	0.0451865	0.0597505	274	0.449497	0.792414	0.0207976	0.0652255	274	0.749835	0.928547	Non significant
ENSG00000005059_at_rna	CCDC109B	Expression	-0.0311444	0.0600897	274	0.60425	0.867546	0.0962927	0.0636983	274	0.13061	0.52741	Non significant
ENSG00000005073_at_rna	HOXA11	Expression	0.0522778	0.067658	274	0.439714	0.789295	0.108941	0.0716198	274	0.128235	0.523907	Non significant
ENSG00000005075_at_rna	POLR2J	Expression	-0.0347741	0.0589382	274	0.555184	0.848256	-0.0371603	0.0621491	274	0.549892	0.856873	Non significant
ENSG00000005102_at_rna	MEOX1	Expression	-0.0283777	0.0612443	274	0.643112	0.886947	-0.0446755	0.070347	274	0.525381	0.844965	Non significant
ENSG00000005108_at_rna	THSD7A	Expression	-0.0924755	0.0611093	274	0.130209	0.528137	-0.119184	0.0678761	274	0.0791051	0.431335	Non significant
ENSG00000005156_at_rna	LIG3	Expression	0.0227636	0.0615156	274	0.711349	0.913809	0.0777054	0.06846	274	0.256355	0.670121	Non significant
ENSG00000005175_at_rna	RPAP3	Expression	-0.065102	0.0591795	274	0.271299	0.670991	-0.0385125	0.0642911	274	0.549151	0.856481	Non significant
ENSG00000005187_at_rna	ACSM3	Expression	-0.129862	0.0603094	274	0.0312972	0.310974	-0.0329853	0.0682618	274	0.628941	0.889815	Non significant
ENSG00000005189_at_rna	AC004381.6	Expression	-0.169876	0.0568503	274	0.00280694	0.12789	-0.0382748	0.0638086	274	0.548614	0.856314	Non significant
ENSG00000005194_at_rna	CIAPIN1	Expression	-0.0272293	0.0588754	274	0.643729	0.88708	-0.0305295	0.0636285	274	0.631364	0.891135	Non significant
ENSG00000005206_at_rna	SPPL2B	Expression	-0.0891798	0.0607073	274	0.141829	0.544759	0.0215166	0.0660371	274	0.744556	0.926928	Non significant
ENSG00000005238_at_rna	FAM214B	Expression	0.0285613	0.0609005	274	0.639082	0.883887	0.12504	0.0678198	274	0.0652265	0.396376	Non significant
ENSG00000005243_at_rna	COPZ2	Expression	0.0352162	0.0646679	274	0.586049	0.859545	0.0520654	0.0682302	274	0.445413	0.802625	Non significant
ENSG00000005249_at_rna	PRKAR2B	Expression	-0.0677196	0.0616289	274	0.271843	0.671579	-0.0762841	0.071429	274	0.285534	0.693643	Non significant
ENSG00000005302_at_rna	MSL3	Expression	-0.0843457	0.0617888	274	0.172233	0.582417	-0.0287401	0.0669781	274	0.667853	0.900704	Non significant
ENSG00000005339_at_rna	CREBBP	Expression	-0.100012	0.0584087	274	0.0868436	0.448008	-0.0209467	0.0633822	274	0.741036	0.926349	Non significant
ENSG00000005379_at_rna	BZRAP1	Expression	-0.0487841	0.0609167	274	0.423229	0.781943	-0.0330268	0.0716203	274	0.6447	0.894684	Non significant
ENSG00000005381_at_rna	MPO	Expression	-0.0498715	0.0579279	274	0.38928	0.759108	0.0331502	0.0628975	274	0.598158	0.878303	Non significant
ENSG00000005421_at_rna	PON1	Expression	-0.0602422	0.0598986	274	0.314542	0.708124	0.015601	0.0661336	274	0.813509	0.95025	Non significant
ENSG00000005436_at_rna	GCFC2	Expression	0.0178944	0.0621769	274	0.773501	0.936905	-0.0593683	0.0675647	274	0.379571	0.767512	Non significant
ENSG00000005448_at_rna	WDR54	Expression	0.0674806	0.061833	274	0.275125	0.675062	0.0893265	0.0676994	274	0.187016	0.603224	Non significant
ENSG00000005469_at_rna	CROT	Expression	0.029837	0.0648109	274	0.64525	0.887567	0.087631	0.0681117	274	0.198241	0.617527	Non significant
ENSG00000005471_at_rna	ABCB4	Expression	-0.0326112	0.0635162	274	0.607649	0.869357	0.0518827	0.0696826	274	0.45654	0.809587	Non significant
ENSG00000005483_at_rna	MLL5	Expression	-0.0867478	0.0584659	274	0.13788	0.538465	-0.0863949	0.0654056	274	0.186532	0.602494	Non significant
ENSG00000005486_at_rna	RHBDD2	Expression	0.0515892	0.0607675	274	0.395903	0.76355	0.0439889	0.0657881	274	0.503722	0.834348	Non significant
ENSG00000005513_at_rna	SOX8	Expression	0.166181	0.0649992	274	0.0105679	0.211896	0.10201	0.0724972	274	0.159399	0.56951	Non significant
ENSG00000005700_at_rna	IBTK	Expression	0.0820071	0.056463	274	0.14639	0.550303	0.0620041	0.0625801	274	0.321786	0.723075	Non significant
ENSG00000005801_at_rna	ZNF195	Expression	-0.145885	0.0631515	274	0.0208832	0.268535	-0.0105487	0.0684801	274	0.877578	0.96759	Non significant
ENSG00000005810_at_rna	MYCBP2	Expression	-0.0837272	0.0714499	274	0.241265	0.648652	0.0816127	0.0792653	274	0.303191	0.70754	Non significant
ENSG00000005812_at_rna	FBXL3	Expression	-0.0615295	0.0626977	274	0.326411	0.713702	0.080879	0.0672292	274	0.228963	0.647475	Non significant
ENSG00000005844_at_rna	ITGAL	Expression	-0.117325	0.0733578	274	0.109742	0.489477	0.0132622	0.0866348	274	0.878334	0.96778	Non significant
ENSG00000005882_at_rna	PDK2	Expression	-0.00498003	0.0575765	274	0.931074	0.981938	0.0352034	0.0652601	274	0.589588	0.874457	Non significant
ENSG00000005884_at_rna	ITGA3	Expression	0.077969	0.0677695	274	0.249937	0.654181	0.0886194	0.0762646	274	0.245236	0.661536	Non significant
ENSG00000005889_at_rna	ZFX	Expression	-0.0411819	0.0575233	274	0.474042	0.808049	0.0173421	0.0629048	274	0.782787	0.939066	Non significant
ENSG00000005893_at_rna	LAMP2	Expression	-0.0173047	0.0645878	274	0.788757	0.941488	-0.0728191	0.0745274	274	0.32853	0.72987	Non significant
ENSG00000005961_at_rna	ITGA2B	Expression	-0.0197537	0.0575617	274	0.731468	0.920383	0.00323311	0.0625266	274	0.958762	0.988421	Non significant
ENSG00000005981_at_rna	ASB4	Expression	0.000507227	0.0585108	274	0.993083	0.998273	0.0574158	0.0620912	274	0.355121	0.749188	Non significant
ENSG00000006007_at_rna	GDE1	Expression	-0.051176	0.0588542	274	0.384553	0.75654	-0.021134	0.0648377	274	0.74446	0.926928	Non significant
ENSG00000006015_at_rna	C19orf60	Expression	-0.0157878	0.0584527	274	0.787087	0.94111	0.0141979	0.0639983	274	0.824432	0.95187	Non significant
ENSG00000006016_at_rna	CRLF1	Expression	-0.0232458	0.0579316	274	0.688227	0.905367	-0.0442026	0.0655443	274	0.500062	0.832475	Non significant
ENSG00000006025_at_rna	OSBPL7	Expression	0.0461321	0.0609393	274	0.449039	0.792329	0.0806772	0.0643179	274	0.209715	0.628994	Non significant
ENSG00000006042_at_rna	TMEM98	Expression	-0.0732123	0.0623733	274	0.240485	0.648506	-0.117497	0.0691599	274	0.0893337	0.452733	Non significant
ENSG00000006047_at_rna	YBX2	Expression	-0.0506198	0.0652326	274	0.437755	0.787753	0.0144721	0.0727433	274	0.842303	0.957194	Non significant
ENSG00000006062_at_rna	MAP3K14	Expression	0.0485634	0.0596004	274	0.415177	0.776034	-0.0482446	0.0677071	274	0.476125	0.820082	Non significant
ENSG00000006071_at_rna	ABCC8	Expression	-0.0432327	0.0644021	274	0.502033	0.823467	-0.132449	0.0652634	274	0.0424116	0.329795	Non significant
ENSG00000006116_at_rna	CACNG3	Expression	0.0892345	0.0586551	274	0.128174	0.524329	0.0329006	0.0643558	274	0.60919	0.881959	Non significant
ENSG00000006118_at_rna	TMEM132A	Expression	-0.0519715	0.0668282	274	0.436753	0.787674	-0.0736763	0.0737439	274	0.317755	0.720031	Non significant
ENSG00000006128_at_rna	TAC1	Expression	0.0218543	0.057466	274	0.703723	0.910736	0.085309	0.0647137	274	0.187419	0.603426	Non significant
ENSG00000006194_at_rna	ZNF263	Expression	0.00517882	0.0597616	274	0.930943	0.981938	-0.100173	0.0695224	274	0.149622	0.55403	Non significant
ENSG00000006210_at_rna	CX3CL1	Expression	-0.1215	0.0582978	274	0.0371482	0.331681	-0.130456	0.0636691	274	0.0404647	0.321715	Non significant
ENSG00000006282_at_rna	SPATA20	Expression	0.143473	0.0580405	274	0.0134378	0.226762	0.20743	0.0671027	274	0.00199333	0.0837836	Non significant
ENSG00000006283_at_rna	CACNA1G	Expression	0.16187	0.0574447	274	0.00483488	0.158882	-0.00219883	0.0660712	274	0.973452	0.992572	Non significant
ENSG00000006327_at_rna	TNFRSF12A	Expression	0.23786	0.0737004	274	0.00124923	0.0899979	0.178567	0.084653	274	0.0349098	0.300411	Non significant
ENSG00000006377_at_rna	DLX6	Expression	-0.0188695	0.0616959	274	0.759722	0.931921	-0.0438823	0.0690631	274	0.525172	0.844965	Non significant
ENSG00000006432_at_rna	MAP3K9	Expression	-0.106135	0.0625887	274	0.0899335	0.45365	-0.135944	0.074297	274	0.0672881	0.401351	Non significant
ENSG00000006451_at_rna	RALA	Expression	-0.00139939	0.0573901	274	0.980546	0.995219	-0.139303	0.0660385	274	0.0349077	0.300411	Non significant
ENSG00000006453_at_rna	BAIAP2L1	Expression	0.0695174	0.076192	274	0.361559	0.741129	0.069629	0.0892122	274	0.435104	0.797371	Non significant
ENSG00000006459_at_rna	JHDM1D	Expression	-0.0441157	0.0605505	274	0.46626	0.803867	0.0469855	0.0658262	274	0.475363	0.819778	Non significant
ENSG00000006468_at_rna	ETV1	Expression	0.172218	0.0627461	274	0.00605701	0.174247	0.100608	0.0740705	274	0.174378	0.589293	Non significant
ENSG00000006530_at_rna	AGK	Expression	0.00794876	0.0604256	274	0.895343	0.972444	-0.165344	0.0640187	274	0.00980185	0.170133	Non significant
ENSG00000006534_at_rna	ALDH3B1	Expression	0.054007	0.0610533	274	0.376379	0.751497	0.160696	0.0669613	274	0.0164022	0.215504	Non significant
ENSG00000006555_at_rna	TTC22	Expression	-0.0295761	0.0614307	274	0.630194	0.879236	0.165756	0.0731185	274	0.0233935	0.251759	Non significant
ENSG00000006576_at_rna	PHTF2	Expression	-0.0627726	0.058292	274	0.281541	0.681047	-0.111093	0.0613112	274	0.0699934	0.408885	Non significant
ENSG00000006606_at_rna	CCL26	Expression	0.083791	0.0614386	274	0.172625	0.582417	-0.0541718	0.0701295	274	0.439845	0.800413	Non significant
ENSG00000006607_at_rna	FARP2	Expression	0.0240562	0.0652286	274	0.712277	0.914013	-0.0240142	0.0731104	274	0.74256	0.926659	Non significant
ENSG00000006611_at_rna	USH1C	Expression	-0.0157555	0.0663393	274	0.81227	0.948417	0.0107701	0.0755515	274	0.886643	0.970141	Non significant
ENSG00000006625_at_rna	GGCT	Expression	-0.045469	0.0662291	274	0.492372	0.818661	0.0246338	0.0716021	274	0.730819	0.922532	Non significant
ENSG00000006634_at_rna	DBF4	Expression	-0.100663	0.0593229	274	0.0897211	0.453529	-0.0211234	0.0665184	274	0.750821	0.928547	Non significant
ENSG00000006638_at_rna	TBXA2R	Expression	0.198155	0.0570857	274	0.000518161	0.0590214	0.152705	0.0634544	274	0.0161049	0.213596	Non significant
ENSG00000006652_at_rna	IFRD1	Expression	-0.0371002	0.0576111	274	0.519591	0.831681	-0.0541134	0.0635962	274	0.39483	0.776452	Non significant
ENSG00000006659_at_rna	LGALS14	Expression	-0.0896035	0.0585922	274	0.126197	0.520259	-0.0884524	0.0648272	274	0.172431	0.587457	Non significant
ENSG00000006695_at_rna	COX10	Expression	0.11848	0.0583996	274	0.0424803	0.346822	0.059468	0.0652947	274	0.36242	0.753004	Non significant
ENSG00000006704_at_rna	GTF2IRD1	Expression	0.137845	0.0716279	274	0.0542965	0.384246	0.135255	0.079168	274	0.0875522	0.44902	Non significant
ENSG00000006712_at_rna	PAF1	Expression	-0.0936158	0.0595464	274	0.115916	0.502731	0.0281748	0.0645173	274	0.662327	0.899471	Non significant
ENSG00000006715_at_rna	VPS41	Expression	-0.0658427	0.0583957	274	0.259519	0.662107	-0.104044	0.0657276	274	0.11343	0.500047	Non significant
ENSG00000006740_at_rna	ARHGAP44	Expression	0.0333917	0.0579998	274	0.564803	0.851041	0.0416926	0.0641435	274	0.515699	0.840371	Non significant
ENSG00000006744_at_rna	ELAC2	Expression	0.0244131	0.0573301	274	0.670229	0.898864	0.0965205	0.0621943	274	0.120682	0.510914	Non significant
ENSG00000006747_at_rna	SCIN	Expression	-0.0596158	0.0581158	274	0.304982	0.70058	-0.136323	0.0633475	274	0.0313979	0.285869	Non significant
ENSG00000006756_at_rna	ARSD	Expression	0.0350142	0.0610496	274	0.566281	0.851867	0.00663415	0.0694956	274	0.923948	0.980352	Non significant
ENSG00000006757_at_rna	PNPLA4	Expression	0.00420277	0.05968	274	0.943858	0.985843	0.00953853	0.0677483	274	0.888033	0.970234	Non significant
ENSG00000006788_at_rna	MYH13	Expression	0.078063	0.0587318	274	0.183801	0.59389	-0.00826347	0.0629236	274	0.895518	0.97292	Non significant
ENSG00000006831_at_rna	ADIPOR2	Expression	-0.0525429	0.0596368	274	0.378291	0.753098	-0.0273102	0.0629599	274	0.664454	0.899749	Non significant
ENSG00000007001_at_rna	UPP2	Expression	-0.000348184	0.055743	274	0.995016	0.998273	-0.118088	0.0616923	274	0.0556013	0.371652	Non significant
ENSG00000007038_at_rna	PRSS21	Expression	-0.11637	0.0588527	274	0.0480067	0.362751	0.0435152	0.0645496	274	0.500225	0.832475	Non significant
ENSG00000007047_at_rna	MARK4	Expression	-0.00660254	0.0562906	274	0.906627	0.976023	0.0656556	0.0653424	274	0.314996	0.718025	Non significant
ENSG00000007062_at_rna	PROM1	Expression	-0.134255	0.0605098	274	0.0265046	0.291995	-0.0763311	0.0680214	274	0.261793	0.675854	Non significant
ENSG00000007080_at_rna	CCDC124	Expression	0.0452236	0.0584649	274	0.439216	0.789288	-0.0167231	0.0636915	274	0.792886	0.942824	Non significant
ENSG00000007168_at_rna	PAFAH1B1	Expression	-0.109872	0.0580094	274	0.0582202	0.392779	-0.0394065	0.0641141	274	0.538799	0.850446	Non significant
ENSG00000007171_at_rna	NOS2	Expression	0.023027	0.05766	274	0.689629	0.906183	-0.0495789	0.0632124	274	0.432851	0.796119	Non significant
ENSG00000007174_at_rna	DNAH9	Expression	0.0540007	0.0557918	274	0.333096	0.718532	0.0706035	0.0618325	274	0.253516	0.667654	Non significant
ENSG00000007202_at_rna	KIAA0100	Expression	0.0227371	0.0578201	274	0.694144	0.908166	0.10698	0.0622004	274	0.0854463	0.445691	Non significant
ENSG00000007216_at_rna	SLC13A2	Expression	-0.0548025	0.0568997	274	0.335477	0.720258	-0.0396573	0.0625481	274	0.526062	0.845256	Non significant
ENSG00000007237_at_rna	GAS7	Expression	-0.0017117	0.0819816	274	0.983342	0.995862	0.0390187	0.0954071	274	0.682561	0.906735	Non significant
ENSG00000007255_at_rna	TRAPPC6A	Expression	-0.044925	0.0607783	274	0.459808	0.800012	-0.0103622	0.0692663	274	0.881081	0.968161	Non significant
ENSG00000007264_at_rna	MATK	Expression	0.049505	0.0573122	274	0.38771	0.75815	0.0191853	0.0644148	274	0.765825	0.933616	Non significant
ENSG00000007306_at_rna	CEACAM7	Expression	0.0122208	0.0565673	274	0.828956	0.954775	0.0183907	0.0630384	274	0.770488	0.934471	Non significant
ENSG00000007312_at_rna	CD79B	Expression	-0.110238	0.065464	274	0.0921915	0.457384	-0.0774513	0.0666898	274	0.245493	0.661536	Non significant
ENSG00000007314_at_rna	SCN4A	Expression	0.0659359	0.0575257	274	0.251713	0.654565	-0.0564893	0.0665196	274	0.395763	0.776686	Non significant
ENSG00000007341_at_rna	ST7L	Expression	-0.0040857	0.0569761	274	0.942833	0.985843	-0.0591971	0.0615808	274	0.336405	0.735739	Non significant
ENSG00000007350_at_rna	TKTL1	Expression	-0.062651	0.0583602	274	0.283036	0.682237	0.0379061	0.0657339	274	0.56417	0.862628	Non significant
ENSG00000007372_at_rna	PAX6	Expression	-0.0407541	0.0598823	274	0.496144	0.820617	-0.0664747	0.0659682	274	0.31361	0.716822	Non significant
ENSG00000007376_at_rna	RPUSD1	Expression	-0.020298	0.0607171	274	0.73815	0.92205	0.0650479	0.0643784	274	0.312304	0.71603	Non significant
ENSG00000007384_at_rna	RHBDF1	Expression	0.123642	0.0645358	274	0.0553812	0.388077	0.108265	0.0726521	274	0.136176	0.537408	Non significant
ENSG00000007392_at_rna	LUC7L	Expression	-0.0574107	0.0589168	274	0.32984	0.715946	-0.0727744	0.0661446	274	0.271231	0.682121	Non significant
ENSG00000007402_at_rna	CACNA2D2	Expression	-0.0696049	0.0614557	274	0.257381	0.660234	-0.0796772	0.0658152	274	0.226041	0.643712	Non significant
ENSG00000007516_at_rna	BAIAP3	Expression	0.0458333	0.0599979	274	0.444918	0.791201	-0.030622	0.069392	274	0.659003	0.898077	Non significant
ENSG00000007520_at_rna	TSR3	Expression	0.0279289	0.057665	274	0.628151	0.87824	-0.0219965	0.0629738	274	0.726867	0.921023	Non significant
ENSG00000007541_at_rna	PIGQ	Expression	0.0462393	0.05856	274	0.429758	0.784501	0.051156	0.0620581	274	0.409756	0.785388	Non significant
ENSG00000007866_at_rna	TEAD3	Expression	0.0831311	0.0670573	274	0.215085	0.623973	0.173328	0.0745822	274	0.0201263	0.237715	Non significant
ENSG00000007908_at_rna	SELE	Expression	-0.00892796	0.055833	274	0.872956	0.967032	0.0509477	0.0625468	274	0.415328	0.78697	Non significant
ENSG00000007923_at_rna	DNAJC11	Expression	-0.0206019	0.0578044	274	0.721535	0.917649	-0.0427346	0.0630544	274	0.497936	0.831256	Non significant
ENSG00000007933_at_rna	FMO3	Expression	-0.0266654	0.0581301	274	0.646436	0.8877	0.0155454	0.0628756	274	0.804722	0.947397	Non significant
ENSG00000007944_at_rna	MYLIP	Expression	-0.0986737	0.0619998	274	0.111493	0.49361	-0.013122	0.066133	274	0.842718	0.957311	Non significant
ENSG00000007952_at_rna	NOX1	Expression	0.0923948	0.0603353	274	0.125682	0.519172	0.0021835	0.0693559	274	0.974885	0.992965	Non significant
ENSG00000007968_at_rna	E2F2	Expression	-0.206415	0.063899	274	0.00123647	0.0899316	-0.0828603	0.0717305	274	0.248024	0.663351	Non significant
ENSG00000008018_at_rna	PSMB1	Expression	-0.00796528	0.057306	274	0.889454	0.971505	0.0271717	0.0624817	274	0.663654	0.899749	Non significant
ENSG00000008056_at_rna	SYN1	Expression	0.0370215	0.0576461	274	0.52073	0.832353	-0.0347168	0.062518	274	0.578683	0.869385	Non significant
ENSG00000008083_at_rna	JARID2	Expression	-0.00975937	0.0667169	274	0.8837	0.969807	-0.0840707	0.0701825	274	0.230961	0.649423	Non significant
ENSG00000008086_at_rna	CDKL5	Expression	-0.0946893	0.0578963	274	0.101944	0.478178	-0.138367	0.0613914	274	0.0242059	0.255129	Non significant
ENSG00000008118_at_rna	CAMK1G	Expression	-0.0240779	0.0582869	274	0.679539	0.903289	0.026015	0.0657532	274	0.692365	0.910182	Non significant
ENSG00000008130_at_rna	NADK	Expression	0.0396147	0.0604495	274	0.512251	0.828966	0.0261481	0.0657151	274	0.690703	0.909576	Non significant
ENSG00000008196_at_rna	TFAP2B	Expression	-0.11461	0.0605914	274	0.0585554	0.393837	0.0430707	0.0672618	274	0.521949	0.843579	Non significant
ENSG00000008197_at_rna	TFAP2D	Expression	0.0355651	0.056863	274	0.531674	0.836993	-0.121976	0.0620037	274	0.049155	0.350689	Non significant
ENSG00000008226_at_rna	DLEC1	Expression	0.0281955	0.0565299	274	0.61794	0.874183	0.0104089	0.0633981	274	0.869587	0.965121	Non significant
ENSG00000008277_at_rna	ADAM22	Expression	0.00447791	0.0600508	274	0.940558	0.985486	-0.0969885	0.0685159	274	0.156904	0.565421	Non significant
ENSG00000008282_at_rna	SYPL1	Expression	0.050354	0.0610138	274	0.409208	0.771808	0.0925484	0.0666479	274	0.164949	0.577117	Non significant
ENSG00000008283_at_rna	CYB561	Expression	0.0262364	0.0683163	274	0.700947	0.90972	0.17192	0.0734326	274	0.0192219	0.231308	Non significant
ENSG00000008294_at_rna	SPAG9	Expression	0.116869	0.0610008	274	0.0553827	0.388077	-0.141268	0.0668752	274	0.0346508	0.299792	Non significant
ENSG00000008300_at_rna	CELSR3	Expression	0.0879645	0.059716	274	0.140738	0.543274	0.0823543	0.0637765	274	0.196601	0.615113	Non significant
ENSG00000008311_at_rna	AASS	Expression	-2.07888e-05	0.0645167	274	0.999743	0.999802	-0.0780772	0.0681424	274	0.25188	0.666758	Non significant
ENSG00000008323_at_rna	PLEKHG6	Expression	-0.0853836	0.0670046	274	0.202559	0.613935	-0.0957432	0.0744259	274	0.198295	0.617541	Non significant
ENSG00000008324_at_rna	SS18L2	Expression	0.0820709	0.0641443	274	0.20073	0.611698	0.0237546	0.0682676	274	0.727868	0.921187	Non significant
ENSG00000008382_at_rna	MPND	Expression	0.0607268	0.0577627	274	0.293113	0.690811	-0.0154192	0.0634236	274	0.807917	0.948372	Non significant
ENSG00000008405_at_rna	CRY1	Expression	0.0590265	0.0600978	274	0.326014	0.713471	0.0290824	0.0664092	274	0.661439	0.89898	Non significant
ENSG00000008438_at_rna	PGLYRP1	Expression	-0.0716	0.0559223	274	0.200423	0.611093	-0.0145247	0.0616212	274	0.813658	0.95025	Non significant
ENSG00000008441_at_rna	NFIX	Expression	0.074623	0.0677038	274	0.270375	0.670194	0.024448	0.07513	274	0.744871	0.926954	Non significant
ENSG00000008513_at_rna	ST3GAL1	Expression	-0.00271781	0.0608754	274	0.96439	0.991519	0.0542085	0.0667122	274	0.416464	0.78697	Non significant
ENSG00000008516_at_rna	MMP25	Expression	0.0883296	0.0561278	274	0.115552	0.501991	-0.0293877	0.0638032	274	0.645087	0.894684	Non significant
ENSG00000008710_at_rna	PKD1	Expression	0.0262578	0.0600747	274	0.66205	0.89479	0.0327917	0.0640055	274	0.608422	0.881959	Non significant
ENSG00000008735_at_rna	MAPK8IP2	Expression	-0.13376	0.0599659	274	0.0257075	0.288996	-0.0801557	0.0633862	274	0.206029	0.625953	Non significant
ENSG00000008838_at_rna	MED24	Expression	0.00407027	0.0564016	274	0.94247	0.985843	0.136811	0.0610427	274	0.0250105	0.258708	Non significant
ENSG00000008853_at_rna	RHOBTB2	Expression	-0.0325178	0.0581873	274	0.576266	0.855388	0.0171122	0.0638228	274	0.788607	0.940773	Non significant
ENSG00000008869_at_rna	HEATR5B	Expression	-0.0321213	0.0601134	274	0.593103	0.862644	-0.0130828	0.0672943	274	0.845853	0.958452	Non significant
ENSG00000008952_at_rna	SEC62	Expression	-0.0688329	0.0562496	274	0.221063	0.62919	0.0147519	0.0620321	274	0.812028	0.949786	Non significant
ENSG00000008988_at_rna	RPS20	Expression	-0.00985337	0.060064	274	0.869693	0.965957	-0.0361423	0.0652809	274	0.579823	0.869877	Non significant
ENSG00000009307_at_rna	CSDE1	Expression	0.0714887	0.0579751	274	0.217541	0.625262	0.0289501	0.062769	274	0.644643	0.894684	Non significant
ENSG00000009335_at_rna	UBE3C	Expression	0.0709633	0.0604923	274	0.240757	0.648506	0.185582	0.066484	274	0.00524848	0.128143	Non significant
ENSG00000009413_at_rna	REV3L	Expression	-0.060596	0.0625956	274	0.333017	0.718474	-0.0244247	0.0682684	274	0.720512	0.918816	Non significant
ENSG00000009694_at_rna	TENM1	Expression	-0.0548885	0.0562643	274	0.329288	0.715761	-0.109167	0.0613429	274	0.0751379	0.422125	Non significant
ENSG00000009709_at_rna	PAX7	Expression	-0.0404804	0.0582286	274	0.486932	0.815812	-0.00836802	0.0643197	274	0.896487	0.973396	Non significant
ENSG00000009724_at_rna	MASP2	Expression	-0.0184958	0.0593332	274	0.755247	0.929891	0.0340467	0.0658306	274	0.605026	0.881619	Non significant
ENSG00000009765_at_rna	IYD	Expression	-0.0316748	0.0592644	274	0.593019	0.862644	0.0389958	0.0642973	274	0.544188	0.853318	Non significant
ENSG00000009780_at_rna	FAM76A	Expression	-0.100594	0.0593614	274	0.0901522	0.45421	-0.0927972	0.065925	274	0.159244	0.56951	Non significant
ENSG00000009790_at_rna	TRAF3IP3	Expression	-0.109727	0.0793921	274	0.166945	0.574927	0.0181411	0.0935106	274	0.846176	0.958555	Non significant
ENSG00000009830_at_rna	POMT2	Expression	0.0543855	0.0609068	274	0.371895	0.749446	-0.0990194	0.0671705	274	0.140441	0.541706	Non significant
ENSG00000009844_at_rna	VTA1	Expression	0.0270986	0.0567659	274	0.633095	0.880287	-0.0519249	0.0620003	274	0.402315	0.781411	Non significant
ENSG00000009950_at_rna	MLXIPL	Expression	0.0279555	0.0633558	274	0.659035	0.893375	0.0209854	0.0697068	274	0.763374	0.932442	Non significant
ENSG00000009954_at_rna	BAZ1B	Expression	0.0708351	0.0589974	274	0.229888	0.638881	0.0864069	0.064629	274	0.181233	0.597385	Non significant
ENSG00000010017_at_rna	RANBP9	Expression	-0.186476	0.0589431	274	0.00155803	0.101007	-0.0495458	0.0673954	274	0.462248	0.812859	Non significant
ENSG00000010030_at_rna	ETV7	Expression	-0.0781232	0.0627034	274	0.212795	0.622364	0.0185537	0.0663018	274	0.779603	0.937942	Non significant
ENSG00000010072_at_rna	SPRTN	Expression	-0.0125506	0.0596567	274	0.83337	0.955355	-0.0811947	0.0658628	274	0.217656	0.638338	Non significant
ENSG00000010165_at_rna	METTL13	Expression	0.0198691	0.0618134	274	0.74788	0.927041	0.0199463	0.067451	274	0.767447	0.934014	Non significant
ENSG00000010244_at_rna	ZNF207	Expression	0.0117818	0.0577608	274	0.838373	0.955428	0.087799	0.0673752	274	0.192529	0.610096	Non significant
ENSG00000010256_at_rna	UQCRC1	Expression	0.0841021	0.0579304	274	0.146563	0.550303	0.0832395	0.0644835	274	0.19675	0.615113	Non significant
ENSG00000010270_at_rna	STARD3NL	Expression	-0.056688	0.0619936	274	0.360497	0.740321	-0.0827934	0.0669457	274	0.216189	0.636976	Non significant
ENSG00000010278_at_rna	CD9	Expression	0.145458	0.0734778	274	0.047747	0.361992	0.140913	0.0822192	274	0.086553	0.447861	Non significant
ENSG00000010292_at_rna	NCAPD2	Expression	-0.112971	0.0577588	274	0.0504758	0.371744	-0.0271263	0.0627678	274	0.665618	0.899943	Non significant
ENSG00000010295_at_rna	IFFO1	Expression	0.0213913	0.0754915	274	0.7769	0.937655	-0.0510256	0.105482	274	0.628572	0.88974	Non significant
ENSG00000010310_at_rna	GIPR	Expression	-0.0816698	0.0587286	274	0.164338	0.572026	-0.0816199	0.0655337	274	0.212961	0.632212	Non significant
ENSG00000010318_at_rna	PHF7	Expression	-0.0182854	0.0606845	274	0.763171	0.932835	0.0836082	0.0660422	274	0.205519	0.625208	Non significant
ENSG00000010319_at_rna	SEMA3G	Expression	0.0220476	0.0580951	274	0.704309	0.910875	0.102342	0.0631307	274	0.104992	0.484101	Non significant
ENSG00000010322_at_rna	NISCH	Expression	0.0249418	0.0602791	274	0.679041	0.903289	-0.0332578	0.0661923	274	0.615357	0.884016	Non significant
ENSG00000010327_at_rna	STAB1	Expression	-0.0357731	0.060199	274	0.552347	0.847017	0.00330266	0.0618651	274	0.957425	0.988231	Non significant
ENSG00000010361_at_rna	FUZ	Expression	0.0147721	0.0634677	274	0.815956	0.950154	-0.0371558	0.0686704	274	0.588456	0.874161	Non significant
ENSG00000010379_at_rna	SLC6A13	Expression	-0.0390015	0.0624201	274	0.532088	0.836993	-0.0406686	0.0657633	274	0.536306	0.849453	Non significant
ENSG00000010404_at_rna	IDS	Expression	-0.0558666	0.0615992	274	0.36444	0.743163	-0.131574	0.06829	274	0.0540183	0.366362	Non significant
ENSG00000010438_at_rna	PRSS3	Expression	0.0649821	0.0699863	274	0.35315	0.73381	0.0704906	0.0736284	274	0.338374	0.737463	Non significant
ENSG00000010539_at_rna	ZNF200	Expression	-0.0223979	0.0596694	274	0.707387	0.91194	-0.0740772	0.0640134	274	0.247185	0.662787	Non significant
ENSG00000010610_at_rna	CD4	Expression	-0.0253461	0.0633483	274	0.689078	0.905839	0.078375	0.0667309	274	0.240197	0.658922	Non significant
ENSG00000010626_at_rna	LRRC23	Expression	0.0983889	0.0572359	274	0.0856129	0.44614	0.0931484	0.0620951	274	0.133591	0.532215	Non significant
ENSG00000010671_at_rna	BTK	Expression	-0.132389	0.0743064	274	0.0748039	0.429298	-0.0574398	0.0794499	274	0.469699	0.817106	Non significant
ENSG00000010704_at_rna	HFE	Expression	0.0561212	0.0615658	274	0.361998	0.741502	0.153432	0.0692709	274	0.0267633	0.265425	Non significant
ENSG00000010803_at_rna	SCMH1	Expression	0.0343073	0.0607594	274	0.572317	0.853967	-0.0918188	0.0666989	274	0.168631	0.582985	Non significant
ENSG00000010818_at_rna	HIVEP2	Expression	0.00858367	0.0568199	274	0.879922	0.969128	0.0777304	0.0635622	274	0.221366	0.640953	Non significant
ENSG00000010932_at_rna	FMO1	Expression	0.0992226	0.0565958	274	0.0795715	0.436383	0.0285545	0.0631557	274	0.651176	0.897055	Non significant
ENSG00000011007_at_rna	TCEB3	Expression	0.0473438	0.0571619	274	0.407534	0.770548	0.00332073	0.0657953	274	0.959747	0.988926	Non significant
ENSG00000011009_at_rna	LYPLA2	Expression	-0.0615547	0.0570202	274	0.280354	0.679638	0.0479942	0.0613092	274	0.433732	0.796383	Non significant
ENSG00000011021_at_rna	CLCN6	Expression	-0.0197745	0.0593388	274	0.738948	0.922198	-0.134833	0.0674643	274	0.0456532	0.340201	Non significant
ENSG00000011028_at_rna	MRC2	Expression	0.203951	0.0732874	274	0.00538768	0.168507	0.0464715	0.0764657	274	0.543358	0.852902	Non significant
ENSG00000011083_at_rna	SLC6A7	Expression	0.0217746	0.0572567	274	0.703725	0.910736	-0.0784472	0.0636228	274	0.217574	0.638338	Non significant
ENSG00000011105_at_rna	TSPAN9	Expression	-0.0599415	0.0638858	274	0.34811	0.729738	-0.0388494	0.075702	274	0.607819	0.881959	Non significant
ENSG00000011114_at_rna	BTBD7	Expression	-0.0972629	0.0617623	274	0.115304	0.501991	0.056346	0.0670547	274	0.400741	0.780659	Non significant
ENSG00000011132_at_rna	APBA3	Expression	0.0822042	0.0584463	274	0.159578	0.565993	0.00821012	0.0644467	274	0.898629	0.974101	Non significant
ENSG00000011143_at_rna	MKS1	Expression	0.13583	0.0572873	274	0.0177386	0.254938	0.131922	0.0633429	274	0.0372818	0.310455	Non significant
ENSG00000011198_at_rna	ABHD5	Expression	0.0525098	0.0598197	274	0.380052	0.754199	0.114161	0.0650916	274	0.0794553	0.431442	Non significant
ENSG00000011201_at_rna	KAL1	Expression	-0.107517	0.0589513	274	0.0681769	0.414687	-0.201411	0.0647047	274	0.00185334	0.0810644	Non significant
ENSG00000011243_at_rna	AKAP8L	Expression	-0.038783	0.0617126	274	0.529713	0.835906	-0.15476	0.0694954	274	0.0259528	0.262657	Non significant
ENSG00000011258_at_rna	MBTD1	Expression	-0.0779922	0.062461	274	0.211792	0.621585	-0.105176	0.0712597	274	0.139958	0.541706	Non significant
ENSG00000011260_at_rna	UTP18	Expression	0.128048	0.0601053	274	0.0331397	0.317787	-0.0631753	0.0656469	274	0.335873	0.735739	Non significant
ENSG00000011275_at_rna	RNF216	Expression	0.130418	0.0580801	274	0.0247368	0.28349	-0.0107361	0.0632821	274	0.865282	0.963945	Non significant
ENSG00000011295_at_rna	TTC19	Expression	-0.0289011	0.0565803	274	0.609493	0.870019	-0.0454889	0.0620136	274	0.463235	0.812978	Non significant
ENSG00000011304_at_rna	PTBP1	Expression	0.0383774	0.0598287	274	0.521227	0.832482	0.0836752	0.0639412	274	0.190661	0.607719	Non significant
ENSG00000011332_at_rna	DPF1	Expression	-0.0318272	0.0579065	274	0.582573	0.857342	-0.200108	0.0645234	274	0.00192656	0.0820784	Non significant
ENSG00000011347_at_rna	SYT7	Expression	-0.121865	0.0667139	274	0.0677476	0.413941	-0.0979427	0.0720042	274	0.173755	0.588757	Non significant
ENSG00000011376_at_rna	LARS2	Expression	0.129084	0.0589218	274	0.0284683	0.299014	0.0678445	0.065585	274	0.300925	0.705739	Non significant
ENSG00000011405_at_rna	PIK3C2A	Expression	-0.0584322	0.0589641	274	0.321695	0.711538	-0.125689	0.0648251	274	0.0525145	0.360743	Non significant
ENSG00000011422_at_rna	PLAUR	Expression	0.146955	0.0612062	274	0.0163514	0.244859	0.15398	0.0676934	274	0.0229258	0.250263	Non significant
ENSG00000011426_at_rna	ANLN	Expression	-0.0879254	0.0607267	274	0.147648	0.551519	0.0151118	0.0745588	274	0.839383	0.955629	Non significant
ENSG00000011451_at_rna	WIZ	Expression	-0.0145235	0.0582641	274	0.803152	0.945631	-0.0639319	0.0630909	274	0.310902	0.714978	Non significant
ENSG00000011454_at_rna	RABGAP1	Expression	-0.122912	0.0599034	274	0.0401856	0.339476	-0.053037	0.0673042	274	0.430686	0.794893	Non significant
ENSG00000011465_at_rna	DCN	Expression	0.0930699	0.0580666	274	0.108976	0.487896	0.0127139	0.0616812	274	0.836695	0.954937	Non significant
ENSG00000011478_at_rna	QPCTL	Expression	0.120285	0.0584773	274	0.0396906	0.33805	0.0291516	0.0660229	274	0.658824	0.898077	Non significant
ENSG00000011485_at_rna	PPP5C	Expression	-0.0420823	0.0591891	274	0.477097	0.809959	-0.0183707	0.0638517	274	0.77357	0.935288	Non significant
ENSG00000011523_at_rna	CEP68	Expression	-0.0519967	0.0617332	274	0.39963	0.766748	-0.134148	0.0689604	274	0.0517403	0.358927	Non significant
ENSG00000011566_at_rna	MAP4K3	Expression	0.013495	0.0644076	274	0.834039	0.955355	-0.137961	0.0689897	274	0.0455285	0.339859	Non significant
ENSG00000011590_at_rna	ZBTB32	Expression	-0.000748242	0.0613227	274	0.990265	0.997819	-0.00422368	0.0634683	274	0.946942	0.986014	Non significant
ENSG00000011600_at_rna	TYROBP	Expression	-0.0141445	0.0598016	274	0.813026	0.948775	0.0374212	0.0644286	274	0.561364	0.86136	Non significant
ENSG00000011638_at_rna	TMEM159	Expression	0.0127602	0.0612375	274	0.834939	0.955355	0.0779216	0.0679185	274	0.251266	0.666421	Non significant
ENSG00000011677_at_rna	GABRA3	Expression	0.0162996	0.0575342	274	0.776945	0.937655	-0.057751	0.0632006	274	0.360837	0.751751	Non significant
ENSG00000012048_at_rna	BRCA1	Expression	-0.0274906	0.0620883	274	0.657935	0.892999	0.100761	0.0704723	274	0.152775	0.558617	Non significant
ENSG00000012124_at_rna	CD22	Expression	-0.0289517	0.0618853	274	0.639907	0.884733	-0.0818437	0.0675044	274	0.225352	0.642916	Non significant
ENSG00000012171_at_rna	SEMA3B	Expression	0.0581652	0.0628466	274	0.3547	0.734858	0.0575626	0.0670912	274	0.390906	0.773356	Non significant
ENSG00000012174_at_rna	MBTPS2	Expression	-0.0570222	0.0592468	274	0.335822	0.720712	-0.0747081	0.0672122	274	0.266342	0.680275	Non significant
ENSG00000012211_at_rna	PRICKLE3	Expression	0.0762232	0.0608816	274	0.210573	0.620097	0.0221387	0.0673364	274	0.742324	0.926659	Non significant
ENSG00000012223_at_rna	LTF	Expression	-0.052291	0.0573337	274	0.361745	0.741129	0.0232454	0.0614453	274	0.7052	0.914261	Non significant
ENSG00000012232_at_rna	EXTL3	Expression	-0.0215247	0.0601386	274	0.720404	0.917326	-0.00118786	0.0661289	274	0.985668	0.996418	Non significant
ENSG00000012504_at_rna	NR1H4	Expression	-0.00982203	0.0624731	274	0.875071	0.967658	-0.00629303	0.0666099	274	0.924731	0.980352	Non significant
ENSG00000012660_at_rna	ELOVL5	Expression	-0.0232279	0.0656962	274	0.723664	0.917924	-0.0474237	0.0692576	274	0.493505	0.828781	Non significant
ENSG00000012779_at_rna	ALOX5	Expression	-0.0859422	0.0597922	274	0.150619	0.555487	-0.0166299	0.0667614	274	0.803288	0.946664	Non significant
ENSG00000012817_at_rna	KDM5D	Expression	-0.0138031	0.0601014	274	0.818353	0.951424	-0.0239944	0.0653475	274	0.713484	0.91663	Non significant
ENSG00000012822_at_rna	CALCOCO1	Expression	-0.000652422	0.0586842	274	0.99113	0.998057	0.00280056	0.0628456	274	0.964456	0.990563	Non significant
ENSG00000012963_at_rna	UBR7	Expression	-0.117036	0.0598275	274	0.0504384	0.371744	-0.021705	0.0645498	274	0.736681	0.925152	Non significant
ENSG00000012983_at_rna	MAP4K5	Expression	-0.0016823	0.0613305	274	0.978117	0.994259	-0.0339151	0.065821	274	0.606369	0.881959	Non significant
ENSG00000013016_at_rna	EHD3	Expression	0.0400889	0.0592359	274	0.498553	0.821887	0.154809	0.0672748	274	0.0213832	0.242126	Non significant
ENSG00000013275_at_rna	PSMC4	Expression	0.0230848	0.0568651	274	0.684775	0.904555	-0.0598848	0.0640106	274	0.349507	0.744794	Non significant
ENSG00000013288_at_rna	MAN2B2	Expression	0.0967991	0.0591982	274	0.102013	0.478178	0.164349	0.0661367	274	0.0129556	0.192747	Non significant
ENSG00000013297_at_rna	CLDN11	Expression	0.121921	0.0582623	274	0.0363822	0.329041	-0.0121817	0.0652838	274	0.851978	0.960866	Non significant
ENSG00000013306_at_rna	SLC25A39	Expression	0.0636538	0.0598994	274	0.287927	0.686123	0.0470923	0.0669709	274	0.481946	0.823211	Non significant
ENSG00000013364_at_rna	MVP	Expression	0.0919268	0.0612214	274	0.133214	0.533087	0.174833	0.0662604	274	0.00832566	0.154354	Non significant
ENSG00000013374_at_rna	NUB1	Expression	0.0399313	0.0589421	274	0.498109	0.821878	0.000149881	0.0640882	274	0.998134	0.999437	Non significant
ENSG00000013375_at_rna	PGM3	Expression	0.15277	0.0613609	274	0.0127851	0.223114	0.081726	0.0719917	274	0.256285	0.670121	Non significant
ENSG00000013392_at_rna	RWDD2A	Expression	-0.0418636	0.0606846	274	0.490285	0.81753	-0.0268295	0.0668828	274	0.688316	0.908562	Non significant
ENSG00000013441_at_rna	CLK1	Expression	-0.0308461	0.062091	274	0.619339	0.874536	0.0708338	0.067757	274	0.295834	0.703209	Non significant
ENSG00000013503_at_rna	POLR3B	Expression	-0.0513049	0.0587964	274	0.382889	0.756483	-0.0939124	0.0633235	274	0.138059	0.539949	Non significant
ENSG00000013523_at_rna	ANGEL1	Expression	0.0808812	0.0596278	274	0.17496	0.585796	0.052009	0.0731582	274	0.47714	0.820746	Non significant
ENSG00000013561_at_rna	RNF14	Expression	-0.0384614	0.0603349	274	0.523823	0.832761	-0.0483021	0.0665773	274	0.468142	0.816253	Non significant
ENSG00000013563_at_rna	DNASE1L1	Expression	0.11304	0.0592648	274	0.0564722	0.3894	-0.0279198	0.0654309	274	0.669593	0.901078	Non significant
ENSG00000013573_at_rna	DDX11	Expression	-0.101702	0.057274	274	0.0757811	0.430156	-0.0656018	0.0657407	274	0.318334	0.720031	Non significant
ENSG00000013583_at_rna	HEBP1	Expression	0.181738	0.0636879	274	0.00432312	0.152207	0.112961	0.0703948	274	0.108565	0.491092	Non significant
ENSG00000013588_at_rna	GPRC5A	Expression	-0.0397608	0.0728932	274	0.585433	0.859111	0.0489368	0.0767362	274	0.523651	0.8446	Non significant
ENSG00000013619_at_rna	MAMLD1	Expression	0.0355554	0.0586974	274	0.544687	0.844119	-0.0606963	0.0687723	274	0.377469	0.765879	Non significant
ENSG00000013725_at_rna	CD6	Expression	-0.0657382	0.0597507	274	0.271242	0.67096	-0.101419	0.0638721	274	0.112322	0.497892	Non significant
ENSG00000013810_at_rna	TACC3	Expression	-0.104429	0.0595443	274	0.0794645	0.436214	-0.00338197	0.0636564	274	0.95763	0.988231	Non significant
ENSG00000014123_at_rna	UFL1	Expression	0.0942245	0.0600424	274	0.116578	0.504046	0.0761745	0.0643477	274	0.236494	0.654574	Non significant
ENSG00000014138_at_rna	POLA2	Expression	-0.0920579	0.0569467	274	0.105973	0.481533	-0.0655515	0.0637832	274	0.30408	0.708386	Non significant
ENSG00000014164_at_rna	ZC3H3	Expression	0.0447062	0.0592542	274	0.450561	0.793342	0.00885113	0.0700603	274	0.899466	0.974101	Non significant
ENSG00000014216_at_rna	CAPN1	Expression	0.024767	0.0704207	274	0.725063	0.918354	0.0872565	0.073296	274	0.233863	0.651502	Non significant
ENSG00000014257_at_rna	ACPP	Expression	0.00108417	0.0575989	274	0.984982	0.996436	0.134718	0.0636163	274	0.0342034	0.298147	Non significant
ENSG00000014641_at_rna	MDH1	Expression	0.00956847	0.061804	274	0.876964	0.968063	-0.0476311	0.0655497	274	0.467446	0.815626	Non significant
ENSG00000014824_at_rna	SLC30A9	Expression	0.0441658	0.05764	274	0.443537	0.791201	-0.0357936	0.0633448	274	0.572033	0.866161	Non significant
ENSG00000014919_at_rna	COX15	Expression	0.0528255	0.0602829	274	0.38087	0.754934	0.110413	0.0645191	274	0.0870208	0.447969	Non significant
ENSG00000015133_at_rna	CCDC88C	Expression	-0.125624	0.0683303	274	0.0659909	0.410205	-0.149079	0.0805686	274	0.0642644	0.394449	Non significant
ENSG00000015153_at_rna	YAF2	Expression	-0.122725	0.0589995	274	0.0375168	0.332818	-0.0667809	0.0666003	274	0.316	0.718944	Non significant
ENSG00000015171_at_rna	ZMYND11	Expression	0.0914427	0.0617672	274	0.138756	0.539222	0.158032	0.0667102	274	0.0178392	0.224748	Non significant
ENSG00000015285_at_rna	WAS	Expression	-0.0773678	0.0688237	274	0.260952	0.663322	-0.137122	0.102791	274	0.182206	0.598123	Non significant
ENSG00000015413_at_rna	DPEP1	Expression	0.0544036	0.0587666	274	0.354572	0.734858	0.0931461	0.0714611	274	0.192421	0.609976	Non significant
ENSG00000015475_at_rna	BID	Expression	0.110145	0.0591834	274	0.0627319	0.402704	0.0856033	0.0661255	274	0.195473	0.613695	Non significant
ENSG00000015479_at_rna	MATR3	Expression	-0.0844126	0.0594577	274	0.155693	0.561434	0.107067	0.0696917	274	0.124466	0.51704	Non significant
ENSG00000015520_at_rna	NPC1L1	Expression	0.0209045	0.0587512	274	0.72198	0.917649	-0.104005	0.0640839	274	0.1046	0.483945	Non significant
ENSG00000015532_at_rna	XYLT2	Expression	0.0989565	0.0579675	274	0.0878029	0.450165	-0.0390207	0.0634786	274	0.538749	0.850446	Non significant
ENSG00000015592_at_rna	STMN4	Expression	-0.167911	0.074489	274	0.0241849	0.28258	-0.184269	0.0789789	274	0.0196404	0.234172	Non significant
ENSG00000015676_at_rna	NUDCD3	Expression	0.0305242	0.0580402	274	0.598947	0.866179	-0.0531529	0.0630658	274	0.399331	0.779849	Non significant
ENSG00000016082_at_rna	ISL1	Expression	-0.0457773	0.0713098	274	0.520905	0.832363	-0.0792651	0.0751824	274	0.291744	0.699845	Non significant
ENSG00000016391_at_rna	CHDH	Expression	0.0222813	0.0655181	274	0.733797	0.920876	0.168054	0.077998	274	0.0311936	0.284777	Non significant
ENSG00000016402_at_rna	IL20RA	Expression	0.00997843	0.0662506	274	0.880278	0.969128	0.14817	0.0769072	274	0.0540282	0.366362	Non significant
ENSG00000016490_at_rna	CLCA1	Expression	-0.0222545	0.0556845	274	0.689412	0.906065	-0.0620687	0.0607293	274	0.306755	0.711576	Non significant
ENSG00000016602_at_rna	CLCA4	Expression	0.00865376	0.062117	274	0.889202	0.971375	0.0558963	0.0658792	274	0.396178	0.77675	Non significant
ENSG00000016864_at_rna	GLT8D1	Expression	0.128751	0.0627062	274	0.0400487	0.339476	-0.0550736	0.0677266	274	0.416117	0.78697	Non significant
ENSG00000017260_at_rna	ATP2C1	Expression	-0.16889	0.0566506	274	0.0028706	0.128659	-0.181415	0.0618409	274	0.00335085	0.106333	Non significant
ENSG00000017427_at_rna	IGF1	Expression	-0.133432	0.0565646	274	0.0183276	0.258118	-0.118027	0.0622781	274	0.0580721	0.377414	Non significant
ENSG00000017483_at_rna	SLC38A5	Expression	0.0638951	0.0646979	274	0.323353	0.712079	0.101484	0.0736696	274	0.168342	0.582585	Non significant
ENSG00000017797_at_rna	RALBP1	Expression	0.00919571	0.0585832	274	0.87527	0.967722	0.057025	0.0646347	274	0.377633	0.765939	Non significant
ENSG00000018189_at_rna	RUFY3	Expression	-0.0671081	0.0635584	274	0.291037	0.6887	-0.131823	0.0654622	274	0.0440387	0.336645	Non significant
ENSG00000018236_at_rna	CNTN1	Expression	-0.105092	0.0604023	274	0.0818808	0.440918	-0.0373019	0.0701408	274	0.594855	0.877178	Non significant
ENSG00000018280_at_rna	SLC11A1	Expression	-0.0190418	0.0615228	274	0.756935	0.930845	0.0931579	0.0628329	274	0.138173	0.540193	Non significant
ENSG00000018408_at_rna	WWTR1	Expression	0.127211	0.0696361	274	0.0677294	0.413941	0.0562663	0.082906	274	0.497343	0.830933	Non significant
ENSG00000018510_at_rna	AGPS	Expression	0.0964035	0.0629647	274	0.125752	0.519333	0.00552508	0.0718002	274	0.938663	0.983638	Non significant
ENSG00000018610_at_rna	CXorf56	Expression	-0.0436717	0.0576456	274	0.448697	0.792329	-0.0564425	0.0641286	274	0.378781	0.767065	Non significant
ENSG00000018625_at_rna	ATP1A2	Expression	-0.0329807	0.0567414	274	0.561075	0.849845	-0.00447077	0.0659962	274	0.94599	0.985842	Non significant
ENSG00000018699_at_rna	TTC27	Expression	0.16198	0.0611573	274	0.00808305	0.191382	0.0136788	0.0673044	274	0.838949	0.955569	Non significant
ENSG00000018869_at_rna	ZNF582	Expression	-0.0664361	0.0578119	274	0.250483	0.654181	-0.213386	0.0637618	274	0.000818074	0.0517874	Non significant
ENSG00000019102_at_rna	VSIG2	Expression	0.079626	0.0600047	274	0.18451	0.594126	0.158268	0.0657244	274	0.016038	0.213053	Non significant
ENSG00000019144_at_rna	PHLDB1	Expression	0.111923	0.0609765	274	0.0664305	0.410324	0.00565594	0.0686037	274	0.934294	0.983311	Non significant
ENSG00000019169_at_rna	MARCO	Expression	0.0232182	0.0578409	274	0.688115	0.905367	0.0577016	0.0612613	274	0.346247	0.741426	Non significant
ENSG00000019186_at_rna	CYP24A1	Expression	0.0349782	0.0603867	274	0.562429	0.849845	0.0858771	0.0649214	274	0.185907	0.602371	Non significant
ENSG00000019485_at_rna	PRDM11	Expression	0.0229067	0.0574419	274	0.690055	0.90633	-0.152814	0.0679858	274	0.0245932	0.256593	Non significant
ENSG00000019505_at_rna	SYT13	Expression	-0.0611177	0.0591624	274	0.301581	0.697503	-0.0263438	0.0668473	274	0.693515	0.910457	Non significant
ENSG00000019549_at_rna	SNAI2	Expression	0.167169	0.0681067	274	0.0141077	0.230634	-0.0161212	0.0759053	274	0.831806	0.953595	Non significant
ENSG00000019582_at_rna	CD74	Expression	-0.027466	0.0668909	274	0.68136	0.903713	0.00316244	0.0724132	274	0.965166	0.99059	Non significant
ENSG00000019991_at_rna	HGF	Expression	0.108725	0.0592353	274	0.0664363	0.410324	0.0853141	0.0655183	274	0.192868	0.610484	Non significant
ENSG00000019995_at_rna	ZRANB1	Expression	0.00972507	0.0569596	274	0.864431	0.963986	0.014776	0.0637522	274	0.816714	0.950977	Non significant
ENSG00000020129_at_rna	NCDN	Expression	0.0421453	0.0574342	274	0.46307	0.801724	0.101442	0.0654319	274	0.121058	0.51132	Non significant
ENSG00000020181_at_rna	GPR124	Expression	0.135673	0.0683547	274	0.0471621	0.360461	0.0311717	0.0713314	274	0.662112	0.899251	Non significant
ENSG00000020256_at_rna	ZFP64	Expression	0.0942851	0.0584298	274	0.106604	0.483073	0.0179016	0.0676331	274	0.791251	0.941875	Non significant
ENSG00000020577_at_rna	SAMD4A	Expression	0.0630519	0.0578628	274	0.275854	0.675606	-0.0100724	0.0630107	274	0.872997	0.965983	Non significant
ENSG00000020633_at_rna	RUNX3	Expression	-0.0406809	0.0729621	274	0.577144	0.855969	-0.0674029	0.0773767	274	0.383699	0.769945	Non significant
ENSG00000020922_at_rna	MRE11A	Expression	-0.161104	0.0605086	274	0.00775623	0.188679	-0.0255359	0.0687313	274	0.710241	0.915647	Non significant
ENSG00000021300_at_rna	PLEKHB1	Expression	-0.0617386	0.0618097	274	0.317867	0.70971	-0.0232026	0.0698533	274	0.739768	0.925656	Non significant
ENSG00000021355_at_rna	SERPINB1	Expression	0.0850258	0.0601138	274	0.15724	0.562076	0.164663	0.0660084	274	0.0126107	0.191323	Non significant
ENSG00000021461_at_rna	CYP3A43	Expression	0.052587	0.0579586	274	0.364237	0.743082	0.0810997	0.0645695	274	0.209113	0.62863	Non significant
ENSG00000021488_at_rna	SLC7A9	Expression	0.00204803	0.0574572	274	0.971566	0.992458	-0.0422933	0.0631129	274	0.50278	0.833931	Non significant
ENSG00000021574_at_rna	SPAST	Expression	-0.0642608	0.0609649	274	0.291854	0.689666	0.0366721	0.0681223	274	0.590351	0.874659	Non significant
ENSG00000021645_at_rna	NRXN3	Expression	-0.172965	0.0580826	274	0.00290223	0.12908	-0.204752	0.0645898	274	0.00152415	0.0743465	Non significant
ENSG00000021762_at_rna	OSBPL5	Expression	0.0513305	0.0590594	274	0.384774	0.756658	0.124471	0.0637116	274	0.0507405	0.355848	Non significant
ENSG00000021826_at_rna	CPS1	Expression	0.0880199	0.057312	274	0.124587	0.517334	0.144135	0.0644273	274	0.0252753	0.260488	Non significant
ENSG00000021852_at_rna	C8B	Expression	0.140557	0.0575475	274	0.0145876	0.233541	-0.0233581	0.0626188	274	0.709134	0.9156	Non significant
ENSG00000022267_at_rna	FHL1	Expression	0.033939	0.0650475	274	0.60184	0.8669	-0.0866443	0.0713297	274	0.22448	0.642226	Non significant
ENSG00000022277_at_rna	RTFDC1	Expression	-0.0300205	0.056075	274	0.592399	0.86248	0.0312801	0.0618506	274	0.613041	0.882952	Non significant
ENSG00000022355_at_rna	GABRA1	Expression	0.0833523	0.0599304	274	0.164281	0.571991	0.0409966	0.0625659	274	0.512304	0.838194	Non significant
ENSG00000022556_at_rna	NLRP2	Expression	0.0669962	0.0598642	274	0.263082	0.664923	-0.0485796	0.0649663	274	0.454601	0.808352	Non significant
ENSG00000022567_at_rna	SLC45A4	Expression	0.00517358	0.0639623	274	0.935534	0.983949	0.0115485	0.0687463	274	0.866593	0.963945	Non significant
ENSG00000022840_at_rna	RNF10	Expression	-0.0341373	0.0569916	274	0.54918	0.845904	0.13111	0.0631739	274	0.0379506	0.312701	Non significant
ENSG00000022976_at_rna	ZNF839	Expression	-0.0683199	0.0611446	274	0.263845	0.664998	-0.11468	0.0664133	274	0.0842113	0.442595	Non significant
ENSG00000023041_at_rna	ZDHHC6	Expression	-0.0676605	0.0575654	274	0.239848	0.648061	0.182638	0.0633824	274	0.00395746	0.112729	Non significant
ENSG00000023171_at_rna	GRAMD1B	Expression	0.0493401	0.0576226	274	0.391852	0.760834	0.176428	0.063297	274	0.00531473	0.129099	Non significant
ENSG00000023191_at_rna	RNH1	Expression	0.101605	0.0587132	274	0.0835343	0.443067	-0.00158805	0.0635742	274	0.980071	0.994665	Non significant
ENSG00000023228_at_rna	NDUFS1	Expression	0.100011	0.0586142	274	0.0879607	0.450301	0.0548232	0.0657392	274	0.404309	0.781967	Non significant
ENSG00000023287_at_rna	RB1CC1	Expression	0.00881958	0.0562231	274	0.875349	0.967722	0.0183596	0.062854	274	0.770211	0.934464	Non significant
ENSG00000023318_at_rna	ERP44	Expression	-0.0591778	0.0608697	274	0.330948	0.716975	-0.115103	0.0652443	274	0.0777006	0.429023	Non significant
ENSG00000023330_at_rna	ALAS1	Expression	0.0900244	0.0584597	274	0.123575	0.516226	0.0720469	0.064717	274	0.265597	0.679952	Non significant
ENSG00000023445_at_rna	BIRC3	Expression	0.0607819	0.0610192	274	0.319197	0.70971	-0.00285085	0.0686908	274	0.966895	0.991242	Non significant
ENSG00000023516_at_rna	AKAP11	Expression	0.0171393	0.0600843	274	0.775449	0.937435	0.0577666	0.0687496	274	0.400771	0.780659	Non significant
ENSG00000023572_at_rna	GLRX2	Expression	0.149266	0.0578164	274	0.0098309	0.207351	0.133182	0.0650905	274	0.0407461	0.322736	Non significant
ENSG00000023608_at_rna	SNAPC1	Expression	0.0317818	0.059892	274	0.595661	0.863501	-0.00239609	0.0674945	274	0.971681	0.991974	Non significant
ENSG00000023697_at_rna	DERA	Expression	-0.0251523	0.0612006	274	0.681087	0.903666	-0.0322184	0.0687218	274	0.639195	0.892929	Non significant
ENSG00000023734_at_rna	STRAP	Expression	0.06986	0.0586857	274	0.233885	0.641294	-0.0280112	0.0659963	274	0.671247	0.901498	Non significant
ENSG00000023839_at_rna	ABCC2	Expression	0.135881	0.0600003	274	0.0235331	0.279184	0.164759	0.064794	274	0.0109967	0.181	Non significant
ENSG00000023892_at_rna	DEF6	Expression	-0.0463846	0.0737678	274	0.529485	0.835828	0.202679	0.085584	274	0.0178753	0.224748	Non significant
ENSG00000023902_at_rna	PLEKHO1	Expression	-0.0491167	0.063349	274	0.438142	0.788048	-0.134586	0.0697728	274	0.0537403	0.365291	Non significant
ENSG00000023909_at_rna	GCLM	Expression	0.117386	0.0640775	274	0.0669607	0.41228	0.104089	0.0664963	274	0.117504	0.505846	Non significant
ENSG00000024048_at_rna	UBR2	Expression	0.0249236	0.0602479	274	0.679105	0.903289	0.0371838	0.0679856	274	0.584422	0.872696	Non significant
ENSG00000024422_at_rna	EHD2	Expression	0.112612	0.0616708	274	0.0678479	0.413963	0.0874451	0.0711866	274	0.2193	0.639553	Non significant
ENSG00000024526_at_rna	DEPDC1	Expression	-0.122611	0.05839	274	0.0357402	0.326851	-0.0686447	0.0648461	274	0.289792	0.697705	Non significant
ENSG00000024862_at_rna	CCDC28A	Expression	-0.0630029	0.0616725	274	0.306984	0.701808	-0.00326684	0.0705115	274	0.963047	0.990162	Non significant
ENSG00000025039_at_rna	RRAGD	Expression	-0.144168	0.0592413	274	0.0149508	0.235029	-0.192799	0.0645247	274	0.00280819	0.0981454	Non significant
ENSG00000025156_at_rna	HSF2	Expression	-0.0732097	0.0618924	274	0.236867	0.644359	-0.12505	0.0664117	274	0.0597076	0.382142	Non significant
ENSG00000025293_at_rna	PHF20	Expression	0.065605	0.0578778	274	0.257001	0.659943	0.00237083	0.0623072	274	0.969647	0.991653	Non significant
ENSG00000025434_at_rna	NR1H3	Expression	-0.0749361	0.0603096	274	0.214044	0.623603	-6.20035e-05	0.0676355	274	0.999269	0.999802	Non significant
ENSG00000025770_at_rna	NCAPH2	Expression	-0.0180588	0.0582579	274	0.756576	0.930729	0.0306381	0.0629343	274	0.626381	0.889235	Non significant
ENSG00000025772_at_rna	TOMM34	Expression	0.0762217	0.0587744	274	0.194682	0.606086	-0.00635813	0.0656897	274	0.922893	0.979746	Non significant
ENSG00000025796_at_rna	SEC63	Expression	-0.0266696	0.0586389	274	0.649246	0.888897	-0.0296962	0.0668922	274	0.657085	0.897717	Non significant
ENSG00000025800_at_rna	KPNA6	Expression	-0.0221165	0.0580238	274	0.703082	0.910632	-0.0502558	0.0633496	274	0.427597	0.793793	Non significant
ENSG00000026025_at_rna	VIM	Expression	0.0294405	0.0723648	274	0.68413	0.90426	-0.0411478	0.0776887	274	0.596355	0.877774	Non significant
ENSG00000026103_at_rna	FAS	Expression	0.0589942	0.0595436	274	0.321797	0.711538	0.163091	0.0646632	274	0.0116638	0.186344	Non significant
ENSG00000026508_at_rna	CD44	Expression	0.154092	0.0615239	274	0.0122592	0.22127	0.0618687	0.0685287	274	0.366625	0.757605	Non significant
ENSG00000026559_at_rna	KCNG1	Expression	0.152731	0.0564147	274	0.00678336	0.180739	0.0290665	0.0694873	274	0.675728	0.902705	Non significant
ENSG00000026652_at_rna	AGPAT4	Expression	0.118701	0.0637722	274	0.0626982	0.402704	-0.0130964	0.0747136	274	0.860853	0.963532	Non significant
ENSG00000026751_at_rna	SLAMF7	Expression	-0.0800006	0.0606007	274	0.186793	0.597623	-0.102295	0.0643898	274	0.11213	0.497175	Non significant
ENSG00000026950_at_rna	BTN3A1	Expression	0.0648391	0.0603593	274	0.282725	0.681973	0.0517699	0.0654971	274	0.429285	0.79387	Non significant
ENSG00000027644_at_rna	INSRR	Expression	-0.00789765	0.0555551	274	0.886954	0.970801	-0.0194478	0.0625457	274	0.755848	0.93029	Non significant
ENSG00000027697_at_rna	IFNGR1	Expression	-0.0245671	0.0595566	274	0.679973	0.903289	0.0360171	0.0658141	274	0.584204	0.872696	Non significant
ENSG00000027847_at_rna	B4GALT7	Expression	0.0696913	0.0603502	274	0.24818	0.65368	-0.0706586	0.0657125	274	0.282254	0.692455	Non significant
ENSG00000027869_at_rna	SH2D2A	Expression	0.0509177	0.0609558	274	0.403536	0.768047	0.1042	0.0669228	274	0.119466	0.509782	Non significant
ENSG00000028116_at_rna	VRK2	Expression	0.0672097	0.0707476	274	0.342116	0.725605	0.0349876	0.0791282	274	0.658371	0.898074	Non significant
ENSG00000028137_at_rna	TNFRSF1B	Expression	0.00496748	0.0618748	274	0.936012	0.984176	0.085885	0.0665042	274	0.196557	0.615113	Non significant
ENSG00000028203_at_rna	VEZT	Expression	-0.135851	0.0616639	274	0.0275885	0.297043	-0.13441	0.069208	274	0.0521226	0.359951	Non significant
ENSG00000028277_at_rna	POU2F2	Expression	0.0691803	0.0635234	274	0.276131	0.675618	-0.0678927	0.0687815	274	0.323605	0.72563	Non significant
ENSG00000028310_at_rna	BRD9	Expression	-0.00324734	0.0570543	274	0.954612	0.989841	0.0319443	0.062158	274	0.607307	0.881959	Non significant
ENSG00000028528_at_rna	SNX1	Expression	0.0164372	0.057137	274	0.773592	0.936905	0.133908	0.0636687	274	0.0354489	0.302049	Non significant
ENSG00000028839_at_rna	TBPL1	Expression	-0.000709159	0.0604296	274	0.990637	0.997819	0.0251432	0.0653091	274	0.700247	0.912715	Non significant
ENSG00000029153_at_rna	ARNTL2	Expression	0.129531	0.0631041	274	0.0401056	0.339476	0.0950356	0.0711982	274	0.181941	0.597998	Non significant
ENSG00000029363_at_rna	BCLAF1	Expression	-0.0663048	0.0596717	274	0.266499	0.666769	0.0638222	0.0712968	274	0.3707	0.76159	Non significant
ENSG00000029364_at_rna	SLC39A9	Expression	-0.025554	0.0601172	274	0.670786	0.898956	0.0681303	0.0676925	274	0.314191	0.717475	Non significant
ENSG00000029534_at_rna	ANK1	Expression	-0.0571317	0.0580521	274	0.325045	0.712805	-0.0763995	0.0636634	274	0.230119	0.648352	Non significant
ENSG00000029559_at_rna	IBSP	Expression	-0.00392028	0.0597213	274	0.947662	0.987717	-0.0344886	0.0612806	274	0.573573	0.867025	Non significant
ENSG00000029639_at_rna	TFB1M	Expression	0.17511	0.0590022	274	0.00299893	0.129473	0.161901	0.0637867	274	0.0111437	0.181639	Non significant
ENSG00000029725_at_rna	RABEP1	Expression	-0.0991063	0.057368	274	0.0840684	0.443265	-0.0338427	0.0638408	274	0.596035	0.877774	Non significant
ENSG00000029993_at_rna	HMGB3	Expression	-0.110508	0.0610735	274	0.0703839	0.420348	-0.0299356	0.0653032	274	0.646658	0.894684	Non significant
ENSG00000030066_at_rna	NUP160	Expression	0.0115663	0.0581146	274	0.842243	0.956252	-0.0483288	0.0653585	274	0.459639	0.811307	Non significant
ENSG00000030304_at_rna	MUSK	Expression	-0.103294	0.0578503	274	0.0741735	0.428087	-0.0153524	0.065565	274	0.814865	0.950469	Non significant
ENSG00000030582_at_rna	GRN	Expression	0.0337739	0.058625	274	0.564547	0.850808	0.0443481	0.0631596	274	0.482579	0.823397	Non significant
ENSG00000031003_at_rna	FAM13B	Expression	-0.133951	0.0577429	274	0.0203527	0.267008	-0.108782	0.0628032	274	0.0832532	0.439712	Non significant
ENSG00000031081_at_rna	ARHGAP31	Expression	0.108806	0.0630624	274	0.0844612	0.444214	-0.0261007	0.0743651	274	0.725603	0.920563	Non significant
ENSG00000031691_at_rna	CENPQ	Expression	-0.0284106	0.0572922	274	0.619973	0.874895	-0.0402771	0.0641437	274	0.530057	0.847157	Non significant
ENSG00000031698_at_rna	SARS	Expression	0.14524	0.0557883	274	0.00922989	0.202338	0.08134	0.0623145	274	0.191786	0.609229	Non significant
ENSG00000031823_at_rna	RANBP3	Expression	0.042778	0.0604828	274	0.479395	0.811063	-0.0445604	0.064272	274	0.488116	0.826339	Non significant
ENSG00000032219_at_rna	ARID4A	Expression	-0.135378	0.0600609	274	0.0241958	0.28258	0.0178199	0.0704262	274	0.800246	0.946134	Non significant
ENSG00000032389_at_rna	TSSC1	Expression	-0.0128436	0.0612356	274	0.83387	0.955355	-0.0240742	0.0662354	274	0.716258	0.917444	Non significant
ENSG00000032444_at_rna	PNPLA6	Expression	0.0956015	0.0587005	274	0.103391	0.479078	0.0843152	0.0643523	274	0.190124	0.606921	Non significant
ENSG00000032742_at_rna	IFT88	Expression	0.0851302	0.0564886	274	0.131803	0.530367	0.176442	0.0614062	274	0.00406131	0.112951	Non significant
ENSG00000033011_at_rna	ALG1	Expression	-0.07413	0.057877	274	0.200257	0.610872	0.109031	0.0623699	274	0.0804408	0.433194	Non significant
ENSG00000033030_at_rna	ZCCHC8	Expression	-0.0218474	0.0605713	274	0.718332	0.916703	0.0853028	0.0685664	274	0.213466	0.632822	Non significant
ENSG00000033050_at_rna	ABCF2	Expression	0.122855	0.0592756	274	0.0382091	0.334587	0.151208	0.0653743	274	0.0207249	0.239305	Non significant
ENSG00000033100_at_rna	CHPF2	Expression	0.125927	0.059399	274	0.0340049	0.321214	0.108697	0.0661902	274	0.100552	0.474781	Non significant
ENSG00000033122_at_rna	LRRC7	Expression	-0.00632497	0.0587654	274	0.914288	0.977739	0.0347262	0.0632319	274	0.582876	0.871938	Non significant
ENSG00000033170_at_rna	FUT8	Expression	-0.0162781	0.0593775	274	0.783972	0.939661	-0.0890915	0.0653115	274	0.172536	0.587475	Non significant
ENSG00000033178_at_rna	UBA6	Expression	0.128408	0.0574227	274	0.0253399	0.287084	0.121137	0.0639225	274	0.0580852	0.377414	Non significant
ENSG00000033627_at_rna	ATP6V0A1	Expression	-0.0584157	0.0602453	274	0.33223	0.717582	0.035813	0.061875	274	0.562727	0.861879	Non significant
ENSG00000033800_at_rna	PIAS1	Expression	-0.155565	0.0617861	274	0.0118093	0.21901	-0.0366473	0.0703496	274	0.602415	0.879791	Non significant
ENSG00000033867_at_rna	SLC4A7	Expression	0.177193	0.0584235	274	0.00242209	0.12273	0.0640746	0.0642121	274	0.318348	0.720031	Non significant
ENSG00000034053_at_rna	APBA2	Expression	0.0944081	0.065292	274	0.148195	0.552252	0.12716	0.0699923	274	0.0692517	0.406996	Non significant
ENSG00000034152_at_rna	MAP2K3	Expression	0.0586352	0.0612634	274	0.338517	0.723194	0.155244	0.0657397	274	0.0182015	0.225958	Non significant
ENSG00000034239_at_rna	EFCAB1	Expression	0.0713976	0.0575075	274	0.214408	0.623603	-0.0441306	0.0651343	274	0.498068	0.831313	Non significant
ENSG00000034510_at_rna	TMSB10	Expression	0.129773	0.0605343	274	0.0320498	0.314057	0.134673	0.0669764	274	0.0443519	0.337968	Non significant
ENSG00000034533_at_rna	ASTE1	Expression	-0.0244979	0.0582888	274	0.674277	0.900901	-0.0783471	0.0631563	274	0.21478	0.634709	Non significant
ENSG00000034677_at_rna	RNF19A	Expression	-0.0814328	0.0596201	274	0.171982	0.582348	-0.0337033	0.0675568	274	0.617858	0.88503	Non significant
ENSG00000034693_at_rna	PEX3	Expression	-0.0530219	0.0585913	274	0.365494	0.744067	-0.0593604	0.0638637	274	0.352637	0.747487	Non significant
ENSG00000034713_at_rna	GABARAPL2	Expression	0.0340571	0.0579975	274	0.557058	0.848548	0.0151238	0.0643091	274	0.814074	0.950324	Non significant
ENSG00000034971_at_rna	MYOC	Expression	0.087314	0.0573648	274	0.127989	0.524079	0.109103	0.0620384	274	0.0786388	0.431002	Non significant
ENSG00000035115_at_rna	SH3YL1	Expression	0.0168049	0.0624057	274	0.787711	0.941251	0.13092	0.0682399	274	0.0550437	0.369977	Non significant
ENSG00000035141_at_rna	FAM136A	Expression	0.0602386	0.0634342	274	0.342303	0.725701	0.0298126	0.0698612	274	0.669569	0.901078	Non significant
ENSG00000035403_at_rna	VCL	Expression	0.114177	0.0653578	274	0.0806451	0.439688	0.0563101	0.0732961	274	0.442336	0.801428	Non significant
ENSG00000035499_at_rna	DEPDC1B	Expression	-0.123755	0.0586604	274	0.0348848	0.323286	0.00236246	0.0638823	274	0.9705	0.991779	Non significant
ENSG00000035664_at_rna	DAPK2	Expression	-0.0782479	0.0587745	274	0.183082	0.593858	-0.0916715	0.0662837	274	0.166659	0.579495	Non significant
ENSG00000035681_at_rna	NSMAF	Expression	0.115833	0.0613596	274	0.0590554	0.395533	0.0817178	0.0673294	274	0.224862	0.642769	Non significant
ENSG00000035687_at_rna	ADSS	Expression	0.0840038	0.0587215	274	0.15256	0.556898	0.0461299	0.0652462	274	0.479558	0.822211	Non significant
ENSG00000035720_at_rna	STAP1	Expression	-0.123327	0.0690103	274	0.0739247	0.428046	-0.0653148	0.0781619	274	0.403361	0.781531	Non significant
ENSG00000035862_at_rna	TIMP2	Expression	0.0450205	0.0673265	274	0.503693	0.824443	-0.161857	0.0734073	274	0.02746	0.268566	Non significant
ENSG00000035928_at_rna	RFC1	Expression	0.100081	0.0573454	274	0.0809455	0.439903	0.0284804	0.0670226	274	0.670882	0.901379	Non significant
ENSG00000036054_at_rna	TBC1D23	Expression	0.0609448	0.0596308	274	0.306764	0.701808	-0.00676322	0.0645822	274	0.916596	0.978664	Non significant
ENSG00000036257_at_rna	CUL3	Expression	-0.0078548	0.0577214	274	0.891757	0.971516	0.012216	0.066397	274	0.854026	0.961834	Non significant
ENSG00000036448_at_rna	MYOM2	Expression	-0.0413786	0.0617262	274	0.502631	0.823838	0.0546895	0.0685744	274	0.425149	0.791513	Non significant
ENSG00000036530_at_rna	CYP46A1	Expression	0.117227	0.0587378	274	0.0459595	0.355535	-0.101284	0.0611805	274	0.0978242	0.469493	Non significant
ENSG00000036549_at_rna	ZZZ3	Expression	0.0327124	0.057891	274	0.572027	0.853685	-0.0150949	0.06393	274	0.813342	0.95025	Non significant
ENSG00000036565_at_rna	SLC18A1	Expression	-0.139786	0.0594481	274	0.0187026	0.260785	-0.141075	0.0689148	274	0.0406484	0.322568	Non significant
ENSG00000036672_at_rna	USP2	Expression	-0.047453	0.0585698	274	0.417828	0.777971	-0.0986436	0.0651563	274	0.130037	0.527032	Non significant
ENSG00000036828_at_rna	CASR	Expression	-0.042747	0.0572217	274	0.455038	0.796373	-0.0631843	0.0623613	274	0.310966	0.714978	Non significant
ENSG00000037042_at_rna	TUBG2	Expression	0.0123965	0.061266	274	0.839652	0.955707	-0.0166751	0.0644258	274	0.795769	0.944692	Non significant
ENSG00000037280_at_rna	FLT4	Expression	-0.0332078	0.0608445	274	0.585217	0.859078	0.0369316	0.0668721	274	0.580762	0.87037	Non significant
ENSG00000037474_at_rna	NSUN2	Expression	0.0265889	0.0608061	274	0.661914	0.894759	0.0941759	0.066413	274	0.156181	0.564935	Non significant
ENSG00000037637_at_rna	FBXO42	Expression	-0.146397	0.0600082	274	0.014703	0.233592	-0.105241	0.0695847	274	0.130427	0.527217	Non significant
ENSG00000037749_at_rna	MFAP3	Expression	-0.0211731	0.0558596	274	0.704657	0.911086	0.028375	0.0626066	274	0.650385	0.897055	Non significant
ENSG00000037757_at_rna	MRI1	Expression	0.0227865	0.0579516	274	0.694173	0.908166	0.0290654	0.0628674	274	0.643846	0.894684	Non significant
ENSG00000037897_at_rna	METTL1	Expression	0.0238034	0.0584628	274	0.683895	0.904161	-0.00949972	0.0650601	274	0.88391	0.969505	Non significant
ENSG00000038002_at_rna	AGA	Expression	0.0685479	0.0611956	274	0.262652	0.664769	0.118941	0.0661365	274	0.0721113	0.414453	Non significant
ENSG00000038210_at_rna	PI4K2B	Expression	-0.0775053	0.062087	274	0.211909	0.621604	-0.00400787	0.0677973	274	0.95286	0.987209	Non significant
ENSG00000038219_at_rna	BOD1L1	Expression	-0.0034316	0.0591075	274	0.953703	0.989449	-0.00207305	0.0678413	274	0.975623	0.993188	Non significant
ENSG00000038274_at_rna	MAT2B	Expression	0.103548	0.0601347	274	0.0850831	0.444943	0.148534	0.0642246	274	0.0207376	0.239305	Non significant
ENSG00000038295_at_rna	TLL1	Expression	0.0839437	0.0556709	274	0.131591	0.530257	-0.00748396	0.0623282	274	0.904425	0.975925	Non significant
ENSG00000038382_at_rna	TRIO	Expression	0.0766707	0.0644335	274	0.234078	0.641294	-0.0765043	0.0742705	274	0.302974	0.707274	Non significant
ENSG00000038427_at_rna	VCAN	Expression	0.0611075	0.0673102	274	0.363958	0.742977	0.0359113	0.0750465	274	0.632279	0.891427	Non significant
ENSG00000038532_at_rna	CLEC16A	Expression	-0.153974	0.0608169	274	0.0113488	0.216001	-0.075933	0.0668562	274	0.256054	0.670121	Non significant
ENSG00000038945_at_rna	MSR1	Expression	0.0219531	0.0594864	274	0.712095	0.914013	-0.0883308	0.069162	274	0.201546	0.620829	Non significant
ENSG00000039068_at_rna	CDH1	Expression	-0.156107	0.0709632	274	0.0278186	0.297259	0.0167505	0.0806146	274	0.835397	0.954425	Non significant
ENSG00000039123_at_rna	SKIV2L2	Expression	0.170458	0.0572803	274	0.00292173	0.12908	0.185643	0.0659506	274	0.00487956	0.123212	Non significant
ENSG00000039139_at_rna	DNAH5	Expression	0.0622715	0.0585125	274	0.287219	0.685929	-0.084581	0.0693839	274	0.222833	0.64121	Non significant
ENSG00000039319_at_rna	ZFYVE16	Expression	0.00526177	0.0711508	274	0.941048	0.985537	-0.00268962	0.0690455	274	0.968927	0.991434	Non significant
ENSG00000039523_at_rna	FAM65A	Expression	0.0371583	0.0599363	274	0.535282	0.838797	-0.0536353	0.0692991	274	0.438949	0.79961	Non significant
ENSG00000039537_at_rna	C6	Expression	0.0413368	0.0583394	274	0.4786	0.810552	-0.00800431	0.0624412	274	0.897999	0.974071	Non significant
ENSG00000039560_at_rna	RAI14	Expression	0.105506	0.0704184	274	0.134064	0.53388	-0.010548	0.0845405	274	0.900707	0.974591	Non significant
ENSG00000039600_at_rna	SOX30	Expression	0.0438235	0.0567254	274	0.439786	0.789295	-0.0109798	0.0618891	274	0.859186	0.963217	Non significant
ENSG00000039650_at_rna	PNKP	Expression	0.0774839	0.0576753	274	0.179126	0.590825	0.0652377	0.0631374	274	0.30148	0.706131	Non significant
ENSG00000039987_at_rna	BEST2	Expression	-0.0340335	0.0578662	274	0.556437	0.84836	0.0836865	0.063666	274	0.188691	0.605441	Non significant
ENSG00000040199_at_rna	PHLPP2	Expression	-0.0608991	0.0590024	274	0.302003	0.697612	-0.0168704	0.0633357	274	0.789958	0.941399	Non significant
ENSG00000040275_at_rna	SPDL1	Expression	-0.0617256	0.0618605	274	0.318367	0.70971	-0.0620516	0.0685453	274	0.365325	0.756338	Non significant
ENSG00000040341_at_rna	STAU2	Expression	0.00258352	0.0587991	274	0.964954	0.991519	-0.016867	0.0690335	274	0.806975	0.948017	Non significant
ENSG00000040487_at_rna	PQLC2	Expression	-0.0241726	0.0583529	274	0.678693	0.903031	0.0357976	0.064935	274	0.581439	0.870868	Non significant
ENSG00000040531_at_rna	CTNS	Expression	0.0012521	0.0588718	274	0.983032	0.995791	-0.00205948	0.0629696	274	0.973909	0.99263	Non significant
ENSG00000040608_at_rna	RTN4R	Expression	-0.0201586	0.0577974	274	0.727255	0.918868	-0.041834	0.0665711	274	0.529734	0.846882	Non significant
ENSG00000040633_at_rna	PHF23	Expression	0.02421	0.057993	274	0.67634	0.901679	0.0309713	0.0640946	274	0.628945	0.889815	Non significant
ENSG00000040731_at_rna	CDH10	Expression	0.0438078	0.0604142	274	0.468376	0.804799	0.0235222	0.0673153	274	0.726764	0.921023	Non significant
ENSG00000040933_at_rna	INPP4A	Expression	-0.00281221	0.0611094	274	0.963295	0.991519	-0.00924908	0.0690107	274	0.893384	0.972727	Non significant
ENSG00000041353_at_rna	RAB27B	Expression	-0.0339102	0.0597698	274	0.570478	0.853359	0.20104	0.0673292	274	0.00282726	0.0981454	Non significant
ENSG00000041357_at_rna	PSMA4	Expression	0.0216352	0.0589936	274	0.713814	0.914599	0.0423769	0.0630808	274	0.501718	0.833177	Non significant
ENSG00000041515_at_rna	MYO16	Expression	-0.0848209	0.0558486	274	0.128822	0.52587	-0.0563903	0.0617638	274	0.361242	0.751853	Non significant
ENSG00000041802_at_rna	LSG1	Expression	-0.0213458	0.0580266	274	0.712975	0.914226	-0.0373598	0.0628663	274	0.552329	0.857824	Non significant
ENSG00000041880_at_rna	PARP3	Expression	0.140717	0.0594038	274	0.0178447	0.255588	0.0873203	0.0653397	274	0.181417	0.597556	Non significant
ENSG00000041982_at_rna	TNC	Expression	-0.0310069	0.0675551	274	0.646243	0.8877	0.0266027	0.0742581	274	0.720159	0.918706	Non significant
ENSG00000041988_at_rna	THAP3	Expression	-0.0276451	0.0593531	274	0.641377	0.885677	-0.0549852	0.0642567	274	0.392157	0.773992	Non significant
ENSG00000042062_at_rna	FAM65C	Expression	-0.0569037	0.0577841	274	0.32474	0.712805	-0.00436553	0.0643874	274	0.945944	0.985842	Non significant
ENSG00000042088_at_rna	TDP1	Expression	-0.0895725	0.0592527	274	0.130609	0.528646	-0.116269	0.0683829	274	0.0890803	0.452733	Non significant
ENSG00000042304_at_rna	C2orf83	Expression	0.0259497	0.0567573	274	0.647524	0.888443	-0.0461313	0.0619155	274	0.45623	0.809587	Non significant
ENSG00000042317_at_rna	SPATA7	Expression	0.011688	0.0577051	274	0.839489	0.955707	-0.0324101	0.066031	274	0.623545	0.887402	Non significant
ENSG00000042429_at_rna	MED17	Expression	-0.00459117	0.0595784	274	0.938575	0.985429	-0.0205026	0.0641453	274	0.749251	0.928547	Non significant
ENSG00000042445_at_rna	RETSAT	Expression	0.0791579	0.0617487	274	0.199865	0.610274	0.123425	0.0668711	274	0.0649334	0.396226	Non significant
ENSG00000042493_at_rna	CAPG	Expression	0.0261932	0.0596553	274	0.660607	0.893798	0.0397221	0.066032	274	0.547469	0.855778	Non significant
ENSG00000042781_at_rna	USH2A	Expression	0.0112747	0.0555165	274	0.839066	0.955555	-0.110677	0.0609967	274	0.0696038	0.408114	Non significant
ENSG00000042813_at_rna	ZPBP	Expression	0.0463371	0.0589866	274	0.432129	0.785615	-0.0541078	0.0613027	274	0.377435	0.765879	Non significant
ENSG00000042832_at_rna	TG	Expression	-0.000792795	0.0574378	274	0.988987	0.997524	0.0102907	0.0634374	274	0.871134	0.965758	Non significant
ENSG00000042980_at_rna	ADAM28	Expression	-0.0984722	0.0601583	274	0.101655	0.477086	-0.111303	0.0664176	274	0.0937761	0.462872	Non significant
ENSG00000043039_at_rna	BARX2	Expression	-0.0128052	0.0591056	274	0.828481	0.954667	-0.0105367	0.0626987	274	0.866542	0.963945	Non significant
ENSG00000043093_at_rna	DCUN1D1	Expression	-0.0602891	0.0601484	274	0.31618	0.709459	0.0914285	0.0697426	274	0.189878	0.606871	Non significant
ENSG00000043143_at_rna	PHF15	Expression	0.0617609	0.0616975	274	0.316813	0.70971	-0.0629394	0.0659133	274	0.339638	0.738077	Non significant
ENSG00000043355_at_rna	ZIC2	Expression	0.0918928	0.0612563	274	0.133579	0.533391	-0.00691982	0.0664213	274	0.917026	0.978664	Non significant
ENSG00000043462_at_rna	LCP2	Expression	-0.0864389	0.0739663	274	0.242555	0.649168	0.0203577	0.0773126	274	0.792307	0.942533	Non significant
ENSG00000043514_at_rna	TRIT1	Expression	-0.00781412	0.0591083	274	0.894826	0.972224	-0.152626	0.064593	274	0.0181335	0.225447	Non significant
ENSG00000043591_at_rna	ADRB1	Expression	-0.07377	0.0593306	274	0.213731	0.623603	0.0672846	0.0628258	274	0.284182	0.693239	Non significant
ENSG00000044012_at_rna	GUCA2B	Expression	-0.0732013	0.0589264	274	0.214145	0.623603	-0.0177453	0.0640087	274	0.781602	0.93879	Non significant
ENSG00000044090_at_rna	CUL7	Expression	0.127559	0.0614703	274	0.0379747	0.333948	-0.0208383	0.0659381	274	0.751981	0.928647	Non significant
ENSG00000044446_at_rna	PHKA2	Expression	-0.120759	0.0593026	274	0.0417182	0.344241	-0.0147769	0.0677795	274	0.827418	0.952598	Non significant
ENSG00000044459_at_rna	CNTLN	Expression	0.0386817	0.0558172	274	0.488305	0.816662	-0.105815	0.0622714	274	0.0892699	0.452733	Non significant
ENSG00000044524_at_rna	EPHA3	Expression	0.0220364	0.0578163	274	0.703096	0.910632	-0.0598957	0.0675392	274	0.375171	0.764733	Non significant
ENSG00000044574_at_rna	HSPA5	Expression	0.152498	0.0593694	274	0.0102104	0.208837	0.0906928	0.0660438	274	0.169683	0.584708	Non significant
ENSG00000046604_at_rna	DSG2	Expression	-0.033797	0.0708499	274	0.633346	0.880287	-0.00856005	0.0775625	274	0.912121	0.978158	Non significant
ENSG00000046647_at_rna	GEMIN8	Expression	-0.045578	0.0581021	274	0.432778	0.785685	0.044267	0.0662992	274	0.504334	0.834498	Non significant
ENSG00000046651_at_rna	OFD1	Expression	-0.104428	0.060012	274	0.0818389	0.440918	-0.0458288	0.0663173	274	0.489532	0.826978	Non significant
ENSG00000046653_at_rna	GPM6B	Expression	-0.109185	0.0705422	274	0.121671	0.512912	-0.212825	0.074498	274	0.00427949	0.115334	Non significant
ENSG00000046774_at_rna	MAGEC2	Expression	-0.0221686	0.0589188	274	0.706726	0.911761	-0.0610965	0.0647051	274	0.345053	0.741389	Non significant
ENSG00000046889_at_rna	PREX2	Expression	-0.0920358	0.0601521	274	0.126004	0.519741	-0.0936652	0.0645945	274	0.147045	0.549746	Non significant
ENSG00000047056_at_rna	WDR37	Expression	-0.083148	0.0606745	274	0.170563	0.580763	0.0530143	0.0670633	274	0.429229	0.79387	Non significant
ENSG00000047188_at_rna	YTHDC2	Expression	0.0484974	0.0600727	274	0.419487	0.778909	0.156031	0.0642289	274	0.0151281	0.207839	Non significant
ENSG00000047230_at_rna	CTPS2	Expression	-0.0855743	0.0616685	274	0.165243	0.572569	-0.0013429	0.0666042	274	0.983914	0.995718	Non significant
ENSG00000047249_at_rna	ATP6V1H	Expression	-0.0697828	0.0609611	274	0.252329	0.655434	-0.0679442	0.0654166	274	0.298973	0.704465	Non significant
ENSG00000047315_at_rna	POLR2B	Expression	0.0360504	0.0602005	274	0.54928	0.845904	-0.0493504	0.0658497	274	0.453593	0.80817	Non significant
ENSG00000047346_at_rna	FAM214A	Expression	-0.110884	0.0594368	274	0.0621009	0.401438	0.0351094	0.0689523	274	0.610624	0.882107	Non significant
ENSG00000047365_at_rna	ARAP2	Expression	-0.0562681	0.0632177	274	0.373429	0.749833	6.8052e-05	0.0698188	274	0.999222	0.999802	Non significant
ENSG00000047410_at_rna	TPR	Expression	-0.0028217	0.0566261	274	0.960258	0.991073	0.0534614	0.0636438	274	0.400903	0.780659	Non significant
ENSG00000047457_at_rna	CP	Expression	0.00657469	0.0598142	274	0.912474	0.9774	0.0187139	0.0674431	274	0.781414	0.938756	Non significant
ENSG00000047578_at_rna	KIAA0556	Expression	0.00457432	0.0575466	274	0.936644	0.984526	0.0667439	0.0626764	274	0.286922	0.695099	Non significant
ENSG00000047579_at_rna	DTNBP1	Expression	-0.14599	0.0664552	274	0.028033	0.297408	-0.165733	0.0703464	274	0.0184747	0.227403	Non significant
ENSG00000047617_at_rna	ANO2	Expression	-0.131693	0.055826	274	0.0183251	0.258118	-0.200822	0.0610554	274	0.00100479	0.0578561	Non significant
ENSG00000047621_at_rna	C12orf4	Expression	-0.0626491	0.0559583	274	0.262899	0.664858	-0.0513313	0.062072	274	0.408257	0.784844	Non significant
ENSG00000047634_at_rna	SCML1	Expression	-0.100598	0.0626444	274	0.108305	0.486736	-0.0696162	0.0746279	274	0.350901	0.746328	Non significant
ENSG00000047644_at_rna	WWC3	Expression	-0.0346976	0.0602016	274	0.564374	0.850698	-0.114905	0.0677776	274	0.0900135	0.454132	Non significant
ENSG00000047648_at_rna	ARHGAP6	Expression	0.0700084	0.0577133	274	0.225115	0.63369	0.0421779	0.0629115	274	0.502582	0.833931	Non significant
ENSG00000047662_at_rna	FAM184B	Expression	-0.0913634	0.0580511	274	0.115523	0.501991	-0.163069	0.0657066	274	0.0130728	0.193316	Non significant
ENSG00000047849_at_rna	MAP4	Expression	0.118353	0.0627316	274	0.0592058	0.395857	0.0052314	0.0685339	274	0.939154	0.983945	Non significant
ENSG00000047932_at_rna	GOPC	Expression	-0.0682837	0.0595024	274	0.251142	0.654256	-0.109527	0.0679231	274	0.10685	0.487976	Non significant
ENSG00000047936_at_rna	ROS1	Expression	0.00847361	0.0568398	274	0.881491	0.969128	-0.0277815	0.063837	274	0.663421	0.899749	Non significant
ENSG00000048028_at_rna	USP28	Expression	-0.00371114	0.0579257	274	0.948917	0.987954	0.0679886	0.0639914	274	0.288025	0.695977	Non significant
ENSG00000048052_at_rna	HDAC9	Expression	0.0227464	0.0571428	274	0.690584	0.906416	-0.100408	0.0633594	274	0.113027	0.499513	Non significant
ENSG00000048140_at_rna	TSPAN17	Expression	0.0859922	0.0620058	274	0.16549	0.57286	0.0306604	0.0696283	274	0.659688	0.898419	Non significant
ENSG00000048162_at_rna	NOP16	Expression	0.142289	0.057461	274	0.0132763	0.226072	0.0688726	0.0635755	274	0.278666	0.690161	Non significant
ENSG00000048342_at_rna	CC2D2A	Expression	0.151086	0.0624136	274	0.0154897	0.238688	0.140505	0.0701335	274	0.045135	0.339202	Non significant
ENSG00000048392_at_rna	RRM2B	Expression	0.0430799	0.0564565	274	0.445425	0.791201	0.132895	0.0635197	274	0.0364222	0.306748	Non significant
ENSG00000048405_at_rna	ZNF800	Expression	-0.0879784	0.0650437	274	0.176182	0.586856	0.15985	0.0652399	274	0.0142779	0.202083	Non significant
ENSG00000048462_at_rna	TNFRSF17	Expression	-0.0516017	0.0663379	274	0.43665	0.787674	-0.039315	0.0736842	274	0.593645	0.876897	Non significant
ENSG00000048471_at_rna	SNX29	Expression	0.0179561	0.0602947	274	0.765852	0.934036	0.0246545	0.0665524	274	0.711045	0.915895	Non significant
ENSG00000048540_at_rna	LMO3	Expression	-0.117083	0.0578357	274	0.0429283	0.347925	-0.125994	0.0623843	274	0.0434209	0.33389	Non significant
ENSG00000048544_at_rna	MRPS10	Expression	0.143944	0.0567441	274	0.0111896	0.215828	0.106139	0.0619721	274	0.0867696	0.447969	Non significant
ENSG00000048545_at_rna	GUCA1A	Expression	-0.0901748	0.0672852	274	0.180184	0.591479	-0.0379441	0.0778085	274	0.625791	0.888771	Non significant
ENSG00000048649_at_rna	RSF1	Expression	-0.0692651	0.0567166	274	0.221992	0.629812	-0.0589565	0.063649	274	0.354303	0.74821	Non significant
ENSG00000048707_at_rna	VPS13D	Expression	0.0142508	0.0597509	274	0.81149	0.948207	-0.0832076	0.068735	274	0.226065	0.643712	Non significant
ENSG00000048740_at_rna	CELF2	Expression	-0.208234	0.0740805	274	0.00494001	0.161579	-0.129689	0.077928	274	0.0960699	0.466198	Non significant
ENSG00000048828_at_rna	FAM120A	Expression	0.0622296	0.0609061	274	0.306908	0.701808	0.141573	0.0629765	274	0.0245746	0.256593	Non significant
ENSG00000048991_at_rna	R3HDM1	Expression	0.0721263	0.0654817	274	0.270691	0.670287	0.0269563	0.0718726	274	0.707618	0.915157	Non significant
ENSG00000049089_at_rna	COL9A2	Expression	-0.0257207	0.058618	274	0.660817	0.893839	-0.0612803	0.0664849	274	0.356676	0.749521	Non significant
ENSG00000049130_at_rna	KITLG	Expression	-0.0297127	0.0601796	274	0.621494	0.875524	0.0511419	0.0713948	274	0.47379	0.819155	Non significant
ENSG00000049167_at_rna	ERCC8	Expression	0.110161	0.0601666	274	0.0671116	0.412757	0.153366	0.0624636	274	0.0140773	0.200083	Non significant
ENSG00000049239_at_rna	H6PD	Expression	0.126029	0.057476	274	0.0283272	0.299014	0.109391	0.064925	274	0.0920116	0.459021	Non significant
ENSG00000049245_at_rna	VAMP3	Expression	0.137343	0.0696336	274	0.048567	0.366	0.0990019	0.0774804	274	0.201331	0.620622	Non significant
ENSG00000049246_at_rna	PER3	Expression	0.030072	0.0596995	274	0.614456	0.872233	-0.0811569	0.065382	274	0.214505	0.63423	Non significant
ENSG00000049247_at_rna	UTS2	Expression	0.0301621	0.0559376	274	0.589742	0.861514	0.00453371	0.0640346	274	0.943556	0.985159	Non significant
ENSG00000049249_at_rna	TNFRSF9	Expression	0.0352093	0.0606791	274	0.561743	0.849845	0.0376928	0.0670485	274	0.573998	0.867347	Non significant
ENSG00000049283_at_rna	EPN3	Expression	0.0419918	0.0677619	274	0.535458	0.838903	0.154636	0.0788402	274	0.0498337	0.352957	Non significant
ENSG00000049323_at_rna	LTBP1	Expression	0.0368254	0.0607001	274	0.544065	0.843776	-0.0771394	0.0660203	274	0.242637	0.660294	Non significant
ENSG00000049540_at_rna	ELN	Expression	-0.127441	0.0559348	274	0.0227033	0.275005	-0.143289	0.0606181	274	0.0180884	0.225217	Non significant
ENSG00000049541_at_rna	RFC2	Expression	0.000134032	0.0577086	274	0.998147	0.999214	0.0606644	0.0629874	274	0.335487	0.735734	Non significant
ENSG00000049618_at_rna	ARID1B	Expression	-0.15826	0.0597712	274	0.00810247	0.191573	-0.142798	0.0710093	274	0.0443271	0.337932	Non significant
ENSG00000049656_at_rna	CLPTM1L	Expression	-0.0777289	0.0575719	274	0.176978	0.587996	-0.0204949	0.0635284	274	0.746991	0.92746	Non significant
ENSG00000049759_at_rna	NEDD4L	Expression	-0.0312709	0.0628679	274	0.618902	0.874474	0.00224009	0.0671444	274	0.973386	0.992572	Non significant
ENSG00000049768_at_rna	FOXP3	Expression	0.0933657	0.0572599	274	0.102983	0.479077	-0.0190734	0.0631956	274	0.762793	0.932442	Non significant
ENSG00000049769_at_rna	PPP1R3F	Expression	-0.0542679	0.0581725	274	0.350883	0.731923	-0.154038	0.0617643	274	0.0126323	0.191323	Non significant
ENSG00000049860_at_rna	HEXB	Expression	0.182229	0.0636923	274	0.00422195	0.152157	0.156937	0.0689369	274	0.022814	0.249446	Non significant
ENSG00000049883_at_rna	PTCD2	Expression	0.100654	0.0566478	274	0.0755945	0.430156	0.0924914	0.0630334	274	0.142283	0.543194	Non significant
ENSG00000050030_at_rna	KIAA2022	Expression	-0.107897	0.0589747	274	0.0673184	0.413426	-0.0126041	0.0644322	274	0.84491	0.95816	Non significant
ENSG00000050130_at_rna	JKAMP	Expression	0.0732206	0.0636448	274	0.249955	0.654181	0.169844	0.0673967	274	0.0117331	0.18663	Non significant
ENSG00000050165_at_rna	DKK3	Expression	-0.0417917	0.0752715	274	0.578749	0.856214	-0.181194	0.0852371	274	0.0335232	0.295801	Non significant
ENSG00000050327_at_rna	ARHGEF5	Expression	-0.0843482	0.0757296	274	0.265361	0.666429	0.0975477	0.0805066	274	0.225637	0.643208	Non significant
ENSG00000050344_at_rna	NFE2L3	Expression	0.025518	0.0591905	274	0.666383	0.896416	-0.0840844	0.0666795	274	0.207301	0.626655	Non significant
ENSG00000050393_at_rna	CCDC90A	Expression	-0.0678985	0.0608923	274	0.264825	0.665935	-0.0437479	0.064651	274	0.49861	0.831648	Non significant
ENSG00000050405_at_rna	LIMA1	Expression	0.0692092	0.0650059	274	0.287029	0.685763	0.0129545	0.0688613	274	0.850779	0.960802	Non significant
ENSG00000050426_at_rna	LETMD1	Expression	0.00257507	0.0603123	274	0.965944	0.991519	0.010231	0.0696148	274	0.883159	0.969217	Non significant
ENSG00000050438_at_rna	SLC4A8	Expression	-0.130319	0.0637754	274	0.0410124	0.341763	-0.103712	0.0780099	274	0.183691	0.599777	Non significant
ENSG00000050555_at_rna	LAMC3	Expression	0.0964678	0.0583031	274	0.0980074	0.468712	0.0403431	0.0643569	274	0.530747	0.847538	Non significant
ENSG00000050628_at_rna	PTGER3	Expression	-0.0616659	0.0578518	274	0.286455	0.685071	-0.0436909	0.0636837	274	0.492675	0.828663	Non significant
ENSG00000050748_at_rna	MAPK9	Expression	0.0342417	0.0611416	274	0.575452	0.855072	-0.056569	0.0668778	274	0.397633	0.778154	Non significant
ENSG00000050767_at_rna	COL23A1	Expression	-0.0179415	0.0579467	274	0.75685	0.930845	-0.00977497	0.0645509	274	0.879636	0.968161	Non significant
ENSG00000050820_at_rna	BCAR1	Expression	0.128525	0.0631688	274	0.0418891	0.344808	0.0385319	0.0729432	274	0.597329	0.878235	Non significant
ENSG00000051009_at_rna	FAM160A2	Expression	-0.0738915	0.0619919	274	0.233279	0.641294	0.0393872	0.0681107	274	0.563074	0.862035	Non significant
ENSG00000051108_at_rna	HERPUD1	Expression	0.00642302	0.057721	274	0.911397	0.97702	0.0605389	0.0634169	274	0.33977	0.738077	Non significant
ENSG00000051180_at_rna	RAD51	Expression	-0.0816776	0.0589147	274	0.165633	0.573121	0.0656319	0.0661861	274	0.32138	0.722548	Non significant
ENSG00000051341_at_rna	POLQ	Expression	-0.127824	0.0593302	274	0.0312052	0.310974	0.0133582	0.0659157	274	0.839404	0.955629	Non significant
ENSG00000051382_at_rna	PIK3CB	Expression	-0.0730753	0.0615877	274	0.235415	0.642381	0.0329511	0.0692159	274	0.63403	0.891837	Non significant
ENSG00000051523_at_rna	CYBA	Expression	-0.0617784	0.0657298	274	0.347277	0.729287	0.0650374	0.0736825	274	0.377414	0.765879	Non significant
ENSG00000051620_at_rna	HEBP2	Expression	0.0806546	0.0601202	274	0.17974	0.591479	0.182995	0.0657261	274	0.00536586	0.129539	Non significant
ENSG00000051825_at_rna	MPHOSPH9	Expression	-0.0891867	0.0577721	274	0.122644	0.514825	0.0168867	0.0643103	274	0.792873	0.942824	Non significant
ENSG00000052126_at_rna	PLEKHA5	Expression	-0.00511006	0.060735	274	0.932947	0.982575	-0.129054	0.0660193	274	0.0506081	0.355687	Non significant
ENSG00000052344_at_rna	PRSS8	Expression	-0.0628431	0.0706391	274	0.373661	0.749833	0.0460138	0.0772392	274	0.551355	0.857503	Non significant
ENSG00000052723_at_rna	SIKE1	Expression	0.043839	0.058825	274	0.456124	0.797483	0.0401068	0.0636922	274	0.528893	0.846339	Non significant
ENSG00000052749_at_rna	RRP12	Expression	0.132249	0.0580752	274	0.0227743	0.275005	0.151566	0.0622949	274	0.0149723	0.206861	Non significant
ENSG00000052795_at_rna	FNIP2	Expression	-0.158042	0.0581559	274	0.00657641	0.179689	-0.0822798	0.0636949	274	0.196433	0.615072	Non significant
ENSG00000052802_at_rna	MSMO1	Expression	-0.0713857	0.0562656	274	0.204539	0.614856	-0.077978	0.0630075	274	0.215865	0.636458	Non significant
ENSG00000052841_at_rna	TTC17	Expression	-0.0233199	0.0579492	274	0.687376	0.905224	-0.0708531	0.0640686	274	0.268772	0.681116	Non significant
ENSG00000052850_at_rna	ALX4	Expression	0.0677376	0.0601587	274	0.260173	0.662737	0.0474943	0.0632078	274	0.452413	0.807538	Non significant
ENSG00000053108_at_rna	FSTL4	Expression	0.0483035	0.0576761	274	0.402315	0.76748	0.164995	0.0603582	274	0.00626458	0.13795	Non significant
ENSG00000053254_at_rna	FOXN3	Expression	-0.124763	0.0588889	274	0.0341231	0.321214	-0.0623715	0.068616	274	0.363354	0.754373	Non significant
ENSG00000053371_at_rna	AKR7A2	Expression	0.00399321	0.0577979	274	0.944919	0.986038	-0.00687519	0.0636642	274	0.914002	0.978424	Non significant
ENSG00000053372_at_rna	MRTO4	Expression	0.000584905	0.0577531	274	0.991919	0.998143	-0.0279416	0.0635723	274	0.660282	0.898779	Non significant
ENSG00000053438_at_rna	NNAT	Expression	0.0367351	0.0634092	274	0.562364	0.849845	0.0705264	0.0676033	274	0.296838	0.703209	Non significant
ENSG00000053501_at_rna	USE1	Expression	0.0303393	0.0599011	274	0.612513	0.871688	-0.0306102	0.0638553	274	0.631676	0.891277	Non significant
ENSG00000053524_at_rna	MCF2L2	Expression	-0.0155154	0.0584841	274	0.790784	0.942292	-0.0916758	0.065739	274	0.163154	0.574955	Non significant
ENSG00000053702_at_rna	NRIP2	Expression	0.0442975	0.0583777	274	0.447968	0.791929	-0.0109303	0.0646908	274	0.865826	0.963945	Non significant
ENSG00000053747_at_rna	LAMA3	Expression	-0.0659224	0.0693963	274	0.342142	0.725605	-0.0272086	0.0717197	274	0.70441	0.914261	Non significant
ENSG00000053770_at_rna	AP5M1	Expression	-0.151161	0.0597081	274	0.0113523	0.216001	0.0151163	0.0672186	274	0.822071	0.951112	Non significant
ENSG00000053900_at_rna	ANAPC4	Expression	0.0437866	0.0590886	274	0.458673	0.799033	-0.0125727	0.0660806	274	0.849103	0.959749	Non significant
ENSG00000053918_at_rna	KCNQ1	Expression	-0.075832	0.0674949	274	0.261216	0.66359	0.00423114	0.0713198	274	0.952692	0.987156	Non significant
ENSG00000054116_at_rna	TRAPPC3	Expression	0.0641601	0.0574527	274	0.264102	0.665111	0.0117325	0.0653598	274	0.85754	0.962771	Non significant
ENSG00000054118_at_rna	THRAP3	Expression	-0.022066	0.0630989	274	0.72656	0.91858	0.0738943	0.065567	274	0.25974	0.674489	Non significant
ENSG00000054179_at_rna	ENTPD2	Expression	0.0221824	0.0672437	274	0.74149	0.923057	0.0981878	0.0733424	274	0.180649	0.596541	Non significant
ENSG00000054267_at_rna	ARID4B	Expression	-0.0695063	0.0590169	274	0.238902	0.647216	0.00421227	0.0682517	274	0.950788	0.986994	Non significant
ENSG00000054277_at_rna	OPN3	Expression	-0.0154516	0.0601412	274	0.79724	0.944428	0.0572499	0.0651031	274	0.379199	0.767267	Non significant
ENSG00000054282_at_rna	SDCCAG8	Expression	0.0392596	0.0597855	274	0.51139	0.828966	-0.00234462	0.0641495	274	0.970844	0.991779	Non significant
ENSG00000054356_at_rna	PTPRN	Expression	0.0132832	0.0564893	274	0.814096	0.948996	-0.116735	0.0662967	274	0.0782725	0.430589	Non significant
ENSG00000054392_at_rna	HHAT	Expression	-0.12367	0.0586624	274	0.035017	0.323816	-0.192311	0.0630087	274	0.00227226	0.0897089	Non significant
ENSG00000054523_at_rna	KIF1B	Expression	-0.0117719	0.0640028	274	0.85407	0.961142	-0.149025	0.0726106	274	0.0401324	0.32013	Non significant
ENSG00000054598_at_rna	FOXC1	Expression	0.0807655	0.0654307	274	0.217067	0.625262	-0.0511079	0.07435	274	0.491833	0.828663	Non significant
ENSG00000054611_at_rna	TBC1D22A	Expression	0.0241698	0.0587879	274	0.680973	0.90364	0.123672	0.0643674	274	0.0546888	0.368473	Non significant
ENSG00000054654_at_rna	SYNE2	Expression	-0.130128	0.0591478	274	0.0278033	0.297259	-0.0115263	0.0657192	274	0.860776	0.963532	Non significant
ENSG00000054690_at_rna	PLEKHH1	Expression	0.0581041	0.0634975	274	0.36016	0.740321	0.0882663	0.0757367	274	0.243842	0.660822	Non significant
ENSG00000054793_at_rna	ATP9A	Expression	0.0708732	0.0648971	274	0.274795	0.674701	-0.0835424	0.0772219	274	0.27932	0.690483	Non significant
ENSG00000054796_at_rna	SPO11	Expression	-0.0212865	0.0570156	274	0.708891	0.912529	-0.0317313	0.0643421	274	0.621895	0.887124	Non significant
ENSG00000054803_at_rna	CBLN4	Expression	-0.0417866	0.0570123	274	0.463595	0.802005	0.0783405	0.0620787	274	0.206965	0.626655	Non significant
ENSG00000054938_at_rna	CHRDL2	Expression	0.0351739	0.0579463	274	0.543845	0.843698	-0.0209311	0.0622277	274	0.736597	0.925152	Non significant
ENSG00000054965_at_rna	FAM168A	Expression	-0.0765717	0.0579238	274	0.186188	0.596863	-0.104637	0.064675	274	0.105685	0.48557	Non significant
ENSG00000054967_at_rna	RELT	Expression	-0.0728959	0.0595855	274	0.221185	0.62919	-0.0847822	0.0649309	274	0.191644	0.609009	Non significant
ENSG00000054983_at_rna	GALC	Expression	-0.0301134	0.0619279	274	0.626779	0.877787	0.0413564	0.0678008	274	0.541882	0.852012	Non significant
ENSG00000055044_at_rna	NOP58	Expression	-0.00903355	0.0612179	274	0.882687	0.969724	-0.071729	0.0676161	274	0.288768	0.696471	Non significant
ENSG00000055070_at_rna	SZRD1	Expression	-0.0106037	0.0605402	274	0.86096	0.963336	0.0330848	0.0626101	274	0.597203	0.878185	Non significant
ENSG00000055118_at_rna	KCNH2	Expression	-0.0923191	0.0632354	274	0.14431	0.547208	-0.0921057	0.0701568	274	0.189232	0.605913	Non significant
ENSG00000055130_at_rna	CUL1	Expression	0.0523932	0.0615123	274	0.394352	0.762647	0.0654417	0.0677655	274	0.33419	0.734226	Non significant
ENSG00000055147_at_rna	FAM114A2	Expression	0.0891596	0.0595099	274	0.134073	0.53388	0.117841	0.0679994	274	0.0831018	0.439226	Non significant
ENSG00000055163_at_rna	CYFIP2	Expression	-0.123426	0.0690599	274	0.0738998	0.428046	-0.0287609	0.0754207	274	0.702951	0.913887	Non significant
ENSG00000055208_at_rna	TAB2	Expression	-0.148257	0.0588307	274	0.0117336	0.218916	-0.162898	0.0645043	274	0.0115571	0.185518	Non significant
ENSG00000055211_at_rna	GINM1	Expression	0.0178099	0.0624249	274	0.775413	0.937435	-0.0778849	0.0652596	274	0.232688	0.650653	Non significant
ENSG00000055332_at_rna	EIF2AK2	Expression	-0.0455621	0.0582939	274	0.434454	0.786445	-0.014978	0.0627285	274	0.811281	0.949176	Non significant
ENSG00000055483_at_rna	USP36	Expression	0.12258	0.0586533	274	0.036626	0.329278	-0.00673687	0.0666794	274	0.919524	0.979426	Non significant
ENSG00000055609_at_rna	MLL3	Expression	-0.125183	0.0614475	274	0.0416266	0.344159	-0.0257291	0.0692256	274	0.710138	0.915647	Non significant
ENSG00000055732_at_rna	MCOLN3	Expression	-0.0503051	0.0623377	274	0.41968	0.778999	-0.157516	0.0701203	274	0.0246803	0.256768	Non significant
ENSG00000055917_at_rna	PUM2	Expression	0.000457748	0.0609361	274	0.994006	0.998273	0.0575101	0.0717119	274	0.422576	0.789547	Non significant
ENSG00000055950_at_rna	MRPL43	Expression	0.0361929	0.0591907	274	0.540893	0.84178	0.213956	0.0650237	274	0.00100033	0.0577962	Non significant
ENSG00000055957_at_rna	ITIH1	Expression	0.0166136	0.0604188	274	0.783336	0.939661	0.0374056	0.0640296	274	0.559091	0.860632	Non significant
ENSG00000056050_at_rna	C4orf27	Expression	0.133158	0.057726	274	0.0210707	0.269711	0.0927459	0.0638328	274	0.146237	0.548769	Non significant
ENSG00000056097_at_rna	ZFR	Expression	0.0282002	0.0586988	274	0.630927	0.879552	0.12528	0.0613957	274	0.0412971	0.325446	Non significant
ENSG00000056277_at_rna	ZNF280C	Expression	0.0407311	0.0593533	274	0.492557	0.818879	-0.0302226	0.0670072	274	0.651964	0.897136	Non significant
ENSG00000056291_at_rna	NPFFR2	Expression	-0.0311311	0.0581049	274	0.592115	0.86248	-0.152414	0.0623671	274	0.0145329	0.203642	Non significant
ENSG00000056487_at_rna	PHF21B	Expression	-0.0130604	0.0613335	274	0.831373	0.955355	-0.0745415	0.0671019	274	0.266624	0.680275	Non significant
ENSG00000056558_at_rna	TRAF1	Expression	-0.0471536	0.0597628	274	0.430105	0.784632	-0.0107208	0.0683136	274	0.875296	0.967117	Non significant
ENSG00000056586_at_rna	RC3H2	Expression	-0.15551	0.0559907	274	0.00547918	0.169438	-0.0820584	0.0630428	274	0.193043	0.610807	Non significant
ENSG00000056736_at_rna	IL17RB	Expression	-0.00785955	0.0661365	274	0.905403	0.975761	0.0860539	0.077013	274	0.263826	0.677681	Non significant
ENSG00000056972_at_rna	TRAF3IP2	Expression	0.0707406	0.0625777	274	0.258289	0.661236	0.119785	0.0677257	274	0.0769486	0.426478	Non significant
ENSG00000056998_at_rna	GYG2	Expression	-0.0986963	0.0665476	274	0.13805	0.538588	-0.178739	0.0679305	274	0.00850818	0.156684	Non significant
ENSG00000057019_at_rna	DCBLD2	Expression	-0.0244914	0.0689216	274	0.722326	0.917686	-0.107665	0.0763667	274	0.158587	0.568533	Non significant
ENSG00000057149_at_rna	SERPINB3	Expression	0.0375206	0.0591856	274	0.526115	0.83381	0.133201	0.0666209	274	0.045567	0.339859	Non significant
ENSG00000057252_at_rna	SOAT1	Expression	0.0709404	0.0613675	274	0.247684	0.653596	-0.0285032	0.0705915	274	0.686376	0.908176	Non significant
ENSG00000057294_at_rna	PKP2	Expression	-0.227211	0.0685167	274	0.000912682	0.0786613	-0.159622	0.0790049	274	0.0433415	0.333834	Non significant
ENSG00000057468_at_rna	MSH4	Expression	0.0294043	0.056222	274	0.600972	0.866581	0.0222184	0.0627153	274	0.723134	0.91909	Non significant
ENSG00000057593_at_rna	F7	Expression	0.00523994	0.0582705	274	0.928347	0.981567	-0.0403226	0.0647581	274	0.533504	0.848688	Non significant
ENSG00000057608_at_rna	GDI2	Expression	0.00203841	0.0610336	274	0.973357	0.992962	0.0969254	0.0668152	274	0.146877	0.549669	Non significant
ENSG00000057657_at_rna	PRDM1	Expression	0.0864509	0.0617022	274	0.161184	0.567965	0.195314	0.0664855	274	0.00330669	0.10604	Non significant
ENSG00000057663_at_rna	ATG5	Expression	0.0383998	0.0598522	274	0.521148	0.832482	0.054406	0.0625921	274	0.384729	0.770051	Non significant
ENSG00000057704_at_rna	TMCC3	Expression	-0.000430077	0.0599236	274	0.994274	0.998273	-0.0466454	0.0662111	274	0.481125	0.822897	Non significant
ENSG00000057757_at_rna	PITHD1	Expression	-0.117034	0.0595994	274	0.0495683	0.369581	0.0552844	0.064769	274	0.393348	0.774773	Non significant
ENSG00000057935_at_rna	MTA3	Expression	0.104814	0.0609055	274	0.0852647	0.445013	-0.077964	0.0647726	274	0.228722	0.647119	Non significant
ENSG00000058056_at_rna	USP13	Expression	0.00661163	0.0590913	274	0.910912	0.976854	-0.0376295	0.0645558	274	0.559961	0.860854	Non significant
ENSG00000058063_at_rna	ATP11B	Expression	-0.143402	0.0627616	274	0.0223207	0.273777	-0.00329399	0.0701073	274	0.962525	0.989856	Non significant
ENSG00000058085_at_rna	LAMC2	Expression	-0.109911	0.0688347	274	0.110323	0.490717	-0.0913227	0.0746524	274	0.221215	0.640953	Non significant
ENSG00000058091_at_rna	CDK14	Expression	-0.137374	0.0601621	274	0.0224068	0.273777	-0.142589	0.0649543	274	0.028148	0.272609	Non significant
ENSG00000058262_at_rna	SEC61A1	Expression	0.0541197	0.0575206	274	0.346768	0.728968	0.0530207	0.0648236	274	0.413401	0.786196	Non significant
ENSG00000058272_at_rna	PPP1R12A	Expression	-0.0453339	0.0577094	274	0.432129	0.785615	0.0622551	0.0653819	274	0.341008	0.73834	Non significant
ENSG00000058335_at_rna	RASGRF1	Expression	0.0399192	0.0564531	274	0.479491	0.811063	-0.167504	0.0627539	274	0.00760273	0.149227	Non significant
ENSG00000058453_at_rna	CROCC	Expression	-0.0593086	0.0567485	274	0.29597	0.692405	-0.0686822	0.0617455	274	0.26599	0.68021	Non significant
ENSG00000058600_at_rna	POLR3E	Expression	0.0595739	0.0606599	274	0.326052	0.713471	0.0198874	0.0716852	274	0.781453	0.938756	Non significant
ENSG00000058668_at_rna	ATP2B4	Expression	0.073574	0.0612499	274	0.22967	0.638643	0.0108746	0.0665634	274	0.870226	0.965322	Non significant
ENSG00000058729_at_rna	RIOK2	Expression	0.120016	0.060045	274	0.0456341	0.354714	0.150686	0.0656232	274	0.0216632	0.243653	Non significant
ENSG00000058799_at_rna	YIPF1	Expression	0.064374	0.0590924	274	0.275987	0.675618	0.0435037	0.0649512	274	0.502991	0.834015	Non significant
ENSG00000058804_at_rna	TMEM48	Expression	-0.014859	0.0611341	274	0.807963	0.94633	-0.0341111	0.0657977	274	0.604162	0.880817	Non significant
ENSG00000058866_at_rna	DGKG	Expression	0.100619	0.0596291	274	0.0915232	0.456927	0.215464	0.0649667	274	0.000911409	0.0554427	Non significant
ENSG00000059122_at_rna	FLYWCH1	Expression	0.111723	0.0568846	274	0.0495264	0.369581	0.0223757	0.0639191	274	0.726291	0.921023	Non significant
ENSG00000059145_at_rna	UNKL	Expression	0.0633047	0.0585778	274	0.279832	0.67896	0.005314	0.0639007	274	0.933724	0.982956	Non significant
ENSG00000059377_at_rna	TBXAS1	Expression	0.117553	0.0583602	274	0.0439811	0.350063	0.0725537	0.0638933	274	0.256147	0.670121	Non significant
ENSG00000059378_at_rna	PARP12	Expression	-0.0155124	0.0601898	274	0.79662	0.944243	-0.046398	0.0652702	274	0.477171	0.820746	Non significant
ENSG00000059573_at_rna	ALDH18A1	Expression	0.0135648	0.0605476	274	0.82273	0.952188	0.035276	0.0651789	274	0.588357	0.874161	Non significant
ENSG00000059588_at_rna	TARBP1	Expression	0.0195994	0.0605313	274	0.746098	0.926345	-0.0109925	0.0680334	274	0.871641	0.965945	Non significant
ENSG00000059691_at_rna	PET112	Expression	0.0620792	0.0580747	274	0.28509	0.683844	0.044859	0.0625018	274	0.472927	0.818807	Non significant
ENSG00000059758_at_rna	CDK17	Expression	0.0642474	0.0597705	274	0.282419	0.681802	0.0501539	0.0659326	274	0.446845	0.803446	Non significant
ENSG00000059915_at_rna	PSD	Expression	-0.107845	0.0600911	274	0.0727039	0.42498	-0.0794958	0.0641467	274	0.215242	0.635405	Non significant
ENSG00000060069_at_rna	CTDP1	Expression	0.128426	0.058603	274	0.0284193	0.299014	0.146599	0.0659777	274	0.0262872	0.263783	Non significant
ENSG00000060138_at_rna	CSDA	Expression	0.157296	0.0619755	274	0.0111475	0.215797	0.141665	0.0671257	274	0.0348203	0.300411	Non significant
ENSG00000060140_at_rna	STYK1	Expression	0.00591173	0.0683845	274	0.93111	0.981938	-0.0578544	0.0768442	274	0.451523	0.807124	Non significant
ENSG00000060237_at_rna	WNK1	Expression	-0.0181692	0.0581135	274	0.754546	0.929829	-0.0551721	0.0632409	274	0.382983	0.769941	Non significant
ENSG00000060339_at_rna	CCAR1	Expression	-0.0641254	0.0589747	274	0.276888	0.676172	0.108234	0.0694349	274	0.119048	0.508857	Non significant
ENSG00000060491_at_rna	OGFR	Expression	0.0564538	0.0587135	274	0.336295	0.720952	0.064406	0.0626008	274	0.303556	0.70785	Non significant
ENSG00000060558_at_rna	GNA15	Expression	0.0107484	0.0667507	274	0.872075	0.966515	0.189837	0.0730757	274	0.00938214	0.166442	Non significant
ENSG00000060566_at_rna	CREB3L3	Expression	0.0363788	0.0603807	274	0.546847	0.84546	0.0501923	0.0649129	274	0.43939	0.800015	Non significant
ENSG00000060642_at_rna	PIGV	Expression	-0.00409901	0.0577421	274	0.943407	0.985843	0.0348298	0.0627966	274	0.579138	0.869816	Non significant
ENSG00000060656_at_rna	PTPRU	Expression	0.0153536	0.0618219	274	0.803861	0.945784	0.0419709	0.0686613	274	0.541018	0.851449	Non significant
ENSG00000060688_at_rna	SNRNP40	Expression	0.0504282	0.0605313	274	0.404792	0.769382	-0.067933	0.0670654	274	0.31109	0.715139	Non significant
ENSG00000060709_at_rna	RIMBP2	Expression	-0.138462	0.0655151	274	0.034563	0.322448	-0.105603	0.0709168	274	0.136459	0.537804	Non significant
ENSG00000060718_at_rna	COL11A1	Expression	0.0436084	0.0632121	274	0.490273	0.81753	-0.134073	0.0686911	274	0.0509585	0.355848	Non significant
ENSG00000060749_at_rna	QSER1	Expression	-0.0200276	0.0586398	274	0.7327	0.920404	-0.0964969	0.0635876	274	0.12913	0.525077	Non significant
ENSG00000060762_at_rna	MPC1	Expression	-0.106219	0.0619833	274	0.08659	0.447909	-0.0550798	0.0661741	274	0.405213	0.782873	Non significant
ENSG00000060971_at_rna	ACAA1	Expression	-0.0543138	0.0634296	274	0.391841	0.760834	0.0691384	0.0691998	274	0.31774	0.720031	Non significant
ENSG00000060982_at_rna	BCAT1	Expression	-0.00877832	0.0644322	274	0.891631	0.971505	-0.0698414	0.0743806	274	0.347744	0.742969	Non significant
ENSG00000061273_at_rna	HDAC7	Expression	-0.0348081	0.0611924	274	0.569471	0.852891	-0.0618976	0.0679154	274	0.362089	0.752559	Non significant
ENSG00000061337_at_rna	LZTS1	Expression	-0.0849855	0.0633997	274	0.180092	0.591479	-0.184407	0.073949	274	0.0126416	0.191323	Non significant
ENSG00000061455_at_rna	PRDM6	Expression	0.00316695	0.0567982	274	0.955535	0.990189	-0.0598407	0.0641872	274	0.35119	0.746328	Non significant
ENSG00000061492_at_rna	WNT8A	Expression	0.00335051	0.057033	274	0.953154	0.989449	0.00972261	0.0624776	274	0.876335	0.967518	Non significant
ENSG00000061656_at_rna	SPAG4	Expression	0.110703	0.0595277	274	0.0629301	0.402858	0.135525	0.0659848	274	0.039987	0.319271	Non significant
ENSG00000061676_at_rna	NCKAP1	Expression	0.248457	0.0964254	274	0.00997551	0.207987	0.109162	0.0953089	274	0.252065	0.666758	Non significant
ENSG00000061794_at_rna	MRPS35	Expression	0.0667607	0.0641608	274	0.298098	0.694587	0.0625302	0.068989	274	0.364735	0.755763	Non significant
ENSG00000061918_at_rna	GUCY1B3	Expression	-0.0581734	0.0609432	274	0.339805	0.723927	-0.13034	0.0663265	274	0.049399	0.351206	Non significant
ENSG00000061936_at_rna	SFSWAP	Expression	-0.0028641	0.0626045	274	0.96351	0.991519	0.0431744	0.0686681	274	0.529519	0.846881	Non significant
ENSG00000061938_at_rna	TNK2	Expression	-0.00628758	0.0620926	274	0.919343	0.979199	0.085911	0.0682038	274	0.207806	0.627397	Non significant
ENSG00000061987_at_rna	MON2	Expression	-0.00162286	0.0583465	274	0.97781	0.994259	0.0296552	0.0668754	274	0.657448	0.897717	Non significant
ENSG00000062038_at_rna	CDH3	Expression	-0.120962	0.0754772	274	0.109017	0.487896	-0.120671	0.0807113	274	0.134889	0.534957	Non significant
ENSG00000062096_at_rna	ARSF	Expression	-0.031828	0.0597394	274	0.594185	0.862936	0.00283171	0.0646629	274	0.96507	0.990563	Non significant
ENSG00000062194_at_rna	GPBP1	Expression	0.0252235	0.0596388	274	0.67234	0.899692	0.0707865	0.0665683	274	0.287615	0.69574	Non significant
ENSG00000062282_at_rna	DGAT2	Expression	0.0229776	0.059888	274	0.701218	0.90972	0.0668413	0.0662156	274	0.31276	0.716049	Non significant
ENSG00000062370_at_rna	ZFP112	Expression	-0.0435177	0.061168	274	0.476808	0.809633	-0.00203097	0.0755614	274	0.978557	0.994412	Non significant
ENSG00000062524_at_rna	LTK	Expression	0.0377527	0.0583823	274	0.517861	0.831122	0.0174528	0.0635639	274	0.783646	0.939114	Non significant
ENSG00000062598_at_rna	ELMO2	Expression	-0.0112381	0.0621594	274	0.856529	0.961847	-0.0249197	0.0664214	274	0.70753	0.915157	Non significant
ENSG00000062650_at_rna	WAPAL	Expression	-0.0344861	0.0605727	274	0.56913	0.852739	0.069981	0.0665334	274	0.292883	0.700598	Non significant
ENSG00000062716_at_rna	VMP1	Expression	0.185776	0.0613941	274	0.00247844	0.12273	0.177935	0.0680825	274	0.00896147	0.161969	Non significant
ENSG00000062725_at_rna	APPBP2	Expression	0.0727318	0.0583504	274	0.212593	0.622347	0.000341898	0.064279	274	0.995756	0.998716	Non significant
ENSG00000063127_at_rna	SLC6A16	Expression	0.0145312	0.0582263	274	0.802924	0.945628	0.0253453	0.0622033	274	0.683671	0.907259	Non significant
ENSG00000063176_at_rna	SPHK2	Expression	-0.0361816	0.0652652	274	0.57932	0.856656	0.0742901	0.0680628	274	0.275056	0.686866	Non significant
ENSG00000063177_at_rna	RPL18	Expression	0.0732003	0.0635056	274	0.249051	0.654181	0.0735988	0.0684416	274	0.282217	0.692455	Non significant
ENSG00000063180_at_rna	CA11	Expression	-0.00239491	0.0591836	274	0.967722	0.991956	-0.0141072	0.0664344	274	0.831835	0.953595	Non significant
ENSG00000063241_at_rna	ISOC2	Expression	0.023144	0.0580298	274	0.690018	0.90633	0.0758778	0.0633848	274	0.231268	0.649554	Non significant
ENSG00000063244_at_rna	U2AF2	Expression	0.0492256	0.0584536	274	0.399715	0.766748	0.0532051	0.0622709	274	0.392876	0.774595	Non significant
ENSG00000063245_at_rna	EPN1	Expression	0.0505058	0.0589609	274	0.391667	0.760806	0.0306556	0.0632859	274	0.628103	0.889556	Non significant
ENSG00000063322_at_rna	MED29	Expression	-0.123954	0.0585859	274	0.0343653	0.321941	-0.0135859	0.0638941	274	0.831614	0.953595	Non significant
ENSG00000063438_at_rna	AHRR	Expression	0.101453	0.0611226	274	0.0969476	0.467222	0.0785292	0.0685634	274	0.252063	0.666758	Non significant
ENSG00000063515_at_rna	GSC2	Expression	0.136771	0.0572639	274	0.0169201	0.246862	-0.00105692	0.0633163	274	0.986682	0.996785	Non significant
ENSG00000063587_at_rna	ZNF275	Expression	-0.138633	0.0639324	274	0.0301257	0.305204	-0.0832241	0.0687702	274	0.226211	0.643898	Non significant
ENSG00000063601_at_rna	MTMR1	Expression	-0.0501193	0.060877	274	0.410344	0.77284	-0.0617291	0.0654529	274	0.345626	0.741426	Non significant
ENSG00000063660_at_rna	GPC1	Expression	0.0747415	0.0688848	274	0.277912	0.676852	0.130271	0.0780155	274	0.0949571	0.464816	Non significant
ENSG00000063761_at_rna	ADCK1	Expression	0.0253249	0.0587851	274	0.66661	0.896578	-0.0569378	0.0650328	274	0.381289	0.768276	Non significant
ENSG00000063854_at_rna	HAGH	Expression	-0.0881199	0.0581914	274	0.129947	0.527641	-0.0718885	0.0642218	274	0.262978	0.6769	Non significant
ENSG00000064042_at_rna	LIMCH1	Expression	-0.0434066	0.0642528	274	0.49932	0.822133	-0.0424763	0.0704808	274	0.546731	0.855253	Non significant
ENSG00000064102_at_rna	ASUN	Expression	0.0756359	0.0576054	274	0.189183	0.600109	-0.0651699	0.0669439	274	0.330305	0.731206	Non significant
ENSG00000064115_at_rna	TM7SF3	Expression	-0.0721986	0.0579803	274	0.213048	0.6226	0.0233489	0.0648956	274	0.719002	0.918706	Non significant
ENSG00000064195_at_rna	DLX3	Expression	-0.0498876	0.0567437	274	0.379307	0.753807	0.0291675	0.0673299	274	0.664867	0.899805	Non significant
ENSG00000064199_at_rna	SPA17	Expression	0.0536363	0.0602848	274	0.373619	0.749833	0.102302	0.0662543	274	0.122568	0.51449	Non significant
ENSG00000064201_at_rna	TSPAN32	Expression	-0.02478	0.0610959	274	0.685042	0.904837	0.0567321	0.0634965	274	0.371607	0.761738	Non significant
ENSG00000064205_at_rna	WISP2	Expression	0.0293985	0.0590807	274	0.618767	0.874474	0.115642	0.0634892	274	0.0685396	0.404878	Non significant
ENSG00000064218_at_rna	DMRT3	Expression	-0.18405	0.0572825	274	0.00131347	0.0919612	-0.0663	0.0635147	274	0.296554	0.703209	Non significant
ENSG00000064225_at_rna	ST3GAL6	Expression	-0.0928516	0.0695562	274	0.181904	0.592078	-0.137788	0.0727139	274	0.0581015	0.377414	Non significant
ENSG00000064270_at_rna	ATP2C2	Expression	0.0834807	0.0639152	274	0.191513	0.603574	0.149047	0.070855	274	0.0354176	0.302049	Non significant
ENSG00000064300_at_rna	NGFR	Expression	-0.0507187	0.0580049	274	0.381908	0.756148	-0.108459	0.0722742	274	0.133445	0.531983	Non significant
ENSG00000064309_at_rna	CDON	Expression	-0.0548613	0.0590788	274	0.35309	0.733776	-0.00840766	0.0654908	274	0.897849	0.974071	Non significant
ENSG00000064313_at_rna	TAF2	Expression	0.156082	0.0583336	274	0.00745777	0.185395	0.0850918	0.0640948	274	0.184313	0.600877	Non significant
ENSG00000064393_at_rna	HIPK2	Expression	0.0815749	0.0597628	274	0.17226	0.582417	0.0206202	0.0652237	274	0.751892	0.928647	Non significant
ENSG00000064419_at_rna	TNPO3	Expression	0.0136969	0.0614215	274	0.823537	0.95273	0.058629	0.0663801	274	0.377111	0.765696	Non significant
ENSG00000064490_at_rna	RFXANK	Expression	0.00845853	0.0599186	274	0.887738	0.971091	0.00396837	0.065384	274	0.951603	0.987035	Non significant
ENSG00000064545_at_rna	TMEM161A	Expression	0.0304566	0.0588646	274	0.604876	0.867875	0.0109186	0.066034	274	0.86867	0.965019	Non significant
ENSG00000064547_at_rna	LPAR2	Expression	-0.108313	0.0626559	274	0.0838627	0.443265	-0.00652236	0.074917	274	0.930623	0.981897	Non significant
ENSG00000064601_at_rna	CTSA	Expression	0.0720544	0.0632588	274	0.254685	0.657501	0.051394	0.0683473	274	0.452079	0.807434	Non significant
ENSG00000064607_at_rna	SUGP2	Expression	-0.0975896	0.0650156	274	0.133351	0.533087	-0.118753	0.0701074	274	0.0902902	0.454848	Non significant
ENSG00000064651_at_rna	SLC12A2	Expression	0.0085701	0.0613716	274	0.888942	0.971375	0.00816135	0.0692876	274	0.906234	0.976472	Non significant
ENSG00000064652_at_rna	SNX24	Expression	0.0650972	0.0662022	274	0.325456	0.713034	-0.0751931	0.0746202	274	0.313609	0.716822	Non significant
ENSG00000064655_at_rna	EYA2	Expression	-0.0524858	0.0594199	274	0.377072	0.752359	-0.0185319	0.0668632	274	0.781656	0.93879	Non significant
ENSG00000064666_at_rna	CNN2	Expression	0.0849625	0.0628013	274	0.176094	0.586856	0.131778	0.0663537	274	0.0470332	0.345573	Non significant
ENSG00000064687_at_rna	ABCA7	Expression	-0.0106475	0.0634581	274	0.86675	0.965123	0.0973439	0.0702028	274	0.165561	0.577579	Non significant
ENSG00000064703_at_rna	DDX20	Expression	-0.00231082	0.0595549	274	0.969049	0.992255	-0.0717167	0.0628565	274	0.253887	0.667654	Non significant
ENSG00000064726_at_rna	BTBD1	Expression	-0.0486984	0.0603469	274	0.419681	0.778999	-0.0646192	0.0706982	274	0.360708	0.751751	Non significant
ENSG00000064763_at_rna	FAR2	Expression	0.000983347	0.0623628	274	0.987419	0.997051	-0.022666	0.0676917	274	0.737745	0.925637	Non significant
ENSG00000064787_at_rna	BCAS1	Expression	0.0397362	0.0580979	274	0.494006	0.819565	0.157252	0.0639793	274	0.0139768	0.199664	Non significant
ENSG00000064835_at_rna	POU1F1	Expression	-0.0829899	0.0592334	274	0.161194	0.567965	0.0474342	0.0620697	274	0.444743	0.802231	Non significant
ENSG00000064886_at_rna	CHI3L2	Expression	-0.059383	0.0588555	274	0.312993	0.707119	-0.0769464	0.0651701	274	0.237722	0.656078	Non significant
ENSG00000064932_at_rna	SBNO2	Expression	0.163598	0.0588857	274	0.00546552	0.169438	0.117228	0.0649579	274	0.0711263	0.411654	Non significant
ENSG00000064933_at_rna	PMS1	Expression	0.0713357	0.0609459	274	0.241809	0.649059	-0.0529886	0.0660234	274	0.422222	0.789547	Non significant
ENSG00000064961_at_rna	HMG20B	Expression	0.114396	0.0700112	274	0.102266	0.478369	0.0321356	0.0751392	274	0.668883	0.900902	Non significant
ENSG00000064989_at_rna	CALCRL	Expression	-0.0420436	0.0577818	274	0.466842	0.803873	0.00162738	0.0626077	274	0.979263	0.994665	Non significant
ENSG00000064995_at_rna	TAF11	Expression	-0.075024	0.062749	274	0.231845	0.640358	-0.0949511	0.0678824	274	0.161885	0.573775	Non significant
ENSG00000064999_at_rna	ANKS1A	Expression	-0.0815861	0.0599082	274	0.173245	0.582714	-0.0954651	0.067738	274	0.158738	0.568835	Non significant
ENSG00000065000_at_rna	AP3D1	Expression	0.0551281	0.0575574	274	0.338167	0.722629	-0.00793762	0.0629953	274	0.899729	0.974101	Non significant
ENSG00000065029_at_rna	ZNF76	Expression	-0.0104968	0.0588996	274	0.858553	0.962499	-0.0226375	0.0670544	274	0.735665	0.924912	Non significant
ENSG00000065054_at_rna	SLC9A3R2	Expression	0.144838	0.0603342	274	0.0163688	0.244859	0.126248	0.0629877	274	0.0450347	0.339202	Non significant
ENSG00000065057_at_rna	NTHL1	Expression	-0.0172925	0.060884	274	0.776393	0.937655	0.00730997	0.0644797	274	0.909738	0.977038	Non significant
ENSG00000065060_at_rna	UHRF1BP1	Expression	-0.0485205	0.0604953	274	0.422521	0.781037	-0.0582243	0.068014	274	0.391962	0.773879	Non significant
ENSG00000065135_at_rna	GNAI3	Expression	0.0648722	0.0583979	274	0.266626	0.666981	0.018984	0.0638515	274	0.766226	0.933616	Non significant
ENSG00000065150_at_rna	IPO5	Expression	0.0528614	0.0585969	274	0.366994	0.744692	0.00183606	0.0653584	274	0.977589	0.994157	Non significant
ENSG00000065154_at_rna	OAT	Expression	0.0184208	0.0615673	274	0.764789	0.933469	-0.00120748	0.0689043	274	0.986019	0.996618	Non significant
ENSG00000065183_at_rna	WDR3	Expression	0.103981	0.0583622	274	0.074806	0.429298	-0.0701453	0.0657466	274	0.286015	0.694056	Non significant
ENSG00000065243_at_rna	PKN2	Expression	-0.0451154	0.0646661	274	0.485385	0.815062	-0.0308605	0.0680573	274	0.650225	0.897055	Non significant
ENSG00000065268_at_rna	WDR18	Expression	0.133308	0.0586621	274	0.0230578	0.275875	0.0522832	0.066026	274	0.428444	0.79387	Non significant
ENSG00000065308_at_rna	TRAM2	Expression	0.0843809	0.0651743	274	0.195425	0.607167	0.0433677	0.0733734	274	0.554483	0.858217	Non significant
ENSG00000065320_at_rna	NTN1	Expression	0.0679587	0.0580599	274	0.241802	0.649059	-0.035055	0.0650222	274	0.589802	0.87462	Non significant
ENSG00000065325_at_rna	GLP2R	Expression	0.0652222	0.0588768	274	0.267959	0.667344	0.0477888	0.0627299	274	0.446168	0.802797	Non significant
ENSG00000065328_at_rna	MCM10	Expression	-0.073725	0.0608986	274	0.226041	0.634254	-0.0321736	0.0652505	274	0.621957	0.887124	Non significant
ENSG00000065357_at_rna	DGKA	Expression	-0.0581512	0.064358	274	0.36623	0.744419	0.0288045	0.0691892	274	0.67718	0.903575	Non significant
ENSG00000065361_at_rna	ERBB3	Expression	-0.0417174	0.0711696	274	0.557762	0.848776	0.101178	0.0765295	274	0.186144	0.602371	Non significant
ENSG00000065371_at_rna	ROPN1	Expression	-0.0707901	0.0717474	274	0.323811	0.712173	-0.0602067	0.0894423	274	0.500862	0.832668	Non significant
ENSG00000065413_at_rna	ANKRD44	Expression	-0.105489	0.0656651	274	0.108172	0.48657	-0.122207	0.081552	274	0.133998	0.533307	Non significant
ENSG00000065427_at_rna	KARS	Expression	0.169386	0.0577793	274	0.00337207	0.137643	0.0709421	0.0641383	274	0.268692	0.681116	Non significant
ENSG00000065485_at_rna	PDIA5	Expression	0.0491675	0.0578254	274	0.395172	0.763219	0.0423342	0.0653631	274	0.517193	0.841018	Non significant
ENSG00000065491_at_rna	TBC1D22B	Expression	-0.0992024	0.0641749	274	0.122149	0.513771	-0.0743398	0.0681217	274	0.27515	0.687	Non significant
ENSG00000065518_at_rna	NDUFB4	Expression	0.0681327	0.0570087	274	0.232037	0.640501	0.0988291	0.0624009	274	0.113244	0.4998	Non significant
ENSG00000065526_at_rna	SPEN	Expression	-0.0752925	0.0592401	274	0.203738	0.61463	-0.018054	0.0678975	274	0.790316	0.941668	Non significant
ENSG00000065534_at_rna	MYLK	Expression	-0.0612761	0.0684916	274	0.370973	0.748908	-0.111468	0.0691966	274	0.107205	0.488097	Non significant
ENSG00000065548_at_rna	ZC3H15	Expression	0.110574	0.0598389	274	0.064622	0.406069	0.0614729	0.0663562	274	0.354234	0.74821	Non significant
ENSG00000065559_at_rna	MAP2K4	Expression	0.0527897	0.057933	274	0.36218	0.741514	0.0151712	0.0639482	274	0.812469	0.950039	Non significant
ENSG00000065600_at_rna	TMEM206	Expression	0.144319	0.0584025	274	0.0134695	0.226914	-0.0922592	0.0663721	274	0.16452	0.576092	Non significant
ENSG00000065615_at_rna	CYB5R4	Expression	-0.0162443	0.0605591	274	0.788516	0.941488	0.0487972	0.0665259	274	0.463249	0.812978	Non significant
ENSG00000065618_at_rna	COL17A1	Expression	-0.0750498	0.0743152	274	0.312551	0.706795	0.0389683	0.0808721	274	0.629912	0.890695	Non significant
ENSG00000065621_at_rna	GSTO2	Expression	0.0901949	0.0683461	274	0.186942	0.597623	0.241198	0.0738558	274	0.00109157	0.0603799	Non significant
ENSG00000065665_at_rna	SEC61A2	Expression	-0.0457898	0.0577215	274	0.42761	0.783189	-0.114623	0.0646805	274	0.076372	0.424741	Non significant
ENSG00000065675_at_rna	PRKCQ	Expression	-0.0393352	0.0624703	274	0.528915	0.83545	0.124065	0.067468	274	0.0659335	0.398411	Non significant
ENSG00000065717_at_rna	TLE2	Expression	-0.0193082	0.0617214	274	0.754411	0.929829	0.0211516	0.0719101	274	0.768651	0.934014	Non significant
ENSG00000065802_at_rna	ASB1	Expression	0.193487	0.0586029	274	0.000961135	0.080212	0.086814	0.0665413	274	0.192008	0.609475	Non significant
ENSG00000065809_at_rna	FAM107B	Expression	-0.0278611	0.0614566	274	0.6503	0.889401	-0.0702917	0.065574	274	0.283744	0.692972	Non significant
ENSG00000065833_at_rna	ME1	Expression	0.196813	0.0625121	274	0.00164164	0.102859	0.0578566	0.0709692	274	0.414938	0.78697	Non significant
ENSG00000065882_at_rna	TBC1D1	Expression	0.0167108	0.0573528	274	0.770769	0.936073	-0.00663211	0.0644903	274	0.918091	0.978664	Non significant
ENSG00000065883_at_rna	CDK13	Expression	-0.0719108	0.0579725	274	0.214817	0.623951	-0.0152545	0.0657938	274	0.816652	0.950977	Non significant
ENSG00000065911_at_rna	MTHFD2	Expression	0.154587	0.0616483	274	0.0121566	0.220821	0.166692	0.0687838	274	0.0153753	0.209276	Non significant
ENSG00000065923_at_rna	SLC9A7	Expression	0.0974308	0.0579466	274	0.0926874	0.458559	0.00853911	0.0667341	274	0.898183	0.974071	Non significant
ENSG00000065970_at_rna	FOXJ2	Expression	0.0510815	0.0579592	274	0.378136	0.752967	0.101506	0.0628834	274	0.106486	0.487523	Non significant
ENSG00000065989_at_rna	PDE4A	Expression	0.0479153	0.0638395	274	0.452919	0.794998	0.0416507	0.067208	274	0.535437	0.849398	Non significant
ENSG00000066027_at_rna	PPP2R5A	Expression	0.0798816	0.0658692	274	0.225233	0.63369	0.0958851	0.0737425	274	0.193508	0.611249	Non significant
ENSG00000066032_at_rna	CTNNA2	Expression	-0.0850451	0.0599317	274	0.155889	0.561434	-0.0571139	0.0656964	274	0.38465	0.770026	Non significant
ENSG00000066044_at_rna	ELAVL1	Expression	-0.0153744	0.0629592	274	0.807079	0.94633	-0.151905	0.0687508	274	0.0271399	0.267106	Non significant
ENSG00000066056_at_rna	TIE1	Expression	0.00645558	0.059719	274	0.913917	0.977651	-0.0191138	0.0688245	274	0.781228	0.93864	Non significant
ENSG00000066084_at_rna	DIP2B	Expression	0.00261266	0.0594964	274	0.964974	0.991519	-0.0756559	0.0644689	274	0.240585	0.659343	Non significant
ENSG00000066117_at_rna	SMARCD1	Expression	0.0487961	0.0611384	274	0.424798	0.782692	-0.194248	0.064686	274	0.00267383	0.0968659	Non significant
ENSG00000066135_at_rna	KDM4A	Expression	0.0194548	0.0581355	274	0.737892	0.92197	0.111358	0.0631969	274	0.0780557	0.430053	Non significant
ENSG00000066136_at_rna	NFYC	Expression	-0.0268028	0.057928	274	0.643585	0.887054	-0.0381317	0.0650317	274	0.557637	0.859605	Non significant
ENSG00000066185_at_rna	ZMYND12	Expression	0.0365009	0.0613684	274	0.551988	0.847017	0.0420165	0.064361	274	0.513869	0.839102	Non significant
ENSG00000066230_at_rna	SLC9A3	Expression	-0.00906694	0.0608907	274	0.881628	0.969128	-0.0625866	0.0634451	274	0.323904	0.725668	Non significant
ENSG00000066248_at_rna	NGEF	Expression	0.143132	0.0611826	274	0.0193136	0.263421	0.115343	0.0663866	274	0.0823093	0.438333	Non significant
ENSG00000066279_at_rna	ASPM	Expression	-0.147995	0.0564467	274	0.00874523	0.196308	0.000971286	0.0631915	274	0.987737	0.99708	Non significant
ENSG00000066294_at_rna	CD84	Expression	-0.127861	0.0696842	274	0.0665264	0.410578	-0.118722	0.0828568	274	0.1519	0.55751	Non significant
ENSG00000066322_at_rna	ELOVL1	Expression	0.0740259	0.0620178	274	0.232625	0.640703	0.0311472	0.0703267	274	0.657844	0.897717	Non significant
ENSG00000066336_at_rna	SPI1	Expression	-0.0078206	0.0645404	274	0.903553	0.975239	-0.00461935	0.0716679	274	0.948608	0.98631	Non significant
ENSG00000066379_at_rna	ZNRD1	Expression	0.116806	0.0638869	274	0.0674997	0.413785	0.0260394	0.0714247	274	0.715432	0.917123	Non significant
ENSG00000066382_at_rna	MPPED2	Expression	0.019987	0.0607013	274	0.741953	0.923224	-0.0665753	0.0655794	274	0.310017	0.714109	Non significant
ENSG00000066405_at_rna	CLDN18	Expression	-0.0159104	0.0573328	274	0.781389	0.939227	-0.0916415	0.0617169	274	0.137579	0.539538	Non significant
ENSG00000066422_at_rna	ZBTB11	Expression	0.049126	0.0577625	274	0.395056	0.763219	-0.0682956	0.0650193	274	0.293539	0.701643	Non significant
ENSG00000066427_at_rna	ATXN3	Expression	-0.0671127	0.0608523	274	0.27008	0.669803	-0.0130802	0.0717175	274	0.85528	0.962283	Non significant
ENSG00000066455_at_rna	GOLGA5	Expression	0.0174613	0.0634984	274	0.783325	0.939661	-0.0721705	0.0679288	274	0.288034	0.695977	Non significant
ENSG00000066468_at_rna	FGFR2	Expression	-0.0812748	0.0621843	274	0.191213	0.603161	-0.128567	0.0710563	274	0.0703948	0.409828	Non significant
ENSG00000066557_at_rna	LRRC40	Expression	-0.0464106	0.0602384	274	0.441033	0.790209	-0.089414	0.0646683	274	0.16677	0.579597	Non significant
ENSG00000066583_at_rna	ISOC1	Expression	-0.00882092	0.060966	274	0.884959	0.970091	0.0275954	0.0660112	274	0.675918	0.902796	Non significant
ENSG00000066629_at_rna	EML1	Expression	0.0656525	0.0655455	274	0.316521	0.709683	-0.0217463	0.0719336	274	0.762416	0.932442	Non significant
ENSG00000066651_at_rna	TRMT11	Expression	0.0601826	0.0574294	274	0.294666	0.691891	0.0276669	0.0637224	274	0.664158	0.899749	Non significant
ENSG00000066654_at_rna	THUMPD1	Expression	-0.044117	0.0600038	274	0.462195	0.801527	0.0485346	0.0655931	274	0.45934	0.811213	Non significant
ENSG00000066735_at_rna	KIF26A	Expression	-0.00428088	0.0652618	274	0.9477	0.987717	0.0131486	0.074109	274	0.859177	0.963217	Non significant
ENSG00000066777_at_rna	ARFGEF1	Expression	-0.066283	0.0580739	274	0.253722	0.656724	0.0123673	0.0671469	274	0.85387	0.961722	Non significant
ENSG00000066827_at_rna	ZFAT	Expression	-0.00421979	0.0600492	274	0.943977	0.985843	-0.0283336	0.0659782	274	0.667604	0.900704	Non significant
ENSG00000066855_at_rna	MTFR1	Expression	0.135844	0.0604276	274	0.0245738	0.283085	0.187362	0.0658413	274	0.00443201	0.117015	Non significant
ENSG00000066923_at_rna	STAG3	Expression	-0.0501671	0.0594204	274	0.398516	0.765724	-0.0293263	0.0630144	274	0.641652	0.894137	Non significant
ENSG00000066926_at_rna	FECH	Expression	0.109722	0.0622077	274	0.0777648	0.432537	0.165548	0.0651955	274	0.0111091	0.181283	Non significant
ENSG00000066933_at_rna	MYO9A	Expression	-0.0643568	0.0576486	274	0.264266	0.665195	-0.0403659	0.0647575	274	0.533061	0.848688	Non significant
ENSG00000067048_at_rna	DDX3Y	Expression	-0.0150635	0.0604255	274	0.803136	0.945631	-0.0105484	0.0657854	274	0.872609	0.965945	Non significant
ENSG00000067064_at_rna	IDI1	Expression	-0.0557509	0.0595166	274	0.348899	0.729925	-0.0557816	0.0673018	274	0.407202	0.784683	Non significant
ENSG00000067066_at_rna	SP100	Expression	0.0918686	0.0611986	274	0.133315	0.533087	0.0630021	0.0668738	274	0.346139	0.741426	Non significant
ENSG00000067082_at_rna	KLF6	Expression	0.0612462	0.0604973	274	0.311357	0.706032	0.034451	0.0636775	274	0.588492	0.874161	Non significant
ENSG00000067113_at_rna	PPAP2A	Expression	0.135871	0.0597003	274	0.0228531	0.275005	0.00271769	0.0658904	274	0.9671	0.991242	Non significant
ENSG00000067141_at_rna	NEO1	Expression	-0.0770263	0.0590279	274	0.191922	0.604226	-0.060618	0.0650261	274	0.351228	0.746328	Non significant
ENSG00000067167_at_rna	TRAM1	Expression	-0.0885013	0.060782	274	0.145381	0.548705	-0.0530166	0.0644739	274	0.410909	0.785902	Non significant
ENSG00000067177_at_rna	PHKA1	Expression	0.0969078	0.0598185	274	0.105226	0.480838	0.136154	0.0657215	274	0.0382948	0.313627	Non significant
ENSG00000067191_at_rna	CACNB1	Expression	-0.0152067	0.0612202	274	0.803829	0.945784	0.0717477	0.0626745	274	0.252306	0.666833	Non significant
ENSG00000067208_at_rna	EVI5	Expression	-0.0287421	0.0628889	274	0.647649	0.888443	0.021264	0.0707698	274	0.763821	0.93292	Non significant
ENSG00000067221_at_rna	STOML1	Expression	-0.140759	0.0574598	274	0.0142975	0.230634	-0.150714	0.065666	274	0.0217236	0.243845	Non significant
ENSG00000067225_at_rna	PKM	Expression	0.121369	0.0604623	274	0.0447131	0.352395	0.158161	0.0646436	274	0.0144187	0.202602	Non significant
ENSG00000067248_at_rna	DHX29	Expression	0.134897	0.058421	274	0.020941	0.269073	0.109911	0.0627733	274	0.0799599	0.43265	Non significant
ENSG00000067334_at_rna	DNTTIP2	Expression	-0.00927394	0.056261	274	0.869072	0.965907	0.0320215	0.0622293	274	0.606852	0.881959	Non significant
ENSG00000067365_at_rna	METTL22	Expression	0.0401873	0.0597045	274	0.500881	0.822482	-0.0444014	0.063916	274	0.487254	0.826178	Non significant
ENSG00000067369_at_rna	TP53BP1	Expression	0.121876	0.0594363	274	0.0403116	0.339677	0.100236	0.0679799	274	0.140347	0.541706	Non significant
ENSG00000067445_at_rna	TRO	Expression	-0.0581172	0.0659824	274	0.378427	0.753159	-0.0981062	0.0722261	274	0.174362	0.589293	Non significant
ENSG00000067533_at_rna	RRP15	Expression	0.119575	0.056848	274	0.0354289	0.325305	-0.00278572	0.0636178	274	0.965073	0.990563	Non significant
ENSG00000067560_at_rna	RHOA	Expression	0.109537	0.0589825	274	0.0632942	0.403408	0.0779483	0.0638701	274	0.222306	0.640953	Non significant
ENSG00000067596_at_rna	DHX8	Expression	0.0402618	0.0614913	274	0.512625	0.828966	-0.0229818	0.0641189	274	0.720026	0.918706	Non significant
ENSG00000067606_at_rna	PRKCZ	Expression	0.0608371	0.0672116	274	0.365382	0.744067	0.0052687	0.0770447	274	0.945479	0.985648	Non significant
ENSG00000067646_at_rna	ZFY	Expression	-0.0396751	0.0588323	274	0.500072	0.822441	0.0493774	0.0659186	274	0.453817	0.808255	Non significant
ENSG00000067704_at_rna	IARS2	Expression	0.119824	0.0608673	274	0.0489976	0.367112	0.155384	0.067429	274	0.0211993	0.242126	Non significant
ENSG00000067715_at_rna	SYT1	Expression	-0.00409069	0.0650277	274	0.949841	0.987994	-0.0655868	0.0705034	274	0.352234	0.74702	Non significant
ENSG00000067798_at_rna	NAV3	Expression	0.13244	0.0602323	274	0.0278905	0.297259	0.0467289	0.0701904	274	0.505575	0.83523	Non significant
ENSG00000067829_at_rna	IDH3G	Expression	0.0245246	0.057411	274	0.669252	0.89834	0.0222764	0.0625875	274	0.721897	0.919015	Non significant
ENSG00000067836_at_rna	ROGDI	Expression	-0.0182302	0.0647919	274	0.778431	0.937655	0.10415	0.0707432	274	0.14096	0.541706	Non significant
ENSG00000067840_at_rna	PDZD4	Expression	-0.0475332	0.0612118	274	0.437433	0.787674	-0.122904	0.0683284	274	0.072063	0.414453	Non significant
ENSG00000067842_at_rna	ATP2B3	Expression	-0.105991	0.0604479	274	0.0795288	0.436383	-0.184567	0.0632609	274	0.00352787	0.107381	Non significant
ENSG00000067900_at_rna	ROCK1	Expression	-0.0960703	0.0624983	274	0.124252	0.516927	0.0401218	0.065689	274	0.541343	0.851641	Non significant
ENSG00000067955_at_rna	CBFB	Expression	-0.0228087	0.0620439	274	0.713155	0.914317	0.168455	0.0681767	274	0.0134791	0.196073	Non significant
ENSG00000067992_at_rna	PDK3	Expression	-0.0481324	0.0610024	274	0.430097	0.784632	0.0370899	0.0674656	274	0.582484	0.871736	Non significant
ENSG00000068001_at_rna	HYAL2	Expression	0.132126	0.0683621	274	0.0532694	0.38071	0.101421	0.0714669	274	0.155861	0.564328	Non significant
ENSG00000068024_at_rna	HDAC4	Expression	0.0264397	0.0580346	274	0.648689	0.888868	0.1386	0.0653987	274	0.0340648	0.298147	Non significant
ENSG00000068028_at_rna	RASSF1	Expression	-0.0678529	0.0617637	274	0.271948	0.671579	-0.0328824	0.0650691	274	0.613316	0.882952	Non significant
ENSG00000068078_at_rna	FGFR3	Expression	0.0209644	0.0596859	274	0.725404	0.918375	0.00102793	0.067492	274	0.987848	0.99708	Non significant
ENSG00000068079_at_rna	IFI35	Expression	0.119927	0.0586403	274	0.0408417	0.341141	-0.00746858	0.0652425	274	0.908862	0.977038	Non significant
ENSG00000068097_at_rna	HEATR6	Expression	0.143047	0.0578252	274	0.0133691	0.226558	0.0992453	0.0642735	274	0.122562	0.51449	Non significant
ENSG00000068120_at_rna	COASY	Expression	0.103217	0.0601265	274	0.0860415	0.447443	0.188867	0.0642809	274	0.00330173	0.10604	Non significant
ENSG00000068137_at_rna	PLEKHH3	Expression	0.0131676	0.0573994	274	0.818555	0.951538	0.0456748	0.0639357	274	0.474988	0.819778	Non significant
ENSG00000068305_at_rna	MEF2A	Expression	-0.0268612	0.060754	274	0.658395	0.892999	0.00110148	0.065216	274	0.986525	0.996785	Non significant
ENSG00000068308_at_rna	OTUD5	Expression	-0.0648632	0.0584199	274	0.266873	0.667088	-0.0940525	0.0649642	274	0.147684	0.550879	Non significant
ENSG00000068323_at_rna	TFE3	Expression	0.0568056	0.0605531	274	0.348186	0.729738	0.105971	0.0706446	274	0.133598	0.532215	Non significant
ENSG00000068354_at_rna	TBC1D25	Expression	0.0181818	0.0584184	274	0.755622	0.930123	-0.145864	0.063909	274	0.0224674	0.247744	Non significant
ENSG00000068383_at_rna	INPP5A	Expression	0.144323	0.0593877	274	0.0150911	0.235561	0.132869	0.0670597	274	0.047551	0.346682	Non significant
ENSG00000068394_at_rna	GPKOW	Expression	0.00242612	0.0585745	274	0.966961	0.991608	-0.0343753	0.0639062	274	0.590644	0.874801	Non significant
ENSG00000068400_at_rna	GRIPAP1	Expression	-0.164862	0.0587797	274	0.00503557	0.163564	0.00198761	0.0641794	274	0.975294	0.99307	Non significant
ENSG00000068438_at_rna	FTSJ1	Expression	0.0252172	0.0582775	274	0.665226	0.896003	0.0183119	0.0637791	274	0.774025	0.935571	Non significant
ENSG00000068615_at_rna	REEP1	Expression	-0.140106	0.0565615	274	0.013247	0.225887	-0.21019	0.0650502	274	0.0012327	0.0651941	Non significant
ENSG00000068650_at_rna	ATP11A	Expression	0.0101698	0.0589861	274	0.863115	0.963602	0.0728667	0.0648969	274	0.26152	0.675667	Non significant
ENSG00000068654_at_rna	POLR1A	Expression	0.0957216	0.0573685	274	0.0952086	0.465242	0.0488714	0.0648837	274	0.451321	0.806874	Non significant
ENSG00000068697_at_rna	LAPTM4A	Expression	0.0692058	0.070284	274	0.324791	0.712805	0.0520523	0.0823152	274	0.527156	0.845447	Non significant
ENSG00000068724_at_rna	TTC7A	Expression	-0.0518471	0.0620578	274	0.403456	0.768047	-0.029801	0.0702922	274	0.671595	0.901664	Non significant
ENSG00000068745_at_rna	IP6K2	Expression	-0.0482449	0.0594296	274	0.416907	0.77763	-0.000492465	0.0645607	274	0.993914	0.998269	Non significant
ENSG00000068784_at_rna	SRBD1	Expression	-0.0219124	0.0639594	274	0.7319	0.920383	-0.0578223	0.0690949	274	0.402675	0.781411	Non significant
ENSG00000068796_at_rna	KIF2A	Expression	0.0131679	0.0634465	274	0.835585	0.955355	-0.0497736	0.0699508	274	0.476743	0.820643	Non significant
ENSG00000068831_at_rna	RASGRP2	Expression	-0.186196	0.0774493	274	0.0162123	0.244859	-0.0852526	0.0826294	274	0.302191	0.706603	Non significant
ENSG00000068878_at_rna	PSME4	Expression	0.0516393	0.0577977	274	0.371616	0.749402	-0.0792864	0.0630624	274	0.208657	0.628278	Non significant
ENSG00000068903_at_rna	SIRT2	Expression	-0.0181387	0.0588402	274	0.757876	0.931	-0.106553	0.0647007	274	0.099586	0.472739	Non significant
ENSG00000068912_at_rna	ERLEC1	Expression	0.0771247	0.0584558	274	0.187046	0.597639	0.0197962	0.0650883	274	0.761019	0.932305	Non significant
ENSG00000068971_at_rna	PPP2R5B	Expression	-0.0307307	0.0585685	274	0.599794	0.866307	-0.000933233	0.0657698	274	0.988679	0.997151	Non significant
ENSG00000068976_at_rna	PYGM	Expression	-0.00489627	0.0623527	274	0.93741	0.98497	0.0283096	0.0660363	274	0.668143	0.900704	Non significant
ENSG00000068985_at_rna	PAGE1	Expression	-0.0329586	0.0568143	274	0.56184	0.849845	-0.0208127	0.0630648	274	0.741385	0.92649	Non significant
ENSG00000069011_at_rna	PITX1	Expression	0.166948	0.0666398	274	0.0122372	0.221109	0.165288	0.0700062	274	0.0182233	0.226063	Non significant
ENSG00000069018_at_rna	TRPC7	Expression	-0.0382818	0.0583526	274	0.511797	0.828966	-0.151878	0.0663216	274	0.0220203	0.245217	Non significant
ENSG00000069020_at_rna	MAST4	Expression	-0.0324506	0.0599414	274	0.588251	0.860828	0.101516	0.0667357	274	0.128218	0.523907	Non significant
ENSG00000069122_at_rna	GPR116	Expression	-0.013004	0.0584226	274	0.823859	0.952775	-0.11929	0.0628611	274	0.0577385	0.377414	Non significant
ENSG00000069188_at_rna	SDK2	Expression	-0.126622	0.0569058	274	0.0260732	0.290895	-0.0272643	0.0625027	274	0.662685	0.89952	Non significant
ENSG00000069206_at_rna	ADAM7	Expression	-0.0490434	0.0573127	274	0.392155	0.760928	0.0110249	0.0630749	274	0.861245	0.963532	Non significant
ENSG00000069248_at_rna	NUP133	Expression	-0.0466203	0.0586508	274	0.426684	0.782877	-0.0151179	0.0669652	274	0.82139	0.951112	Non significant
ENSG00000069275_at_rna	NUCKS1	Expression	-0.0468274	0.0616121	274	0.447233	0.791573	-0.0213348	0.0641581	274	0.739486	0.925637	Non significant
ENSG00000069329_at_rna	VPS35	Expression	-0.0196141	0.0616624	274	0.750417	0.928779	-0.012461	0.0665215	274	0.851408	0.960866	Non significant
ENSG00000069345_at_rna	DNAJA2	Expression	0.134734	0.0583063	274	0.0208443	0.268239	0.127041	0.0632261	274	0.0445046	0.338367	Non significant
ENSG00000069424_at_rna	KCNAB2	Expression	0.0206085	0.0701045	274	0.768782	0.935247	-0.11544	0.0776724	274	0.137214	0.538965	Non significant
ENSG00000069431_at_rna	ABCC9	Expression	0.00655262	0.060396	274	0.913604	0.977632	-0.119932	0.0640861	274	0.0612875	0.387549	Non significant
ENSG00000069482_at_rna	GAL	Expression	-0.0489179	0.0673276	274	0.467492	0.804113	-0.00753483	0.0726127	274	0.917354	0.978664	Non significant
ENSG00000069493_at_rna	CLEC2D	Expression	-0.0434798	0.0640975	274	0.497557	0.8213	-0.0863236	0.0761281	274	0.256825	0.670935	Non significant
ENSG00000069509_at_rna	FUNDC1	Expression	-0.069511	0.0567951	274	0.220994	0.62919	-0.0493079	0.0637053	274	0.438931	0.79961	Non significant
ENSG00000069535_at_rna	MAOB	Expression	0.00936581	0.0577785	274	0.871228	0.966109	-0.0251949	0.0634051	274	0.691099	0.909576	Non significant
ENSG00000069667_at_rna	RORA	Expression	-0.0590374	0.0607343	274	0.331021	0.716982	0.0202748	0.0651772	274	0.755746	0.93029	Non significant
ENSG00000069696_at_rna	DRD4	Expression	0.00601134	0.0574569	274	0.916675	0.978741	-0.0488021	0.0621838	274	0.432568	0.796101	Non significant
ENSG00000069702_at_rna	TGFBR3	Expression	-0.0129065	0.0631402	274	0.838033	0.955428	-0.00364241	0.0697969	274	0.958381	0.988421	Non significant
ENSG00000069712_at_rna	KIAA1107	Expression	-0.0129527	0.0578112	274	0.822717	0.952188	-0.0609999	0.061938	274	0.324696	0.726518	Non significant
ENSG00000069764_at_rna	PLA2G10	Expression	-0.0262676	0.0647791	274	0.685113	0.904859	0.0574615	0.0709054	274	0.417712	0.78697	Non significant
ENSG00000069812_at_rna	HES2	Expression	-0.108118	0.0618335	274	0.0803725	0.438343	0.021153	0.0691082	274	0.75954	0.932046	Non significant
ENSG00000069849_at_rna	ATP1B3	Expression	-0.0697323	0.0620745	274	0.261283	0.663659	-0.0504277	0.0684925	274	0.461578	0.812359	Non significant
ENSG00000069869_at_rna	NEDD4	Expression	0.194811	0.061042	274	0.00141571	0.0958475	0.210025	0.0672964	274	0.00180302	0.0800515	Non significant
ENSG00000069943_at_rna	PIGB	Expression	0.107133	0.0605715	274	0.0769423	0.43109	0.0845537	0.067029	274	0.207147	0.626655	Non significant
ENSG00000069966_at_rna	GNB5	Expression	0.0352771	0.0626406	274	0.573321	0.854425	0.0634996	0.0665395	274	0.339924	0.738077	Non significant
ENSG00000069974_at_rna	RAB27A	Expression	0.0111222	0.0651082	274	0.86436	0.963986	0.0821613	0.0675579	274	0.223924	0.642226	Non significant
ENSG00000069998_at_rna	CECR5	Expression	-0.00270422	0.0588823	274	0.963369	0.991519	0.0492765	0.064997	274	0.44837	0.804302	Non significant
ENSG00000070010_at_rna	UFD1L	Expression	-0.084591	0.055984	274	0.130792	0.528817	0.0781809	0.0633674	274	0.217288	0.638066	Non significant
ENSG00000070018_at_rna	LRP6	Expression	-0.00197246	0.0599971	274	0.973774	0.992962	0.00260768	0.0679311	274	0.969379	0.991575	Non significant
ENSG00000070019_at_rna	GUCY2C	Expression	-0.120309	0.0580912	274	0.0383553	0.334676	-0.101011	0.0639002	274	0.113933	0.501087	Non significant
ENSG00000070031_at_rna	SCT	Expression	0.0366226	0.0575668	274	0.524662	0.833096	-0.0422994	0.0623439	274	0.497464	0.830962	Non significant
ENSG00000070047_at_rna	PHRF1	Expression	-0.0576359	0.0587963	274	0.326956	0.714338	-0.0148596	0.0650681	274	0.819359	0.950977	Non significant
ENSG00000070061_at_rna	IKBKAP	Expression	0.0973863	0.0581252	274	0.0938449	0.461101	0.064306	0.0633618	274	0.310152	0.714109	Non significant
ENSG00000070081_at_rna	NUCB2	Expression	-0.0298301	0.0618407	274	0.629544	0.878903	-0.0263158	0.0670234	274	0.694589	0.911213	Non significant
ENSG00000070159_at_rna	PTPN3	Expression	-0.00818139	0.0649626	274	0.89978	0.973646	0.0851973	0.0732141	274	0.244556	0.661097	Non significant
ENSG00000070182_at_rna	SPTB	Expression	-0.079785	0.057483	274	0.165144	0.572569	-0.066434	0.0639337	274	0.298755	0.704296	Non significant
ENSG00000070190_at_rna	DAPP1	Expression	-0.115208	0.0671131	274	0.0860488	0.447443	-0.0654841	0.072165	274	0.364183	0.755035	Non significant
ENSG00000070193_at_rna	FGF10	Expression	0.0719507	0.0559442	274	0.198402	0.608809	-0.00985328	0.0616201	274	0.872957	0.965983	Non significant
ENSG00000070214_at_rna	SLC44A1	Expression	-0.0279388	0.0593196	274	0.637649	0.883205	0.121272	0.0637528	274	0.0571416	0.375876	Non significant
ENSG00000070269_at_rna	C14orf101	Expression	-0.0597043	0.0593159	274	0.314152	0.707873	0.00143332	0.0665674	274	0.982821	0.995518	Non significant
ENSG00000070366_at_rna	SMG6	Expression	0.0242049	0.0593275	274	0.683283	0.904161	0.00631869	0.0642648	274	0.921676	0.979426	Non significant
ENSG00000070367_at_rna	EXOC5	Expression	-0.110163	0.0586913	274	0.0605194	0.397899	-0.026559	0.0638099	274	0.677249	0.903575	Non significant
ENSG00000070371_at_rna	CLTCL1	Expression	-0.0015642	0.0577571	274	0.978394	0.994259	-0.0554979	0.0635317	274	0.382365	0.76964	Non significant
ENSG00000070388_at_rna	FGF22	Expression	0.0398372	0.0596035	274	0.503897	0.824443	-0.0866228	0.0640142	274	0.175998	0.591637	Non significant
ENSG00000070404_at_rna	FSTL3	Expression	-0.00279836	0.0605943	274	0.963165	0.991519	-0.0259205	0.0685508	274	0.70534	0.914261	Non significant
ENSG00000070413_at_rna	DGCR2	Expression	0.00523477	0.0607248	274	0.931304	0.981939	0.0367669	0.0659103	274	0.576959	0.868639	Non significant
ENSG00000070423_at_rna	RNF126	Expression	0.035861	0.0582344	274	0.538024	0.840283	0.0759206	0.0643845	274	0.238329	0.657203	Non significant
ENSG00000070444_at_rna	MNT	Expression	0.0779867	0.0566441	274	0.168579	0.577518	0.0171558	0.0617134	274	0.781019	0.93864	Non significant
ENSG00000070476_at_rna	ZXDC	Expression	-0.0401018	0.0617606	274	0.516138	0.829865	0.0152691	0.0643192	274	0.812351	0.950032	Non significant
ENSG00000070495_at_rna	JMJD6	Expression	0.125214	0.0609589	274	0.0399686	0.33927	-0.0232704	0.065355	274	0.721794	0.919015	Non significant
ENSG00000070501_at_rna	POLB	Expression	0.058713	0.0577512	274	0.309319	0.70352	-0.155407	0.0632813	274	0.0140564	0.199968	Non significant
ENSG00000070526_at_rna	ST6GALNAC1	Expression	-0.0686321	0.059108	274	0.245589	0.652522	0.00803718	0.0656262	274	0.902528	0.974991	Non significant
ENSG00000070540_at_rna	WIPI1	Expression	0.0798009	0.0670054	274	0.233669	0.641294	0.0180972	0.0714655	274	0.800091	0.946134	Non significant
ENSG00000070601_at_rna	FRMPD1	Expression	-0.0496652	0.0579364	274	0.391314	0.760736	-0.0814974	0.0642997	274	0.204991	0.624908	Non significant
ENSG00000070610_at_rna	GBA2	Expression	-0.0711503	0.0579217	274	0.219301	0.627564	-0.0550019	0.0646849	274	0.395155	0.776639	Non significant
ENSG00000070614_at_rna	NDST1	Expression	0.00850959	0.0636693	274	0.893677	0.972109	-0.0451333	0.0753683	274	0.549282	0.856495	Non significant
ENSG00000070669_at_rna	ASNS	Expression	0.154618	0.0570344	274	0.00670876	0.180739	0.108715	0.0623081	274	0.0810193	0.435111	Non significant
ENSG00000070718_at_rna	AP3M2	Expression	0.0428572	0.0585899	274	0.464488	0.802386	-0.096941	0.0611778	274	0.113062	0.499513	Non significant
ENSG00000070729_at_rna	CNGB1	Expression	-0.076928	0.063361	274	0.224701	0.633658	-0.148737	0.0705286	274	0.0349538	0.300411	Non significant
ENSG00000070731_at_rna	ST6GALNAC2	Expression	-0.0859665	0.0732021	274	0.240246	0.648426	-0.0916164	0.0805068	274	0.255123	0.668946	Non significant
ENSG00000070748_at_rna	CHAT	Expression	0.0520255	0.0566408	274	0.358349	0.73885	0.0258863	0.063351	274	0.682821	0.906862	Non significant
ENSG00000070759_at_rna	TESK2	Expression	-0.0697928	0.0636012	274	0.272488	0.672267	-0.0448553	0.0710382	274	0.527762	0.845838	Non significant
ENSG00000070761_at_rna	C16orf80	Expression	-0.0887429	0.0590501	274	0.13288	0.532648	-0.100311	0.0638326	274	0.116075	0.50436	Non significant
ENSG00000070770_at_rna	CSNK2A2	Expression	0.0375011	0.0606774	274	0.536548	0.8393	0.0749682	0.0672005	274	0.264597	0.678629	Non significant
ENSG00000070778_at_rna	PTPN21	Expression	0.0110248	0.061374	274	0.857441	0.962238	-0.123117	0.0684703	274	0.0721589	0.414453	Non significant
ENSG00000070785_at_rna	EIF2B3	Expression	0.014583	0.0596146	274	0.80675	0.94633	-0.123338	0.0629484	274	0.0500715	0.354223	Non significant
ENSG00000070808_at_rna	CAMK2A	Expression	0.0131534	0.0592143	274	0.824211	0.952853	0.0390325	0.0618707	274	0.528124	0.845838	Non significant
ENSG00000070814_at_rna	TCOF1	Expression	0.0668641	0.0581355	274	0.250086	0.654181	-0.000471829	0.0643444	274	0.994149	0.99832	Non significant
ENSG00000070831_at_rna	CDC42	Expression	-0.047339	0.0604108	274	0.433264	0.785963	-0.105948	0.0661242	274	0.109099	0.491518	Non significant
ENSG00000070882_at_rna	OSBPL3	Expression	-0.0370244	0.0604434	274	0.540176	0.841547	0.135382	0.06838	274	0.0477206	0.346682	Non significant
ENSG00000070886_at_rna	EPHA8	Expression	-0.0763362	0.0573831	274	0.183423	0.59389	-0.0320729	0.0635712	274	0.613897	0.883232	Non significant
ENSG00000070915_at_rna	SLC12A3	Expression	-0.0491915	0.0562367	274	0.381725	0.755918	-0.00704284	0.0624755	274	0.910245	0.977214	Non significant
ENSG00000070950_at_rna	RAD18	Expression	-0.0133843	0.0588328	274	0.820037	0.951624	-0.117921	0.0657973	274	0.0731038	0.416667	Non significant
ENSG00000070961_at_rna	ATP2B1	Expression	0.00245873	0.0579158	274	0.966137	0.991519	0.0454028	0.0625625	274	0.468011	0.816188	Non significant
ENSG00000070985_at_rna	TRPM5	Expression	0.0102836	0.0593788	274	0.862505	0.963602	-0.0412614	0.06269	274	0.510421	0.837302	Non significant
ENSG00000071051_at_rna	NCK2	Expression	-0.104859	0.0628923	274	0.0954602	0.465242	-0.108332	0.0654361	274	0.0978159	0.469493	Non significant
ENSG00000071054_at_rna	MAP4K4	Expression	0.0663221	0.0633658	274	0.295259	0.691989	-0.162538	0.0669495	274	0.0151922	0.208165	Non significant
ENSG00000071073_at_rna	MGAT4A	Expression	-0.136305	0.0598066	274	0.0226611	0.275005	-0.07959	0.0694829	274	0.252018	0.666758	Non significant
ENSG00000071082_at_rna	RPL31	Expression	0.0461509	0.0591302	274	0.435099	0.787169	0.0398548	0.0643092	274	0.53543	0.849398	Non significant
ENSG00000071127_at_rna	WDR1	Expression	0.121564	0.0606368	274	0.044985	0.352854	0.123646	0.0670463	274	0.0651565	0.396271	Non significant
ENSG00000071189_at_rna	SNX13	Expression	-0.0269659	0.0634587	274	0.670884	0.898956	0.0665962	0.0689449	274	0.334077	0.734179	Non significant
ENSG00000071203_at_rna	MS4A12	Expression	-0.0647795	0.0579719	274	0.263811	0.664998	-0.118455	0.062722	274	0.0589489	0.380164	Non significant
ENSG00000071205_at_rna	ARHGAP10	Expression	0.0814391	0.0565046	274	0.149505	0.553681	0.0113057	0.0630839	274	0.857768	0.962771	Non significant
ENSG00000071242_at_rna	RPS6KA2	Expression	-0.00807888	0.0601341	274	0.893128	0.971879	-0.0370813	0.0657324	274	0.57267	0.866658	Non significant
ENSG00000071243_at_rna	ING3	Expression	-0.146904	0.0596587	274	0.0138005	0.229349	-0.0508091	0.0675682	274	0.452071	0.807434	Non significant
ENSG00000071246_at_rna	VASH1	Expression	0.0086174	0.0646263	274	0.893923	0.972148	-0.0532405	0.0658962	274	0.419122	0.787716	Non significant
ENSG00000071282_at_rna	LMCD1	Expression	-0.0183568	0.0602273	274	0.760525	0.932092	-0.0212535	0.0672672	274	0.752036	0.928647	Non significant
ENSG00000071462_at_rna	WBSCR22	Expression	0.148696	0.0579882	274	0.01034	0.209524	0.120197	0.0640103	274	0.0604112	0.384374	Non significant
ENSG00000071537_at_rna	SEL1L	Expression	-0.0346821	0.0577423	274	0.548083	0.845904	0.0672942	0.0655095	274	0.304306	0.708386	Non significant
ENSG00000071539_at_rna	TRIP13	Expression	-0.0407208	0.0581065	274	0.48343	0.813478	-0.0411853	0.0648875	274	0.525612	0.845016	Non significant
ENSG00000071553_at_rna	ATP6AP1	Expression	-0.109261	0.0598305	274	0.0678242	0.413963	0.0036506	0.0677146	274	0.957006	0.988223	Non significant
ENSG00000071564_at_rna	TCF3	Expression	-0.0133513	0.0642824	274	0.835465	0.955355	-0.0140604	0.0721982	274	0.845591	0.958412	Non significant
ENSG00000071575_at_rna	TRIB2	Expression	-0.0617968	0.0693107	274	0.372613	0.749493	-0.0960079	0.0757636	274	0.205083	0.624908	Non significant
ENSG00000071626_at_rna	DAZAP1	Expression	-0.0445648	0.0641282	274	0.487097	0.815863	-0.0045291	0.0741161	274	0.951273	0.987035	Non significant
ENSG00000071655_at_rna	MBD3	Expression	0.00956308	0.0586121	274	0.870393	0.965957	0.0406482	0.0640209	274	0.52548	0.844965	Non significant
ENSG00000071677_at_rna	PRLH	Expression	-0.0287447	0.0604693	274	0.63453	0.881201	-0.0524967	0.0646359	274	0.416682	0.78697	Non significant
ENSG00000071859_at_rna	FAM50A	Expression	-0.00227445	0.0614995	274	0.970498	0.992451	-0.0566557	0.0670545	274	0.398156	0.778906	Non significant
ENSG00000071889_at_rna	FAM3A	Expression	0.00420511	0.060438	274	0.94453	0.985843	-0.0139885	0.0660131	274	0.832181	0.953744	Non significant
ENSG00000071894_at_rna	CPSF1	Expression	0.0702522	0.0601208	274	0.242598	0.649168	-0.00673011	0.0677977	274	0.920926	0.979426	Non significant
ENSG00000071909_at_rna	MYO3B	Expression	-0.0279182	0.0588007	274	0.634935	0.881546	-0.0558656	0.0640216	274	0.382879	0.769941	Non significant
ENSG00000071967_at_rna	CYBRD1	Expression	0.0168643	0.0628649	274	0.788498	0.941488	-0.0510098	0.0674193	274	0.449286	0.80513	Non significant
ENSG00000071991_at_rna	CDH19	Expression	-0.0419334	0.074666	274	0.57438	0.85455	-0.010514	0.0928112	274	0.909805	0.977038	Non significant
ENSG00000071994_at_rna	PDCD2	Expression	0.0499683	0.0585286	274	0.393248	0.761559	0.0601874	0.0655777	274	0.358722	0.75052	Non significant
ENSG00000072041_at_rna	SLC6A15	Expression	0.0843389	0.0666673	274	0.205845	0.61552	-0.0387761	0.0718549	274	0.589442	0.874349	Non significant
ENSG00000072062_at_rna	PRKACA	Expression	-0.00722044	0.0588205	274	0.902302	0.974747	0.0487793	0.0662501	274	0.461554	0.812359	Non significant
ENSG00000072071_at_rna	LPHN1	Expression	0.0380545	0.0629035	274	0.545201	0.84445	0.0211528	0.0701994	274	0.763167	0.932442	Non significant
ENSG00000072080_at_rna	SPP2	Expression	0.099232	0.0580296	274	0.0872616	0.449178	0.0498047	0.0624816	274	0.425388	0.791695	Non significant
ENSG00000072110_at_rna	ACTN1	Expression	0.137504	0.067571	274	0.0418548	0.344694	0.155992	0.0777395	274	0.0447927	0.339202	Non significant
ENSG00000072121_at_rna	ZFYVE26	Expression	0.0567331	0.0575574	274	0.324291	0.712485	0.0181534	0.0632905	274	0.774245	0.935665	Non significant
ENSG00000072133_at_rna	RPS6KA6	Expression	-0.0806178	0.0598345	274	0.177868	0.58916	-0.0829829	0.06727	274	0.21736	0.638085	Non significant
ENSG00000072134_at_rna	EPN2	Expression	0.11844	0.0571247	274	0.0381393	0.334349	0.060955	0.0660141	274	0.355818	0.749319	Non significant
ENSG00000072135_at_rna	PTPN18	Expression	0.0292075	0.063746	274	0.646819	0.887958	0.115595	0.0709483	274	0.103254	0.480551	Non significant
ENSG00000072163_at_rna	LIMS2	Expression	0.0390426	0.0566725	274	0.490876	0.817859	-0.0862779	0.0632844	274	0.172777	0.587686	Non significant
ENSG00000072182_at_rna	ASIC4	Expression	-0.00790235	0.0571673	274	0.890057	0.971505	-0.155159	0.0633622	274	0.0143347	0.202208	Non significant
ENSG00000072195_at_rna	SPEG	Expression	0.0257288	0.0640347	274	0.687835	0.905367	-0.178843	0.0704055	274	0.0110795	0.181283	Non significant
ENSG00000072201_at_rna	LNX1	Expression	0.0279596	0.0603642	274	0.643234	0.886947	0.0951364	0.0652313	274	0.144717	0.545715	Non significant
ENSG00000072210_at_rna	ALDH3A2	Expression	0.146223	0.0673146	274	0.0298385	0.304006	0.205216	0.0738848	274	0.00547768	0.130615	Non significant
ENSG00000072274_at_rna	TFRC	Expression	-0.0558683	0.0594305	274	0.347186	0.729287	0.00965421	0.0634562	274	0.879077	0.968075	Non significant
ENSG00000072310_at_rna	SREBF1	Expression	0.089127	0.0584774	274	0.127477	0.523001	0.209198	0.0639955	274	0.00107946	0.0601131	Non significant
ENSG00000072315_at_rna	TRPC5	Expression	0.110515	0.0592531	274	0.0621629	0.401438	-0.10489	0.0629163	274	0.0954874	0.465732	Non significant
ENSG00000072364_at_rna	AFF4	Expression	0.051886	0.0580933	274	0.371778	0.749446	0.0127863	0.0662638	274	0.846989	0.95872	Non significant
ENSG00000072401_at_rna	UBE2D1	Expression	0.0827016	0.0587652	274	0.159332	0.565802	0.076646	0.0633628	274	0.226418	0.644068	Non significant
ENSG00000072415_at_rna	MPP5	Expression	0.0582439	0.0676113	274	0.388989	0.758984	0.0206567	0.0729275	274	0.776985	0.937059	Non significant
ENSG00000072422_at_rna	RHOBTB1	Expression	0.014244	0.0641077	274	0.824167	0.952853	-0.120309	0.0722941	274	0.0960802	0.466198	Non significant
ENSG00000072501_at_rna	SMC1A	Expression	-0.104143	0.0604007	274	0.0846723	0.444259	-0.0190356	0.0630717	274	0.762797	0.932442	Non significant
ENSG00000072506_at_rna	HSD17B10	Expression	-0.0709935	0.0577671	274	0.219086	0.627246	-0.0140936	0.0637753	274	0.825101	0.95187	Non significant
ENSG00000072518_at_rna	MARK2	Expression	-0.0944585	0.0642903	274	0.141765	0.54464	0.0543786	0.0732909	274	0.458114	0.810508	Non significant
ENSG00000072571_at_rna	HMMR	Expression	-0.147141	0.0562615	274	0.00891487	0.19853	-0.112128	0.0626021	274	0.0732741	0.416885	Non significant
ENSG00000072609_at_rna	CHFR	Expression	-0.0959202	0.0638717	274	0.133158	0.533087	-0.172354	0.0671753	274	0.0102958	0.173819	Non significant
ENSG00000072657_at_rna	TRHDE	Expression	-0.0702936	0.0594116	274	0.236745	0.644236	-0.123573	0.0661702	274	0.0618314	0.388079	Non significant
ENSG00000072682_at_rna	P4HA2	Expression	0.15801	0.0671469	274	0.0186126	0.260473	0.0150752	0.069425	274	0.828096	0.952709	Non significant
ENSG00000072694_at_rna	FCGR2B	Expression	-0.0451122	0.06498	274	0.487527	0.816279	-0.0812037	0.0708164	274	0.251514	0.666758	Non significant
ENSG00000072736_at_rna	NFATC3	Expression	-0.0719564	0.0675853	274	0.287023	0.685763	0.0475679	0.0709732	274	0.502716	0.833931	Non significant
ENSG00000072756_at_rna	TRNT1	Expression	0.0519137	0.0571936	274	0.364045	0.742977	-0.00834245	0.0648739	274	0.897678	0.974071	Non significant
ENSG00000072778_at_rna	ACADVL	Expression	0.0897528	0.0576766	274	0.119675	0.508182	0.151165	0.0624686	274	0.0155267	0.210065	Non significant
ENSG00000072786_at_rna	STK10	Expression	0.0354779	0.0674547	274	0.598922	0.866179	0.0522516	0.07439	274	0.482429	0.823314	Non significant
ENSG00000072803_at_rna	FBXW11	Expression	0.047066	0.059972	274	0.432571	0.785685	0.0619242	0.0640094	274	0.333333	0.733635	Non significant
ENSG00000072818_at_rna	ACAP1	Expression	-0.205536	0.102146	274	0.0442019	0.3502	-0.0443152	0.0930397	274	0.633858	0.891741	Non significant
ENSG00000072832_at_rna	CRMP1	Expression	-0.217518	0.0611014	274	0.000370918	0.0531488	-0.202122	0.067361	274	0.00269469	0.0969995	Non significant
ENSG00000072840_at_rna	EVC	Expression	0.174242	0.0587738	274	0.00303061	0.130332	0.122662	0.0701244	274	0.0802567	0.433024	Non significant
ENSG00000072849_at_rna	DERL2	Expression	0.0203646	0.0596515	274	0.732808	0.920404	0.017047	0.0648746	274	0.792729	0.942796	Non significant
ENSG00000072858_at_rna	SIDT1	Expression	-0.029303	0.0642206	274	0.648184	0.888826	0.108775	0.0704171	274	0.122413	0.514121	Non significant
ENSG00000072864_at_rna	NDE1	Expression	-0.198866	0.0608022	274	0.00107282	0.0849087	-0.0244755	0.0663993	274	0.712418	0.916517	Non significant
ENSG00000072954_at_rna	TMEM38A	Expression	-0.0984644	0.0590975	274	0.0956866	0.465345	-0.0685114	0.0661456	274	0.300311	0.705739	Non significant
ENSG00000072958_at_rna	AP1M1	Expression	0.0146242	0.0689958	274	0.83214	0.955355	-0.00277493	0.0725183	274	0.969476	0.991575	Non significant
ENSG00000073008_at_rna	PVR	Expression	0.111091	0.0629968	274	0.0778263	0.432537	0.131209	0.0680794	274	0.0539433	0.366081	Non significant
ENSG00000073050_at_rna	XRCC1	Expression	-0.0442233	0.0573323	274	0.440499	0.789657	0.0475195	0.0637896	274	0.456308	0.809587	Non significant
ENSG00000073060_at_rna	SCARB1	Expression	0.142319	0.0621094	274	0.0219388	0.271613	0.104386	0.0666807	274	0.117473	0.505846	Non significant
ENSG00000073067_at_rna	CYP2W1	Expression	0.00244793	0.0585631	274	0.966658	0.991519	0.122124	0.0653862	274	0.0618001	0.388028	Non significant
ENSG00000073111_at_rna	MCM2	Expression	-0.0566812	0.0600997	274	0.34562	0.728308	-0.0433503	0.0661271	274	0.512107	0.837998	Non significant
ENSG00000073146_at_rna	MOV10L1	Expression	-0.048471	0.0566906	274	0.392546	0.761011	-0.0407971	0.0640066	274	0.523872	0.844641	Non significant
ENSG00000073150_at_rna	PANX2	Expression	0.160513	0.0563114	274	0.00436579	0.152207	0.109753	0.0652799	274	0.0927105	0.460182	Non significant
ENSG00000073169_at_rna	RP3-402G11.5	Expression	-0.0129293	0.0569166	274	0.820297	0.951624	0.182431	0.0618156	274	0.00316532	0.103492	Non significant
ENSG00000073282_at_rna	TP63	Expression	-0.0525914	0.0697249	274	0.450687	0.793342	-0.0192064	0.0801674	274	0.810657	0.948976	Non significant
ENSG00000073331_at_rna	ALPK1	Expression	0.0382818	0.0596167	274	0.520787	0.832353	0.127983	0.0680577	274	0.0600397	0.383685	Non significant
ENSG00000073350_at_rna	LLGL2	Expression	-0.0899015	0.0765142	274	0.240009	0.648097	0.079247	0.0857878	274	0.355614	0.749319	Non significant
ENSG00000073417_at_rna	PDE8A	Expression	0.058151	0.0620295	274	0.348515	0.729738	0.0646502	0.0665542	274	0.331354	0.732094	Non significant
ENSG00000073464_at_rna	CLCN4	Expression	-0.075637	0.0574675	274	0.188116	0.598878	-0.185525	0.0634406	274	0.00345134	0.107035	Non significant
ENSG00000073536_at_rna	NLE1	Expression	0.164258	0.0596795	274	0.00591717	0.172559	0.123495	0.0635777	274	0.0520861	0.359846	Non significant
ENSG00000073584_at_rna	SMARCE1	Expression	-0.12698	0.0576916	274	0.0277349	0.297259	-0.076689	0.0639011	274	0.230093	0.648352	Non significant
ENSG00000073598_at_rna	FNDC8	Expression	-0.0442318	0.0582389	274	0.44756	0.791896	-0.0713869	0.0642914	274	0.266842	0.680275	Non significant
ENSG00000073605_at_rna	GSDMB	Expression	-0.0539315	0.0611443	274	0.377757	0.752742	0.0422231	0.0679816	274	0.534537	0.848886	Non significant
ENSG00000073614_at_rna	KDM5A	Expression	-0.13476	0.0594741	274	0.02346	0.278772	-0.0733617	0.0674642	274	0.276853	0.688195	Non significant
ENSG00000073670_at_rna	ADAM11	Expression	0.0406815	0.0582501	274	0.484932	0.814908	0.020326	0.0627249	274	0.7459	0.927271	Non significant
ENSG00000073711_at_rna	PPP2R3A	Expression	-0.120077	0.0634558	274	0.0584509	0.393673	-0.159703	0.0733272	274	0.0294103	0.277891	Non significant
ENSG00000073712_at_rna	FERMT2	Expression	0.0921713	0.0764016	274	0.227662	0.635733	-0.10426	0.0837854	274	0.213362	0.632624	Non significant
ENSG00000073734_at_rna	ABCB11	Expression	-0.110767	0.057039	274	0.0521422	0.378115	-0.00756727	0.063802	274	0.905588	0.976303	Non significant
ENSG00000073737_at_rna	DHRS9	Expression	0.0194949	0.0607548	274	0.748303	0.927381	0.0630526	0.0679795	274	0.353655	0.747964	Non significant
ENSG00000073754_at_rna	CD5L	Expression	0.0238746	0.0591022	274	0.686246	0.905006	-0.157989	0.0613736	274	0.0100465	0.172076	Non significant
ENSG00000073756_at_rna	PTGS2	Expression	0.0979176	0.0604007	274	0.104989	0.480648	0.137646	0.0653581	274	0.0352013	0.30174	Non significant
ENSG00000073792_at_rna	IGF2BP2	Expression	0.154282	0.067448	274	0.0221711	0.272912	-0.0248267	0.0713357	274	0.72782	0.921187	Non significant
ENSG00000073803_at_rna	MAP3K13	Expression	-0.133383	0.0600618	274	0.0263671	0.291995	-0.0578615	0.066434	274	0.383775	0.769945	Non significant
ENSG00000073849_at_rna	ST6GAL1	Expression	-0.122132	0.0636332	274	0.0549442	0.386905	-0.00647556	0.0732778	274	0.929583	0.981585	Non significant
ENSG00000073861_at_rna	TBX21	Expression	-0.0916552	0.0594987	274	0.123449	0.516226	-0.0234998	0.0635802	274	0.711674	0.916329	Non significant
ENSG00000073910_at_rna	FRY	Expression	-0.0383386	0.0576915	274	0.506341	0.826103	0.0451425	0.0627952	274	0.472212	0.818363	Non significant
ENSG00000073921_at_rna	PICALM	Expression	-0.0633035	0.0583348	274	0.277845	0.676852	-0.0121293	0.0634376	274	0.848368	0.959307	Non significant
ENSG00000073969_at_rna	NSF	Expression	0.0356286	0.0579469	274	0.538654	0.840877	0.0831439	0.0671375	274	0.215563	0.636132	Non significant
ENSG00000074047_at_rna	GLI2	Expression	0.0378773	0.0613383	274	0.536895	0.839453	0.0694677	0.0706484	274	0.325466	0.727848	Non significant
ENSG00000074054_at_rna	CLASP1	Expression	0.0190971	0.0619267	274	0.757791	0.931	-0.0604291	0.0731172	274	0.408538	0.784844	Non significant
ENSG00000074071_at_rna	MRPS34	Expression	0.0268442	0.0609152	274	0.659443	0.893606	0.072245	0.0634776	274	0.255071	0.668942	Non significant
ENSG00000074181_at_rna	NOTCH3	Expression	0.113695	0.0670435	274	0.0899166	0.45365	0.0885422	0.0719264	274	0.218319	0.638567	Non significant
ENSG00000074201_at_rna	CLNS1A	Expression	0.0181513	0.0602174	274	0.763087	0.932835	-0.101366	0.0683414	274	0.138015	0.539949	Non significant
ENSG00000074211_at_rna	PPP2R2C	Expression	0.155109	0.0665982	274	0.0198576	0.266962	0.193984	0.072166	274	0.00718759	0.14491	Non significant
ENSG00000074219_at_rna	TEAD2	Expression	0.116365	0.0637549	274	0.0679718	0.41412	0.0686072	0.0713664	274	0.336383	0.735739	Non significant
ENSG00000074266_at_rna	EED	Expression	-0.0577041	0.0619924	274	0.351943	0.732929	-0.122758	0.0647924	274	0.0581409	0.377414	Non significant
ENSG00000074276_at_rna	CDHR2	Expression	-0.0369437	0.0600094	274	0.538138	0.840382	0.040591	0.0640898	274	0.526507	0.845447	Non significant
ENSG00000074317_at_rna	SNCB	Expression	-0.0862534	0.057094	274	0.130859	0.528817	-0.0627246	0.0617938	274	0.310076	0.714109	Non significant
ENSG00000074319_at_rna	TSG101	Expression	-0.0446401	0.057944	274	0.441062	0.790209	-0.0815186	0.061652	274	0.186089	0.602371	Non significant
ENSG00000074356_at_rna	C17orf85	Expression	-0.0141469	0.0590899	274	0.810785	0.9478	0.0379877	0.0651863	274	0.560058	0.860854	Non significant
ENSG00000074370_at_rna	ATP2A3	Expression	-0.0354428	0.0666122	274	0.594673	0.862936	-0.0378329	0.0793651	274	0.633579	0.891617	Non significant
ENSG00000074416_at_rna	MGLL	Expression	0.0122722	0.0593349	274	0.836142	0.955355	0.00803341	0.0660473	274	0.903191	0.975208	Non significant
ENSG00000074527_at_rna	NTN4	Expression	-0.0472925	0.0650016	274	0.466883	0.803873	0.036239	0.0764269	274	0.635381	0.89208	Non significant
ENSG00000074582_at_rna	BCS1L	Expression	0.0875322	0.0587841	274	0.136476	0.537422	0.103806	0.0633612	274	0.101356	0.476581	Non significant
ENSG00000074590_at_rna	NUAK1	Expression	-0.117011	0.0658475	274	0.0755676	0.430156	-0.239957	0.0799759	274	0.00269651	0.0969995	Non significant
ENSG00000074603_at_rna	DPP8	Expression	-0.0830034	0.0585027	274	0.155959	0.561434	0.0972067	0.0659818	274	0.140688	0.541706	Non significant
ENSG00000074621_at_rna	SLC24A1	Expression	0.117597	0.0574602	274	0.040699	0.340329	0.064248	0.0635192	274	0.31179	0.715751	Non significant
ENSG00000074660_at_rna	SCARF1	Expression	0.162184	0.0574879	274	0.00478473	0.157541	0.0528934	0.0651873	274	0.417132	0.78697	Non significant
ENSG00000074695_at_rna	LMAN1	Expression	0.0862648	0.0615153	274	0.160817	0.567965	0.0373954	0.0666572	274	0.574791	0.867612	Non significant
ENSG00000074696_at_rna	PTPLAD1	Expression	-0.0254833	0.0608528	274	0.675385	0.90125	0.000132525	0.0676002	274	0.998436	0.999562	Non significant
ENSG00000074706_at_rna	IPCEF1	Expression	-0.0751996	0.0619883	274	0.225082	0.63369	0.0467007	0.0684798	274	0.495262	0.830078	Non significant
ENSG00000074755_at_rna	ZZEF1	Expression	-0.0234925	0.0598871	274	0.694852	0.908166	0.0426128	0.0671446	274	0.525662	0.845016	Non significant
ENSG00000074771_at_rna	NOX3	Expression	0.115534	0.0577933	274	0.0455981	0.354714	-0.0454958	0.0620501	274	0.46343	0.812978	Non significant
ENSG00000074800_at_rna	ENO1	Expression	0.0359315	0.0593347	274	0.544799	0.844184	0.0908888	0.0641429	274	0.156491	0.564978	Non significant
ENSG00000074803_at_rna	SLC12A1	Expression	-0.0538083	0.0585144	274	0.357796	0.738547	-0.17659	0.0610482	274	0.00382031	0.111897	Non significant
ENSG00000074842_at_rna	C19orf10	Expression	0.201747	0.0575491	274	0.00045549	0.0567278	0.180678	0.0664019	274	0.00650895	0.139724	Non significant
ENSG00000074855_at_rna	ANO8	Expression	0.010029	0.0570814	274	0.860532	0.963304	-0.0891181	0.0642655	274	0.165528	0.577579	Non significant
ENSG00000074935_at_rna	TUBE1	Expression	0.0610107	0.0578377	274	0.291489	0.689286	0.0226979	0.0645974	274	0.725307	0.920327	Non significant
ENSG00000074964_at_rna	ARHGEF10L	Expression	0.0348386	0.0598467	274	0.560479	0.849738	0.0834766	0.0677786	274	0.218096	0.63845	Non significant
ENSG00000074966_at_rna	TXK	Expression	-0.0535179	0.0629626	274	0.395328	0.763219	0.0303891	0.0698655	274	0.663587	0.899749	Non significant
ENSG00000075035_at_rna	WSCD2	Expression	0.0116033	0.0561913	274	0.836403	0.955355	-0.0428159	0.0617652	274	0.488182	0.826339	Non significant
ENSG00000075043_at_rna	KCNQ2	Expression	0.0122344	0.0624687	274	0.844728	0.957443	-0.0502865	0.0642612	274	0.433902	0.796383	Non significant
ENSG00000075073_at_rna	TACR2	Expression	-0.0137634	0.0561774	274	0.806458	0.94633	0.0676907	0.0632763	274	0.284726	0.693433	Non significant
ENSG00000075089_at_rna	ACTR6	Expression	-0.045383	0.0618178	274	0.462862	0.801724	-0.0307288	0.0653065	274	0.637975	0.892921	Non significant
ENSG00000075131_at_rna	TIPIN	Expression	-0.00910438	0.059849	274	0.87909	0.969034	0.020686	0.0642443	274	0.74746	0.92746	Non significant
ENSG00000075142_at_rna	SRI	Expression	0.00531566	0.0607262	274	0.930246	0.981938	-0.0349344	0.0666022	274	0.599915	0.878725	Non significant
ENSG00000075151_at_rna	EIF4G3	Expression	0.0241053	0.0584691	274	0.680139	0.903289	-0.0167251	0.0652895	274	0.79782	0.945645	Non significant
ENSG00000075188_at_rna	NUP37	Expression	0.0349284	0.0607718	274	0.565462	0.851408	0.0385876	0.0669483	274	0.564359	0.862628	Non significant
ENSG00000075213_at_rna	SEMA3A	Expression	0.0559475	0.0649947	274	0.389348	0.759151	-0.0100765	0.0729425	274	0.890127	0.971056	Non significant
ENSG00000075218_at_rna	GTSE1	Expression	-0.141622	0.0568038	274	0.0126608	0.222961	0.0183233	0.0637702	274	0.773857	0.93556	Non significant
ENSG00000075223_at_rna	SEMA3C	Expression	0.0554607	0.0635018	274	0.38246	0.756307	0.0539687	0.074765	274	0.47039	0.817511	Non significant
ENSG00000075239_at_rna	ACAT1	Expression	0.0551183	0.0587451	274	0.348109	0.729738	0.0296906	0.0672232	274	0.658726	0.898077	Non significant
ENSG00000075240_at_rna	GRAMD4	Expression	-0.0318688	0.0599182	274	0.594815	0.862936	0.108483	0.0671753	274	0.106327	0.487071	Non significant
ENSG00000075275_at_rna	CELSR1	Expression	0.0245624	0.0709003	274	0.729016	0.919461	-0.0187845	0.0804345	274	0.815344	0.950699	Non significant
ENSG00000075290_at_rna	WNT8B	Expression	-0.0340737	0.0565676	274	0.546938	0.84546	-0.158646	0.0635291	274	0.0125174	0.190942	Non significant
ENSG00000075292_at_rna	ZNF638	Expression	-0.012871	0.0584392	274	0.825679	0.953377	0.0423135	0.0659019	274	0.520829	0.84282	Non significant
ENSG00000075303_at_rna	SLC25A40	Expression	-0.128282	0.0607905	274	0.0348388	0.323232	0.00941731	0.0666443	274	0.887627	0.970141	Non significant
ENSG00000075336_at_rna	TIMM21	Expression	0.0506443	0.0601188	274	0.399562	0.766748	0.0724196	0.0643983	274	0.260776	0.675109	Non significant
ENSG00000075340_at_rna	ADD2	Expression	-0.0679392	0.0586123	274	0.246404	0.652778	-0.0375132	0.0657326	274	0.568207	0.863898	Non significant
ENSG00000075388_at_rna	FGF4	Expression	0.0272819	0.0591867	274	0.644837	0.887567	0.0144977	0.0631725	274	0.818485	0.950977	Non significant
ENSG00000075391_at_rna	RASAL2	Expression	-0.0813641	0.064012	274	0.203702	0.61463	-0.167163	0.0767295	274	0.0293612	0.277664	Non significant
ENSG00000075399_at_rna	VPS9D1	Expression	-0.0578921	0.0607759	274	0.340818	0.724802	0.00877713	0.0673617	274	0.89633	0.973351	Non significant
ENSG00000075407_at_rna	ZNF37A	Expression	-0.0388641	0.0602907	274	0.519179	0.83165	0.0484143	0.0685339	274	0.479921	0.822256	Non significant
ENSG00000075413_at_rna	MARK3	Expression	-0.0441395	0.0591566	274	0.455579	0.796944	-0.00839915	0.065737	274	0.898332	0.974101	Non significant
ENSG00000075415_at_rna	SLC25A3	Expression	0.0627824	0.0590053	274	0.287323	0.68596	-0.0359288	0.0636547	274	0.572459	0.866495	Non significant
ENSG00000075420_at_rna	FNDC3B	Expression	0.0622567	0.0606589	274	0.304731	0.700361	0.0921467	0.0660742	274	0.163138	0.574955	Non significant
ENSG00000075426_at_rna	FOSL2	Expression	0.0502256	0.0639431	274	0.432177	0.785615	0.0629243	0.0696321	274	0.366172	0.757162	Non significant
ENSG00000075429_at_rna	CACNG5	Expression	-0.00774737	0.0586051	274	0.894829	0.972224	0.0785446	0.0628699	274	0.211548	0.631017	Non significant
ENSG00000075461_at_rna	CACNG4	Expression	-0.0953001	0.0629559	274	0.130087	0.527925	-0.0837587	0.0689494	274	0.224448	0.642226	Non significant
ENSG00000075539_at_rna	FRYL	Expression	0.0247439	0.0594816	274	0.677416	0.902257	0.0974406	0.0671179	274	0.146562	0.549014	Non significant
ENSG00000075568_at_rna	TMEM131	Expression	0.158713	0.0592346	274	0.00737567	0.185023	0.181485	0.0641239	274	0.00465156	0.119807	Non significant
ENSG00000075618_at_rna	FSCN1	Expression	0.126059	0.062216	274	0.0427497	0.347011	0.0664291	0.0691784	274	0.336925	0.735794	Non significant
ENSG00000075624_at_rna	ACTB	Expression	0.0518054	0.0576276	274	0.368669	0.74655	0.0600016	0.062285	274	0.335377	0.735589	Non significant
ENSG00000075651_at_rna	PLD1	Expression	0.0363298	0.0625183	274	0.561168	0.849845	0.00371157	0.0644642	274	0.954087	0.987463	Non significant
ENSG00000075673_at_rna	ATP12A	Expression	-0.0645173	0.0573636	274	0.260713	0.663322	-0.0640018	0.0621091	274	0.302787	0.707132	Non significant
ENSG00000075702_at_rna	WDR62	Expression	-0.0264376	0.0602134	274	0.660615	0.893798	-0.0918585	0.0621262	274	0.139253	0.541035	Non significant
ENSG00000075711_at_rna	DLG1	Expression	-0.0896759	0.0616277	274	0.145635	0.54871	-0.0803806	0.0688416	274	0.242962	0.660294	Non significant
ENSG00000075785_at_rna	RAB7A	Expression	0.10081	0.0620508	274	0.104239	0.479351	0.0440288	0.0659098	274	0.504124	0.834498	Non significant
ENSG00000075790_at_rna	BCAP29	Expression	0.0653966	0.0604085	274	0.278998	0.677971	0.0555233	0.0679997	274	0.414201	0.786581	Non significant
ENSG00000075826_at_rna	SEC31B	Expression	-0.0965705	0.0628347	274	0.124318	0.516927	0.014214	0.0723796	274	0.844312	0.958121	Non significant
ENSG00000075856_at_rna	SART3	Expression	-0.0228361	0.0608238	274	0.707328	0.91194	0.039879	0.0688117	274	0.562226	0.861676	Non significant
ENSG00000075884_at_rna	ARHGAP15	Expression	-0.245105	0.0987785	274	0.0130882	0.225512	-0.155402	0.100828	274	0.123253	0.515339	Non significant
ENSG00000075891_at_rna	PAX2	Expression	-0.0272997	0.062773	274	0.663639	0.895159	0.0870907	0.0701336	274	0.214317	0.634007	Non significant
ENSG00000075945_at_rna	KIFAP3	Expression	0.0224303	0.061141	274	0.713722	0.914599	0.030884	0.0662993	274	0.641339	0.893918	Non significant
ENSG00000075975_at_rna	MKRN2	Expression	0.13206	0.0613249	274	0.0312831	0.310974	0.00957172	0.0665982	274	0.885719	0.96989	Non significant
ENSG00000076003_at_rna	MCM6	Expression	-0.0358614	0.0643299	274	0.577213	0.855969	0.0119752	0.068821	274	0.861862	0.963599	Non significant
ENSG00000076043_at_rna	REXO2	Expression	-0.00979572	0.059014	274	0.868165	0.965595	-0.0214525	0.0637873	274	0.736635	0.925152	Non significant
ENSG00000076067_at_rna	RBMS2	Expression	-0.0551948	0.0664915	274	0.40648	0.77011	-0.0501808	0.0747344	274	0.50193	0.833307	Non significant
ENSG00000076108_at_rna	BAZ2A	Expression	-0.106055	0.0582078	274	0.0684531	0.41555	-0.015481	0.0694095	274	0.823506	0.951554	Non significant
ENSG00000076201_at_rna	PTPN23	Expression	0.102083	0.0580497	274	0.0786551	0.434053	0.0486141	0.0655396	274	0.458238	0.810569	Non significant
ENSG00000076242_at_rna	MLH1	Expression	-0.0607064	0.0588048	274	0.301914	0.697612	-0.105086	0.0651307	274	0.106643	0.487582	Non significant
ENSG00000076248_at_rna	UNG	Expression	-0.0785645	0.0595302	274	0.186921	0.597623	0.051441	0.0634596	274	0.41759	0.78697	Non significant
ENSG00000076258_at_rna	FMO4	Expression	-0.0184582	0.0607544	274	0.761267	0.932135	-0.0475712	0.0648856	274	0.463464	0.812978	Non significant
ENSG00000076321_at_rna	KLHL20	Expression	0.0570833	0.0614388	274	0.352833	0.733749	0.0959907	0.06744	274	0.154635	0.562615	Non significant
ENSG00000076344_at_rna	RGS11	Expression	0.0582912	0.0587019	274	0.320708	0.711287	0.00311723	0.0629461	274	0.960503	0.989234	Non significant
ENSG00000076351_at_rna	SLC46A1	Expression	-0.0291282	0.0598959	274	0.626745	0.877787	-0.0139313	0.0677544	274	0.837092	0.955056	Non significant
ENSG00000076356_at_rna	PLXNA2	Expression	-0.1208	0.0612637	274	0.0486331	0.366262	-0.107998	0.0687874	274	0.116411	0.504611	Non significant
ENSG00000076513_at_rna	ANKRD13A	Expression	-0.124505	0.0600339	274	0.0380867	0.334061	-0.140227	0.0676279	274	0.038125	0.313148	Non significant
ENSG00000076555_at_rna	ACACB	Expression	-0.046785	0.0578773	274	0.418891	0.778549	0.0426379	0.0630436	274	0.498835	0.831769	Non significant
ENSG00000076604_at_rna	TRAF4	Expression	-0.0303779	0.0623031	274	0.625846	0.877412	0.0582411	0.0679921	274	0.391673	0.773576	Non significant
ENSG00000076641_at_rna	PAG1	Expression	-0.149238	0.0672506	274	0.0264772	0.291995	-0.113018	0.0736013	274	0.12465	0.517082	Non significant
ENSG00000076650_at_rna	GPATCH1	Expression	-0.088697	0.0584022	274	0.128831	0.52587	-0.0182717	0.0639104	274	0.774958	0.93612	Non significant
ENSG00000076662_at_rna	ICAM3	Expression	0.0781069	0.0668298	274	0.242507	0.649168	0.185503	0.067237	274	0.00579877	0.134671	Non significant
ENSG00000076685_at_rna	NT5C2	Expression	-0.0558562	0.0626237	274	0.372429	0.749446	0.063997	0.0690264	274	0.353855	0.748131	Non significant
ENSG00000076706_at_rna	MCAM	Expression	0.00346177	0.0653217	274	0.957735	0.990522	-0.037723	0.0702773	274	0.591424	0.875025	Non significant
ENSG00000076770_at_rna	MBNL3	Expression	-0.0329211	0.0595876	274	0.580617	0.85691	0.00836519	0.0700401	274	0.904931	0.97597	Non significant
ENSG00000076826_at_rna	CAMSAP3	Expression	-0.0845496	0.0773215	274	0.274183	0.674259	0.0257153	0.0837842	274	0.758902	0.931778	Non significant
ENSG00000076864_at_rna	RAP1GAP	Expression	-0.00854027	0.0592449	274	0.88538	0.970149	0.0576328	0.0667799	274	0.388123	0.772205	Non significant
ENSG00000076924_at_rna	XAB2	Expression	0.111759	0.0577833	274	0.0530993	0.380432	-0.0132034	0.062611	274	0.83298	0.953819	Non significant
ENSG00000076928_at_rna	ARHGEF1	Expression	0.0584718	0.063122	274	0.354274	0.734637	0.134339	0.0701556	274	0.0555091	0.371477	Non significant
ENSG00000076944_at_rna	STXBP2	Expression	-0.0840521	0.0613766	274	0.170859	0.58088	-0.0452379	0.0802539	274	0.572969	0.866944	Non significant
ENSG00000076984_at_rna	MAP2K7	Expression	0.0173768	0.0617652	274	0.778452	0.937655	0.00647552	0.0694051	274	0.925665	0.980425	Non significant
ENSG00000077009_at_rna	NMRK2	Expression	-0.0114373	0.0591	274	0.846548	0.958359	0.0133848	0.0618111	274	0.828564	0.952709	Non significant
ENSG00000077044_at_rna	DGKD	Expression	0.117938	0.0613768	274	0.054664	0.385576	0.0608517	0.0655294	274	0.353088	0.747609	Non significant
ENSG00000077063_at_rna	CTTNBP2	Expression	-0.10821	0.0607349	274	0.0748018	0.429298	-0.0526478	0.0666405	274	0.429512	0.7939	Non significant
ENSG00000077080_at_rna	ACTL6B	Expression	-0.149918	0.0598322	274	0.0122229	0.221109	-0.201001	0.0666413	274	0.00255996	0.096049	Non significant
ENSG00000077092_at_rna	RARB	Expression	0.107782	0.0590091	274	0.0677706	0.413941	0.109202	0.0658891	274	0.0974464	0.469104	Non significant
ENSG00000077097_at_rna	TOP2B	Expression	-0.0921119	0.0620322	274	0.137569	0.538465	-0.00059727	0.0715806	274	0.993343	0.998269	Non significant
ENSG00000077150_at_rna	NFKB2	Expression	0.120327	0.0580868	274	0.0383118	0.334587	0.129105	0.0645358	274	0.0454446	0.339703	Non significant
ENSG00000077152_at_rna	UBE2T	Expression	-0.0802985	0.0588954	274	0.172754	0.582417	-0.0551906	0.0646088	274	0.392979	0.774617	Non significant
ENSG00000077157_at_rna	PPP1R12B	Expression	-0.000897806	0.0585634	274	0.987769	0.997051	0.0494063	0.0641819	274	0.441427	0.801204	Non significant
ENSG00000077232_at_rna	DNAJC10	Expression	0.0801862	0.056621	274	0.156719	0.561513	0.0200111	0.0629283	274	0.750486	0.928547	Non significant
ENSG00000077235_at_rna	GTF3C1	Expression	-0.0531355	0.0576168	274	0.356412	0.736716	-0.0161255	0.0636428	274	0.799979	0.946134	Non significant
ENSG00000077238_at_rna	IL4R	Expression	0.0533524	0.0600472	274	0.374267	0.750048	0.175145	0.0651043	274	0.00714044	0.144617	Non significant
ENSG00000077254_at_rna	USP33	Expression	-0.098705	0.0586658	274	0.0924723	0.458095	-0.148295	0.0617721	274	0.0163647	0.215191	Non significant
ENSG00000077274_at_rna	CAPN6	Expression	-0.0602586	0.057848	274	0.297564	0.69411	-0.0332143	0.0632287	274	0.599372	0.878512	Non significant
ENSG00000077312_at_rna	SNRPA	Expression	0.0698603	0.0591668	274	0.237708	0.645248	0.0407064	0.0660959	274	0.537981	0.850158	Non significant
ENSG00000077327_at_rna	SPAG6	Expression	-0.0842555	0.058906	274	0.15262	0.556898	-0.131718	0.063218	274	0.0372012	0.310184	Non significant
ENSG00000077348_at_rna	EXOSC5	Expression	0.0745845	0.06064	274	0.218714	0.627054	0.0843377	0.0662567	274	0.203056	0.622751	Non significant
ENSG00000077420_at_rna	APBB1IP	Expression	-0.0459758	0.0810501	274	0.570543	0.853359	-0.0629081	0.0992046	274	0.526	0.845256	Non significant
ENSG00000077458_at_rna	FAM76B	Expression	-0.105767	0.0621556	274	0.0888212	0.451684	-0.0355248	0.0728673	274	0.625884	0.888806	Non significant
ENSG00000077463_at_rna	SIRT6	Expression	0.0240387	0.0613922	274	0.695383	0.908179	0.112067	0.0668008	274	0.0934199	0.462398	Non significant
ENSG00000077498_at_rna	TYR	Expression	-0.0650915	0.0826693	274	0.431064	0.78493	-0.142783	0.0856317	274	0.0954344	0.465699	Non significant
ENSG00000077514_at_rna	POLD3	Expression	-0.005357	0.0581195	274	0.926561	0.980723	-0.0147123	0.0628135	274	0.814812	0.950469	Non significant
ENSG00000077522_at_rna	ACTN2	Expression	-0.040027	0.0592694	274	0.49946	0.822133	0.0619677	0.0654599	274	0.343817	0.740339	Non significant
ENSG00000077549_at_rna	CAPZB	Expression	-0.010066	0.0598575	274	0.866453	0.964964	0.065806	0.0653494	274	0.313941	0.717198	Non significant
ENSG00000077585_at_rna	GPR137B	Expression	-0.0294899	0.0669431	274	0.659559	0.89361	-0.158584	0.0685098	274	0.0206256	0.239116	Non significant
ENSG00000077616_at_rna	NAALAD2	Expression	-0.00238892	0.0599926	274	0.968237	0.99213	-0.0271599	0.0688844	274	0.693373	0.910457	Non significant
ENSG00000077684_at_rna	PHF17	Expression	-0.0947423	0.0656018	274	0.148682	0.552698	-0.0828855	0.0744445	274	0.265542	0.679916	Non significant
ENSG00000077721_at_rna	UBE2A	Expression	-0.027924	0.0598183	274	0.640634	0.885315	-0.0252211	0.0632298	274	0.689981	0.909499	Non significant
ENSG00000077782_at_rna	FGFR1	Expression	0.0673439	0.0659846	274	0.307444	0.702096	-0.0764346	0.0733155	274	0.29716	0.703209	Non significant
ENSG00000077800_at_rna	FKBP6	Expression	0.0881888	0.0586049	274	0.132375	0.531581	0.0395187	0.0650104	274	0.543266	0.852837	Non significant
ENSG00000077935_at_rna	SMC1B	Expression	-0.065785	0.0582268	274	0.258558	0.66139	0.099354	0.0632466	274	0.116206	0.504469	Non significant
ENSG00000077942_at_rna	FBLN1	Expression	0.0264909	0.0659537	274	0.687935	0.905367	-0.0143238	0.0737881	274	0.846081	0.958555	Non significant
ENSG00000077943_at_rna	ITGA8	Expression	0.117875	0.0589865	274	0.0456807	0.354714	0.0710384	0.0624488	274	0.25531	0.668946	Non significant
ENSG00000077984_at_rna	CST7	Expression	0.0433847	0.0618106	274	0.482743	0.813174	0.140644	0.0644486	274	0.0290894	0.276022	Non significant
ENSG00000078018_at_rna	MAP2	Expression	-0.0154729	0.0650965	274	0.81212	0.948373	-0.0332049	0.0739824	274	0.65356	0.897717	Non significant
ENSG00000078043_at_rna	PIAS2	Expression	-0.0276561	0.0608988	274	0.649734	0.889278	-0.036084	0.0688805	274	0.600373	0.878892	Non significant
ENSG00000078053_at_rna	AMPH	Expression	-0.123194	0.0622133	274	0.0476831	0.361928	-0.146502	0.0753202	274	0.0517679	0.358971	Non significant
ENSG00000078061_at_rna	ARAF	Expression	-0.0153678	0.0586572	274	0.793327	0.942621	0.0417875	0.0636733	274	0.511644	0.837893	Non significant
ENSG00000078070_at_rna	MCCC1	Expression	-0.147378	0.0618147	274	0.0171165	0.248535	0.00263228	0.0683062	274	0.96926	0.991575	Non significant
ENSG00000078081_at_rna	LAMP3	Expression	-0.11213	0.0619411	274	0.0702551	0.420348	-0.0496378	0.0687052	274	0.470003	0.817382	Non significant
ENSG00000078098_at_rna	FAP	Expression	0.137822	0.0650302	274	0.0340603	0.321214	0.119216	0.0703307	274	0.0900615	0.454238	Non significant
ENSG00000078114_at_rna	NEBL	Expression	0.0127141	0.0647329	274	0.84429	0.957101	0.00509405	0.0700884	274	0.94206	0.984972	Non significant
ENSG00000078124_at_rna	ACER3	Expression	-0.0353856	0.0592089	274	0.55008	0.845904	0.00545824	0.0650361	274	0.933115	0.982777	Non significant
ENSG00000078140_at_rna	UBE2K	Expression	0.0905741	0.0578358	274	0.117335	0.505084	0.052027	0.0623362	274	0.403933	0.781866	Non significant
ENSG00000078142_at_rna	PIK3C3	Expression	0.0141099	0.0603685	274	0.815194	0.949793	-0.0225868	0.0684708	274	0.741494	0.92649	Non significant
ENSG00000078177_at_rna	N4BP2	Expression	-0.0532146	0.0651887	274	0.414319	0.775361	-0.024301	0.076028	274	0.749247	0.928547	Non significant
ENSG00000078237_at_rna	C12orf5	Expression	0.0775837	0.0577662	274	0.179251	0.591122	0.122434	0.0654698	274	0.0614718	0.387948	Non significant
ENSG00000078246_at_rna	TULP3	Expression	0.0758907	0.0611086	274	0.214274	0.623603	-0.000529146	0.0682929	274	0.993818	0.998269	Non significant
ENSG00000078269_at_rna	SYNJ2	Expression	0.156269	0.0616254	274	0.0112196	0.216001	0.129803	0.0715554	274	0.0696744	0.408229	Non significant
ENSG00000078295_at_rna	ADCY2	Expression	-0.103539	0.060076	274	0.0848044	0.444814	-0.113921	0.0647715	274	0.0786093	0.431002	Non significant
ENSG00000078304_at_rna	PPP2R5C	Expression	-0.0456772	0.0600558	274	0.446908	0.791506	-0.0574029	0.0710067	274	0.418852	0.787716	Non significant
ENSG00000078369_at_rna	GNB1	Expression	-0.022698	0.0576837	274	0.693958	0.908146	-0.0881873	0.0645873	274	0.172128	0.586747	Non significant
ENSG00000078399_at_rna	HOXA9	Expression	-0.0883133	0.0677212	274	0.192209	0.604526	-0.0551484	0.0746347	274	0.459961	0.811377	Non significant
ENSG00000078401_at_rna	EDN1	Expression	-0.141145	0.0625864	274	0.0241202	0.282547	-0.086778	0.0715015	274	0.22488	0.642769	Non significant
ENSG00000078403_at_rna	MLLT10	Expression	-0.019606	0.0605436	274	0.746065	0.926345	0.014341	0.0687259	274	0.834707	0.954415	Non significant
ENSG00000078487_at_rna	ZCWPW1	Expression	-0.0491	0.0584663	274	0.401021	0.766748	0.00364348	0.0634377	274	0.9542	0.987505	Non significant
ENSG00000078549_at_rna	ADCYAP1R1	Expression	-0.109406	0.0577755	274	0.0582723	0.392942	-0.205894	0.0752335	274	0.0062053	0.13795	Non significant
ENSG00000078579_at_rna	FGF20	Expression	0.137948	0.0560893	274	0.0139156	0.230442	0.0835769	0.0613715	274	0.173255	0.588181	Non significant
ENSG00000078589_at_rna	P2RY10	Expression	-0.098933	0.065752	274	0.132417	0.531622	-0.0811786	0.0715022	274	0.256237	0.670121	Non significant
ENSG00000078596_at_rna	ITM2A	Expression	-0.124894	0.0664484	274	0.0601675	0.39761	-0.0811692	0.069805	274	0.244911	0.661536	Non significant
ENSG00000078618_at_rna	NRD1	Expression	0.101757	0.060322	274	0.0916217	0.456927	0.0145922	0.0670046	274	0.827601	0.952709	Non significant
ENSG00000078668_at_rna	VDAC3	Expression	-0.0487649	0.0588266	274	0.407127	0.770211	-0.0960082	0.0628154	274	0.126409	0.520252	Non significant
ENSG00000078674_at_rna	PCM1	Expression	-0.0472683	0.0619842	274	0.445709	0.791201	-0.0666407	0.0699844	274	0.340985	0.73834	Non significant
ENSG00000078687_at_rna	TNRC6C	Expression	-0.0508385	0.06411	274	0.427784	0.783189	-0.0838455	0.071225	274	0.239119	0.657783	Non significant
ENSG00000078725_at_rna	DBC1	Expression	-0.13144	0.0567617	274	0.0205778	0.26767	-0.16603	0.065275	274	0.0109735	0.180795	Non significant
ENSG00000078747_at_rna	ITCH	Expression	0.00232344	0.062148	274	0.970178	0.992451	-0.0516178	0.0694812	274	0.457541	0.810342	Non significant
ENSG00000078795_at_rna	PKD2L2	Expression	0.0578217	0.0580292	274	0.319044	0.70971	-0.000471688	0.0621972	274	0.993949	0.998269	Non significant
ENSG00000078804_at_rna	TP53INP2	Expression	-0.0217513	0.0631303	274	0.730436	0.920001	0.00122837	0.0680934	274	0.985607	0.996418	Non significant
ENSG00000078808_at_rna	SDF4	Expression	0.128891	0.0578806	274	0.0259573	0.290178	0.0570732	0.0647085	274	0.377775	0.766038	Non significant
ENSG00000078814_at_rna	MYH7B	Expression	0.0470896	0.0561265	274	0.401475	0.767093	0.0635761	0.0619454	274	0.304738	0.708744	Non significant
ENSG00000078898_at_rna	BPIFB2	Expression	0.0897289	0.0577226	274	0.120069	0.509214	0.0538266	0.0628903	274	0.392064	0.773898	Non significant
ENSG00000078900_at_rna	TP73	Expression	-0.047244	0.0607545	274	0.436792	0.787674	-0.0260797	0.0661544	274	0.693414	0.910457	Non significant
ENSG00000078902_at_rna	TOLLIP	Expression	-0.0125194	0.0618427	274	0.839574	0.955707	-0.00806322	0.0655697	274	0.902129	0.974863	Non significant
ENSG00000078967_at_rna	UBE2D4	Expression	0.0645367	0.057151	274	0.2588	0.661639	-0.0556912	0.0654232	274	0.394632	0.776425	Non significant
ENSG00000079101_at_rna	CLUL1	Expression	-0.0754819	0.0587415	274	0.198798	0.608861	-0.0648919	0.0626261	274	0.300118	0.705685	Non significant
ENSG00000079102_at_rna	RUNX1T1	Expression	-0.101438	0.0609405	274	0.0960035	0.465784	-0.163509	0.0676068	274	0.0155834	0.210394	Non significant
ENSG00000079112_at_rna	CDH17	Expression	-0.0446233	0.0622161	274	0.473232	0.80786	-0.0245261	0.0705508	274	0.728112	0.921187	Non significant
ENSG00000079134_at_rna	THOC1	Expression	0.0343615	0.0613618	274	0.575492	0.855072	0.00928036	0.0655887	274	0.88748	0.970141	Non significant
ENSG00000079150_at_rna	FKBP7	Expression	0.118416	0.0706661	274	0.0937943	0.460987	-0.0730263	0.0765915	274	0.340361	0.738077	Non significant
ENSG00000079156_at_rna	OSBPL6	Expression	0.0622314	0.058415	274	0.286725	0.685425	0.0165918	0.0675785	274	0.806055	0.947533	Non significant
ENSG00000079246_at_rna	XRCC5	Expression	0.0455424	0.059754	274	0.445962	0.791201	0.0414563	0.0668701	274	0.535289	0.849324	Non significant
ENSG00000079257_at_rna	LXN	Expression	-0.0684555	0.0592709	274	0.248107	0.65368	0.0861716	0.0670417	274	0.198673	0.617845	Non significant
ENSG00000079263_at_rna	SP140	Expression	0.0873266	0.0677039	274	0.197109	0.607763	-0.0152714	0.0753023	274	0.839291	0.955629	Non significant
ENSG00000079277_at_rna	MKNK1	Expression	-0.000590162	0.0597339	274	0.992117	0.99821	-0.0195958	0.0656088	274	0.765187	0.933616	Non significant
ENSG00000079308_at_rna	TNS1	Expression	0.0490045	0.0598921	274	0.413235	0.774638	0.0119858	0.0716137	274	0.867081	0.963988	Non significant
ENSG00000079313_at_rna	REXO1	Expression	0.00618373	0.0621008	274	0.920681	0.979563	0.00794496	0.0646356	274	0.902171	0.974863	Non significant
ENSG00000079332_at_rna	SAR1A	Expression	0.0428288	0.0591954	274	0.469363	0.80582	0.0308681	0.0645153	274	0.632322	0.891427	Non significant
ENSG00000079335_at_rna	CDC14A	Expression	0.00804112	0.0616211	274	0.896177	0.972773	0.0176213	0.0688062	274	0.797873	0.945645	Non significant
ENSG00000079337_at_rna	RAPGEF3	Expression	-0.101583	0.0659937	274	0.123736	0.516226	-0.0276923	0.0777944	274	0.721864	0.919015	Non significant
ENSG00000079385_at_rna	CEACAM1	Expression	-0.137736	0.0609003	274	0.0237178	0.279938	-0.0468613	0.0676755	274	0.488661	0.826568	Non significant
ENSG00000079387_at_rna	SENP1	Expression	-0.0996632	0.0608103	274	0.10123	0.475888	-0.0435491	0.0644419	274	0.499176	0.832038	Non significant
ENSG00000079393_at_rna	DUSP13	Expression	0.000536416	0.0592225	274	0.992773	0.998221	0.0537304	0.0637012	274	0.398963	0.779727	Non significant
ENSG00000079432_at_rna	CIC	Expression	0.0149987	0.0585303	274	0.797754	0.944529	0.082668	0.0644399	274	0.199538	0.618968	Non significant
ENSG00000079435_at_rna	LIPE	Expression	0.00339242	0.0587144	274	0.953925	0.989495	-0.014393	0.063525	274	0.820756	0.951112	Non significant
ENSG00000079459_at_rna	FDFT1	Expression	-0.0880926	0.0607075	274	0.146752	0.550746	-0.0872351	0.0646943	274	0.177524	0.593434	Non significant
ENSG00000079462_at_rna	PAFAH1B3	Expression	-0.0588616	0.0613822	274	0.337591	0.722092	0.0935227	0.0682934	274	0.170867	0.584737	Non significant
ENSG00000079557_at_rna	AFM	Expression	-0.0103952	0.0584015	274	0.858727	0.962499	0.000519996	0.0635696	274	0.993473	0.998269	Non significant
ENSG00000079616_at_rna	KIF22	Expression	-0.139044	0.0600393	274	0.020565	0.26767	-0.0404137	0.064967	274	0.533899	0.848754	Non significant
ENSG00000079689_at_rna	SCGN	Expression	-0.116402	0.0560285	274	0.0377501	0.333277	-0.125923	0.0611464	274	0.0394588	0.318065	Non significant
ENSG00000079691_at_rna	LRRC16A	Expression	-0.163595	0.0683812	274	0.0167389	0.246535	-0.0114047	0.0738915	274	0.877338	0.96759	Non significant
ENSG00000079739_at_rna	PGM1	Expression	0.0115848	0.0594183	274	0.845417	0.957743	-0.0893436	0.0653871	274	0.171819	0.58632	Non significant
ENSG00000079785_at_rna	DDX1	Expression	0.0570899	0.0656165	274	0.384271	0.756483	0.0701789	0.0705571	274	0.319912	0.721169	Non significant
ENSG00000079805_at_rna	DNM2	Expression	-0.0638518	0.0619899	274	0.302993	0.698462	-0.0161456	0.0664445	274	0.80801	0.948372	Non significant
ENSG00000079819_at_rna	EPB41L2	Expression	-0.0896438	0.0610094	274	0.141739	0.54464	-0.0471648	0.0672192	274	0.482893	0.823467	Non significant
ENSG00000079841_at_rna	RIMS1	Expression	0.0540369	0.0559031	274	0.333735	0.719083	-0.0664049	0.061325	274	0.278881	0.69033	Non significant
ENSG00000079931_at_rna	MOXD1	Expression	-0.0114783	0.0685162	274	0.866956	0.965123	-0.08702	0.0749981	274	0.245928	0.661695	Non significant
ENSG00000079950_at_rna	STX7	Expression	-0.0553112	0.0629608	274	0.379671	0.753886	-0.0411726	0.0667935	274	0.53762	0.84988	Non significant
ENSG00000079999_at_rna	KEAP1	Expression	0.0491099	0.0584588	274	0.400865	0.766748	0.0118014	0.0629909	274	0.851386	0.960866	Non significant
ENSG00000080007_at_rna	DDX43	Expression	0.0686204	0.0592769	274	0.247017	0.653251	-0.0485262	0.064964	274	0.455081	0.808772	Non significant
ENSG00000080031_at_rna	PTPRH	Expression	0.120088	0.061906	274	0.0523985	0.379114	0.150798	0.0688029	274	0.0283988	0.273468	Non significant
ENSG00000080166_at_rna	DCT	Expression	-0.0325625	0.0853169	274	0.70271	0.910391	-0.181312	0.0900211	274	0.0439985	0.336617	Non significant
ENSG00000080189_at_rna	SLC35C2	Expression	0.0500025	0.0573281	274	0.38309	0.756483	0.0777306	0.0612961	274	0.204756	0.624447	Non significant
ENSG00000080200_at_rna	CRYBG3	Expression	0.0385546	0.0594656	274	0.516758	0.830322	-0.00874797	0.0666126	274	0.895517	0.97292	Non significant
ENSG00000080224_at_rna	EPHA6	Expression	0.098352	0.058629	274	0.0934387	0.460582	-0.00697671	0.063412	274	0.912392	0.978158	Non significant
ENSG00000080293_at_rna	SCTR	Expression	-0.0572973	0.0566587	274	0.311887	0.706218	0.0203223	0.0610862	274	0.739374	0.925637	Non significant
ENSG00000080298_at_rna	RFX3	Expression	-0.00873885	0.0615867	274	0.887163	0.970813	0.0120704	0.0673349	274	0.857734	0.962771	Non significant
ENSG00000080345_at_rna	RIF1	Expression	-0.06778	0.05664	274	0.231431	0.640309	0.000282591	0.0658437	274	0.996576	0.998998	Non significant
ENSG00000080371_at_rna	RAB21	Expression	-0.0757623	0.0589488	274	0.198715	0.608861	0.0493051	0.0637171	274	0.439042	0.799641	Non significant
ENSG00000080493_at_rna	SLC4A4	Expression	-0.0577231	0.070691	274	0.414183	0.775208	-0.0379701	0.0721633	274	0.598771	0.878512	Non significant
ENSG00000080503_at_rna	SMARCA2	Expression	-0.10222	0.0649727	274	0.115656	0.501991	0.0982641	0.0727674	274	0.176892	0.592721	Non significant
ENSG00000080511_at_rna	RDH8	Expression	0.0163204	0.0567735	274	0.773756	0.936905	-0.0291693	0.0621465	274	0.63881	0.892929	Non significant
ENSG00000080546_at_rna	SESN1	Expression	-0.0523955	0.0588058	274	0.372934	0.749568	0.0701479	0.0653034	274	0.28274	0.692627	Non significant
ENSG00000080561_at_rna	MID2	Expression	-0.0676132	0.0619664	274	0.275218	0.675062	-0.107468	0.0690336	274	0.11953	0.509782	Non significant
ENSG00000080572_at_rna	PIH1D3	Expression	-0.0704241	0.0595973	274	0.237338	0.644809	-0.0167174	0.0630553	274	0.790915	0.941741	Non significant
ENSG00000080573_at_rna	COL5A3	Expression	-0.0748195	0.0567456	274	0.187334	0.598	-0.0791524	0.0624637	274	0.205093	0.624908	Non significant
ENSG00000080603_at_rna	SRCAP	Expression	-0.0708416	0.0563674	274	0.208832	0.61786	-0.0642623	0.0680838	274	0.345235	0.741426	Non significant
ENSG00000080608_at_rna	KIAA0020	Expression	0.0256046	0.0568158	274	0.652234	0.890746	-0.01922	0.0624955	274	0.758431	0.931529	Non significant
ENSG00000080618_at_rna	CPB2	Expression	-0.00776321	0.0596976	274	0.896533	0.972773	0.0585644	0.0661442	274	0.375939	0.765074	Non significant
ENSG00000080644_at_rna	CHRNA3	Expression	-0.129383	0.112546	274	0.25031	0.654181	-0.119851	0.0972476	274	0.217789	0.638338	Non significant
ENSG00000080709_at_rna	KCNN2	Expression	-0.0553771	0.064196	274	0.388344	0.758984	-0.100562	0.069493	274	0.147874	0.550997	Non significant
ENSG00000080802_at_rna	CNOT4	Expression	-0.0260687	0.0600875	274	0.6644	0.895207	0.0276993	0.067469	274	0.681403	0.905978	Non significant
ENSG00000080815_at_rna	PSEN1	Expression	-0.0581266	0.0614976	274	0.344565	0.727722	0.0451776	0.0711143	274	0.525245	0.844965	Non significant
ENSG00000080819_at_rna	CPOX	Expression	0.0665111	0.0594715	274	0.263409	0.664998	0.0771681	0.0667139	274	0.247394	0.663033	Non significant
ENSG00000080822_at_rna	CLDND1	Expression	0.0731542	0.059241	274	0.216884	0.625262	-0.0692668	0.0666125	274	0.298411	0.704132	Non significant
ENSG00000080823_at_rna	MOK	Expression	0.172512	0.0617064	274	0.00517896	0.165178	0.0704963	0.0693981	274	0.309713	0.714109	Non significant
ENSG00000080824_at_rna	HSP90AA1	Expression	-0.0660834	0.0582085	274	0.256255	0.659256	-0.0703577	0.0623386	274	0.25905	0.673827	Non significant
ENSG00000080839_at_rna	RBL1	Expression	-0.0358488	0.0600801	274	0.550719	0.846001	0.0839353	0.0643567	274	0.192159	0.609727	Non significant
ENSG00000080845_at_rna	DLGAP4	Expression	0.0865593	0.0639231	274	0.175699	0.586702	-0.016624	0.0694269	274	0.81076	0.948976	Non significant
ENSG00000080986_at_rna	NDC80	Expression	-0.0881172	0.0588928	274	0.134593	0.535033	-0.0419263	0.0642282	274	0.513904	0.839102	Non significant
ENSG00000081014_at_rna	AP4E1	Expression	0.0562258	0.0579449	274	0.331882	0.71729	0.119747	0.0643833	274	0.0628994	0.391578	Non significant
ENSG00000081019_at_rna	RSBN1	Expression	-0.0295663	0.0584116	274	0.612736	0.871688	-0.054218	0.0661816	274	0.412655	0.786196	Non significant
ENSG00000081026_at_rna	MAGI3	Expression	-0.073187	0.0609624	274	0.229934	0.638904	-0.0521684	0.0666046	274	0.433477	0.796297	Non significant
ENSG00000081041_at_rna	CXCL2	Expression	0.13253	0.0615446	274	0.0312871	0.310974	0.0955282	0.0675593	274	0.157365	0.566296	Non significant
ENSG00000081051_at_rna	AFP	Expression	-0.0028803	0.0588261	274	0.960949	0.991412	0.0660788	0.0673729	274	0.326695	0.728531	Non significant
ENSG00000081052_at_rna	COL4A4	Expression	-0.133469	0.0580921	274	0.0215881	0.270214	-0.0736747	0.0634171	274	0.245338	0.661536	Non significant
ENSG00000081059_at_rna	TCF7	Expression	0.0270073	0.0582322	274	0.642801	0.886843	0.0501255	0.0637398	274	0.431628	0.795595	Non significant
ENSG00000081087_at_rna	OSTM1	Expression	-0.00864703	0.0700577	274	0.901769	0.974564	-0.101922	0.072662	274	0.16071	0.571737	Non significant
ENSG00000081138_at_rna	CDH7	Expression	0.00868227	0.0583037	274	0.881621	0.969128	-0.18289	0.0621428	274	0.0032499	0.105848	Non significant
ENSG00000081148_at_rna	IMPG2	Expression	0.00596892	0.0587934	274	0.919135	0.979133	-0.0671579	0.0638243	274	0.292694	0.700598	Non significant
ENSG00000081154_at_rna	PCNP	Expression	0.000875335	0.056605	274	0.987662	0.997051	-0.0235385	0.0655365	274	0.719471	0.918706	Non significant
ENSG00000081177_at_rna	EXD2	Expression	0.0428348	0.0593157	274	0.470203	0.80615	0.082855	0.0691914	274	0.231121	0.64955	Non significant
ENSG00000081181_at_rna	ARG2	Expression	0.010928	0.058776	274	0.852503	0.960854	0.0513496	0.0637628	274	0.420634	0.788326	Non significant
ENSG00000081189_at_rna	MEF2C	Expression	-0.0930909	0.0778429	274	0.231743	0.640341	-0.0571559	0.0818597	274	0.485041	0.824413	Non significant
ENSG00000081237_at_rna	PTPRC	Expression	-0.221571	0.0884164	274	0.0122107	0.221109	-0.0324148	0.0961327	274	0.735975	0.924958	Non significant
ENSG00000081248_at_rna	CACNA1S	Expression	-0.0646102	0.056654	274	0.254105	0.657082	-0.0393718	0.0627441	274	0.530332	0.847321	Non significant
ENSG00000081277_at_rna	PKP1	Expression	-0.0719471	0.0663835	274	0.27845	0.677392	0.106986	0.0775056	274	0.167475	0.581013	Non significant
ENSG00000081307_at_rna	UBA5	Expression	0.00915186	0.0613884	274	0.88149	0.969128	0.0394245	0.0655051	274	0.547271	0.855778	Non significant
ENSG00000081320_at_rna	STK17B	Expression	-0.107537	0.0654512	274	0.100382	0.473749	-0.0662069	0.0706359	274	0.348605	0.743624	Non significant
ENSG00000081377_at_rna	CDC14B	Expression	0.0953722	0.066882	274	0.153875	0.559299	0.00644255	0.0699575	274	0.926625	0.980615	Non significant
ENSG00000081386_at_rna	ZNF510	Expression	-0.0544694	0.0572834	274	0.341667	0.725325	-0.0127198	0.0677882	274	0.851158	0.960866	Non significant
ENSG00000081479_at_rna	LRP2	Expression	-0.00988627	0.0566301	274	0.861413	0.963602	-0.0184551	0.0638952	274	0.772709	0.934892	Non significant
ENSG00000081692_at_rna	JMJD4	Expression	0.0119998	0.0582936	274	0.836908	0.955428	-0.0655341	0.0629469	274	0.297829	0.703538	Non significant
ENSG00000081721_at_rna	DUSP12	Expression	0.0830246	0.0577717	274	0.150685	0.555487	0.0578895	0.0644443	274	0.369032	0.760325	Non significant
ENSG00000081760_at_rna	AACS	Expression	-0.0714007	0.057627	274	0.21534	0.624175	0.0903242	0.0647437	274	0.162985	0.574955	Non significant
ENSG00000081791_at_rna	KIAA0141	Expression	0.148168	0.0565671	274	0.00881025	0.197242	0.0984633	0.0606874	274	0.104704	0.483961	Non significant
ENSG00000081800_at_rna	SLC13A1	Expression	-0.0105065	0.0577316	274	0.855592	0.961571	-0.00337451	0.0630354	274	0.957307	0.988231	Non significant
ENSG00000081803_at_rna	CADPS2	Expression	-0.0200969	0.0578674	274	0.728372	0.919333	0.0498127	0.0650743	274	0.443989	0.801825	Non significant
ENSG00000081870_at_rna	HSPB11	Expression	-0.0281812	0.0585572	274	0.630332	0.879357	-0.168856	0.0631021	274	0.00745246	0.147766	Non significant
ENSG00000081913_at_rna	PHLPP1	Expression	-0.0374082	0.0584812	274	0.522393	0.832511	-0.113554	0.0656541	274	0.0837065	0.441179	Non significant
ENSG00000081923_at_rna	ATP8B1	Expression	-0.0172801	0.0705137	274	0.80641	0.94633	0.127453	0.079983	274	0.111047	0.495438	Non significant
ENSG00000081985_at_rna	IL12RB2	Expression	-0.0535033	0.0592828	274	0.366786	0.744518	-0.0722563	0.0667992	274	0.279389	0.690483	Non significant
ENSG00000082014_at_rna	SMARCD3	Expression	0.0783252	0.0592887	274	0.186474	0.597071	0.0309596	0.067313	274	0.645563	0.894684	Non significant
ENSG00000082068_at_rna	WDR70	Expression	0.0426175	0.0576183	274	0.459511	0.799757	0.0222542	0.0637136	274	0.726875	0.921023	Non significant
ENSG00000082074_at_rna	FYB	Expression	-0.0158356	0.0598491	274	0.791324	0.942292	-0.00899437	0.065173	274	0.890234	0.971056	Non significant
ENSG00000082126_at_rna	MPP4	Expression	0.0957242	0.0591962	274	0.105864	0.481533	0.0776799	0.0666892	274	0.244098	0.660822	Non significant
ENSG00000082175_at_rna	PGR	Expression	0.00341625	0.0626794	274	0.956534	0.990206	-0.0112962	0.0676361	274	0.867359	0.964044	Non significant
ENSG00000082212_at_rna	ME2	Expression	-0.00861868	0.0644725	274	0.893656	0.972109	-0.0258771	0.0725612	274	0.721373	0.918928	Non significant
ENSG00000082213_at_rna	C5orf22	Expression	-0.0389755	0.0601445	274	0.516965	0.830322	0.04337	0.0633046	274	0.49328	0.828663	Non significant
ENSG00000082258_at_rna	CCNT2	Expression	-0.0672567	0.0575242	274	0.242328	0.649168	-0.0180437	0.0659681	274	0.784453	0.939114	Non significant
ENSG00000082269_at_rna	FAM135A	Expression	-0.0674645	0.0621452	274	0.277659	0.676852	-0.0444772	0.066031	274	0.500578	0.832475	Non significant
ENSG00000082293_at_rna	COL19A1	Expression	-0.0431036	0.0575037	274	0.453509	0.795442	0.0696803	0.0630034	274	0.268736	0.681116	Non significant
ENSG00000082397_at_rna	EPB41L3	Expression	-0.0539747	0.063004	274	0.391618	0.760806	-0.144449	0.0703203	274	0.0399602	0.319209	Non significant
ENSG00000082438_at_rna	COBLL1	Expression	-0.0518205	0.0607427	274	0.393596	0.76168	-0.0117172	0.0696995	274	0.866497	0.963945	Non significant
ENSG00000082458_at_rna	DLG3	Expression	-0.131246	0.0658058	274	0.0461038	0.355742	-0.00682603	0.0720916	274	0.924565	0.980352	Non significant
ENSG00000082482_at_rna	KCNK2	Expression	-0.0140558	0.0579949	274	0.8085	0.946631	-0.0975775	0.066458	274	0.142034	0.542976	Non significant
ENSG00000082497_at_rna	SERTAD4	Expression	-0.0812094	0.065064	274	0.211977	0.621697	-0.0116814	0.0729163	274	0.872721	0.965945	Non significant
ENSG00000082512_at_rna	TRAF5	Expression	0.0489664	0.058273	274	0.400744	0.766748	0.0389131	0.0647762	274	0.548018	0.85603	Non significant
ENSG00000082515_at_rna	MRPL22	Expression	0.0419759	0.0582284	274	0.470981	0.806497	0.10909	0.0628727	274	0.0827241	0.438828	Non significant
ENSG00000082516_at_rna	GEMIN5	Expression	0.129519	0.0573426	274	0.0239024	0.281388	-0.0124852	0.0624327	274	0.841497	0.956831	Non significant
ENSG00000082556_at_rna	OPRK1	Expression	-0.0706382	0.0556691	274	0.204479	0.614856	-0.132645	0.0613617	274	0.0306423	0.282341	Non significant
ENSG00000082641_at_rna	NFE2L1	Expression	0.0738885	0.0588085	274	0.208961	0.61786	0.0419422	0.062617	274	0.502972	0.834015	Non significant
ENSG00000082684_at_rna	SEMA5B	Expression	-0.126554	0.0592838	274	0.0327843	0.316903	-0.15148	0.0635995	274	0.017229	0.22026	Non significant
ENSG00000082701_at_rna	GSK3B	Expression	0.00297494	0.0591212	274	0.959868	0.991025	-0.0100602	0.0649899	274	0.876982	0.96759	Non significant
ENSG00000082781_at_rna	ITGB5	Expression	0.119978	0.0721662	274	0.0964065	0.466214	0.108219	0.0789237	274	0.170318	0.584737	Non significant
ENSG00000082805_at_rna	ERC1	Expression	0.0183024	0.0576425	274	0.750852	0.929018	-0.0346068	0.0637602	274	0.587291	0.874161	Non significant
ENSG00000082898_at_rna	XPO1	Expression	-0.0365339	0.0590367	274	0.536026	0.839182	-0.111255	0.0650935	274	0.0874207	0.448957	Non significant
ENSG00000082929_at_rna	C4orf6	Expression	-0.0804655	0.060518	274	0.183646	0.59389	0.092224	0.0627918	274	0.141907	0.542976	Non significant
ENSG00000082996_at_rna	RNF13	Expression	-0.037437	0.0585313	274	0.522429	0.832511	0.0411108	0.0642666	274	0.522373	0.843667	Non significant
ENSG00000083067_at_rna	TRPM3	Expression	0.113931	0.0571704	274	0.0462807	0.35593	0.0531262	0.0655633	274	0.417766	0.78697	Non significant
ENSG00000083093_at_rna	PALB2	Expression	-0.0755249	0.0588766	274	0.199574	0.609905	-0.0308131	0.0651307	274	0.636144	0.892358	Non significant
ENSG00000083097_at_rna	DOPEY1	Expression	-0.14591	0.058334	274	0.0123742	0.222233	0.0360966	0.0644922	274	0.575681	0.8681	Non significant
ENSG00000083099_at_rna	LYRM2	Expression	-0.0377136	0.0577566	274	0.513772	0.829233	-0.0288515	0.0624882	274	0.644289	0.894684	Non significant
ENSG00000083123_at_rna	BCKDHB	Expression	0.0110415	0.0589607	274	0.85145	0.960309	0.0854686	0.064038	274	0.181989	0.598041	Non significant
ENSG00000083168_at_rna	KAT6A	Expression	-0.0784043	0.05864	274	0.181207	0.591811	-0.127328	0.0673545	274	0.0587029	0.379318	Non significant
ENSG00000083223_at_rna	ZCCHC6	Expression	0.0627793	0.0600097	274	0.29549	0.692008	0.191635	0.0662079	274	0.00379837	0.111757	Non significant
ENSG00000083290_at_rna	ULK2	Expression	0.0505243	0.0595808	274	0.39644	0.763706	0.0185817	0.0659266	274	0.778055	0.937416	Non significant
ENSG00000083307_at_rna	GRHL2	Expression	0.000684207	0.073729	274	0.992596	0.998221	0.0606429	0.0838341	274	0.469453	0.816931	Non significant
ENSG00000083312_at_rna	TNPO1	Expression	0.0569569	0.0591756	274	0.335795	0.720712	0.0484677	0.064131	274	0.449792	0.805217	Non significant
ENSG00000083444_at_rna	PLOD1	Expression	0.162289	0.0662559	274	0.0143086	0.230634	0.0940407	0.0754759	274	0.212776	0.631996	Non significant
ENSG00000083457_at_rna	ITGAE	Expression	-0.054268	0.0600603	274	0.36623	0.744419	0.0429878	0.062181	274	0.489356	0.826978	Non significant
ENSG00000083520_at_rna	DIS3	Expression	0.0455358	0.0632714	274	0.471716	0.806966	0.164602	0.0702417	274	0.0191108	0.230519	Non significant
ENSG00000083535_at_rna	PIBF1	Expression	0.0405591	0.0602676	274	0.500958	0.822482	0.137665	0.0677915	274	0.0422841	0.329503	Non significant
ENSG00000083544_at_rna	TDRD3	Expression	0.0458329	0.0635284	274	0.470629	0.806271	0.0472723	0.068304	274	0.488883	0.826779	Non significant
ENSG00000083635_at_rna	NUFIP1	Expression	0.130828	0.0569538	274	0.0216133	0.270214	0.0309334	0.0666753	274	0.64269	0.894257	Non significant
ENSG00000083642_at_rna	PDS5B	Expression	-0.0310571	0.0616786	274	0.614591	0.872233	0.0727052	0.0702511	274	0.3007	0.705739	Non significant
ENSG00000083720_at_rna	OXCT1	Expression	-0.100849	0.0582261	274	0.0832691	0.443067	-0.0812248	0.0647463	274	0.209657	0.628934	Non significant
ENSG00000083750_at_rna	RRAGB	Expression	-0.105172	0.058403	274	0.0717346	0.422783	-0.0715855	0.0643723	274	0.266115	0.68021	Non significant
ENSG00000083782_at_rna	EPYC	Expression	0.0451494	0.0586584	274	0.441478	0.790588	0.0593683	0.0629395	274	0.345548	0.741426	Non significant
ENSG00000083799_at_rna	CYLD	Expression	-0.0253677	0.0626719	274	0.685647	0.905001	0.0618726	0.0699186	274	0.376198	0.765226	Non significant
ENSG00000083807_at_rna	SLC27A5	Expression	0.102511	0.0599386	274	0.0872173	0.449117	0.112328	0.0674474	274	0.0958308	0.466198	Non significant
ENSG00000083812_at_rna	ZNF324	Expression	-0.0511698	0.058685	274	0.383241	0.756483	-0.0100112	0.0654375	274	0.878407	0.96778	Non significant
ENSG00000083814_at_rna	ZNF671	Expression	-0.127579	0.0709495	274	0.0721498	0.423787	-0.0925209	0.072246	274	0.200321	0.619924	Non significant
ENSG00000083817_at_rna	ZNF416	Expression	-0.0385829	0.0569588	274	0.498163	0.821886	-0.0650495	0.0636878	274	0.307074	0.711738	Non significant
ENSG00000083828_at_rna	ZNF586	Expression	-0.027733	0.0588627	274	0.637536	0.883193	-0.0249304	0.0647138	274	0.700059	0.912715	Non significant
ENSG00000083838_at_rna	ZNF446	Expression	0.0121091	0.0574528	274	0.83307	0.955355	0.12718	0.0628225	274	0.042926	0.331747	Non significant
ENSG00000083844_at_rna	ZNF264	Expression	0.0772405	0.0573717	274	0.1782	0.589502	0.0150713	0.0650887	274	0.816888	0.950977	Non significant
ENSG00000083857_at_rna	FAT1	Expression	0.0655485	0.0694073	274	0.344963	0.727722	0.0442793	0.0765104	274	0.562768	0.861879	Non significant
ENSG00000083896_at_rna	YTHDC1	Expression	-0.0659834	0.0613642	274	0.282252	0.681753	0.00917579	0.0690257	274	0.894246	0.97292	Non significant
ENSG00000083937_at_rna	CHMP2B	Expression	-0.0188924	0.0601773	274	0.753562	0.929829	0.0353619	0.067722	274	0.601557	0.879451	Non significant
ENSG00000084070_at_rna	SMAP2	Expression	0.0748293	0.0755816	274	0.322152	0.711719	0.177785	0.0830336	274	0.0322639	0.290461	Non significant
ENSG00000084072_at_rna	PPIE	Expression	0.0548949	0.0576894	274	0.34132	0.724936	-0.0100188	0.0638817	274	0.875376	0.967117	Non significant
ENSG00000084073_at_rna	ZMPSTE24	Expression	-0.020564	0.0578226	274	0.722111	0.917649	-0.0540895	0.063916	274	0.397408	0.778129	Non significant
ENSG00000084090_at_rna	STARD7	Expression	-0.0948737	0.0609455	274	0.119543	0.508182	-0.0383676	0.0668878	274	0.566231	0.863121	Non significant
ENSG00000084092_at_rna	NOA1	Expression	0.134892	0.0620279	274	0.0296527	0.30282	0.117043	0.07046	274	0.0966865	0.467538	Non significant
ENSG00000084110_at_rna	HAL	Expression	0.0145977	0.0568226	274	0.797257	0.944428	0.189159	0.0621765	274	0.00234789	0.0904368	Non significant
ENSG00000084112_at_rna	SSH1	Expression	0.170838	0.0650372	274	0.00861975	0.194931	0.0854682	0.075692	274	0.258831	0.673465	Non significant
ENSG00000084207_at_rna	GSTP1	Expression	0.101717	0.0644482	274	0.114501	0.500067	0.0964524	0.0695324	274	0.165394	0.577431	Non significant
ENSG00000084234_at_rna	APLP2	Expression	0.096998	0.0663112	274	0.14353	0.546841	0.134183	0.0692426	274	0.0526395	0.360862	Non significant
ENSG00000084444_at_rna	KIAA1467	Expression	-0.00789369	0.0565811	274	0.889046	0.971375	-0.0672564	0.0624186	274	0.281254	0.692201	Non significant
ENSG00000084453_at_rna	SLCO1A2	Expression	-0.0775861	0.0609327	274	0.202909	0.614229	-0.19871	0.0630737	274	0.00163022	0.0771725	Non significant
ENSG00000084463_at_rna	WBP11	Expression	0.0554501	0.05772	274	0.336716	0.721147	-0.0045392	0.0630877	274	0.942641	0.985017	Non significant
ENSG00000084623_at_rna	EIF3I	Expression	0.111874	0.0577809	274	0.0528468	0.380073	0.0568425	0.0641882	274	0.375855	0.765074	Non significant
ENSG00000084628_at_rna	NKAIN1	Expression	-0.0276407	0.0618299	274	0.654843	0.891963	-0.201376	0.0674222	274	0.00281924	0.0981454	Non significant
ENSG00000084636_at_rna	COL16A1	Expression	0.0333283	0.0635394	274	0.599909	0.866307	-0.032645	0.0703542	274	0.642641	0.894257	Non significant
ENSG00000084652_at_rna	TXLNA	Expression	0.0694556	0.0583233	274	0.233704	0.641294	0.0586115	0.0664755	274	0.377939	0.766056	Non significant
ENSG00000084674_at_rna	APOB	Expression	0.0365915	0.0585838	274	0.532233	0.836993	0.0503116	0.0647743	274	0.437323	0.798753	Non significant
ENSG00000084676_at_rna	NCOA1	Expression	-0.110647	0.0583566	274	0.0579539	0.39199	-0.171852	0.0645111	274	0.00772384	0.14974	Non significant
ENSG00000084693_at_rna	AGBL5	Expression	0.00762269	0.0587601	274	0.896783	0.972773	0.0345317	0.0638118	274	0.588405	0.874161	Non significant
ENSG00000084710_at_rna	EFR3B	Expression	-0.0181081	0.0616855	274	0.769097	0.935363	-0.0518581	0.0661469	274	0.43305	0.796119	Non significant
ENSG00000084731_at_rna	KIF3C	Expression	0.0397177	0.0637686	274	0.533389	0.837388	-0.0597161	0.0694396	274	0.389804	0.772693	Non significant
ENSG00000084733_at_rna	RAB10	Expression	0.13584	0.0583125	274	0.0198313	0.266962	0.169614	0.0647616	274	0.00881744	0.159784	Non significant
ENSG00000084734_at_rna	GCKR	Expression	0.119647	0.0574497	274	0.0372842	0.332208	0.0531451	0.0648909	274	0.412792	0.786196	Non significant
ENSG00000084754_at_rna	HADHA	Expression	0.133906	0.0600881	274	0.0258478	0.289434	0.135451	0.0632462	274	0.0322216	0.290235	Non significant
ENSG00000084764_at_rna	MAPRE3	Expression	-0.0279277	0.0566372	274	0.621943	0.875575	0.0507129	0.0663899	274	0.444948	0.802428	Non significant
ENSG00000084774_at_rna	CAD	Expression	0.137203	0.0597334	274	0.0216229	0.270214	0.0120182	0.0655194	274	0.854461	0.962041	Non significant
ENSG00000085063_at_rna	CD59	Expression	0.0266335	0.064207	274	0.678283	0.902771	-0.0450443	0.0713532	274	0.527854	0.845838	Non significant
ENSG00000085117_at_rna	CD82	Expression	0.00546023	0.0625065	274	0.93039	0.981938	0.0712346	0.0674066	274	0.290607	0.698311	Non significant
ENSG00000085185_at_rna	BCORL1	Expression	0.0529327	0.0583635	274	0.364434	0.743163	0.00840335	0.0653346	274	0.897658	0.974071	Non significant
ENSG00000085224_at_rna	ATRX	Expression	-0.0289499	0.0564883	274	0.608306	0.869616	-0.0489971	0.0616104	274	0.426455	0.792457	Non significant
ENSG00000085231_at_rna	TAF9	Expression	0.150982	0.0591865	274	0.0107427	0.212157	0.115854	0.0631072	274	0.0663838	0.399492	Non significant
ENSG00000085265_at_rna	FCN1	Expression	-0.038037	0.0568992	274	0.503816	0.824443	0.0458781	0.0622412	274	0.46106	0.812296	Non significant
ENSG00000085274_at_rna	MYNN	Expression	-0.0533668	0.0612905	274	0.383907	0.756483	-0.0438419	0.0660659	274	0.506941	0.835914	Non significant
ENSG00000085276_at_rna	MECOM	Expression	0.0371779	0.0631322	274	0.555936	0.84836	0.000654046	0.0685638	274	0.992389	0.99806	Non significant
ENSG00000085365_at_rna	SCAMP1	Expression	0.121221	0.0577996	274	0.0359701	0.327832	0.165343	0.0637112	274	0.00945379	0.167185	Non significant
ENSG00000085377_at_rna	PREP	Expression	0.00792766	0.0596217	274	0.89422	0.972148	0.0892852	0.0664554	274	0.179099	0.594447	Non significant
ENSG00000085382_at_rna	HACE1	Expression	-0.00965478	0.0587103	274	0.869379	0.965957	-0.00197888	0.0651327	274	0.975762	0.993188	Non significant
ENSG00000085415_at_rna	SEH1L	Expression	0.0466858	0.0612299	274	0.445782	0.791201	0.00852072	0.0666053	274	0.898205	0.974071	Non significant
ENSG00000085433_at_rna	WDR47	Expression	-0.0555489	0.0577762	274	0.336326	0.720952	-0.145903	0.0652652	274	0.0253823	0.261047	Non significant
ENSG00000085449_at_rna	WDFY1	Expression	0.131132	0.0642168	274	0.0411501	0.342572	-0.000274245	0.0661621	274	0.996693	0.998998	Non significant
ENSG00000085465_at_rna	OVGP1	Expression	0.0214582	0.0600063	274	0.720643	0.917362	0.102792	0.0649647	274	0.113586	0.50021	Non significant
ENSG00000085491_at_rna	SLC25A24	Expression	0.0938407	0.0612723	274	0.125637	0.519172	0.0164547	0.0644356	274	0.79844	0.945763	Non significant
ENSG00000085511_at_rna	MAP3K4	Expression	-0.0371503	0.0619393	274	0.548649	0.845904	0.01796	0.0668215	274	0.788102	0.940652	Non significant
ENSG00000085514_at_rna	PILRA	Expression	-0.0633769	0.0623727	274	0.309581	0.703833	-0.0253408	0.0658427	274	0.700334	0.912715	Non significant
ENSG00000085552_at_rna	IGSF9	Expression	-0.166685	0.06122	274	0.00647448	0.17868	-0.00929509	0.0725919	274	0.898113	0.974071	Non significant
ENSG00000085563_at_rna	ABCB1	Expression	-0.210421	0.0640167	274	0.00101273	0.0826442	-0.199158	0.0677925	274	0.00330592	0.10604	Non significant
ENSG00000085644_at_rna	ZNF213	Expression	0.00721919	0.0623875	274	0.907878	0.976349	-0.027101	0.0643031	274	0.673421	0.902334	Non significant
ENSG00000085719_at_rna	CPNE3	Expression	0.119164	0.0578287	274	0.0393372	0.336794	0.108776	0.0626505	274	0.0825229	0.438828	Non significant
ENSG00000085721_at_rna	RRN3	Expression	-0.0432843	0.0598416	274	0.469487	0.80582	0.0734947	0.0669404	274	0.272243	0.683166	Non significant
ENSG00000085733_at_rna	CTTN	Expression	0.146257	0.0819424	274	0.0742805	0.42811	0.045684	0.0848632	274	0.590352	0.874659	Non significant
ENSG00000085741_at_rna	WNT11	Expression	-0.0383355	0.0614622	274	0.532808	0.837297	0.0316306	0.0663342	274	0.633478	0.891617	Non significant
ENSG00000085760_at_rna	MTIF2	Expression	0.098238	0.0600579	274	0.101898	0.478094	0.0999996	0.066832	274	0.13458	0.534617	Non significant
ENSG00000085788_at_rna	DDHD2	Expression	0.0134893	0.0580595	274	0.816277	0.950294	-0.174439	0.0622053	274	0.00504344	0.126118	Non significant
ENSG00000085831_at_rna	TTC39A	Expression	0.0213631	0.0645513	274	0.740684	0.922737	-0.0383767	0.0688855	274	0.577454	0.868872	Non significant
ENSG00000085832_at_rna	EPS15	Expression	-0.0422717	0.064236	274	0.510493	0.828966	-0.144535	0.0712099	274	0.0423869	0.329795	Non significant
ENSG00000085840_at_rna	ORC1	Expression	-0.00827844	0.0615342	274	0.89298	0.971812	0.0685153	0.0662937	274	0.301364	0.705959	Non significant
ENSG00000085871_at_rna	MGST2	Expression	-0.0929559	0.0597806	274	0.119958	0.50909	0.0446831	0.0659891	274	0.498324	0.831493	Non significant
ENSG00000085978_at_rna	ATG16L1	Expression	0.138568	0.0587703	274	0.0183837	0.258476	0.117352	0.0636289	274	0.065137	0.396271	Non significant
ENSG00000085982_at_rna	USP40	Expression	0.162367	0.0631954	274	0.010191	0.208837	0.133641	0.0671531	274	0.04658	0.344082	Non significant
ENSG00000085998_at_rna	POMGNT1	Expression	0.101535	0.0624992	274	0.104253	0.479351	-0.0900857	0.0691816	274	0.192861	0.610484	Non significant
ENSG00000085999_at_rna	RAD54L	Expression	-0.0658689	0.0582167	274	0.257869	0.661064	-0.145614	0.0638509	274	0.0225758	0.248777	Non significant
ENSG00000086015_at_rna	MAST2	Expression	0.0435857	0.0604694	274	0.471039	0.806497	-0.068524	0.0647645	274	0.290034	0.697705	Non significant
ENSG00000086061_at_rna	DNAJA1	Expression	-0.0244492	0.0569335	274	0.667607	0.897418	-0.120202	0.0612748	274	0.0497981	0.352957	Non significant
ENSG00000086062_at_rna	B4GALT1	Expression	0.0813713	0.0644421	274	0.206695	0.616284	0.12157	0.0678552	274	0.0731966	0.416885	Non significant
ENSG00000086065_at_rna	CHMP5	Expression	-0.0208111	0.0568241	274	0.714188	0.914599	-0.0357885	0.0640952	274	0.576596	0.868639	Non significant
ENSG00000086102_at_rna	NFX1	Expression	-0.0738052	0.0623353	274	0.236412	0.643758	0.0774887	0.0684875	274	0.257875	0.671908	Non significant
ENSG00000086159_at_rna	AQP6	Expression	0.0416161	0.0573453	274	0.468016	0.804426	0.0181848	0.0639496	274	0.776133	0.936701	Non significant
ENSG00000086200_at_rna	IPO11	Expression	0.150205	0.0577877	274	0.00934239	0.202836	0.124637	0.0621794	274	0.0450201	0.339202	Non significant
ENSG00000086205_at_rna	FOLH1	Expression	-0.1077	0.059158	274	0.0686764	0.415708	-0.0452935	0.0671534	274	0.500007	0.832475	Non significant
ENSG00000086232_at_rna	EIF2AK1	Expression	0.0427062	0.0599129	274	0.475966	0.808664	-0.0268368	0.0643122	274	0.676467	0.903016	Non significant
ENSG00000086289_at_rna	EPDR1	Expression	-0.0654432	0.0654047	274	0.317026	0.70971	-0.0476193	0.0711797	274	0.503495	0.834181	Non significant
ENSG00000086300_at_rna	SNX10	Expression	-0.0778826	0.0664389	274	0.241099	0.648611	-0.102809	0.0704808	274	0.144654	0.545715	Non significant
ENSG00000086475_at_rna	SEPHS1	Expression	-0.0254927	0.0623034	274	0.682415	0.903846	0.0133299	0.068624	274	0.845983	0.958535	Non significant
ENSG00000086504_at_rna	MRPL28	Expression	0.0137722	0.0577772	274	0.811596	0.948221	-0.00160547	0.0619742	274	0.979333	0.994665	Non significant
ENSG00000086506_at_rna	HBQ1	Expression	0.0182638	0.0608906	274	0.764219	0.933187	-0.0332007	0.0656809	274	0.613219	0.882952	Non significant
ENSG00000086544_at_rna	ITPKC	Expression	0.023581	0.0642373	274	0.713551	0.914599	0.110459	0.0694092	274	0.111517	0.496407	Non significant
ENSG00000086548_at_rna	CEACAM6	Expression	-0.00509924	0.0620027	274	0.934454	0.983458	0.0974121	0.0699455	274	0.163715	0.575031	Non significant
ENSG00000086570_at_rna	FAT2	Expression	-0.167678	0.0723754	274	0.0205156	0.26767	-0.135566	0.0820462	274	0.09847	0.469954	Non significant
ENSG00000086589_at_rna	RBM22	Expression	0.137828	0.060363	274	0.0224115	0.273777	0.0572578	0.0630662	274	0.363931	0.754852	Non significant
ENSG00000086598_at_rna	TMED2	Expression	-0.0296987	0.0569664	274	0.602132	0.866976	0.0843771	0.0632765	274	0.182379	0.598123	Non significant
ENSG00000086619_at_rna	ERO1LB	Expression	-0.0834369	0.0582133	274	0.151773	0.556184	0.0123511	0.0661521	274	0.851891	0.960866	Non significant
ENSG00000086696_at_rna	HSD17B2	Expression	-0.00788676	0.0605914	274	0.896437	0.972773	0.0774724	0.0642816	274	0.228125	0.646065	Non significant
ENSG00000086712_at_rna	TXLNG	Expression	-0.0231089	0.0602898	274	0.701499	0.90972	0.0759604	0.0688973	274	0.270237	0.682121	Non significant
ENSG00000086717_at_rna	PPEF1	Expression	-0.068427	0.0626839	274	0.275001	0.67491	-0.157318	0.063273	274	0.0129067	0.192313	Non significant
ENSG00000086730_at_rna	LAT2	Expression	-0.0217903	0.0694782	274	0.753804	0.929829	0.138732	0.0727992	274	0.0566916	0.374929	Non significant
ENSG00000086758_at_rna	HUWE1	Expression	-0.109076	0.0575314	274	0.0579683	0.39199	-0.0716877	0.0650263	274	0.270269	0.682121	Non significant
ENSG00000086827_at_rna	ZW10	Expression	0.0290208	0.0598873	274	0.627967	0.878164	0.0293665	0.0640199	274	0.646443	0.894684	Non significant
ENSG00000086848_at_rna	ALG9	Expression	-0.108712	0.0585324	274	0.0632685	0.403408	-0.0401549	0.0645548	274	0.533924	0.848754	Non significant
ENSG00000086967_at_rna	MYBPC2	Expression	-0.0785736	0.0605333	274	0.19428	0.605839	0.0182301	0.068152	274	0.78909	0.940773	Non significant
ENSG00000086991_at_rna	NOX4	Expression	-0.0506432	0.0597682	274	0.396813	0.764075	-0.0400352	0.0655868	274	0.541587	0.851786	Non significant
ENSG00000087008_at_rna	ACOX3	Expression	0.208581	0.0596458	274	0.000470518	0.0569037	0.158491	0.0688097	274	0.0212607	0.242126	Non significant
ENSG00000087053_at_rna	MTMR2	Expression	0.00935345	0.0567552	274	0.869099	0.965907	0.0378618	0.0619475	274	0.541073	0.851454	Non significant
ENSG00000087074_at_rna	PPP1R15A	Expression	0.0957755	0.0588284	274	0.103514	0.479078	0.0975998	0.0643029	274	0.129061	0.525077	Non significant
ENSG00000087076_at_rna	HSD17B14	Expression	0.0702709	0.0583551	274	0.228514	0.636953	-0.102811	0.0638412	274	0.107306	0.488101	Non significant
ENSG00000087077_at_rna	TRIP6	Expression	0.120769	0.0649857	274	0.0631124	0.402858	0.131071	0.0704204	274	0.0627075	0.390969	Non significant
ENSG00000087085_at_rna	ACHE	Expression	0.0190352	0.0586984	274	0.74572	0.926255	-0.0627372	0.0620405	274	0.311906	0.715751	Non significant
ENSG00000087087_at_rna	SRRT	Expression	-0.0375452	0.0575993	274	0.514508	0.829426	-0.0140055	0.0634464	274	0.825291	0.95187	Non significant
ENSG00000087095_at_rna	NLK	Expression	-0.121792	0.0606421	274	0.044604	0.352194	-0.0842114	0.0655032	274	0.19858	0.617784	Non significant
ENSG00000087116_at_rna	ADAMTS2	Expression	0.0657075	0.0590474	274	0.265798	0.666491	-0.0447753	0.064916	274	0.490357	0.827695	Non significant
ENSG00000087128_at_rna	TMPRSS11E	Expression	-0.0154671	0.0574525	274	0.787763	0.941251	0.119739	0.0644979	274	0.0633851	0.391934	Non significant
ENSG00000087152_at_rna	ATXN7L3	Expression	0.0942439	0.0605098	274	0.119352	0.508118	0.0406419	0.0651522	274	0.53276	0.848688	Non significant
ENSG00000087157_at_rna	PGS1	Expression	0.00797462	0.0614559	274	0.896755	0.972773	-0.0437091	0.0659191	274	0.507285	0.835945	Non significant
ENSG00000087191_at_rna	PSMC5	Expression	0.134857	0.0568896	274	0.017764	0.255081	0.0943659	0.0646954	274	0.14467	0.545715	Non significant
ENSG00000087206_at_rna	UIMC1	Expression	0.0279571	0.0599368	274	0.640898	0.885378	0.0690031	0.0679122	274	0.3096	0.714109	Non significant
ENSG00000087237_at_rna	CETP	Expression	-0.0126226	0.0590682	274	0.830785	0.955281	-0.0107735	0.0641844	274	0.866699	0.963945	Non significant
ENSG00000087245_at_rna	MMP2	Expression	0.181049	0.0730932	274	0.0132506	0.225887	-0.0100096	0.08102	274	0.901676	0.974863	Non significant
ENSG00000087250_at_rna	MT3	Expression	0.00590024	0.0566819	274	0.917095	0.978741	0.0184063	0.0636963	274	0.772605	0.934892	Non significant
ENSG00000087253_at_rna	LPCAT2	Expression	0.0301001	0.0613508	274	0.623694	0.876744	0.111457	0.0699595	274	0.111124	0.495578	Non significant
ENSG00000087258_at_rna	GNAO1	Expression	-0.157447	0.0623774	274	0.0115993	0.218607	-0.216913	0.0648256	274	0.000819586	0.0517874	Non significant
ENSG00000087263_at_rna	OGFOD1	Expression	0.100072	0.0563331	274	0.0756613	0.430156	0.0710819	0.0621858	274	0.253015	0.667283	Non significant
ENSG00000087266_at_rna	SH3BP2	Expression	0.171074	0.0589436	274	0.00370399	0.144541	0.125371	0.0637053	274	0.0490692	0.35051	Non significant
ENSG00000087269_at_rna	NOP14	Expression	0.178574	0.0628885	274	0.00451785	0.154174	0.0991325	0.0699525	274	0.156442	0.564978	Non significant
ENSG00000087274_at_rna	ADD1	Expression	0.0117774	0.0614372	274	0.847978	0.959025	-0.0462699	0.0655156	274	0.480038	0.822372	Non significant
ENSG00000087299_at_rna	L2HGDH	Expression	-0.0530166	0.0632842	274	0.402169	0.767477	-0.00883578	0.070024	274	0.899588	0.974101	Non significant
ENSG00000087302_at_rna	C14orf166	Expression	0.0396028	0.0624402	274	0.525917	0.833742	-0.0197774	0.0684949	274	0.772778	0.934892	Non significant
ENSG00000087303_at_rna	NID2	Expression	-0.0310155	0.0633659	274	0.624512	0.876852	-0.0206924	0.0691189	274	0.764655	0.933331	Non significant
ENSG00000087338_at_rna	GMCL1	Expression	-0.12016	0.0593325	274	0.0428473	0.347604	0.00922391	0.0666579	274	0.889943	0.971056	Non significant
ENSG00000087365_at_rna	SF3B2	Expression	0.0234628	0.0576453	274	0.683994	0.904161	0.0427608	0.0665459	274	0.520499	0.84282	Non significant
ENSG00000087448_at_rna	KLHDC5	Expression	-0.00082464	0.0587275	274	0.988797	0.997524	-0.0766951	0.0637883	274	0.229232	0.647633	Non significant
ENSG00000087460_at_rna	GNAS	Expression	-0.133643	0.0585023	274	0.0223479	0.273777	0.0202759	0.0647198	274	0.754062	0.929615	Non significant
ENSG00000087470_at_rna	DNM1L	Expression	-0.0117442	0.0602777	274	0.845523	0.957743	-0.0873257	0.0650096	274	0.179183	0.594486	Non significant
ENSG00000087494_at_rna	PTHLH	Expression	-0.086753	0.0660468	274	0.189012	0.600109	-0.0303771	0.0739076	274	0.681062	0.90581	Non significant
ENSG00000087495_at_rna	PHACTR3	Expression	-0.107845	0.0633587	274	0.0887306	0.451636	-0.0885919	0.0706021	274	0.209549	0.628934	Non significant
ENSG00000087502_at_rna	ERGIC2	Expression	0.0633148	0.0565529	274	0.262898	0.664858	-0.00418367	0.0632706	274	0.94728	0.986014	Non significant
ENSG00000087510_at_rna	TFAP2C	Expression	0.0816317	0.0687504	274	0.235084	0.642071	0.0911447	0.0768204	274	0.235439	0.653213	Non significant
ENSG00000087586_at_rna	AURKA	Expression	-0.073025	0.0566668	274	0.197512	0.607823	0.0197619	0.0627846	274	0.752947	0.928919	Non significant
ENSG00000087589_at_rna	CASS4	Expression	-0.00265113	0.0589034	274	0.964101	0.991519	-0.0113126	0.0622759	274	0.855855	0.962433	Non significant
ENSG00000087842_at_rna	PIR	Expression	0.12627	0.0707132	274	0.0741542	0.428087	0.0993943	0.0766314	274	0.194616	0.612084	Non significant
ENSG00000087884_at_rna	AAMDC	Expression	-0.065526	0.0576567	274	0.255754	0.658748	-0.0985948	0.0649893	274	0.129243	0.52516	Non significant
ENSG00000087903_at_rna	RFX2	Expression	0.056319	0.0615885	274	0.360485	0.740321	-0.0760691	0.0672998	274	0.25835	0.67273	Non significant
ENSG00000088002_at_rna	SULT2B1	Expression	0.047996	0.062814	274	0.444809	0.791201	0.216791	0.0704787	274	0.0020981	0.0867574	Non significant
ENSG00000088035_at_rna	ALG6	Expression	-0.0858021	0.061429	274	0.162483	0.569587	-0.142828	0.0655162	274	0.0292543	0.27712	Non significant
ENSG00000088038_at_rna	CNOT3	Expression	-0.0307826	0.0573391	274	0.59137	0.86248	-0.0275832	0.0627565	274	0.660279	0.898779	Non significant
ENSG00000088053_at_rna	GP6	Expression	-0.0800625	0.0565059	274	0.156516	0.561513	-0.0168391	0.062944	274	0.789065	0.940773	Non significant
ENSG00000088179_at_rna	PTPN4	Expression	-0.00616958	0.0607052	274	0.919049	0.979133	0.06878	0.0657873	274	0.295796	0.703209	Non significant
ENSG00000088205_at_rna	DDX18	Expression	0.0313807	0.0599324	274	0.600556	0.866425	0.0667247	0.068509	274	0.330079	0.731206	Non significant
ENSG00000088247_at_rna	KHSRP	Expression	0.0156841	0.0598601	274	0.793311	0.942621	-0.00621052	0.066109	274	0.925154	0.980352	Non significant
ENSG00000088256_at_rna	GNA11	Expression	0.165918	0.0826867	274	0.0447938	0.352519	0.0697181	0.0909899	274	0.443547	0.801728	Non significant
ENSG00000088280_at_rna	ASAP3	Expression	-0.0261876	0.063621	274	0.680619	0.903368	-0.0822194	0.0703648	274	0.242616	0.660294	Non significant
ENSG00000088298_at_rna	EDEM2	Expression	0.0427472	0.0583333	274	0.463675	0.802035	0.0468333	0.0646544	274	0.468843	0.816732	Non significant
ENSG00000088305_at_rna	DNMT3B	Expression	-0.075553	0.0586803	274	0.197908	0.608391	-0.079074	0.0663557	274	0.233391	0.651079	Non significant
ENSG00000088320_at_rna	REM1	Expression	-0.0995891	0.0571726	274	0.0815253	0.440642	0.00565869	0.062155	274	0.92746	0.980645	Non significant
ENSG00000088325_at_rna	TPX2	Expression	-0.14267	0.0563668	274	0.0113706	0.216105	-0.0829413	0.0619511	274	0.18063	0.596541	Non significant
ENSG00000088340_at_rna	FER1L4	Expression	0.0974812	0.0605485	274	0.107405	0.484903	0.108684	0.0651554	274	0.0953006	0.465545	Non significant
ENSG00000088356_at_rna	PDRG1	Expression	-0.106666	0.0572755	274	0.0625556	0.40259	-0.154455	0.0624568	274	0.013399	0.195499	Non significant
ENSG00000088367_at_rna	EPB41L1	Expression	-0.0386851	0.0656734	274	0.555826	0.84836	-0.0220389	0.0722863	274	0.760455	0.932116	Non significant
ENSG00000088386_at_rna	SLC15A1	Expression	-0.0424922	0.0608778	274	0.485182	0.815062	0.0143349	0.064454	274	0.823999	0.951844	Non significant
ENSG00000088387_at_rna	DOCK9	Expression	-0.0845156	0.0632367	274	0.181387	0.591811	-0.0682282	0.0662342	274	0.302961	0.707274	Non significant
ENSG00000088448_at_rna	ANKRD10	Expression	-0.0504857	0.058169	274	0.385442	0.756964	-0.0876904	0.0646221	274	0.17479	0.589539	Non significant
ENSG00000088451_at_rna	TGDS	Expression	0.110261	0.0649927	274	0.0897873	0.453591	-0.0158406	0.0725339	274	0.827126	0.952392	Non significant
ENSG00000088538_at_rna	DOCK3	Expression	-0.0676489	0.0581875	274	0.244991	0.652339	-0.106513	0.063992	274	0.0960166	0.466198	Non significant
ENSG00000088543_at_rna	C3orf18	Expression	0.101918	0.0593382	274	0.0858723	0.447038	0.0386735	0.0657506	274	0.556408	0.859357	Non significant
ENSG00000088682_at_rna	COQ9	Expression	-0.0025027	0.058032	274	0.965601	0.991519	0.0218678	0.0648466	274	0.735948	0.924958	Non significant
ENSG00000088726_at_rna	TMEM40	Expression	0.0441992	0.0689762	274	0.52166	0.832511	-0.0785885	0.0753547	274	0.296988	0.703209	Non significant
ENSG00000088727_at_rna	KIF9	Expression	0.0711779	0.0579975	274	0.219725	0.628007	0.125401	0.0654182	274	0.0552481	0.370277	Non significant
ENSG00000088756_at_rna	ARHGAP28	Expression	0.0551526	0.058117	274	0.342624	0.725806	-0.107174	0.0627339	274	0.087563	0.44902	Non significant
ENSG00000088766_at_rna	CRLS1	Expression	0.0380333	0.0597446	274	0.524386	0.833029	0.0232736	0.0672127	274	0.729141	0.921761	Non significant
ENSG00000088782_at_rna	DEFB127	Expression	-0.00188853	0.0585251	274	0.974258	0.992962	0.00174489	0.0629961	274	0.977903	0.994157	Non significant
ENSG00000088808_at_rna	PPP1R13B	Expression	-0.154853	0.0647371	274	0.0167555	0.246535	-0.183768	0.0711178	274	0.00976642	0.170041	Non significant
ENSG00000088812_at_rna	ATRN	Expression	0.0131171	0.0622581	274	0.83313	0.955355	0.0450001	0.0697464	274	0.5188	0.841846	Non significant
ENSG00000088826_at_rna	SMOX	Expression	0.150959	0.0583816	274	0.0097172	0.206129	0.193228	0.0631739	274	0.00222325	0.0890936	Non significant
ENSG00000088827_at_rna	SIGLEC1	Expression	-0.0685818	0.0588096	274	0.243547	0.650359	0.0292231	0.0649452	274	0.652736	0.897352	Non significant
ENSG00000088833_at_rna	NSFL1C	Expression	0.0829163	0.0610044	274	0.174088	0.584384	-0.00290123	0.0660884	274	0.964985	0.990563	Non significant
ENSG00000088836_at_rna	SLC4A11	Expression	-0.140811	0.0600656	274	0.0190635	0.262882	0.00238659	0.0706361	274	0.973047	0.992572	Non significant
ENSG00000088854_at_rna	C20orf194	Expression	-0.0539047	0.066466	274	0.417359	0.777634	-0.119371	0.0731192	274	0.102562	0.478916	Non significant
ENSG00000088881_at_rna	EBF4	Expression	0.00534801	0.0590845	274	0.927878	0.981439	-0.135888	0.0637451	274	0.0330282	0.293427	Non significant
ENSG00000088882_at_rna	CPXM1	Expression	-0.0578104	0.0648183	274	0.372456	0.749446	-0.0905107	0.0738431	274	0.220306	0.640823	Non significant
ENSG00000088888_at_rna	MAVS	Expression	-0.046402	0.060202	274	0.440842	0.790188	0.0122304	0.0661708	274	0.853361	0.961471	Non significant
ENSG00000088899_at_rna	PROSAPIP1	Expression	-0.0858596	0.0590484	274	0.145931	0.549415	-0.168543	0.0651259	274	0.00965473	0.168829	Non significant
ENSG00000088926_at_rna	F11	Expression	0.0247804	0.0592838	274	0.67595	0.901373	0.11127	0.0632852	274	0.0787073	0.431002	Non significant
ENSG00000088930_at_rna	XRN2	Expression	0.0584983	0.0586796	274	0.318808	0.70971	-0.0126742	0.0654382	274	0.846425	0.958626	Non significant
ENSG00000088970_at_rna	PLK1S1	Expression	-0.038238	0.0598574	274	0.522941	0.832654	0.119586	0.0673194	274	0.0756675	0.423384	Non significant
ENSG00000088986_at_rna	DYNLL1	Expression	-0.0299188	0.05946	274	0.614841	0.872233	-0.0807029	0.0680745	274	0.235816	0.653706	Non significant
ENSG00000088992_at_rna	TESC	Expression	-0.117145	0.0676657	274	0.0834102	0.443067	0.0471914	0.0750595	274	0.529533	0.846881	Non significant
ENSG00000089006_at_rna	SNX5	Expression	0.0198247	0.0612221	274	0.746077	0.926345	0.0864579	0.0673971	274	0.199558	0.618968	Non significant
ENSG00000089012_at_rna	SIRPG	Expression	-0.00250543	0.064112	274	0.968827	0.992255	0.0191951	0.0690954	274	0.781162	0.93864	Non significant
ENSG00000089022_at_rna	MAPKAPK5	Expression	0.0400337	0.0614267	274	0.514574	0.829426	0.0767707	0.0694974	274	0.269309	0.681595	Non significant
ENSG00000089041_at_rna	P2RX7	Expression	0.024318	0.0702921	274	0.729376	0.919461	-0.0251698	0.0765386	274	0.742269	0.926659	Non significant
ENSG00000089048_at_rna	ESF1	Expression	0.026567	0.0570543	274	0.641471	0.885733	0.00770201	0.0625408	274	0.901987	0.974863	Non significant
ENSG00000089050_at_rna	RBBP9	Expression	0.0101851	0.0607452	274	0.866843	0.965123	0.0406322	0.0652514	274	0.53348	0.848688	Non significant
[truncated: 14,873 more rows]

## Sheet: AZD0530
	Symbol	Type	GDSC_estimate	GDSC_se	GDSC_n	GDSC_pvalue	GDSC_fdr	CCLE_estimate	CCLE_se	CCLE_n	CCLE_pvalue	CCLE_fdr	Specificity
ENSG00000000971_at_rna	CFH	Expression	0.319325	0.138628	89	0.0212523	0.624107	0.541882	0.127554	89	2.15456e-05	0.0170452	CCLE
ENSG00000007038_at_rna	PRSS21	Expression	0.0859978	0.126482	89	0.496555	0.919734	0.455139	0.118159	89	0.00011719	0.0380147	CCLE
ENSG00000019582_at_rna	CD74	Expression	-0.0114298	0.147337	89	0.938165	0.993595	-0.572491	0.129388	89	9.66115e-06	0.00905357	CCLE
ENSG00000050767_at_rna	COL23A1	Expression	0.291836	0.11364	89	0.0102264	0.515999	0.47729	0.112805	89	2.32531e-05	0.0170452	CCLE
ENSG00000069482_at_rna	GAL	Expression	0.157888	0.152479	89	0.300449	0.881136	0.585298	0.142179	89	3.84429e-05	0.0202642	CCLE
ENSG00000100336_at_rna	APOL4	Expression	0.368718	0.108191	89	0.000654377	0.198785	0.574532	0.092414	89	5.06949e-10	8.55122e-06	CCLE
ENSG00000102145_at_rna	GATA1	Expression	0.29192	0.110467	89	0.00822735	0.484752	0.403596	0.10388	89	0.000102244	0.0353047	CCLE
ENSG00000105610_at_rna	KLF1	Expression	0.307791	0.107739	89	0.00427925	0.408626	0.487573	0.0991502	89	8.76485e-07	0.00266197	CCLE
ENSG00000105819_at_rna	PMPCB	Expression	-0.122703	0.12889	89	0.341097	0.887716	-0.464678	0.11007	89	2.42521e-05	0.0170452	CCLE
ENSG00000107140_at_rna	TESK1	Expression	0.0327508	0.118464	89	0.782194	0.969385	-0.425233	0.111045	89	0.000128472	0.0401309	CCLE
ENSG00000112062_at_rna	MAPK14	Expression	0.163927	0.148881	89	0.27087	0.873848	0.541152	0.117151	89	3.85061e-06	0.00433014	CCLE
ENSG00000123405_at_rna	NFE2	Expression	0.264031	0.117797	89	0.0249996	0.639254	0.441797	0.110352	89	6.24085e-05	0.0292418	CCLE
ENSG00000124782_at_rna	RREB1	Expression	0.230487	0.147535	89	0.118228	0.806855	0.595546	0.12308	89	1.3071e-06	0.00275601	CCLE
ENSG00000125257_at_rna	ABCC4	Expression	0.223295	0.115916	89	0.054061	0.735741	0.46698	0.115207	89	5.04818e-05	0.0243294	CCLE
ENSG00000125788_at_rna	DEFB126	Expression	-0.0833912	0.119073	89	0.483716	0.919416	-0.531162	0.120676	89	1.07475e-05	0.00954148	CCLE
ENSG00000129951_at_rna	LPPR3	Expression	0.166262	0.117583	89	0.157364	0.83409	0.392497	0.104672	89	0.000176998	0.0499813	CCLE
ENSG00000131143_at_rna	COX4I1	Expression	-0.36376	0.112759	89	0.00125532	0.230286	-0.429053	0.108585	89	7.7726e-05	0.0323192	CCLE
ENSG00000138031_at_rna	ADCY3	Expression	-0.129452	0.117611	89	0.271036	0.873848	-0.504537	0.111281	89	5.79004e-06	0.00610415	CCLE
ENSG00000140022_at_rna	STON2	Expression	0.143618	0.133565	89	0.282258	0.875682	0.480117	0.114876	89	2.92208e-05	0.0189576	CCLE
ENSG00000140199_at_rna	SLC12A6	Expression	0.342528	0.133435	89	0.0102581	0.515999	0.579703	0.118249	89	9.46871e-07	0.00266197	CCLE
ENSG00000141198_at_rna	TOM1L1	Expression	0.369067	0.15033	89	0.0140869	0.558656	0.644513	0.139	89	3.53894e-06	0.00433014	CCLE
ENSG00000143627_at_rna	PKLR	Expression	-0.00229022	0.121021	89	0.984902	0.998889	0.428246	0.109145	89	8.72218e-05	0.0334377	CCLE
ENSG00000146416_at_rna	AIG1	Expression	0.328971	0.11823	89	0.00539482	0.425624	0.415037	0.106845	89	0.000102557	0.0353047	CCLE
ENSG00000147689_at_rna	FAM83A	Expression	0.365121	0.127148	89	0.00408363	0.402417	0.459579	0.119784	89	0.000124686	0.039683	CCLE
ENSG00000154760_at_rna	SLFN13	Expression	0.195342	0.118128	89	0.0981986	0.800988	0.430209	0.103926	89	3.47935e-05	0.0193717	CCLE
ENSG00000164512_at_rna	ANKRD55	Expression	0.36229	0.107186	89	0.000724806	0.198785	0.486739	0.101884	89	1.77608e-06	0.00299588	CCLE
ENSG00000166947_at_rna	EPB42	Expression	0.19411	0.111715	89	0.0822919	0.788505	0.423698	0.102422	89	3.52171e-05	0.0193717	CCLE
ENSG00000167635_at_rna	ZNF146	Expression	0.108378	0.127781	89	0.396354	0.901546	0.481828	0.114059	89	2.39586e-05	0.0170452	CCLE
ENSG00000167637_at_rna	ZNF283	Expression	0.154379	0.114275	89	0.176716	0.83605	0.491491	0.109027	89	6.54553e-06	0.0064947	CCLE
ENSG00000170180_at_rna	GYPA	Expression	0.296443	0.106956	89	0.00557775	0.425752	0.461663	0.0986779	89	2.88997e-06	0.00406234	CCLE
ENSG00000170315_at_rna	UBB	Expression	-0.394743	0.10182	89	0.000105809	0.099594	-0.420361	0.10154	89	3.47542e-05	0.0193717	CCLE
ENSG00000174007_at_rna	CEP19	Expression	-0.232436	0.125161	89	0.063298	0.762725	-0.46417	0.11772	89	8.04722e-05	0.0323192	CCLE
ENSG00000177383_at_rna	MAGEF1	Expression	-0.108216	0.123783	89	0.381985	0.89957	-0.459638	0.110864	89	3.38402e-05	0.0193717	CCLE
ENSG00000179583_at_rna	CIITA	Expression	-0.232082	0.129853	89	0.0738945	0.781455	-0.567281	0.118468	89	1.68052e-06	0.00299588	CCLE
ENSG00000180667_at_rna	YOD1	Expression	0.186248	0.114063	89	0.102499	0.800988	0.449203	0.113751	89	7.84834e-05	0.0323192	CCLE
ENSG00000185955_at_rna	C7orf61	Expression	-0.104297	0.118531	89	0.378903	0.89957	-0.432175	0.111062	89	9.97053e-05	0.0353047	CCLE
ENSG00000186431_at_rna	FCAR	Expression	0.187342	0.121508	89	0.123122	0.810439	0.418231	0.105924	89	7.86763e-05	0.0323192	CCLE
ENSG00000186439_at_rna	TRDN	Expression	0.137178	0.115157	89	0.233565	0.860328	0.408301	0.104032	89	8.68187e-05	0.0334377	CCLE
ENSG00000186834_at_rna	HEXIM1	Expression	0.372692	0.115352	89	0.00123401	0.230286	0.469486	0.109932	89	1.94848e-05	0.0164335	CCLE
ENSG00000196565_at_rna	HBG2	Expression	0.275007	0.10808	89	0.0109442	0.526915	0.475214	0.102629	89	3.64939e-06	0.00433014	CCLE
ENSG00000197465_at_rna	GYPE	Expression	0.319648	0.107874	89	0.00304495	0.356323	0.390297	0.104116	89	0.000177785	0.0499813	CCLE
ENSG00000197993_at_rna	KEL	Expression	0.189342	0.11343	89	0.0950709	0.800988	0.402248	0.106458	89	0.000157799	0.0458922	CCLE
ENSG00000198561_at_rna	CTNND1	Expression	0.255771	0.143676	89	0.0750434	0.781623	0.56687	0.137113	89	3.56013e-05	0.0193717	CCLE
ENSG00000198648_at_rna	STK39	Expression	-0.134523	0.12059	89	0.264619	0.873634	-0.577871	0.0958448	89	1.64738e-09	1.3894e-05	CCLE
ENSG00000198765_at_rna	SYCP1	Expression	0.0126904	0.112147	89	0.909905	0.990851	0.405631	0.101626	89	6.56846e-05	0.0299451	CCLE
ENSG00000204287_at_rna	HLA-DRA	Expression	0.0302338	0.140534	89	0.829662	0.976975	-0.675355	0.127458	89	1.16671e-07	0.000656001	CCLE
ENSG00000204574_at_rna	ABCF1	Expression	0.14832	0.128014	89	0.246611	0.864794	0.418234	0.110025	89	0.000143963	0.0426031	CCLE
ENSG00000204920_at_rna	ZNF155	Expression	0.324092	0.112791	89	0.0040608	0.402417	0.487559	0.0975172	89	5.74112e-07	0.00242103	CCLE
ENSG00000206177_at_rna	HBM	Expression	0.00460799	0.111131	89	0.966926	0.997595	0.399451	0.104595	89	0.000133983	0.0410914	CCLE
ENSG00000223865_at_rna	HLA-DPB1	Expression	-0.18056	0.142274	89	0.204406	0.849926	-0.612495	0.126429	89	1.26879e-06	0.00275601	CCLE
ENSG00000231389_at_rna	HLA-DPA1	Expression	-0.0747074	0.145715	89	0.608165	0.944576	-0.60813	0.128509	89	2.22112e-06	0.00340598	CCLE
ENSG00000244734_at_rna	HBB	Expression	0.11595	0.115476	89	0.315328	0.88165	0.396781	0.10423	89	0.000140783	0.0424059	CCLE
ENSG00000250361_at_rna	GYPB	Expression	0.29272	0.107381	89	0.00641097	0.454436	0.415899	0.102183	89	4.69834e-05	0.0233093	CCLE
ENSG00000256294_at_rna	ZNF225	Expression	0.0576594	0.120164	89	0.631341	0.947015	0.44823	0.109245	89	4.07834e-05	0.0208465	CCLE
DEK_cnv	DEK	CNV	0.179138	0.147058	63	0.223169	0.856848	0.513377	0.128852	63	6.76959e-05	0.0300498	CCLE
HIST1H3B_cnv	HIST1H3B	CNV	0.169563	0.147042	63	0.248845	0.865405	0.503036	0.129788	63	0.000106256	0.0358465	CCLE
HIST1H4I_cnv	HIST1H4I	CNV	0.16938	0.151962	63	0.265012	0.873634	0.502733	0.130311	63	0.000114335	0.0378157	CCLE
HLA-A_cnv	HLA-A	CNV	0.160713	0.145193	63	0.268342	0.873634	0.480693	0.12286	63	9.13376e-05	0.0334931	CCLE
POU5F1_cnv	POU5F1	CNV	0.208483	0.145939	63	0.153132	0.83409	0.514544	0.122537	63	2.67994e-05	0.0180821	CCLE
TRIM27_cnv	TRIM27	CNV	0.177565	0.144515	63	0.219187	0.856848	0.480693	0.12286	63	9.13376e-05	0.0334931	CCLE
ENSG00000125999_at_rna	BPIFB1	Expression	0.489454	0.113363	89	1.57743e-05	0.0431687	-0.148979	0.152808	89	0.329591	0.797184	GDSC
ENSG00000136688_at_rna	IL36G	Expression	0.434293	0.101253	89	1.79325e-05	0.0431687	0.0410111	0.11963	89	0.731737	0.943907	GDSC
ENSG00000149021_at_rna	SCGB1A1	Expression	0.530624	0.10585	89	5.35957e-07	0.00451571	0.0331058	0.154549	89	0.830384	0.966581	GDSC
ENSG00000156675_at_rna	RAB11FIP1	Expression	0.543141	0.118234	89	4.3529e-06	0.0244502	0.176562	0.143978	89	0.22008	0.72712	GDSC
ENSG00000185909_at_rna	KLHDC8B	Expression	0.554339	0.12571	89	1.03534e-05	0.0348932	0.507813	0.139643	89	0.000276351	0.0590061	GDSC
ENSG00000189377_at_rna	CXCL17	Expression	0.496106	0.110872	89	7.65596e-06	0.0322526	-0.00891066	0.122162	89	0.941853	0.991051	GDSC
ENSG00000196917_at_rna	HCAR1	Expression	0.529784	0.104653	89	4.1423e-07	0.00451571	0.129502	0.120526	89	0.282609	0.76863	GDSC
ENSG00000000003_at_rna	TSPAN6	Expression	0.0998506	0.198935	89	0.61572	0.946288	-0.00774059	0.209422	89	0.970516	0.99542	Non significant
ENSG00000000005_at_rna	TNMD	Expression	-0.113551	0.121592	89	0.350371	0.890293	-0.16127	0.122904	89	0.189468	0.711	Non significant
ENSG00000000419_at_rna	DPM1	Expression	0.0203287	0.118259	89	0.863516	0.983212	0.129622	0.123794	89	0.295063	0.776875	Non significant
ENSG00000000457_at_rna	SCYL3	Expression	-0.124402	0.136553	89	0.362287	0.893685	-0.202057	0.13572	89	0.136545	0.647501	Non significant
ENSG00000000460_at_rna	C1orf112	Expression	-0.211045	0.122448	89	0.0847903	0.789588	0.0434828	0.115232	89	0.705913	0.93501	Non significant
ENSG00000000938_at_rna	FGR	Expression	-0.145482	0.126677	89	0.250786	0.865405	-0.257003	0.129257	89	0.0467773	0.492743	Non significant
ENSG00000001036_at_rna	FUCA2	Expression	0.154754	0.129948	89	0.233697	0.860328	0.374496	0.132862	89	0.00482223	0.240133	Non significant
ENSG00000001084_at_rna	GCLC	Expression	0.178142	0.123331	89	0.148622	0.831871	0.298313	0.127369	89	0.0191748	0.379625	Non significant
ENSG00000001167_at_rna	NFYA	Expression	0.175167	0.13172	89	0.183568	0.841227	0.393317	0.13052	89	0.00258281	0.18056	Non significant
ENSG00000001460_at_rna	STPG1	Expression	-0.0511906	0.11477	89	0.655576	0.950535	-0.157065	0.116185	89	0.176426	0.693694	Non significant
ENSG00000001461_at_rna	NIPAL3	Expression	0.272846	0.120844	89	0.0239559	0.629257	-0.0541724	0.131396	89	0.680133	0.927475	Non significant
ENSG00000001497_at_rna	LAS1L	Expression	-0.247937	0.113475	89	0.0288933	0.653684	0.127639	0.118062	89	0.279646	0.766897	Non significant
ENSG00000001561_at_rna	ENPP4	Expression	0.0766566	0.119667	89	0.521795	0.926785	-0.141098	0.120515	89	0.241684	0.743463	Non significant
ENSG00000001617_at_rna	SEMA3F	Expression	-0.0765689	0.139774	89	0.583827	0.939734	0.000602549	0.161776	89	0.997028	0.999393	Non significant
ENSG00000001626_at_rna	CFTR	Expression	-0.0103321	0.126537	89	0.934923	0.993385	-0.0815333	0.120683	89	0.499295	0.865563	Non significant
ENSG00000001629_at_rna	ANKIB1	Expression	-0.119466	0.12062	89	0.321961	0.88165	-0.180259	0.124819	89	0.148694	0.663556	Non significant
ENSG00000001631_at_rna	KRIT1	Expression	-0.251349	0.117314	89	0.0321509	0.665456	-0.335025	0.11966	89	0.00511316	0.246133	Non significant
ENSG00000002016_at_rna	RAD52	Expression	-0.154149	0.113949	89	0.176125	0.836022	-0.146485	0.124504	89	0.239376	0.741758	Non significant
ENSG00000002330_at_rna	BAD	Expression	0.0538585	0.125546	89	0.667927	0.951392	-0.00855748	0.137473	89	0.950365	0.99281	Non significant
ENSG00000002549_at_rna	LAP3	Expression	0.0248405	0.140666	89	0.859829	0.982014	0.0620374	0.139315	89	0.656101	0.921118	Non significant
ENSG00000002586_at_rna	CD99	Expression	0.150654	0.126419	89	0.233378	0.860328	0.117076	0.122834	89	0.340526	0.805384	Non significant
ENSG00000002587_at_rna	HS3ST1	Expression	0.0182296	0.124275	89	0.883378	0.986783	-0.0478647	0.130339	89	0.713446	0.937683	Non significant
ENSG00000002726_at_rna	ABP1	Expression	-0.131871	0.125255	89	0.292425	0.879264	-0.171593	0.126501	89	0.174953	0.692586	Non significant
ENSG00000002745_at_rna	WNT16	Expression	-0.00488452	0.111492	89	0.965056	0.997593	-0.0273785	0.112513	89	0.807745	0.960307	Non significant
ENSG00000002746_at_rna	HECW1	Expression	-0.039583	0.115435	89	0.731671	0.95952	-0.133632	0.12108	89	0.269737	0.761659	Non significant
ENSG00000002822_at_rna	MAD1L1	Expression	0.0300775	0.118394	89	0.799459	0.972244	0.169833	0.114112	89	0.13667	0.647501	Non significant
ENSG00000002834_at_rna	LASP1	Expression	0.0881936	0.14022	89	0.529371	0.928228	0.253821	0.135565	89	0.0611631	0.526659	Non significant
ENSG00000002919_at_rna	SNX11	Expression	-0.060361	0.124544	89	0.627921	0.947015	0.128259	0.122539	89	0.295249	0.776952	Non significant
ENSG00000002933_at_rna	TMEM176A	Expression	-0.197514	0.126471	89	0.118352	0.806855	-0.183156	0.124454	89	0.141107	0.654566	Non significant
ENSG00000003056_at_rna	M6PR	Expression	-0.00196885	0.130223	89	0.987937	0.998889	0.173555	0.116784	89	0.137248	0.647501	Non significant
ENSG00000003096_at_rna	KLHL13	Expression	0.016479	0.158804	89	0.917352	0.991091	0.0215108	0.148934	89	0.88516	0.978368	Non significant
ENSG00000003137_at_rna	CYP26B1	Expression	-0.0901333	0.12213	89	0.460508	0.914681	-0.0145304	0.125451	89	0.907792	0.981949	Non significant
ENSG00000003147_at_rna	ICA1	Expression	0.311041	0.154548	89	0.0441582	0.712468	0.101583	0.147424	89	0.490787	0.864241	Non significant
ENSG00000003249_at_rna	DBNDD1	Expression	-0.202954	0.132954	89	0.126886	0.813861	-0.198797	0.141334	89	0.159552	0.67842	Non significant
ENSG00000003393_at_rna	ALS2	Expression	-0.0491321	0.119367	89	0.680629	0.953549	0.0719513	0.114657	89	0.530308	0.876296	Non significant
ENSG00000003400_at_rna	CASP10	Expression	0.0151326	0.142725	89	0.915562	0.991091	0.206851	0.131296	89	0.115151	0.61479	Non significant
ENSG00000003402_at_rna	CFLAR	Expression	0.086701	0.13852	89	0.531374	0.929679	0.0208018	0.141976	89	0.883514	0.978311	Non significant
ENSG00000003436_at_rna	TFPI	Expression	0.119578	0.130522	89	0.359586	0.893407	0.204147	0.12941	89	0.114677	0.614576	Non significant
ENSG00000003509_at_rna	NDUFAF7	Expression	0.0424223	0.119619	89	0.722854	0.959386	-0.0865302	0.127692	89	0.497996	0.865385	Non significant
ENSG00000003756_at_rna	RBM5	Expression	0.0378982	0.14337	89	0.791519	0.971263	-0.0584629	0.146339	89	0.689523	0.929682	Non significant
ENSG00000003987_at_rna	MTMR7	Expression	-0.0626728	0.124348	89	0.614255	0.946235	-0.0995093	0.120223	89	0.407838	0.834026	Non significant
ENSG00000003989_at_rna	SLC7A2	Expression	0.0775012	0.122391	89	0.526585	0.927788	0.13885	0.128314	89	0.279205	0.766667	Non significant
ENSG00000004059_at_rna	ARF5	Expression	-0.181721	0.127823	89	0.155124	0.83409	-0.281839	0.123268	89	0.0222312	0.40275	Non significant
ENSG00000004139_at_rna	SARM1	Expression	-0.16816	0.134269	89	0.21042	0.851942	-0.184423	0.12695	89	0.146302	0.66187	Non significant
ENSG00000004142_at_rna	POLDIP2	Expression	-0.100688	0.125119	89	0.42097	0.903769	0.135651	0.115185	89	0.238927	0.741749	Non significant
ENSG00000004399_at_rna	PLXND1	Expression	0.178028	0.128643	89	0.166392	0.83409	0.202845	0.142589	89	0.154858	0.671876	Non significant
ENSG00000004455_at_rna	AK2	Expression	-0.0881538	0.13969	89	0.527997	0.928154	0.2389	0.146214	89	0.102278	0.600159	Non significant
ENSG00000004468_at_rna	CD38	Expression	-0.193452	0.142942	89	0.175939	0.836022	-0.118091	0.154009	89	0.443215	0.846105	Non significant
ENSG00000004478_at_rna	FKBP4	Expression	-0.250259	0.126171	89	0.0473131	0.72322	0.0120229	0.121859	89	0.921406	0.986185	Non significant
ENSG00000004487_at_rna	KDM1A	Expression	-0.112825	0.114487	89	0.324388	0.882499	0.117257	0.116975	89	0.316146	0.788246	Non significant
ENSG00000004534_at_rna	RBM6	Expression	0.0774506	0.133997	89	0.563261	0.935717	-0.0441072	0.146812	89	0.763846	0.95103	Non significant
ENSG00000004660_at_rna	CAMKK1	Expression	-0.0555477	0.127338	89	0.662676	0.951141	0.0249929	0.120774	89	0.836057	0.967589	Non significant
ENSG00000004700_at_rna	RECQL	Expression	-0.196981	0.126542	89	0.119555	0.808288	-0.106315	0.132376	89	0.421899	0.840386	Non significant
ENSG00000004766_at_rna	CCDC132	Expression	-0.0754353	0.118643	89	0.524897	0.927237	-0.0379011	0.122596	89	0.757205	0.950453	Non significant
ENSG00000004776_at_rna	HSPB6	Expression	0.000284277	0.12847	89	0.998234	0.999753	-0.0655931	0.150007	89	0.661918	0.922152	Non significant
ENSG00000004777_at_rna	ARHGAP33	Expression	-0.248793	0.11622	89	0.0322981	0.665456	0.0341777	0.132109	89	0.79586	0.957345	Non significant
ENSG00000004779_at_rna	NDUFAB1	Expression	-0.11731	0.124477	89	0.345976	0.889243	-0.0576717	0.122909	89	0.63891	0.916797	Non significant
ENSG00000004799_at_rna	PDK4	Expression	-0.0405986	0.12853	89	0.752102	0.962898	-0.160694	0.123615	89	0.193617	0.712188	Non significant
ENSG00000004809_at_rna	SLC22A16	Expression	0.194766	0.121596	89	0.109212	0.800988	0.247573	0.123099	89	0.0443079	0.484207	Non significant
ENSG00000004838_at_rna	ZMYND10	Expression	-0.132577	0.122146	89	0.277743	0.874842	-0.219174	0.120379	89	0.068653	0.542494	Non significant
ENSG00000004846_at_rna	ABCB5	Expression	-0.108049	0.121635	89	0.37438	0.898665	-0.122001	0.118613	89	0.303685	0.782548	Non significant
ENSG00000004848_at_rna	ARX	Expression	-0.0411016	0.114556	89	0.719752	0.958882	-0.146502	0.116871	89	0.210011	0.723676	Non significant
ENSG00000004864_at_rna	SLC25A13	Expression	-0.138406	0.127949	89	0.279372	0.874842	-0.0349968	0.142819	89	0.806422	0.960307	Non significant
ENSG00000004866_at_rna	ST7	Expression	0.101011	0.115317	89	0.381061	0.89957	0.0748275	0.115534	89	0.517202	0.870588	Non significant
ENSG00000004897_at_rna	CDC27	Expression	0.101481	0.126553	89	0.422617	0.904206	0.34828	0.12661	89	0.00594484	0.263196	Non significant
ENSG00000004939_at_rna	SLC4A1	Expression	0.156547	0.111151	89	0.159008	0.83409	0.360811	0.104566	89	0.000559409	0.0890199	Non significant
ENSG00000004948_at_rna	CALCR	Expression	0.13272	0.120774	89	0.271805	0.874112	0.0546052	0.113818	89	0.631401	0.915075	Non significant
ENSG00000004961_at_rna	HCCS	Expression	-0.210297	0.122699	89	0.0865429	0.792142	0.00997477	0.121702	89	0.934678	0.989848	Non significant
ENSG00000004975_at_rna	DVL2	Expression	-0.128135	0.116105	89	0.26976	0.873634	-0.128936	0.11469	89	0.260923	0.757368	Non significant
ENSG00000005001_at_rna	PRSS22	Expression	0.193418	0.170512	89	0.256654	0.867853	0.0786746	0.149799	89	0.599445	0.904367	Non significant
ENSG00000005007_at_rna	UPF1	Expression	-0.0251811	0.125023	89	0.840377	0.979241	0.17374	0.128052	89	0.174847	0.692586	Non significant
ENSG00000005020_at_rna	SKAP2	Expression	0.0437932	0.131471	89	0.739059	0.960049	0.0153491	0.132556	89	0.907816	0.981949	Non significant
ENSG00000005022_at_rna	SLC25A5	Expression	-0.273586	0.126395	89	0.0304234	0.658265	-0.329038	0.122068	89	0.00702787	0.281061	Non significant
ENSG00000005059_at_rna	CCDC109B	Expression	-0.0944845	0.119769	89	0.430177	0.907038	-0.0618559	0.11708	89	0.597275	0.904003	Non significant
ENSG00000005073_at_rna	HOXA11	Expression	-0.102123	0.165483	89	0.537156	0.931397	0.0903763	0.142392	89	0.525623	0.874768	Non significant
ENSG00000005075_at_rna	POLR2J	Expression	-0.353215	0.113965	89	0.00193963	0.279356	-0.224708	0.116445	89	0.0536403	0.514971	Non significant
ENSG00000005102_at_rna	MEOX1	Expression	-0.260064	0.121496	89	0.0323138	0.665456	0.0162132	0.154763	89	0.916565	0.983992	Non significant
ENSG00000005108_at_rna	THSD7A	Expression	-0.134842	0.13115	89	0.303878	0.88165	-0.0319701	0.139294	89	0.818468	0.963462	Non significant
ENSG00000005156_at_rna	LIG3	Expression	-0.161177	0.129265	89	0.212446	0.855214	0.0953726	0.148037	89	0.519414	0.871701	Non significant
ENSG00000005175_at_rna	RPAP3	Expression	-0.048177	0.123369	89	0.696158	0.955311	0.0816441	0.118909	89	0.492327	0.864309	Non significant
ENSG00000005187_at_rna	ACSM3	Expression	0.172082	0.126292	89	0.173018	0.835447	0.212088	0.124581	89	0.0886784	0.579248	Non significant
ENSG00000005189_at_rna	AC004381.6	Expression	-0.0163139	0.118622	89	0.890613	0.988651	-0.0153539	0.122379	89	0.900158	0.981292	Non significant
ENSG00000005194_at_rna	CIAPIN1	Expression	-0.294686	0.116906	89	0.0117118	0.543827	-0.164056	0.120844	89	0.174593	0.692586	Non significant
ENSG00000005206_at_rna	SPPL2B	Expression	-0.273559	0.124912	89	0.0285228	0.653684	-0.235441	0.126841	89	0.0634261	0.52877	Non significant
ENSG00000005238_at_rna	FAM214B	Expression	-0.0116487	0.121635	89	0.923705	0.992289	-0.0053172	0.121519	89	0.965099	0.994453	Non significant
ENSG00000005243_at_rna	COPZ2	Expression	-0.041013	0.147992	89	0.781681	0.969321	-0.0551797	0.134976	89	0.682678	0.928218	Non significant
ENSG00000005249_at_rna	PRKAR2B	Expression	0.0435345	0.128633	89	0.735032	0.960049	-0.108098	0.12817	89	0.399008	0.830936	Non significant
ENSG00000005302_at_rna	MSL3	Expression	-0.154419	0.125047	89	0.216872	0.85674	-0.142269	0.124968	89	0.254936	0.750613	Non significant
ENSG00000005339_at_rna	CREBBP	Expression	0.161261	0.118617	89	0.173985	0.835447	-0.0572788	0.120724	89	0.635171	0.916437	Non significant
ENSG00000005379_at_rna	BZRAP1	Expression	-0.0968246	0.118713	89	0.41472	0.902975	-0.328189	0.126231	89	0.00932492	0.313782	Non significant
ENSG00000005381_at_rna	MPO	Expression	0.161153	0.115466	89	0.162812	0.83409	0.259564	0.113092	89	0.0217246	0.399643	Non significant
ENSG00000005421_at_rna	PON1	Expression	-0.0477682	0.112805	89	0.671962	0.952412	-0.0945277	0.11867	89	0.425708	0.841305	Non significant
ENSG00000005436_at_rna	GCFC2	Expression	-0.0900421	0.122188	89	0.461175	0.914681	-0.154573	0.127058	89	0.223776	0.729717	Non significant
ENSG00000005448_at_rna	WDR54	Expression	-0.322117	0.129774	89	0.0130599	0.552862	-0.281538	0.137371	89	0.0404162	0.468754	Non significant
ENSG00000005469_at_rna	CROT	Expression	0.0362271	0.154709	89	0.814859	0.975642	-0.131805	0.138123	89	0.339953	0.805178	Non significant
ENSG00000005471_at_rna	ABCB4	Expression	-0.0129462	0.149117	89	0.930815	0.992513	-0.113554	0.13368	89	0.395634	0.830066	Non significant
ENSG00000005483_at_rna	MLL5	Expression	-0.231576	0.119587	89	0.0528101	0.735104	-0.261531	0.12517	89	0.0366716	0.454336	Non significant
ENSG00000005486_at_rna	RHBDD2	Expression	-0.155802	0.136154	89	0.252499	0.866421	-0.193251	0.145474	89	0.184039	0.705377	Non significant
ENSG00000005513_at_rna	SOX8	Expression	-0.196787	0.142957	89	0.168654	0.83409	-0.160832	0.139701	89	0.249628	0.747211	Non significant
ENSG00000005700_at_rna	IBTK	Expression	0.123327	0.115082	89	0.283878	0.876561	0.234008	0.120433	89	0.0520098	0.513367	Non significant
ENSG00000005801_at_rna	ZNF195	Expression	-0.121393	0.140663	89	0.388134	0.89957	0.0746329	0.135295	89	0.581202	0.898929	Non significant
ENSG00000005810_at_rna	MYCBP2	Expression	0.0350818	0.153806	89	0.819576	0.976258	-0.170604	0.152032	89	0.261796	0.757664	Non significant
ENSG00000005812_at_rna	FBXL3	Expression	0.149303	0.123437	89	0.226452	0.857384	0.00235187	0.127476	89	0.98528	0.998624	Non significant
ENSG00000005844_at_rna	ITGAL	Expression	-0.0888052	0.142144	89	0.532132	0.929909	-0.0578428	0.152479	89	0.704429	0.93492	Non significant
ENSG00000005882_at_rna	PDK2	Expression	0.0448304	0.122715	89	0.714871	0.958732	0.247492	0.124776	89	0.0473128	0.495082	Non significant
ENSG00000005884_at_rna	ITGA3	Expression	-0.0125485	0.14659	89	0.931782	0.992734	0.183898	0.165009	89	0.265076	0.758362	Non significant
ENSG00000005889_at_rna	ZFX	Expression	-0.349451	0.11985	89	0.00354854	0.386646	0.00287979	0.120101	89	0.98087	0.997305	Non significant
ENSG00000005893_at_rna	LAMP2	Expression	0.0246426	0.14154	89	0.861784	0.982426	0.281779	0.140408	89	0.0447647	0.485392	Non significant
ENSG00000005961_at_rna	ITGA2B	Expression	0.267487	0.111751	89	0.0166845	0.580888	0.262934	0.111089	89	0.0179387	0.37438	Non significant
ENSG00000005981_at_rna	ASB4	Expression	-0.108396	0.115984	89	0.350006	0.890293	-0.188576	0.116978	89	0.106947	0.606178	Non significant
ENSG00000006007_at_rna	GDE1	Expression	0.039538	0.123958	89	0.749755	0.96194	0.157273	0.121179	89	0.194338	0.712937	Non significant
ENSG00000006015_at_rna	C19orf60	Expression	-0.179469	0.119603	89	0.133476	0.818955	0.00689724	0.11856	89	0.953609	0.993214	Non significant
ENSG00000006016_at_rna	CRLF1	Expression	-0.0111409	0.125105	89	0.92904	0.992513	-0.0740062	0.124334	89	0.551695	0.885442	Non significant
ENSG00000006025_at_rna	OSBPL7	Expression	0.0283887	0.13655	89	0.835308	0.97821	-0.0312693	0.130841	89	0.811116	0.960472	Non significant
ENSG00000006042_at_rna	TMEM98	Expression	-0.179231	0.136305	89	0.188536	0.845432	-0.0358319	0.138315	89	0.795589	0.957345	Non significant
ENSG00000006047_at_rna	YBX2	Expression	-0.0471163	0.131173	89	0.719452	0.958882	-0.0384202	0.143082	89	0.7883	0.955098	Non significant
ENSG00000006062_at_rna	MAP3K14	Expression	-0.100705	0.122755	89	0.412005	0.902975	-0.118557	0.124909	89	0.342547	0.806432	Non significant
ENSG00000006071_at_rna	ABCC8	Expression	-0.124972	0.160924	89	0.4374	0.910178	-0.0303738	0.134374	89	0.821171	0.964312	Non significant
ENSG00000006116_at_rna	CACNG3	Expression	-0.169644	0.122021	89	0.164442	0.83409	0.0618155	0.117851	89	0.599916	0.904367	Non significant
ENSG00000006118_at_rna	TMEM132A	Expression	-0.140188	0.181791	89	0.440617	0.910917	0.00431082	0.164213	89	0.979057	0.996936	Non significant
ENSG00000006128_at_rna	TAC1	Expression	0.07973	0.139163	89	0.566695	0.935929	0.0558117	0.129542	89	0.666586	0.923378	Non significant
ENSG00000006194_at_rna	ZNF263	Expression	-0.0098912	0.130323	89	0.9395	0.993595	-0.0649272	0.135184	89	0.631023	0.915075	Non significant
ENSG00000006210_at_rna	CX3CL1	Expression	0.0628928	0.117859	89	0.593599	0.942284	-0.030027	0.121917	89	0.805458	0.959873	Non significant
ENSG00000006282_at_rna	SPATA20	Expression	-0.0136574	0.125547	89	0.913375	0.991091	-0.0283173	0.131753	89	0.829824	0.966476	Non significant
ENSG00000006283_at_rna	CACNA1G	Expression	-0.155573	0.123696	89	0.2085	0.851677	-0.287687	0.119981	89	0.0164953	0.368686	Non significant
ENSG00000006327_at_rna	TNFRSF12A	Expression	0.0961792	0.167521	89	0.565879	0.935929	0.118536	0.174607	89	0.497217	0.865385	Non significant
ENSG00000006377_at_rna	DLX6	Expression	-0.084594	0.134806	89	0.530316	0.928592	-0.176689	0.140381	89	0.208161	0.722927	Non significant
ENSG00000006432_at_rna	MAP3K9	Expression	-0.0358055	0.134305	89	0.789778	0.970768	-0.199273	0.161995	89	0.218654	0.72712	Non significant
ENSG00000006451_at_rna	RALA	Expression	-0.248767	0.112633	89	0.0271982	0.650268	-0.0139009	0.130809	89	0.915369	0.983992	Non significant
ENSG00000006453_at_rna	BAIAP2L1	Expression	0.0429492	0.157349	89	0.784888	0.969734	-0.0757224	0.178295	89	0.671053	0.925294	Non significant
ENSG00000006459_at_rna	JHDM1D	Expression	-0.124358	0.130592	89	0.340966	0.887716	-0.183078	0.125126	89	0.143426	0.657065	Non significant
ENSG00000006468_at_rna	ETV1	Expression	-0.0861739	0.133095	89	0.517333	0.926318	-0.0049423	0.131944	89	0.97012	0.99542	Non significant
ENSG00000006530_at_rna	AGK	Expression	-0.0801754	0.117574	89	0.495294	0.919734	-0.135352	0.113878	89	0.234607	0.737627	Non significant
ENSG00000006534_at_rna	ALDH3B1	Expression	0.231558	0.116338	89	0.0465489	0.7217	0.211999	0.129145	89	0.100681	0.5999	Non significant
ENSG00000006555_at_rna	TTC22	Expression	0.0575956	0.128223	89	0.6533	0.950178	0.0317014	0.149975	89	0.832592	0.966952	Non significant
ENSG00000006576_at_rna	PHTF2	Expression	-0.0198922	0.117981	89	0.866107	0.984339	-0.156775	0.112482	89	0.163383	0.681864	Non significant
ENSG00000006606_at_rna	CCL26	Expression	-0.174001	0.127818	89	0.173414	0.835447	0.110587	0.143918	89	0.442249	0.846105	Non significant
ENSG00000006607_at_rna	FARP2	Expression	-0.109576	0.127517	89	0.390175	0.89957	-0.280972	0.118406	89	0.0176464	0.372074	Non significant
ENSG00000006611_at_rna	USH1C	Expression	-0.0412314	0.151822	89	0.785947	0.969836	0.00134865	0.153966	89	0.993011	0.99921	Non significant
ENSG00000006625_at_rna	GGCT	Expression	-0.0233989	0.13094	89	0.858174	0.981948	-0.033287	0.129175	89	0.796646	0.957502	Non significant
ENSG00000006634_at_rna	DBF4	Expression	-0.279346	0.11943	89	0.0193362	0.610123	-0.182029	0.118924	89	0.125859	0.630096	Non significant
ENSG00000006638_at_rna	TBXA2R	Expression	-0.106807	0.11744	89	0.363106	0.894032	-0.0378119	0.122378	89	0.757339	0.950453	Non significant
ENSG00000006652_at_rna	IFRD1	Expression	-0.0697804	0.123386	89	0.571702	0.936365	-0.091042	0.116302	89	0.433741	0.843699	Non significant
ENSG00000006659_at_rna	LGALS14	Expression	-0.121352	0.128208	89	0.343883	0.888641	0.0190571	0.129581	89	0.883079	0.978311	Non significant
ENSG00000006695_at_rna	COX10	Expression	-0.27722	0.120555	89	0.0214751	0.624107	0.0865883	0.120999	89	0.474231	0.857193	Non significant
ENSG00000006704_at_rna	GTF2IRD1	Expression	0.255784	0.149962	89	0.088072	0.794392	0.0755915	0.147299	89	0.607824	0.907807	Non significant
ENSG00000006712_at_rna	PAF1	Expression	-0.0298555	0.131181	89	0.819965	0.976258	0.237367	0.121498	89	0.0507405	0.509459	Non significant
ENSG00000006715_at_rna	VPS41	Expression	0.112571	0.118482	89	0.342055	0.887716	0.0586057	0.12082	89	0.627631	0.913688	Non significant
ENSG00000006740_at_rna	ARHGAP44	Expression	-0.0530183	0.118603	89	0.65486	0.950523	-0.260253	0.11594	89	0.0247861	0.412911	Non significant
ENSG00000006744_at_rna	ELAC2	Expression	-0.0448211	0.121888	89	0.713079	0.958361	-0.0265971	0.116515	89	0.819435	0.963818	Non significant
ENSG00000006747_at_rna	SCIN	Expression	0.222373	0.132338	89	0.0928911	0.800868	-0.0536672	0.128758	89	0.67682	0.926819	Non significant
ENSG00000006756_at_rna	ARSD	Expression	-0.0675198	0.133161	89	0.612118	0.946225	-0.135812	0.140747	89	0.334576	0.800549	Non significant
ENSG00000006757_at_rna	PNPLA4	Expression	-0.15144	0.123359	89	0.219584	0.856848	0.0328779	0.129677	89	0.799854	0.957547	Non significant
ENSG00000006788_at_rna	MYH13	Expression	-0.103494	0.122341	89	0.397581	0.901546	-0.0511942	0.11947	89	0.668281	0.924357	Non significant
ENSG00000006831_at_rna	ADIPOR2	Expression	-0.241421	0.121731	89	0.0473421	0.72322	0.0898827	0.11365	89	0.429019	0.842442	Non significant
ENSG00000007001_at_rna	UPP2	Expression	0.0753115	0.116297	89	0.517258	0.926318	-0.114751	0.114445	89	0.316019	0.788246	Non significant
ENSG00000007047_at_rna	MARK4	Expression	-0.0692276	0.117642	89	0.556224	0.935154	-0.226197	0.128658	89	0.0787262	0.564552	Non significant
ENSG00000007062_at_rna	PROM1	Expression	0.00590991	0.127241	89	0.962954	0.997593	-0.136666	0.132546	89	0.302502	0.781771	Non significant
ENSG00000007080_at_rna	CCDC124	Expression	-0.10768	0.124487	89	0.387046	0.89957	0.0898793	0.121501	89	0.459457	0.853444	Non significant
ENSG00000007168_at_rna	PAFAH1B1	Expression	0.0612454	0.116203	89	0.598156	0.943009	0.0316784	0.121517	89	0.794331	0.957098	Non significant
ENSG00000007171_at_rna	NOS2	Expression	-0.0619956	0.121171	89	0.608907	0.944576	0.0594423	0.123203	89	0.62947	0.914414	Non significant
ENSG00000007174_at_rna	DNAH9	Expression	-0.225758	0.129045	89	0.0802133	0.784747	-0.179473	0.119474	89	0.133048	0.643899	Non significant
ENSG00000007202_at_rna	KIAA0100	Expression	-0.0108917	0.125404	89	0.930789	0.992513	0.146732	0.120963	89	0.225119	0.729971	Non significant
ENSG00000007216_at_rna	SLC13A2	Expression	-0.0901007	0.122022	89	0.460272	0.914659	-0.0240317	0.125221	89	0.84781	0.969386	Non significant
ENSG00000007237_at_rna	GAS7	Expression	-0.140161	0.143486	89	0.328655	0.883774	-0.098911	0.140611	89	0.481783	0.85915	Non significant
ENSG00000007255_at_rna	TRAPPC6A	Expression	0.173522	0.132102	89	0.188999	0.845432	-0.113659	0.138965	89	0.413419	0.837681	Non significant
ENSG00000007264_at_rna	MATK	Expression	0.103799	0.115904	89	0.370486	0.898014	0.315818	0.110236	89	0.00417101	0.224739	Non significant
ENSG00000007306_at_rna	CEACAM7	Expression	0.354523	0.107093	89	0.000931545	0.212158	0.0360129	0.12854	89	0.779349	0.953578	Non significant
ENSG00000007312_at_rna	CD79B	Expression	-0.121034	0.129962	89	0.351698	0.890403	-0.241923	0.118232	89	0.0407398	0.470362	Non significant
ENSG00000007314_at_rna	SCN4A	Expression	-0.0468961	0.123868	89	0.704987	0.956018	-0.150011	0.120925	89	0.214778	0.72712	Non significant
ENSG00000007341_at_rna	ST7L	Expression	-0.00253551	0.127752	89	0.984165	0.998889	0.0828147	0.121152	89	0.494252	0.864633	Non significant
ENSG00000007350_at_rna	TKTL1	Expression	-0.00602776	0.114588	89	0.958048	0.996373	0.0243011	0.118262	89	0.837193	0.967908	Non significant
ENSG00000007372_at_rna	PAX6	Expression	-0.0114236	0.128151	89	0.92897	0.992513	-0.0346677	0.125272	89	0.78198	0.953578	Non significant
ENSG00000007376_at_rna	RPUSD1	Expression	-0.116801	0.129215	89	0.366032	0.896774	-0.0462804	0.12238	89	0.705305	0.93501	Non significant
ENSG00000007384_at_rna	RHBDF1	Expression	0.339412	0.173433	89	0.0503459	0.728251	-0.114995	0.1747	89	0.510381	0.869096	Non significant
ENSG00000007392_at_rna	LUC7L	Expression	-0.131902	0.118697	89	0.266463	0.873634	-0.0384307	0.127489	89	0.763076	0.950961	Non significant
ENSG00000007402_at_rna	CACNA2D2	Expression	-0.175787	0.130917	89	0.179357	0.839059	-0.259912	0.125854	89	0.0389055	0.462805	Non significant
ENSG00000007516_at_rna	BAIAP3	Expression	-0.0498117	0.125229	89	0.690803	0.95505	-0.0165267	0.137892	89	0.9046	0.981292	Non significant
ENSG00000007520_at_rna	TSR3	Expression	-0.142756	0.112324	89	0.203753	0.849443	0.0405179	0.119118	89	0.733744	0.94448	Non significant
ENSG00000007541_at_rna	PIGQ	Expression	-0.0493966	0.12588	89	0.694755	0.955311	0.0822437	0.118378	89	0.487209	0.863201	Non significant
ENSG00000007866_at_rna	TEAD3	Expression	0.234515	0.147337	89	0.111454	0.801746	0.109989	0.147775	89	0.456694	0.85246	Non significant
ENSG00000007908_at_rna	SELE	Expression	-0.0951795	0.118303	89	0.421085	0.903769	-0.0684292	0.121787	89	0.5742	0.894618	Non significant
ENSG00000007923_at_rna	DNAJC11	Expression	-0.109442	0.123976	89	0.377362	0.89957	0.10492	0.11829	89	0.375094	0.821247	Non significant
ENSG00000007933_at_rna	FMO3	Expression	0.345944	0.110521	89	0.00174738	0.267683	0.0277694	0.126691	89	0.826503	0.965119	Non significant
ENSG00000007944_at_rna	MYLIP	Expression	0.382691	0.134247	89	0.00436319	0.408626	0.306611	0.127467	89	0.0161539	0.367724	Non significant
ENSG00000007952_at_rna	NOX1	Expression	0.197287	0.123846	89	0.111159	0.801453	-0.0639711	0.132174	89	0.628391	0.913688	Non significant
ENSG00000007968_at_rna	E2F2	Expression	-0.215242	0.130321	89	0.0986099	0.800988	-0.183393	0.126083	89	0.145795	0.661099	Non significant
ENSG00000008018_at_rna	PSMB1	Expression	0.0690285	0.118482	89	0.560158	0.935154	0.180113	0.118473	89	0.128439	0.634465	Non significant
ENSG00000008056_at_rna	SYN1	Expression	-0.127056	0.126928	89	0.316823	0.88165	-0.0277776	0.124717	89	0.82375	0.964914	Non significant
ENSG00000008083_at_rna	JARID2	Expression	0.285662	0.134772	89	0.0340407	0.680451	0.380264	0.128033	89	0.00297763	0.195291	Non significant
ENSG00000008086_at_rna	CDKL5	Expression	0.0781527	0.127877	89	0.541096	0.93225	-0.0167725	0.119124	89	0.888028	0.97956	Non significant
ENSG00000008118_at_rna	CAMK1G	Expression	-0.0375369	0.135265	89	0.781391	0.969168	-0.0527182	0.140944	89	0.708377	0.935848	Non significant
ENSG00000008130_at_rna	NADK	Expression	0.0842054	0.133399	89	0.527889	0.928154	0.0513886	0.134177	89	0.701727	0.933054	Non significant
ENSG00000008196_at_rna	TFAP2B	Expression	-0.214983	0.157079	89	0.171116	0.83409	-0.300559	0.179911	89	0.0948008	0.588834	Non significant
ENSG00000008197_at_rna	TFAP2D	Expression	-0.123749	0.118944	89	0.298153	0.88036	-0.129833	0.11794	89	0.270966	0.761659	Non significant
ENSG00000008226_at_rna	DLEC1	Expression	-0.223377	0.114953	89	0.0519919	0.73324	-0.0506411	0.126083	89	0.687943	0.929274	Non significant
ENSG00000008256_at_rna	CYTH3	Expression	-0.0152695	0.141811	89	0.914253	0.991091	-0.00709801	0.144236	89	0.960751	0.994179	Non significant
ENSG00000008277_at_rna	ADAM22	Expression	-0.197767	0.119188	89	0.0970592	0.800988	-0.166516	0.127863	89	0.192815	0.712077	Non significant
ENSG00000008282_at_rna	SYPL1	Expression	0.0478221	0.130365	89	0.713745	0.958658	-0.115879	0.128079	89	0.365602	0.81843	Non significant
ENSG00000008283_at_rna	CYB561	Expression	0.036372	0.132793	89	0.784162	0.969734	0.255632	0.139801	89	0.0674687	0.537582	Non significant
ENSG00000008294_at_rna	SPAG9	Expression	0.192362	0.139648	89	0.168365	0.83409	0.19083	0.143339	89	0.183084	0.704117	Non significant
ENSG00000008300_at_rna	CELSR3	Expression	-0.171861	0.121768	89	0.158133	0.83409	-0.0392083	0.121467	89	0.746855	0.948212	Non significant
ENSG00000008311_at_rna	AASS	Expression	0.120806	0.1343	89	0.368373	0.897304	0.288036	0.126491	89	0.0227793	0.40275	Non significant
ENSG00000008323_at_rna	PLEKHG6	Expression	0.407105	0.173036	89	0.0186369	0.598192	-0.03293	0.153166	89	0.829771	0.966476	Non significant
ENSG00000008324_at_rna	SS18L2	Expression	-0.147222	0.151677	89	0.331731	0.883774	-0.0510286	0.137056	89	0.709655	0.936488	Non significant
ENSG00000008382_at_rna	MPND	Expression	-0.0550031	0.117133	89	0.638656	0.947183	-0.0225947	0.123585	89	0.854934	0.970736	Non significant
ENSG00000008394_at_rna	MGST1	Expression	0.235295	0.134177	89	0.0794959	0.784747	0.272519	0.130256	89	0.0364226	0.454336	Non significant
ENSG00000008405_at_rna	CRY1	Expression	0.0191601	0.121943	89	0.875147	0.985063	0.175202	0.119214	89	0.141658	0.654667	Non significant
ENSG00000008438_at_rna	PGLYRP1	Expression	0.125978	0.116309	89	0.278752	0.874842	-0.217975	0.111365	89	0.0503126	0.506974	Non significant
ENSG00000008441_at_rna	NFIX	Expression	-0.0617504	0.153859	89	0.688167	0.95435	-0.1504	0.155874	89	0.334604	0.800549	Non significant
ENSG00000008513_at_rna	ST3GAL1	Expression	-0.0422835	0.128394	89	0.741909	0.960612	0.148236	0.131251	89	0.258727	0.754791	Non significant
ENSG00000008516_at_rna	MMP25	Expression	-0.109641	0.120263	89	0.361938	0.893634	-0.0499818	0.120766	89	0.678967	0.927475	Non significant
ENSG00000008710_at_rna	PKD1	Expression	-0.0593835	0.124555	89	0.633528	0.94706	-0.0887326	0.122595	89	0.469198	0.855707	Non significant
ENSG00000008735_at_rna	MAPK8IP2	Expression	-0.247183	0.172218	89	0.151204	0.83409	-0.0931892	0.13756	89	0.498123	0.865385	Non significant
ENSG00000008838_at_rna	MED24	Expression	0.193132	0.158935	89	0.224305	0.856848	0.255854	0.13771	89	0.0631806	0.528374	Non significant
ENSG00000008853_at_rna	RHOBTB2	Expression	-0.0144026	0.116327	89	0.901465	0.990796	-0.140859	0.113403	89	0.214196	0.72712	Non significant
ENSG00000008869_at_rna	HEATR5B	Expression	0.10467	0.124167	89	0.399239	0.901546	-0.0742506	0.138588	89	0.592122	0.903015	Non significant
ENSG00000008952_at_rna	SEC62	Expression	0.0541625	0.117365	89	0.644449	0.947183	0.0458153	0.119381	89	0.701146	0.932621	Non significant
ENSG00000008988_at_rna	RPS20	Expression	0.0101056	0.12279	89	0.934408	0.993385	-0.0305106	0.124437	89	0.806311	0.960307	Non significant
ENSG00000009307_at_rna	CSDE1	Expression	0.125321	0.126081	89	0.320237	0.88165	0.18054	0.123911	89	0.145112	0.660376	Non significant
ENSG00000009335_at_rna	UBE3C	Expression	0.027822	0.122252	89	0.819973	0.976258	0.0605337	0.118527	89	0.609551	0.908609	Non significant
ENSG00000009413_at_rna	REV3L	Expression	0.126438	0.127252	89	0.320416	0.88165	-0.0214469	0.12743	89	0.866345	0.974532	Non significant
ENSG00000009694_at_rna	TENM1	Expression	0.161656	0.119665	89	0.176726	0.83605	0.0926719	0.117201	89	0.429112	0.842442	Non significant
ENSG00000009709_at_rna	PAX7	Expression	-0.254286	0.129894	89	0.0502728	0.728251	-0.173444	0.135262	89	0.199744	0.716353	Non significant
ENSG00000009724_at_rna	MASP2	Expression	-0.215082	0.1325	89	0.104533	0.800988	-0.282238	0.115956	89	0.0149325	0.36084	Non significant
ENSG00000009765_at_rna	IYD	Expression	0.00479157	0.125275	89	0.96949	0.997814	-0.152818	0.127934	89	0.232279	0.735653	Non significant
ENSG00000009780_at_rna	FAM76A	Expression	-0.0598492	0.118965	89	0.614906	0.946288	-0.200774	0.125314	89	0.109118	0.607745	Non significant
ENSG00000009790_at_rna	TRAF3IP3	Expression	-0.326485	0.155336	89	0.035571	0.683739	-0.228795	0.169675	89	0.177519	0.695533	Non significant
ENSG00000009830_at_rna	POMT2	Expression	-0.224139	0.141661	89	0.113599	0.804646	-0.18975	0.128232	89	0.138943	0.650536	Non significant
ENSG00000009844_at_rna	VTA1	Expression	0.17082	0.116161	89	0.141414	0.826561	0.26979	0.116126	89	0.0201657	0.389194	Non significant
ENSG00000009950_at_rna	MLXIPL	Expression	-0.303868	0.138137	89	0.027824	0.652103	-0.184328	0.137237	89	0.179229	0.697753	Non significant
ENSG00000009954_at_rna	BAZ1B	Expression	-0.282379	0.117288	89	0.0160589	0.570768	-0.178883	0.125032	89	0.152517	0.669013	Non significant
ENSG00000010017_at_rna	RANBP9	Expression	0.189848	0.123574	89	0.124462	0.812047	0.260092	0.127813	89	0.041857	0.475771	Non significant
ENSG00000010030_at_rna	ETV7	Expression	0.0784926	0.142556	89	0.581901	0.939734	-0.172952	0.12591	89	0.169562	0.68727	Non significant
ENSG00000010072_at_rna	SPRTN	Expression	-0.354053	0.118606	89	0.00283463	0.343642	0.105113	0.130133	89	0.419241	0.839317	Non significant
ENSG00000010165_at_rna	METTL13	Expression	-0.138065	0.125941	89	0.272961	0.874112	0.12394	0.125422	89	0.323061	0.792638	Non significant
ENSG00000010244_at_rna	ZNF207	Expression	0.0337958	0.120949	89	0.77992	0.968775	0.257162	0.154149	89	0.095261	0.590517	Non significant
ENSG00000010256_at_rna	UQCRC1	Expression	-0.11647	0.113776	89	0.305986	0.88165	0.259222	0.113502	89	0.0223805	0.40275	Non significant
ENSG00000010270_at_rna	STARD3NL	Expression	-0.0738521	0.13323	89	0.579358	0.939208	0.0433419	0.136258	89	0.75042	0.949421	Non significant
ENSG00000010278_at_rna	CD9	Expression	0.0839026	0.155872	89	0.590385	0.939985	0.0258341	0.164795	89	0.87543	0.977155	Non significant
ENSG00000010292_at_rna	NCAPD2	Expression	-0.13485	0.116736	89	0.248022	0.865405	0.025789	0.117287	89	0.825965	0.964973	Non significant
ENSG00000010295_at_rna	IFFO1	Expression	-0.212941	0.147646	89	0.149234	0.83409	-0.611257	0.178202	89	0.0006033	0.0900573	Non significant
ENSG00000010310_at_rna	GIPR	Expression	-0.0628938	0.127049	89	0.620575	0.946493	-0.194989	0.118965	89	0.101203	0.600142	Non significant
ENSG00000010318_at_rna	PHF7	Expression	0.164273	0.130336	89	0.207532	0.851608	0.282164	0.125804	89	0.0249043	0.413769	Non significant
ENSG00000010319_at_rna	SEMA3G	Expression	-0.0485649	0.120224	89	0.686246	0.95435	0.292021	0.121252	89	0.0160238	0.366743	Non significant
ENSG00000010322_at_rna	NISCH	Expression	0.0727524	0.129951	89	0.575584	0.938344	-0.0325647	0.128338	89	0.799694	0.957547	Non significant
ENSG00000010327_at_rna	STAB1	Expression	0.00305173	0.118353	89	0.979429	0.998708	0.0681597	0.115369	89	0.554658	0.88642	Non significant
ENSG00000010361_at_rna	FUZ	Expression	0.152352	0.122356	89	0.213074	0.855678	0.0481573	0.123136	89	0.695731	0.930467	Non significant
ENSG00000010379_at_rna	SLC6A13	Expression	-0.287238	0.12999	89	0.0271269	0.650268	-0.0414688	0.127985	89	0.745929	0.947839	Non significant
ENSG00000010404_at_rna	IDS	Expression	-0.0476004	0.125294	89	0.704013	0.956018	-0.336386	0.116094	89	0.00376117	0.216531	Non significant
ENSG00000010438_at_rna	PRSS3	Expression	-0.18046	0.180223	89	0.316674	0.88165	-0.0848587	0.155147	89	0.584408	0.90009	Non significant
ENSG00000010539_at_rna	ZNF200	Expression	-0.114946	0.122226	89	0.346992	0.889243	0.0378036	0.127437	89	0.766737	0.951162	Non significant
ENSG00000010610_at_rna	CD4	Expression	0.0324721	0.128753	89	0.800883	0.972451	-0.0136217	0.126019	89	0.913923	0.98378	Non significant
ENSG00000010626_at_rna	LRRC23	Expression	-0.0440915	0.115861	89	0.703533	0.956018	-0.00664388	0.112798	89	0.953031	0.993214	Non significant
ENSG00000010671_at_rna	BTK	Expression	0.248769	0.148397	89	0.0936646	0.800988	0.0971746	0.150017	89	0.517142	0.870574	Non significant
ENSG00000010704_at_rna	HFE	Expression	-0.00840742	0.137373	89	0.951199	0.996189	0.0641827	0.152728	89	0.674308	0.926467	Non significant
ENSG00000010803_at_rna	SCMH1	Expression	-0.0871943	0.123826	89	0.481327	0.919088	-0.185997	0.125553	89	0.138493	0.650312	Non significant
ENSG00000010810_at_rna	FYN	Expression	-0.283728	0.129994	89	0.0290639	0.653684	-0.322956	0.127439	89	0.0112704	0.327209	Non significant
ENSG00000010818_at_rna	HIVEP2	Expression	0.259352	0.114008	89	0.0229143	0.62749	0.00524583	0.119422	89	0.964963	0.994453	Non significant
ENSG00000010932_at_rna	FMO1	Expression	-0.0877363	0.118527	89	0.459164	0.914472	-0.179427	0.11518	89	0.11928	0.620816	Non significant
ENSG00000011007_at_rna	TCEB3	Expression	-0.0883344	0.119733	89	0.460659	0.914681	0.160702	0.121363	89	0.185455	0.706405	Non significant
ENSG00000011009_at_rna	LYPLA2	Expression	-0.0796077	0.118944	89	0.503313	0.921973	0.0298655	0.123695	89	0.809211	0.960472	Non significant
ENSG00000011021_at_rna	CLCN6	Expression	-0.00938678	0.127328	89	0.941232	0.993595	-0.110184	0.138062	89	0.424826	0.841253	Non significant
ENSG00000011028_at_rna	MRC2	Expression	0.120696	0.160569	89	0.452244	0.912836	0.25685	0.140547	89	0.0676235	0.538338	Non significant
ENSG00000011083_at_rna	SLC6A7	Expression	-0.231408	0.123351	89	0.0606524	0.751846	-0.122631	0.119697	89	0.305592	0.783486	Non significant
ENSG00000011105_at_rna	TSPAN9	Expression	-0.118405	0.145126	89	0.414571	0.902975	0.00318287	0.160553	89	0.984183	0.998329	Non significant
ENSG00000011114_at_rna	BTBD7	Expression	-0.0426869	0.121784	89	0.725953	0.959386	0.164743	0.118162	89	0.163254	0.681624	Non significant
ENSG00000011132_at_rna	APBA3	Expression	-0.113438	0.126784	89	0.370932	0.89831	-0.13278	0.129799	89	0.306323	0.78365	Non significant
ENSG00000011143_at_rna	MKS1	Expression	0.0440259	0.120509	89	0.714863	0.958732	0.327396	0.11627	89	0.00486522	0.240133	Non significant
ENSG00000011198_at_rna	ABHD5	Expression	0.0683276	0.119359	89	0.567013	0.935929	0.287034	0.11795	89	0.014953	0.36084	Non significant
ENSG00000011201_at_rna	KAL1	Expression	-0.00713416	0.135831	89	0.958112	0.996373	0.00468287	0.135459	89	0.972422	0.995692	Non significant
ENSG00000011243_at_rna	AKAP8L	Expression	0.0641787	0.133114	89	0.62971	0.947015	0.362094	0.140099	89	0.00975066	0.315343	Non significant
ENSG00000011258_at_rna	MBTD1	Expression	0.147535	0.130176	89	0.257069	0.867853	0.320643	0.141677	89	0.0236239	0.408782	Non significant
ENSG00000011260_at_rna	UTP18	Expression	0.0378664	0.134282	89	0.77795	0.968403	0.15755	0.140475	89	0.262055	0.757664	Non significant
ENSG00000011275_at_rna	RNF216	Expression	0.0977444	0.121274	89	0.420255	0.903769	0.0319597	0.121307	89	0.792194	0.956893	Non significant
ENSG00000011295_at_rna	TTC19	Expression	0.0790224	0.112253	89	0.481453	0.919088	-0.0616957	0.115665	89	0.593756	0.903259	Non significant
ENSG00000011304_at_rna	PTBP1	Expression	-0.182327	0.116786	89	0.118475	0.806855	0.228857	0.117069	89	0.0505965	0.508315	Non significant
ENSG00000011332_at_rna	DPF1	Expression	-0.199496	0.122069	89	0.102198	0.800988	-0.021277	0.129044	89	0.869037	0.97521	Non significant
ENSG00000011347_at_rna	SYT7	Expression	-0.0659796	0.160938	89	0.681829	0.953773	-0.204037	0.143407	89	0.1548	0.671876	Non significant
ENSG00000011376_at_rna	LARS2	Expression	-0.127222	0.117955	89	0.28078	0.875682	0.0468223	0.121426	89	0.69979	0.931728	Non significant
ENSG00000011405_at_rna	PIK3C2A	Expression	-0.0462372	0.1303	89	0.722701	0.959386	0.170296	0.130566	89	0.192135	0.712077	Non significant
ENSG00000011422_at_rna	PLAUR	Expression	0.0329882	0.130085	89	0.799812	0.972244	0.200671	0.126354	89	0.112251	0.612244	Non significant
ENSG00000011426_at_rna	ANLN	Expression	-0.00894927	0.14962	89	0.952304	0.996189	0.223164	0.149442	89	0.135353	0.646183	Non significant
ENSG00000011451_at_rna	WIZ	Expression	-0.191831	0.132292	89	0.147044	0.831845	0.126011	0.125639	89	0.315879	0.788246	Non significant
ENSG00000011454_at_rna	RABGAP1	Expression	-0.0126252	0.133949	89	0.924908	0.9925	-0.191346	0.127879	89	0.134575	0.646183	Non significant
ENSG00000011465_at_rna	DCN	Expression	0.0231908	0.1215	89	0.848627	0.980285	-0.0461011	0.113912	89	0.685693	0.928903	Non significant
ENSG00000011478_at_rna	QPCTL	Expression	-0.0202694	0.128249	89	0.874419	0.985063	0.0274063	0.136866	89	0.841291	0.968738	Non significant
ENSG00000011485_at_rna	PPP5C	Expression	-0.0586642	0.127462	89	0.645339	0.947183	0.0858602	0.12165	89	0.480316	0.859018	Non significant
ENSG00000011523_at_rna	CEP68	Expression	-0.110646	0.117321	89	0.345626	0.889243	-0.15008	0.125704	89	0.23251	0.735974	Non significant
ENSG00000011566_at_rna	MAP4K3	Expression	0.28847	0.162981	89	0.0767336	0.783963	-0.033871	0.141154	89	0.810363	0.960472	Non significant
ENSG00000011590_at_rna	ZBTB32	Expression	-0.0944795	0.12094	89	0.434679	0.909075	-0.104291	0.11461	89	0.362844	0.817965	Non significant
ENSG00000011600_at_rna	TYROBP	Expression	-0.0169585	0.122151	89	0.889583	0.988566	0.0708867	0.12066	89	0.556874	0.887085	Non significant
ENSG00000011638_at_rna	TMEM159	Expression	0.334002	0.128404	89	0.00929019	0.496107	0.0247146	0.130475	89	0.849763	0.969796	Non significant
ENSG00000011677_at_rna	GABRA3	Expression	-0.0228642	0.12902	89	0.859341	0.982014	0.0670594	0.126961	89	0.597367	0.904003	Non significant
ENSG00000012048_at_rna	BRCA1	Expression	0.0840753	0.127643	89	0.510104	0.924276	0.106047	0.144699	89	0.463631	0.854833	Non significant
ENSG00000012061_at_rna	ERCC1	Expression	-0.0103521	0.118369	89	0.930309	0.992513	0.0771651	0.119761	89	0.519365	0.871701	Non significant
ENSG00000012124_at_rna	CD22	Expression	-0.0131525	0.122774	89	0.914688	0.991091	-0.257276	0.119643	89	0.0315257	0.443812	Non significant
ENSG00000012171_at_rna	SEMA3B	Expression	0.259257	0.144151	89	0.072096	0.779307	0.0459919	0.144175	89	0.749727	0.949421	Non significant
ENSG00000012174_at_rna	MBTPS2	Expression	-0.17692	0.125994	89	0.160261	0.83409	-0.0643616	0.128106	89	0.61538	0.909358	Non significant
ENSG00000012211_at_rna	PRICKLE3	Expression	-0.148939	0.134506	89	0.268164	0.873634	0.0381357	0.136642	89	0.780174	0.953578	Non significant
ENSG00000012223_at_rna	LTF	Expression	-0.0282571	0.129719	89	0.827558	0.976924	-0.186129	0.120495	89	0.122419	0.624047	Non significant
ENSG00000012232_at_rna	EXTL3	Expression	0.00581659	0.12889	89	0.964005	0.997593	0.199037	0.12804	89	0.120069	0.620816	Non significant
ENSG00000012504_at_rna	NR1H4	Expression	0.0285371	0.152801	89	0.851849	0.980567	0.154889	0.130971	89	0.236961	0.741158	Non significant
ENSG00000012660_at_rna	ELOVL5	Expression	0.181081	0.13703	89	0.186344	0.844917	0.208617	0.130437	89	0.10974	0.608403	Non significant
ENSG00000012779_at_rna	ALOX5	Expression	0.00215916	0.121293	89	0.985797	0.998889	-0.192411	0.117957	89	0.102849	0.6008	Non significant
ENSG00000012817_at_rna	KDM5D	Expression	0.0894093	0.122002	89	0.463648	0.915049	-0.179655	0.121292	89	0.138559	0.650312	Non significant
ENSG00000012822_at_rna	CALCOCO1	Expression	0.129822	0.120719	89	0.282192	0.875682	0.100569	0.12126	89	0.4069	0.833567	Non significant
ENSG00000012963_at_rna	UBR7	Expression	-0.0696437	0.12741	89	0.584647	0.939734	-0.12547	0.122745	89	0.306683	0.78365	Non significant
ENSG00000012983_at_rna	MAP4K5	Expression	0.200239	0.140923	89	0.155343	0.83409	0.0803874	0.141576	89	0.570168	0.89333	Non significant
ENSG00000013016_at_rna	EHD3	Expression	-0.0721708	0.114855	89	0.529766	0.928306	-0.0912558	0.120571	89	0.449133	0.84885	Non significant
ENSG00000013275_at_rna	PSMC4	Expression	-0.0600503	0.124169	89	0.628656	0.947015	0.184328	0.123434	89	0.135349	0.646183	Non significant
ENSG00000013288_at_rna	MAN2B2	Expression	0.057608	0.1223	89	0.637614	0.94706	-0.0363594	0.134283	89	0.786571	0.954528	Non significant
ENSG00000013293_at_rna	SLC7A14	Expression	-0.140531	0.144705	89	0.331471	0.883774	-0.30421	0.135099	89	0.0243381	0.412911	Non significant
ENSG00000013297_at_rna	CLDN11	Expression	0.125064	0.153018	89	0.413748	0.902975	-0.0225016	0.168991	89	0.894073	0.981033	Non significant
ENSG00000013306_at_rna	SLC25A39	Expression	0.0391641	0.11843	89	0.740876	0.960429	0.114722	0.121354	89	0.34448	0.808191	Non significant
ENSG00000013364_at_rna	MVP	Expression	-0.0138431	0.125505	89	0.912172	0.991091	-0.048318	0.127315	89	0.704305	0.93492	Non significant
ENSG00000013374_at_rna	NUB1	Expression	-0.0151303	0.119973	89	0.899642	0.990796	-0.155047	0.123109	89	0.207876	0.722534	Non significant
ENSG00000013375_at_rna	PGM3	Expression	0.105653	0.136188	89	0.437872	0.910537	0.173789	0.140838	89	0.217217	0.72712	Non significant
ENSG00000013392_at_rna	RWDD2A	Expression	0.0754107	0.126697	89	0.551707	0.935079	-0.0165628	0.129702	89	0.898387	0.981292	Non significant
ENSG00000013441_at_rna	CLK1	Expression	-0.0185247	0.141363	89	0.895741	0.990077	0.00963771	0.146025	89	0.947378	0.992444	Non significant
ENSG00000013503_at_rna	POLR3B	Expression	-0.147882	0.128715	89	0.250593	0.865405	-0.0302145	0.123982	89	0.807462	0.960307	Non significant
ENSG00000013523_at_rna	ANGEL1	Expression	-0.111834	0.125877	89	0.374306	0.898665	-0.165995	0.137461	89	0.227208	0.730939	Non significant
ENSG00000013561_at_rna	RNF14	Expression	-0.0674276	0.126622	89	0.594373	0.942418	0.00114948	0.128743	89	0.992876	0.99921	Non significant
ENSG00000013563_at_rna	DNASE1L1	Expression	-0.015177	0.124029	89	0.902608	0.990796	-0.0770003	0.128311	89	0.548435	0.884332	Non significant
ENSG00000013573_at_rna	DDX11	Expression	-0.191684	0.122175	89	0.116665	0.806855	-0.184741	0.124823	89	0.138868	0.650536	Non significant
ENSG00000013583_at_rna	HEBP1	Expression	0.167492	0.125104	89	0.180628	0.839659	0.253045	0.122989	89	0.0396422	0.466632	Non significant
ENSG00000013588_at_rna	GPRC5A	Expression	0.201014	0.159889	89	0.208679	0.851677	0.0896819	0.167055	89	0.591377	0.903015	Non significant
ENSG00000013619_at_rna	MAMLD1	Expression	-0.0899519	0.115378	89	0.435611	0.909534	-0.0355468	0.131982	89	0.787674	0.954952	Non significant
ENSG00000013725_at_rna	CD6	Expression	-0.0823771	0.115925	89	0.477327	0.918051	-0.115936	0.112776	89	0.30394	0.782613	Non significant
ENSG00000013810_at_rna	TACC3	Expression	-0.106729	0.126429	89	0.398568	0.901546	0.0479457	0.119497	89	0.688251	0.929274	Non significant
ENSG00000014123_at_rna	UFL1	Expression	0.143634	0.126592	89	0.256535	0.867853	0.108976	0.136273	89	0.423893	0.841211	Non significant
ENSG00000014138_at_rna	POLA2	Expression	-0.209306	0.128092	89	0.102253	0.800988	-0.103088	0.123968	89	0.405652	0.833304	Non significant
ENSG00000014164_at_rna	ZC3H3	Expression	0.0176919	0.13103	89	0.892594	0.989055	-0.0522957	0.135932	89	0.700446	0.932306	Non significant
ENSG00000014216_at_rna	CAPN1	Expression	0.268306	0.142731	89	0.060134	0.751457	0.127809	0.140466	89	0.362881	0.817965	Non significant
ENSG00000014257_at_rna	ACPP	Expression	0.143023	0.117131	89	0.222067	0.856848	0.138328	0.117576	89	0.239396	0.741758	Non significant
ENSG00000014641_at_rna	MDH1	Expression	-0.133669	0.120463	89	0.267158	0.873634	-0.146684	0.117025	89	0.210044	0.723676	Non significant
ENSG00000014824_at_rna	SLC30A9	Expression	-0.067226	0.124277	89	0.588552	0.939734	-0.0342546	0.12063	89	0.776439	0.953496	Non significant
ENSG00000014914_at_rna	MTMR11	Expression	-0.0894131	0.146204	89	0.540827	0.93225	0.0263572	0.125426	89	0.833557	0.966952	Non significant
ENSG00000014919_at_rna	COX15	Expression	-0.0239469	0.12013	89	0.841995	0.97976	-0.150981	0.126993	89	0.234481	0.737627	Non significant
ENSG00000015133_at_rna	CCDC88C	Expression	-0.212787	0.140028	89	0.12861	0.813861	-0.368472	0.154306	89	0.0169438	0.369526	Non significant
ENSG00000015153_at_rna	YAF2	Expression	-0.272285	0.127711	89	0.0330029	0.670038	-0.165842	0.138421	89	0.230878	0.734109	Non significant
ENSG00000015171_at_rna	ZMYND11	Expression	0.0270314	0.12141	89	0.82381	0.976724	0.243721	0.117687	89	0.0383653	0.460067	Non significant
ENSG00000015285_at_rna	WAS	Expression	-0.19	0.156243	89	0.223963	0.856848	-0.423164	0.189438	89	0.0254969	0.416994	Non significant
ENSG00000015413_at_rna	DPEP1	Expression	-0.101043	0.132111	89	0.444371	0.911032	-0.10321	0.123634	89	0.403831	0.833304	Non significant
ENSG00000015475_at_rna	BID	Expression	0.166692	0.11752	89	0.156069	0.83409	0.186932	0.117108	89	0.110435	0.609363	Non significant
ENSG00000015479_at_rna	MATR3	Expression	0.0661781	0.122765	89	0.589842	0.939848	0.0548899	0.145002	89	0.705025	0.93501	Non significant
ENSG00000015520_at_rna	NPC1L1	Expression	-0.104289	0.13614	89	0.443648	0.910917	0.0711404	0.129373	89	0.582396	0.899543	Non significant
ENSG00000015532_at_rna	XYLT2	Expression	0.0260728	0.126362	89	0.83653	0.97821	0.178513	0.121323	89	0.141187	0.654566	Non significant
ENSG00000015592_at_rna	STMN4	Expression	-0.414326	0.246122	89	0.092294	0.79956	-0.522883	0.243671	89	0.0318845	0.44404	Non significant
ENSG00000015676_at_rna	NUDCD3	Expression	-0.18142	0.122762	89	0.139458	0.823002	-0.169154	0.121253	89	0.163002	0.681078	Non significant
ENSG00000016082_at_rna	ISL1	Expression	-0.215673	0.167143	89	0.196929	0.845755	-0.255402	0.170125	89	0.133287	0.644125	Non significant
ENSG00000016391_at_rna	CHDH	Expression	-0.124168	0.143627	89	0.387303	0.89957	0.0373962	0.16765	89	0.823488	0.964914	Non significant
ENSG00000016402_at_rna	IL20RA	Expression	0.0568197	0.132449	89	0.667928	0.951392	-0.185812	0.135545	89	0.170423	0.688088	Non significant
ENSG00000016490_at_rna	CLCA1	Expression	0.413368	0.101888	89	4.96869e-05	0.0761158	0.273552	0.107744	89	0.0111196	0.325668	Non significant
ENSG00000016602_at_rna	CLCA4	Expression	0.0418241	0.136378	89	0.759089	0.964368	0.109826	0.1165	89	0.345827	0.80926	Non significant
ENSG00000016864_at_rna	GLT8D1	Expression	-0.140275	0.125327	89	0.263026	0.872283	-0.0834482	0.130999	89	0.524115	0.873878	Non significant
ENSG00000017260_at_rna	ATP2C1	Expression	-0.0433491	0.120849	89	0.719815	0.958882	0.0217424	0.120345	89	0.856628	0.971371	Non significant
ENSG00000017427_at_rna	IGF1	Expression	-0.109194	0.11401	89	0.338186	0.886599	-0.0603473	0.115315	89	0.600749	0.904367	Non significant
ENSG00000017483_at_rna	SLC38A5	Expression	0.049282	0.144116	89	0.73238	0.959741	0.172623	0.157675	89	0.273605	0.763619	Non significant
ENSG00000017797_at_rna	RALBP1	Expression	-0.000811122	0.128482	89	0.994963	0.999272	0.0638175	0.125349	89	0.61067	0.908893	Non significant
ENSG00000018189_at_rna	RUFY3	Expression	-0.126912	0.132384	89	0.337727	0.886295	-0.103554	0.123085	89	0.40017	0.831473	Non significant
ENSG00000018236_at_rna	CNTN1	Expression	-0.147553	0.140361	89	0.293151	0.879264	0.129049	0.14032	89	0.357743	0.816574	Non significant
ENSG00000018280_at_rna	SLC11A1	Expression	-0.10614	0.136369	89	0.436374	0.909673	-0.0472733	0.116122	89	0.683935	0.928468	Non significant
ENSG00000018408_at_rna	WWTR1	Expression	0.0936085	0.154943	89	0.545745	0.934569	0.16676	0.16209	89	0.303566	0.782455	Non significant
ENSG00000018510_at_rna	AGPS	Expression	0.000201462	0.126196	89	0.998726	0.999753	0.232861	0.139558	89	0.0952034	0.590517	Non significant
ENSG00000018610_at_rna	CXorf56	Expression	-0.117124	0.114905	89	0.308057	0.88165	-0.0247794	0.120084	89	0.836517	0.96763	Non significant
ENSG00000018625_at_rna	ATP1A2	Expression	-0.138327	0.116928	89	0.236807	0.862293	-0.103626	0.115531	89	0.369743	0.819353	Non significant
ENSG00000018699_at_rna	TTC27	Expression	0.0231593	0.131078	89	0.859757	0.982014	0.161748	0.128364	89	0.207644	0.722025	Non significant
ENSG00000018869_at_rna	ZNF582	Expression	0.0267978	0.120213	89	0.823598	0.976724	0.0595078	0.12157	89	0.624491	0.912817	Non significant
ENSG00000019102_at_rna	VSIG2	Expression	0.159303	0.126636	89	0.208408	0.851677	-0.0836512	0.131355	89	0.524233	0.873878	Non significant
ENSG00000019144_at_rna	PHLDB1	Expression	-0.0962439	0.133985	89	0.472562	0.916645	-0.087688	0.136258	89	0.519871	0.871816	Non significant
ENSG00000019169_at_rna	MARCO	Expression	-0.0128719	0.118881	89	0.913777	0.991091	0.101033	0.115784	89	0.382882	0.825975	Non significant
ENSG00000019186_at_rna	CYP24A1	Expression	0.233985	0.124639	89	0.0604765	0.751457	0.142805	0.1273	89	0.26195	0.757664	Non significant
ENSG00000019485_at_rna	PRDM11	Expression	-0.0912997	0.118483	89	0.440961	0.910917	0.0864206	0.121468	89	0.476792	0.857547	Non significant
ENSG00000019505_at_rna	SYT13	Expression	-0.0840523	0.118318	89	0.47746	0.918051	-0.0635935	0.119327	89	0.594078	0.903436	Non significant
ENSG00000019549_at_rna	SNAI2	Expression	0.0756692	0.151474	89	0.617389	0.946288	0.1956	0.153876	89	0.203676	0.718602	Non significant
ENSG00000019991_at_rna	HGF	Expression	-0.133301	0.114099	89	0.242689	0.8638	-0.112166	0.116924	89	0.337406	0.802689	Non significant
ENSG00000019995_at_rna	ZRANB1	Expression	0.17304	0.111299	89	0.120011	0.808288	0.0715536	0.118312	89	0.545319	0.883108	Non significant
ENSG00000020129_at_rna	NCDN	Expression	-0.165112	0.129549	89	0.202482	0.847554	0.0820283	0.131053	89	0.53137	0.876327	Non significant
ENSG00000020181_at_rna	GPR124	Expression	0.0611776	0.134318	89	0.648772	0.94772	-0.0612546	0.140316	89	0.662438	0.922405	Non significant
ENSG00000020256_at_rna	ZFP64	Expression	-0.155294	0.125207	89	0.214866	0.856179	0.068472	0.132384	89	0.605	0.906532	Non significant
ENSG00000020577_at_rna	SAMD4A	Expression	-0.0747108	0.117973	89	0.526547	0.927788	-0.0312467	0.117994	89	0.791151	0.956661	Non significant
ENSG00000020633_at_rna	RUNX3	Expression	-0.238635	0.156199	89	0.126572	0.813861	-0.384425	0.150283	89	0.0105274	0.319381	Non significant
ENSG00000020922_at_rna	MRE11A	Expression	0.144904	0.135605	89	0.285262	0.876853	0.0958328	0.145425	89	0.509904	0.869096	Non significant
ENSG00000021300_at_rna	PLEKHB1	Expression	-0.124552	0.123086	89	0.311581	0.88165	-0.180588	0.122949	89	0.141885	0.654805	Non significant
ENSG00000021355_at_rna	SERPINB1	Expression	0.349285	0.113487	89	0.00208562	0.290453	0.202214	0.119507	89	0.0906318	0.581505	Non significant
ENSG00000021461_at_rna	CYP3A43	Expression	-0.0714699	0.117071	89	0.541543	0.932547	-0.0305076	0.125408	89	0.807798	0.960307	Non significant
ENSG00000021488_at_rna	SLC7A9	Expression	0.0418635	0.128742	89	0.74505	0.960612	0.0504075	0.11895	89	0.671733	0.925628	Non significant
ENSG00000021574_at_rna	SPAST	Expression	0.0350436	0.127027	89	0.782644	0.969385	0.145756	0.141204	89	0.301962	0.781508	Non significant
ENSG00000021645_at_rna	NRXN3	Expression	-0.116763	0.128589	89	0.363859	0.894963	-0.208054	0.131367	89	0.113247	0.612738	Non significant
ENSG00000021762_at_rna	OSBPL5	Expression	-0.103422	0.119561	89	0.387031	0.89957	0.00796994	0.121632	89	0.947756	0.992444	Non significant
ENSG00000021776_at_rna	AQR	Expression	0.184706	0.132949	89	0.164743	0.83409	0.248791	0.14032	89	0.0762251	0.561763	Non significant
ENSG00000021826_at_rna	CPS1	Expression	0.045194	0.11966	89	0.705663	0.956018	0.233361	0.117912	89	0.0478037	0.497442	Non significant
ENSG00000021852_at_rna	C8B	Expression	-0.0782539	0.118249	89	0.508116	0.923254	0.0060965	0.118486	89	0.958964	0.993838	Non significant
ENSG00000022267_at_rna	FHL1	Expression	-0.253169	0.130146	89	0.0517434	0.73324	-0.0191976	0.138386	89	0.889668	0.980089	Non significant
ENSG00000022277_at_rna	RTFDC1	Expression	-0.015323	0.112749	89	0.891898	0.98884	0.113464	0.117555	89	0.334446	0.800549	Non significant
ENSG00000022355_at_rna	GABRA1	Expression	0.0392615	0.113122	89	0.728537	0.95952	0.254576	0.108154	89	0.018581	0.378324	Non significant
ENSG00000022556_at_rna	NLRP2	Expression	0.154769	0.12744	89	0.224576	0.856848	0.139212	0.12396	89	0.261422	0.757664	Non significant
ENSG00000022567_at_rna	SLC45A4	Expression	0.176091	0.131173	89	0.179455	0.839059	0.31466	0.120347	89	0.00893314	0.311976	Non significant
ENSG00000022840_at_rna	RNF10	Expression	-0.0994495	0.119395	89	0.404875	0.902667	-0.0305635	0.125436	89	0.807496	0.960307	Non significant
ENSG00000022976_at_rna	ZNF839	Expression	-0.129779	0.122761	89	0.290432	0.878518	-0.20874	0.124496	89	0.0936045	0.586727	Non significant
ENSG00000023041_at_rna	ZDHHC6	Expression	0.133263	0.123193	89	0.27937	0.874842	0.00974285	0.124798	89	0.937773	0.989982	Non significant
ENSG00000023171_at_rna	GRAMD1B	Expression	-0.128516	0.115097	89	0.264168	0.873634	-0.0362721	0.120536	89	0.763473	0.951017	Non significant
ENSG00000023191_at_rna	RNH1	Expression	0.0463366	0.114642	89	0.686077	0.95435	0.336858	0.121586	89	0.00559652	0.253669	Non significant
ENSG00000023228_at_rna	NDUFS1	Expression	-0.230995	0.120813	89	0.0558767	0.743156	-0.091733	0.123842	89	0.458861	0.853444	Non significant
ENSG00000023287_at_rna	RB1CC1	Expression	0.144282	0.11313	89	0.202179	0.847554	0.28881	0.113224	89	0.0107483	0.320479	Non significant
ENSG00000023318_at_rna	ERP44	Expression	-0.0199257	0.126536	89	0.874873	0.985063	-0.210987	0.125408	89	0.0924901	0.58531	Non significant
ENSG00000023330_at_rna	ALAS1	Expression	0.0555125	0.127603	89	0.663534	0.951141	0.138271	0.11987	89	0.248703	0.747211	Non significant
ENSG00000023445_at_rna	BIRC3	Expression	0.116442	0.120563	89	0.334132	0.885153	-0.230017	0.118346	89	0.0519444	0.513367	Non significant
ENSG00000023516_at_rna	AKAP11	Expression	-0.0341762	0.141111	89	0.80863	0.974687	-0.152138	0.146083	89	0.297667	0.778304	Non significant
ENSG00000023572_at_rna	GLRX2	Expression	-0.210136	0.129296	89	0.104112	0.800988	-0.065709	0.123106	89	0.593506	0.903259	Non significant
ENSG00000023608_at_rna	SNAPC1	Expression	-0.0620125	0.134577	89	0.644945	0.947183	-0.057816	0.137227	89	0.673525	0.92602	Non significant
ENSG00000023697_at_rna	DERA	Expression	-0.0530034	0.118899	89	0.655754	0.950535	-0.0608774	0.123328	89	0.621575	0.910844	Non significant
ENSG00000023734_at_rna	STRAP	Expression	-0.221025	0.121782	89	0.0695356	0.776036	-0.0558275	0.127489	89	0.661458	0.922152	Non significant
ENSG00000023839_at_rna	ABCC2	Expression	0.123125	0.121726	89	0.311783	0.88165	0.0215899	0.117324	89	0.853998	0.970357	Non significant
ENSG00000023892_at_rna	DEF6	Expression	0.368086	0.160926	89	0.0221786	0.624107	0.266062	0.192357	89	0.166612	0.685849	Non significant
ENSG00000023902_at_rna	PLEKHO1	Expression	-0.161573	0.120139	89	0.178662	0.839059	-0.244318	0.119308	89	0.0405802	0.469018	Non significant
ENSG00000023909_at_rna	GCLM	Expression	0.0407078	0.149077	89	0.784802	0.969734	0.0293678	0.132078	89	0.82404	0.964914	Non significant
ENSG00000024048_at_rna	UBR2	Expression	0.250063	0.124747	89	0.0450093	0.717551	0.258835	0.127629	89	0.0425564	0.477855	Non significant
ENSG00000024422_at_rna	EHD2	Expression	0.210114	0.135588	89	0.121225	0.808288	0.315518	0.146084	89	0.0307851	0.442697	Non significant
ENSG00000024526_at_rna	DEPDC1	Expression	-0.0554443	0.12387	89	0.65444	0.950523	0.102222	0.120209	89	0.395117	0.829936	Non significant
ENSG00000024862_at_rna	CCDC28A	Expression	0.374494	0.12847	89	0.00355647	0.386646	0.174039	0.150019	89	0.246002	0.745429	Non significant
ENSG00000025039_at_rna	RRAGD	Expression	0.11987	0.116705	89	0.304364	0.88165	-0.0148324	0.118617	89	0.900488	0.981292	Non significant
ENSG00000025156_at_rna	HSF2	Expression	0.104417	0.119653	89	0.382849	0.89957	0.102741	0.12885	89	0.425236	0.841305	Non significant
ENSG00000025293_at_rna	PHF20	Expression	0.210389	0.112178	89	0.0607241	0.751846	0.162189	0.114181	89	0.155476	0.672768	Non significant
ENSG00000025434_at_rna	NR1H3	Expression	-0.0491162	0.138529	89	0.722924	0.959386	-0.0174147	0.123089	89	0.88749	0.979403	Non significant
ENSG00000025708_at_rna	TYMP	Expression	-0.199925	0.129781	89	0.123443	0.810651	0.170531	0.116044	89	0.141686	0.654667	Non significant
ENSG00000025770_at_rna	NCAPH2	Expression	-0.161144	0.12539	89	0.198743	0.845755	-0.0653258	0.11716	89	0.577133	0.89716	Non significant
ENSG00000025772_at_rna	TOMM34	Expression	-0.181987	0.124478	89	0.143742	0.829683	-0.0173616	0.126797	89	0.89109	0.980242	Non significant
ENSG00000025796_at_rna	SEC63	Expression	0.208334	0.115149	89	0.0704099	0.776036	0.300559	0.121756	89	0.0135663	0.350134	Non significant
ENSG00000025800_at_rna	KPNA6	Expression	-0.00267493	0.132422	89	0.983884	0.998889	0.208567	0.129623	89	0.107609	0.60681	Non significant
ENSG00000026025_at_rna	VIM	Expression	-0.271185	0.140425	89	0.0534608	0.735439	0.0641622	0.138231	89	0.642529	0.917712	Non significant
ENSG00000026103_at_rna	FAS	Expression	-0.0255472	0.129543	89	0.843663	0.98008	-0.190013	0.123897	89	0.125119	0.628316	Non significant
ENSG00000026508_at_rna	CD44	Expression	0.0606026	0.130887	89	0.643354	0.947183	0.191354	0.129946	89	0.140867	0.654225	Non significant
ENSG00000026559_at_rna	KCNG1	Expression	-0.0856381	0.115414	89	0.458084	0.914472	-0.00266007	0.13905	89	0.984737	0.99841	Non significant
ENSG00000026652_at_rna	AGPAT4	Expression	0.233919	0.120126	89	0.0515013	0.733014	0.424512	0.114346	89	0.000205217	0.0533873	Non significant
ENSG00000026751_at_rna	SLAMF7	Expression	-0.120253	0.121329	89	0.321622	0.88165	-0.0496356	0.118806	89	0.676102	0.926696	Non significant
ENSG00000026950_at_rna	BTN3A1	Expression	0.0249646	0.132026	89	0.850024	0.980415	0.107453	0.134022	89	0.422694	0.840996	Non significant
ENSG00000027001_at_rna	MIPEP	Expression	-0.101138	0.127049	89	0.425998	0.905783	-0.0947844	0.127109	89	0.455851	0.85246	Non significant
ENSG00000027644_at_rna	INSRR	Expression	-0.139436	0.122139	89	0.253611	0.866421	-0.0473328	0.116806	89	0.685313	0.928726	Non significant
ENSG00000027697_at_rna	IFNGR1	Expression	0.230216	0.109469	89	0.0354641	0.682978	0.216062	0.111878	89	0.0534546	0.514971	Non significant
ENSG00000027847_at_rna	B4GALT7	Expression	-0.0542177	0.130523	89	0.677859	0.953461	0.01772	0.130837	89	0.892267	0.980612	Non significant
ENSG00000027869_at_rna	SH2D2A	Expression	-0.106074	0.120839	89	0.380047	0.89957	-0.016482	0.125895	89	0.89584	0.981247	Non significant
ENSG00000028116_at_rna	VRK2	Expression	0.0456066	0.153113	89	0.765808	0.965965	-0.1959	0.167372	89	0.24182	0.743533	Non significant
ENSG00000028137_at_rna	TNFRSF1B	Expression	-0.0747957	0.127299	89	0.556829	0.935154	0.0663535	0.12382	89	0.592036	0.903015	Non significant
ENSG00000028203_at_rna	VEZT	Expression	0.0316425	0.121033	89	0.793755	0.971367	-0.0400822	0.125659	89	0.749744	0.949421	Non significant
ENSG00000028277_at_rna	POU2F2	Expression	-0.0548443	0.126751	89	0.665239	0.951141	-0.2347	0.120791	89	0.0520124	0.513367	Non significant
ENSG00000028310_at_rna	BRD9	Expression	0.0701982	0.118354	89	0.553101	0.935079	0.0883899	0.116434	89	0.447768	0.847599	Non significant
ENSG00000028528_at_rna	SNX1	Expression	-0.0224626	0.121104	89	0.852852	0.980643	0.0202671	0.122971	89	0.869092	0.97521	Non significant
ENSG00000028839_at_rna	TBPL1	Expression	0.180634	0.117948	89	0.125654	0.813755	0.0897679	0.123405	89	0.466967	0.855244	Non significant
ENSG00000029153_at_rna	ARNTL2	Expression	0.0432837	0.132293	89	0.743532	0.960612	0.188248	0.127709	89	0.140473	0.653402	Non significant
ENSG00000029363_at_rna	BCLAF1	Expression	0.205207	0.118856	89	0.0842542	0.788505	0.312	0.142104	89	0.0281223	0.431635	Non significant
ENSG00000029364_at_rna	SLC39A9	Expression	-0.141167	0.117192	89	0.228368	0.85881	0.079566	0.121644	89	0.513055	0.870023	Non significant
ENSG00000029534_at_rna	ANK1	Expression	0.251099	0.110573	89	0.0231535	0.628397	0.3182	0.107564	89	0.00309405	0.198443	Non significant
ENSG00000029559_at_rna	IBSP	Expression	-0.0715293	0.132074	89	0.588105	0.939734	0.0712843	0.123199	89	0.562851	0.889017	Non significant
ENSG00000029639_at_rna	TFB1M	Expression	0.0524697	0.131217	89	0.689253	0.954727	-0.0615116	0.124006	89	0.619869	0.910141	Non significant
ENSG00000029725_at_rna	RABEP1	Expression	-0.0314577	0.115701	89	0.785708	0.969836	0.00297441	0.118222	89	0.979928	0.996936	Non significant
ENSG00000029993_at_rna	HMGB3	Expression	-0.216199	0.131846	89	0.101049	0.800988	-0.0488342	0.121485	89	0.6877	0.929086	Non significant
ENSG00000030066_at_rna	NUP160	Expression	-0.13195	0.11816	89	0.26412	0.873634	0.171661	0.127635	89	0.178647	0.696922	Non significant
ENSG00000030304_at_rna	MUSK	Expression	0.0774363	0.112461	89	0.491099	0.919734	0.0139882	0.117743	89	0.905432	0.981551	Non significant
ENSG00000030582_at_rna	GRN	Expression	0.235772	0.116208	89	0.0424702	0.710771	0.145316	0.113878	89	0.201932	0.717496	Non significant
ENSG00000031003_at_rna	FAM13B	Expression	-0.101279	0.12277	89	0.409399	0.902975	-0.0161772	0.123249	89	0.895573	0.981247	Non significant
ENSG00000031081_at_rna	ARHGAP31	Expression	-0.192271	0.132034	89	0.145332	0.831291	-0.143484	0.140788	89	0.308132	0.784126	Non significant
ENSG00000031691_at_rna	CENPQ	Expression	0.10762	0.123333	89	0.382882	0.89957	0.153507	0.122387	89	0.209743	0.723676	Non significant
ENSG00000031698_at_rna	SARS	Expression	0.0671975	0.125168	89	0.591367	0.94131	0.0217819	0.124111	89	0.860683	0.97265	Non significant
ENSG00000031823_at_rna	RANBP3	Expression	-0.0445063	0.129992	89	0.732067	0.95952	0.0394727	0.12107	89	0.7444	0.947565	Non significant
ENSG00000032219_at_rna	ARID4A	Expression	0.0837164	0.120931	89	0.488771	0.919734	-0.0502513	0.138853	89	0.717424	0.939412	Non significant
ENSG00000032389_at_rna	TSSC1	Expression	0.00761881	0.135351	89	0.955111	0.996253	-0.116567	0.132908	89	0.380457	0.824761	Non significant
ENSG00000032444_at_rna	PNPLA6	Expression	-0.00919756	0.12577	89	0.941703	0.993595	0.0649389	0.127853	89	0.61151	0.908971	Non significant
ENSG00000032742_at_rna	IFT88	Expression	-0.0722138	0.118997	89	0.543948	0.933598	-0.0970385	0.114036	89	0.394799	0.829936	Non significant
ENSG00000033011_at_rna	ALG1	Expression	-0.124103	0.129658	89	0.338488	0.886599	0.0328683	0.128728	89	0.798466	0.957547	Non significant
ENSG00000033030_at_rna	ZCCHC8	Expression	-0.0142885	0.128	89	0.911118	0.99092	-0.118125	0.133785	89	0.377263	0.823108	Non significant
ENSG00000033050_at_rna	ABCF2	Expression	-0.169607	0.12613	89	0.178722	0.839059	-0.114109	0.129346	89	0.377668	0.823363	Non significant
ENSG00000033100_at_rna	CHPF2	Expression	-0.108202	0.120831	89	0.370533	0.898014	-0.0468549	0.126311	89	0.710676	0.936756	Non significant
ENSG00000033122_at_rna	LRRC7	Expression	-0.094066	0.124181	89	0.448757	0.911674	-0.000894435	0.11299	89	0.993684	0.99921	Non significant
ENSG00000033170_at_rna	FUT8	Expression	0.096971	0.12	89	0.419036	0.903541	-0.20274	0.118752	89	0.0877757	0.578784	Non significant
ENSG00000033178_at_rna	UBA6	Expression	0.0157713	0.114052	89	0.890018	0.988566	0.210383	0.117306	89	0.0729016	0.552662	Non significant
ENSG00000033327_at_rna	GAB2	Expression	0.222162	0.147511	89	0.13205	0.818955	0.260305	0.127402	89	0.0410351	0.472478	Non significant
ENSG00000033627_at_rna	ATP6V0A1	Expression	0.140415	0.122888	89	0.253195	0.866421	0.154094	0.114165	89	0.177094	0.694679	Non significant
ENSG00000033800_at_rna	PIAS1	Expression	0.0484898	0.133721	89	0.71689	0.958878	0.0779115	0.137928	89	0.572161	0.893961	Non significant
ENSG00000033867_at_rna	SLC4A7	Expression	-0.0777201	0.131031	89	0.553085	0.935079	-0.00922528	0.124626	89	0.940991	0.990819	Non significant
ENSG00000034053_at_rna	APBA2	Expression	-0.0440026	0.151247	89	0.771103	0.967184	0.0169881	0.143321	89	0.905646	0.981551	Non significant
ENSG00000034152_at_rna	MAP2K3	Expression	-0.0209369	0.125911	89	0.867935	0.984939	-0.0813508	0.130317	89	0.532462	0.876981	Non significant
ENSG00000034239_at_rna	EFCAB1	Expression	0.292927	0.117585	89	0.0127316	0.551419	-0.130097	0.137239	89	0.343152	0.806955	Non significant
ENSG00000034510_at_rna	TMSB10	Expression	-0.127904	0.124375	89	0.303775	0.88165	0.155497	0.12641	89	0.21866	0.72712	Non significant
ENSG00000034533_at_rna	ASTE1	Expression	-0.0672826	0.11313	89	0.55202	0.935079	-0.0106403	0.11409	89	0.925695	0.987507	Non significant
ENSG00000034677_at_rna	RNF19A	Expression	-0.0693725	0.117406	89	0.554603	0.935079	0.00298121	0.124971	89	0.980968	0.997305	Non significant
ENSG00000034693_at_rna	PEX3	Expression	0.0834742	0.122789	89	0.496621	0.919734	0.193651	0.121833	89	0.111951	0.612217	Non significant
ENSG00000034713_at_rna	GABARAPL2	Expression	-0.0484061	0.121099	89	0.68936	0.954727	-0.302831	0.124773	89	0.0152217	0.362467	Non significant
ENSG00000034971_at_rna	MYOC	Expression	-0.0108699	0.113475	89	0.923686	0.992289	0.304759	0.109355	89	0.00532172	0.249352	Non significant
ENSG00000035115_at_rna	SH3YL1	Expression	0.416317	0.121842	89	0.00063345	0.198785	0.100203	0.134518	89	0.456329	0.85246	Non significant
ENSG00000035141_at_rna	FAM136A	Expression	-0.304884	0.138852	89	0.0281104	0.653576	-0.125255	0.135394	89	0.354908	0.814351	Non significant
ENSG00000035403_at_rna	VCL	Expression	-0.0179937	0.14652	89	0.90226	0.990796	-0.0194746	0.146377	89	0.894158	0.981033	Non significant
ENSG00000035499_at_rna	DEPDC1B	Expression	-0.0577712	0.127542	89	0.650579	0.949005	0.110173	0.121277	89	0.363645	0.818354	Non significant
ENSG00000035664_at_rna	DAPK2	Expression	0.0562087	0.129086	89	0.663246	0.951141	-0.226742	0.135017	89	0.0930813	0.58576	Non significant
ENSG00000035681_at_rna	NSMAF	Expression	0.0626585	0.127728	89	0.623735	0.947015	0.116095	0.13052	89	0.373747	0.821065	Non significant
ENSG00000035687_at_rna	ADSS	Expression	0.197599	0.12519	89	0.114475	0.805771	0.0576556	0.132181	89	0.662701	0.922524	Non significant
ENSG00000035720_at_rna	STAP1	Expression	0.163402	0.132565	89	0.217718	0.856848	-0.0071176	0.1359	89	0.958231	0.993684	Non significant
ENSG00000035862_at_rna	TIMP2	Expression	0.207816	0.132124	89	0.115747	0.806855	0.085781	0.13904	89	0.537265	0.880055	Non significant
ENSG00000035928_at_rna	RFC1	Expression	0.099667	0.116191	89	0.391011	0.89957	-0.059282	0.143282	89	0.679062	0.927475	Non significant
ENSG00000036054_at_rna	TBC1D23	Expression	0.307495	0.115393	89	0.00770441	0.475735	0.414023	0.111857	89	0.000214441	0.0533873	Non significant
ENSG00000036257_at_rna	CUL3	Expression	-0.0814251	0.11568	89	0.481507	0.919088	-0.137534	0.127387	89	0.280295	0.767162	Non significant
ENSG00000036448_at_rna	MYOM2	Expression	0.0152821	0.125235	89	0.902877	0.990796	-0.196819	0.127667	89	0.123156	0.624967	Non significant
ENSG00000036530_at_rna	CYP46A1	Expression	-0.257292	0.140028	89	0.0661457	0.773439	-0.190406	0.109367	89	0.0816869	0.569378	Non significant
ENSG00000036549_at_rna	ZZZ3	Expression	0.120178	0.134473	89	0.371484	0.898462	0.0872949	0.137961	89	0.526897	0.875013	Non significant
ENSG00000036565_at_rna	SLC18A1	Expression	-0.131562	0.137137	89	0.337384	0.886295	-0.217729	0.158891	89	0.170591	0.688088	Non significant
ENSG00000036672_at_rna	USP2	Expression	-0.130913	0.1209	89	0.278887	0.874842	-0.108948	0.118458	89	0.35772	0.816574	Non significant
ENSG00000036828_at_rna	CASR	Expression	0.0350153	0.126554	89	0.782024	0.969364	-0.0549744	0.121517	89	0.650981	0.919444	Non significant
ENSG00000037042_at_rna	TUBG2	Expression	0.0895843	0.130286	89	0.491706	0.919734	0.0251076	0.122398	89	0.837469	0.968028	Non significant
ENSG00000037280_at_rna	FLT4	Expression	-0.192818	0.131195	89	0.141642	0.82665	0.0576698	0.112264	89	0.607463	0.907591	Non significant
ENSG00000037474_at_rna	NSUN2	Expression	-0.117376	0.118501	89	0.321928	0.88165	-0.0132195	0.128639	89	0.91815	0.9847	Non significant
ENSG00000037637_at_rna	FBXO42	Expression	-0.0134311	0.135395	89	0.92098	0.991393	-0.130472	0.144636	89	0.36702	0.819058	Non significant
ENSG00000037749_at_rna	MFAP3	Expression	-0.115652	0.11538	89	0.316171	0.88165	0.397872	0.117198	89	0.000686599	0.0926948	Non significant
ENSG00000037757_at_rna	MRI1	Expression	-0.184281	0.115374	89	0.110213	0.800988	0.0524063	0.12357	89	0.671492	0.925519	Non significant
ENSG00000037897_at_rna	METTL1	Expression	-0.0665985	0.127982	89	0.602804	0.943721	0.193584	0.134799	89	0.150977	0.666495	Non significant
ENSG00000038002_at_rna	AGA	Expression	0.018124	0.132278	89	0.891019	0.988678	0.193885	0.12708	89	0.127085	0.632164	Non significant
ENSG00000038210_at_rna	PI4K2B	Expression	-0.102366	0.138979	89	0.461391	0.914681	-0.0656227	0.146978	89	0.655251	0.920656	Non significant
ENSG00000038219_at_rna	BOD1L1	Expression	-0.0373683	0.124175	89	0.763466	0.965201	0.00660292	0.134791	89	0.96093	0.994222	Non significant
ENSG00000038274_at_rna	MAT2B	Expression	0.25071	0.131477	89	0.056538	0.743981	0.280539	0.138183	89	0.0423362	0.477855	Non significant
ENSG00000038295_at_rna	TLL1	Expression	-0.0827992	0.118463	89	0.484585	0.919521	-0.048804	0.141564	89	0.730284	0.943873	Non significant
ENSG00000038382_at_rna	TRIO	Expression	-0.0590494	0.134783	89	0.66131	0.951141	-0.239626	0.140284	89	0.0876093	0.578784	Non significant
ENSG00000038427_at_rna	VCAN	Expression	0.100843	0.152366	89	0.508068	0.923254	0.335686	0.147351	89	0.0227186	0.40275	Non significant
ENSG00000038532_at_rna	CLEC16A	Expression	-0.123274	0.125786	89	0.327072	0.882827	-0.153881	0.128813	89	0.232241	0.735653	Non significant
ENSG00000038945_at_rna	MSR1	Expression	-0.00433861	0.117794	89	0.970619	0.997915	-0.212858	0.12443	89	0.0871418	0.578784	Non significant
ENSG00000039068_at_rna	CDH1	Expression	0.181438	0.155239	89	0.242498	0.8638	0.344485	0.161615	89	0.0330468	0.446678	Non significant
ENSG00000039123_at_rna	SKIV2L2	Expression	0.098438	0.130415	89	0.450365	0.91192	0.21446	0.154494	89	0.165094	0.684016	Non significant
ENSG00000039139_at_rna	DNAH5	Expression	-0.0177531	0.113549	89	0.875759	0.985338	0.0466149	0.146159	89	0.749777	0.949421	Non significant
ENSG00000039319_at_rna	ZFYVE16	Expression	0.142439	0.143715	89	0.321627	0.88165	-0.048955	0.120289	89	0.684023	0.928468	Non significant
ENSG00000039523_at_rna	FAM65A	Expression	-0.0612476	0.128246	89	0.632949	0.94706	-0.0609506	0.134319	89	0.64999	0.919311	Non significant
ENSG00000039537_at_rna	C6	Expression	-0.0868627	0.119293	89	0.466524	0.915605	-0.0920868	0.119153	89	0.439614	0.846105	Non significant
ENSG00000039560_at_rna	RAI14	Expression	0.197709	0.170672	89	0.246696	0.864795	0.298039	0.1681	89	0.0762316	0.561763	Non significant
ENSG00000039600_at_rna	SOX30	Expression	0.114779	0.245708	89	0.640401	0.947183	0.157881	0.170273	89	0.353812	0.813314	Non significant
ENSG00000039650_at_rna	PNKP	Expression	-0.0267349	0.118264	89	0.821154	0.976471	0.101871	0.121825	89	0.403038	0.833304	Non significant
ENSG00000039987_at_rna	BEST2	Expression	-0.185528	0.130704	89	0.155767	0.83409	-0.00740931	0.122405	89	0.951733	0.993214	Non significant
ENSG00000040199_at_rna	PHLPP2	Expression	-0.183406	0.120485	89	0.12795	0.813861	-0.165909	0.119343	89	0.164471	0.683071	Non significant
ENSG00000040275_at_rna	SPDL1	Expression	-0.0492871	0.130942	89	0.706617	0.956171	0.104988	0.126582	89	0.406876	0.833567	Non significant
ENSG00000040341_at_rna	STAU2	Expression	0.0482464	0.123512	89	0.696077	0.955311	0.130048	0.136708	89	0.341462	0.805901	Non significant
ENSG00000040487_at_rna	PQLC2	Expression	-0.11454	0.116715	89	0.326415	0.882499	-0.131036	0.116242	89	0.25963	0.756289	Non significant
ENSG00000040531_at_rna	CTNS	Expression	-0.0569455	0.120346	89	0.636084	0.94706	0.0341003	0.118511	89	0.773546	0.952908	Non significant
ENSG00000040608_at_rna	RTN4R	Expression	-0.0605923	0.119975	89	0.613529	0.946235	-0.1129	0.123913	89	0.362232	0.817965	Non significant
ENSG00000040633_at_rna	PHF23	Expression	-0.0659215	0.119648	89	0.581658	0.939734	-0.0056279	0.117548	89	0.961814	0.99429	Non significant
ENSG00000040731_at_rna	CDH10	Expression	-0.0854129	0.124742	89	0.493521	0.919734	0.0942255	0.134137	89	0.482394	0.85915	Non significant
ENSG00000040933_at_rna	INPP4A	Expression	-0.106205	0.122281	89	0.385103	0.89957	0.0055886	0.12797	89	0.965166	0.994453	Non significant
ENSG00000041353_at_rna	RAB27B	Expression	-0.0346288	0.121298	89	0.775273	0.968147	-0.0401221	0.132014	89	0.761186	0.950893	Non significant
ENSG00000041357_at_rna	PSMA4	Expression	-0.0435971	0.121133	89	0.718915	0.958882	0.0248162	0.120631	89	0.83701	0.967873	Non significant
ENSG00000041515_at_rna	MYO16	Expression	-0.0910304	0.1105	89	0.41005	0.902975	0.310369	0.106693	89	0.00362601	0.214711	Non significant
ENSG00000041802_at_rna	LSG1	Expression	-0.0525169	0.123165	89	0.66982	0.952009	-0.0251895	0.1177	89	0.830536	0.966581	Non significant
ENSG00000041880_at_rna	PARP3	Expression	-0.0329868	0.122792	89	0.788207	0.970426	-0.202225	0.121072	89	0.0948612	0.588929	Non significant
ENSG00000041982_at_rna	TNC	Expression	-0.208481	0.150922	89	0.167161	0.83409	0.078966	0.14836	89	0.594547	0.903674	Non significant
ENSG00000041988_at_rna	THAP3	Expression	-0.0459846	0.120864	89	0.703599	0.956018	-0.142955	0.128108	89	0.264467	0.758152	Non significant
ENSG00000042062_at_rna	FAM65C	Expression	0.199384	0.114296	89	0.0810796	0.7853	0.347271	0.113288	89	0.00217384	0.163698	Non significant
ENSG00000042088_at_rna	TDP1	Expression	-0.206733	0.124346	89	0.0963995	0.800988	-0.155507	0.128304	89	0.225506	0.730522	Non significant
ENSG00000042286_at_rna	AIFM2	Expression	-0.0925197	0.127645	89	0.468563	0.916204	0.108157	0.135487	89	0.424706	0.841253	Non significant
ENSG00000042304_at_rna	C2orf83	Expression	-0.103728	0.119125	89	0.38389	0.89957	-0.0860512	0.119686	89	0.472155	0.856463	Non significant
ENSG00000042317_at_rna	SPATA7	Expression	0.154819	0.133855	89	0.247427	0.865006	-0.20401	0.128691	89	0.112903	0.612738	Non significant
ENSG00000042429_at_rna	MED17	Expression	-0.0434462	0.130775	89	0.739723	0.960232	0.0659719	0.138409	89	0.633614	0.915125	Non significant
ENSG00000042445_at_rna	RETSAT	Expression	-0.171858	0.132287	89	0.1939	0.845432	0.00297412	0.129941	89	0.981739	0.997334	Non significant
ENSG00000042493_at_rna	CAPG	Expression	0.087584	0.124856	89	0.483002	0.919088	0.166234	0.125409	89	0.184995	0.706405	Non significant
ENSG00000042753_at_rna	AP2S1	Expression	0.0543692	0.121641	89	0.654902	0.950523	0.289709	0.12594	89	0.0214267	0.398604	Non significant
ENSG00000042781_at_rna	USH2A	Expression	-0.123077	0.125955	89	0.328496	0.883774	-0.0887309	0.124774	89	0.477002	0.857608	Non significant
ENSG00000042813_at_rna	ZPBP	Expression	-0.0879466	0.125386	89	0.483051	0.919088	0.0516706	0.119365	89	0.665102	0.923179	Non significant
ENSG00000042832_at_rna	TG	Expression	-0.0632272	0.1141	89	0.579485	0.939208	0.01236	0.117551	89	0.91626	0.983992	Non significant
ENSG00000042980_at_rna	ADAM28	Expression	0.233777	0.111987	89	0.0368387	0.687451	-0.309316	0.110851	89	0.00526477	0.249352	Non significant
ENSG00000043039_at_rna	BARX2	Expression	-0.103848	0.135564	89	0.443649	0.910917	0.083429	0.127114	89	0.51161	0.869881	Non significant
ENSG00000043093_at_rna	DCUN1D1	Expression	0.130415	0.118149	89	0.269672	0.873634	0.286328	0.1348	89	0.0336626	0.446678	Non significant
ENSG00000043143_at_rna	PHF15	Expression	-0.112081	0.122918	89	0.361854	0.893634	-0.0262006	0.120731	89	0.828196	0.96598	Non significant
ENSG00000043355_at_rna	ZIC2	Expression	-0.209988	0.12458	89	0.0918804	0.79956	-0.0973144	0.127534	89	0.445435	0.846105	Non significant
ENSG00000043462_at_rna	LCP2	Expression	0.246367	0.142769	89	0.0844142	0.788505	0.30016	0.132323	89	0.0233055	0.405276	Non significant
ENSG00000043514_at_rna	TRIT1	Expression	0.00519744	0.116239	89	0.964336	0.997593	-0.0565384	0.118068	89	0.632035	0.915125	Non significant
ENSG00000043591_at_rna	ADRB1	Expression	0.047457	0.121489	89	0.696073	0.955311	-0.0650069	0.119345	89	0.58596	0.900619	Non significant
ENSG00000044012_at_rna	GUCA2B	Expression	0.00748286	0.133532	89	0.955312	0.996253	-0.144607	0.126773	89	0.254004	0.749741	Non significant
ENSG00000044090_at_rna	CUL7	Expression	-0.0233376	0.120862	89	0.846887	0.980241	0.0800556	0.122298	89	0.512729	0.869881	Non significant
ENSG00000044115_at_rna	CTNNA1	Expression	0.209236	0.138478	89	0.130797	0.816234	0.232666	0.135163	89	0.085182	0.577671	Non significant
ENSG00000044446_at_rna	PHKA2	Expression	0.0505096	0.117968	89	0.668532	0.951392	-0.0322211	0.126002	89	0.798168	0.957547	Non significant
ENSG00000044459_at_rna	CNTLN	Expression	-0.112614	0.117471	89	0.337736	0.886295	-0.0302447	0.121061	89	0.80272	0.958849	Non significant
ENSG00000044524_at_rna	EPHA3	Expression	-0.082349	0.12094	89	0.495929	0.919734	-0.0456069	0.117706	89	0.698412	0.931217	Non significant
ENSG00000044574_at_rna	HSPA5	Expression	-0.161187	0.127317	89	0.205504	0.849926	0.18998	0.135032	89	0.159449	0.67842	Non significant
ENSG00000046604_at_rna	DSG2	Expression	-0.109996	0.163279	89	0.500523	0.920878	-0.0403015	0.160794	89	0.802093	0.958648	Non significant
ENSG00000046647_at_rna	GEMIN8	Expression	-0.297636	0.11545	89	0.00993575	0.508718	-0.410877	0.121759	89	0.000739498	0.0963771	Non significant
ENSG00000046651_at_rna	OFD1	Expression	0.0262234	0.119654	89	0.826525	0.976924	-0.322366	0.11831	89	0.00643505	0.272707	Non significant
ENSG00000046653_at_rna	GPM6B	Expression	-0.0731313	0.124065	89	0.555554	0.935135	-0.104548	0.125813	89	0.405989	0.833304	Non significant
ENSG00000046774_at_rna	MAGEC2	Expression	0.114242	0.133453	89	0.391971	0.899983	0.113387	0.133992	89	0.397426	0.830164	Non significant
ENSG00000046889_at_rna	PREX2	Expression	-0.0575774	0.156933	89	0.7137	0.958658	-0.141544	0.125822	89	0.26061	0.757353	Non significant
ENSG00000047056_at_rna	WDR37	Expression	0.0467174	0.129361	89	0.717994	0.958882	0.000575145	0.137847	89	0.996671	0.999387	Non significant
ENSG00000047188_at_rna	YTHDC2	Expression	-0.078558	0.133676	89	0.55675	0.935154	0.0716452	0.148163	89	0.6287	0.913901	Non significant
ENSG00000047230_at_rna	CTPS2	Expression	-0.0096604	0.125412	89	0.9386	0.993595	0.0404209	0.122122	89	0.740653	0.946984	Non significant
ENSG00000047249_at_rna	ATP6V1H	Expression	-0.0718499	0.122621	89	0.557908	0.935154	0.0408155	0.121907	89	0.737769	0.945694	Non significant
ENSG00000047315_at_rna	POLR2B	Expression	-0.0381261	0.12503	89	0.760416	0.964437	-0.00137354	0.12246	89	0.991051	0.99921	Non significant
ENSG00000047346_at_rna	FAM214A	Expression	0.153779	0.116879	89	0.188272	0.845432	-0.211358	0.123627	89	0.0873315	0.578784	Non significant
ENSG00000047365_at_rna	ARAP2	Expression	0.118462	0.126169	89	0.347772	0.889243	-0.0337514	0.128651	89	0.793052	0.957	Non significant
ENSG00000047410_at_rna	TPR	Expression	-0.0349756	0.115559	89	0.762145	0.965138	0.090004	0.121389	89	0.458419	0.853444	Non significant
ENSG00000047457_at_rna	CP	Expression	0.373768	0.133072	89	0.00497316	0.420191	-0.171405	0.162477	89	0.291448	0.773124	Non significant
ENSG00000047578_at_rna	KIAA0556	Expression	0.0892509	0.123687	89	0.47055	0.916608	0.0150391	0.122975	89	0.902666	0.981292	Non significant
ENSG00000047579_at_rna	DTNBP1	Expression	0.206994	0.149822	89	0.167096	0.83409	0.0372018	0.13854	89	0.788294	0.955098	Non significant
ENSG00000047617_at_rna	ANO2	Expression	-0.0864957	0.12092	89	0.474417	0.916645	-0.011779	0.134533	89	0.930231	0.988424	Non significant
ENSG00000047621_at_rna	C12orf4	Expression	-0.0133085	0.115253	89	0.908071	0.990851	0.0927476	0.120156	89	0.440179	0.846105	Non significant
ENSG00000047634_at_rna	SCML1	Expression	-0.144922	0.144993	89	0.31755	0.88165	-0.0220743	0.166077	89	0.894259	0.981033	Non significant
ENSG00000047644_at_rna	WWC3	Expression	0.0461241	0.12149	89	0.704202	0.956018	-0.197666	0.12749	89	0.121035	0.621963	Non significant
ENSG00000047648_at_rna	ARHGAP6	Expression	-0.122428	0.1259	89	0.330841	0.883774	0.225437	0.139038	89	0.104932	0.602685	Non significant
ENSG00000047662_at_rna	FAM184B	Expression	-0.108682	0.121889	89	0.372584	0.898665	-0.155493	0.126628	89	0.219463	0.72712	Non significant
ENSG00000047849_at_rna	MAP4	Expression	-0.0671474	0.130868	89	0.607888	0.944576	0.0525932	0.133219	89	0.693	0.930467	Non significant
ENSG00000047932_at_rna	GOPC	Expression	0.230437	0.119141	89	0.053095	0.735104	0.253512	0.13247	89	0.0556542	0.518416	Non significant
ENSG00000047936_at_rna	ROS1	Expression	-0.0650208	0.119544	89	0.586506	0.939734	-0.017729	0.114431	89	0.876875	0.97746	Non significant
ENSG00000048028_at_rna	USP28	Expression	0.112656	0.127385	89	0.376493	0.89957	0.114639	0.126419	89	0.364504	0.81843	Non significant
ENSG00000048052_at_rna	HDAC9	Expression	-0.0130203	0.120882	89	0.914225	0.991091	-0.139013	0.11602	89	0.23085	0.734109	Non significant
ENSG00000048140_at_rna	TSPAN17	Expression	-0.118869	0.126211	89	0.34628	0.889243	0.12566	0.134094	89	0.348704	0.809693	Non significant
ENSG00000048162_at_rna	NOP16	Expression	-0.161976	0.124186	89	0.192129	0.845432	0.20558	0.127989	89	0.108222	0.607145	Non significant
ENSG00000048342_at_rna	CC2D2A	Expression	-0.00650323	0.145155	89	0.964265	0.997593	0.0236491	0.145903	89	0.871237	0.975382	Non significant
ENSG00000048392_at_rna	RRM2B	Expression	-0.144611	0.118527	89	0.22244	0.856848	-0.111985	0.126115	89	0.374559	0.821065	Non significant
ENSG00000048405_at_rna	ZNF800	Expression	-0.166235	0.135223	89	0.218946	0.856848	-0.0361023	0.119575	89	0.762712	0.950893	Non significant
ENSG00000048462_at_rna	TNFRSF17	Expression	-0.0212168	0.128571	89	0.868928	0.984939	-0.205148	0.128365	89	0.110006	0.608403	Non significant
ENSG00000048471_at_rna	SNX29	Expression	-0.226203	0.125655	89	0.0718294	0.779307	-0.282777	0.12405	89	0.022635	0.40275	Non significant
ENSG00000048540_at_rna	LMO3	Expression	0.114136	0.115741	89	0.324069	0.882499	0.009204	0.12009	89	0.938908	0.990339	Non significant
ENSG00000048544_at_rna	MRPS10	Expression	0.075675	0.117796	89	0.520596	0.926785	0.356676	0.122305	89	0.00354238	0.21394	Non significant
ENSG00000048545_at_rna	GUCA1A	Expression	-0.293773	0.181879	89	0.106264	0.800988	-0.20261	0.25722	89	0.430877	0.842942	Non significant
ENSG00000048649_at_rna	RSF1	Expression	0.275027	0.112416	89	0.0144248	0.564088	0.23426	0.133747	89	0.0798571	0.56632	Non significant
ENSG00000048707_at_rna	VPS13D	Expression	0.20099	0.121128	89	0.0970517	0.800988	-0.177792	0.126873	89	0.161114	0.68075	Non significant
ENSG00000048740_at_rna	CELF2	Expression	0.058764	0.164665	89	0.721189	0.958949	-0.0544852	0.151359	89	0.718868	0.939917	Non significant
ENSG00000048828_at_rna	FAM120A	Expression	-0.113663	0.129219	89	0.379068	0.89957	-0.0760383	0.129598	89	0.557389	0.887181	Non significant
ENSG00000048991_at_rna	R3HDM1	Expression	-0.317523	0.128688	89	0.0136105	0.556002	-0.0852635	0.153101	89	0.57759	0.897471	Non significant
ENSG00000049089_at_rna	COL9A2	Expression	-0.195851	0.123686	89	0.113319	0.804646	-0.0434865	0.136758	89	0.750499	0.949421	Non significant
ENSG00000049130_at_rna	KITLG	Expression	0.0683561	0.146816	89	0.641509	0.947183	0.0970801	0.169866	89	0.567654	0.891959	Non significant
ENSG00000049167_at_rna	ERCC8	Expression	0.0920881	0.132373	89	0.486635	0.919734	0.120795	0.128506	89	0.34722	0.809519	Non significant
ENSG00000049192_at_rna	ADAMTS6	Expression	-0.0634172	0.127154	89	0.617961	0.946288	-0.0403266	0.135561	89	0.766101	0.951162	Non significant
ENSG00000049239_at_rna	H6PD	Expression	-0.0445352	0.122408	89	0.715988	0.958878	-0.0816	0.122173	89	0.504194	0.867139	Non significant
ENSG00000049245_at_rna	VAMP3	Expression	0.179864	0.150468	89	0.231946	0.860328	0.238407	0.156306	89	0.127194	0.632174	Non significant
ENSG00000049246_at_rna	PER3	Expression	0.0494281	0.126734	89	0.696525	0.955311	0.0571211	0.123437	89	0.643538	0.918085	Non significant
ENSG00000049247_at_rna	UTS2	Expression	0.0639718	0.111063	89	0.564619	0.935731	-0.0123302	0.118533	89	0.917151	0.984129	Non significant
ENSG00000049249_at_rna	TNFRSF9	Expression	0.0494811	0.133813	89	0.711548	0.95787	0.010375	0.129263	89	0.936028	0.98989	Non significant
ENSG00000049283_at_rna	EPN3	Expression	0.16127	0.154831	89	0.297602	0.88036	0.128302	0.188991	89	0.497215	0.865385	Non significant
ENSG00000049323_at_rna	LTBP1	Expression	-0.102569	0.128718	89	0.425539	0.905783	-0.16237	0.125714	89	0.196503	0.714149	Non significant
ENSG00000049540_at_rna	ELN	Expression	-0.1189	0.129558	89	0.358757	0.893407	-0.0402571	0.126102	89	0.749542	0.949409	Non significant
ENSG00000049541_at_rna	RFC2	Expression	-0.121387	0.120945	89	0.315544	0.88165	-0.114077	0.116014	89	0.325459	0.794623	Non significant
ENSG00000049618_at_rna	ARID1B	Expression	0.133351	0.124921	89	0.285757	0.876853	0.0435051	0.140217	89	0.756356	0.950453	Non significant
ENSG00000049656_at_rna	CLPTM1L	Expression	0.0195452	0.115167	89	0.865237	0.983957	-0.0246394	0.116097	89	0.831927	0.966952	Non significant
ENSG00000049759_at_rna	NEDD4L	Expression	0.0544643	0.124863	89	0.662698	0.951141	0.0589187	0.120854	89	0.625891	0.913188	Non significant
ENSG00000049768_at_rna	FOXP3	Expression	-0.263417	0.121656	89	0.0303672	0.658265	-0.125765	0.120736	89	0.297572	0.778304	Non significant
ENSG00000049769_at_rna	PPP1R3F	Expression	-0.0928915	0.115377	89	0.420755	0.903769	-0.123757	0.120705	89	0.305228	0.783449	Non significant
ENSG00000049860_at_rna	HEXB	Expression	0.0688513	0.136819	89	0.614804	0.946288	0.160086	0.13006	89	0.218375	0.72712	Non significant
ENSG00000049883_at_rna	PTCD2	Expression	0.153975	0.12508	89	0.218319	0.856848	0.223805	0.135056	89	0.0974932	0.594652	Non significant
ENSG00000050030_at_rna	KIAA2022	Expression	-0.048974	0.120152	89	0.683567	0.954168	0.0752847	0.120661	89	0.532671	0.877022	Non significant
ENSG00000050130_at_rna	JKAMP	Expression	-0.20578	0.14455	89	0.154566	0.83409	-0.0936722	0.136432	89	0.492344	0.864309	Non significant
ENSG00000050165_at_rna	DKK3	Expression	-0.178328	0.179169	89	0.319588	0.88165	0.253274	0.220233	89	0.250133	0.747211	Non significant
ENSG00000050327_at_rna	ARHGEF5	Expression	0.287125	0.177166	89	0.105093	0.800988	0.0361986	0.165922	89	0.827299	0.965602	Non significant
ENSG00000050344_at_rna	NFE2L3	Expression	-0.0345898	0.121598	89	0.776058	0.96828	0.00549905	0.127044	89	0.965475	0.994453	Non significant
ENSG00000050393_at_rna	CCDC90A	Expression	0.0228499	0.129815	89	0.860279	0.982014	0.247498	0.116984	89	0.0343747	0.449547	Non significant
ENSG00000050405_at_rna	LIMA1	Expression	0.0750566	0.142069	89	0.597283	0.943009	-0.00935738	0.138064	89	0.945964	0.992383	Non significant
ENSG00000050426_at_rna	LETMD1	Expression	0.130573	0.139492	89	0.349242	0.890293	-0.213191	0.141336	89	0.131452	0.639781	Non significant
ENSG00000050438_at_rna	SLC4A8	Expression	-0.0775453	0.150592	89	0.606597	0.944071	-0.132898	0.157133	89	0.397683	0.830212	Non significant
ENSG00000050555_at_rna	LAMC3	Expression	-0.141668	0.137742	89	0.30371	0.88165	0.0286343	0.123787	89	0.817067	0.963154	Non significant
ENSG00000050628_at_rna	PTGER3	Expression	0.30041	0.108757	89	0.00574113	0.425752	0.393243	0.106585	89	0.00022473	0.0533909	Non significant
ENSG00000050730_at_rna	TNIP3	Expression	0.174736	0.111901	89	0.118401	0.806855	-0.0281392	0.114631	89	0.806088	0.960246	Non significant
ENSG00000050748_at_rna	MAPK9	Expression	0.010314	0.121711	89	0.932467	0.992734	-0.0830012	0.132005	89	0.529498	0.875888	Non significant
ENSG00000050820_at_rna	BCAR1	Expression	-0.0641499	0.146842	89	0.662211	0.951141	-0.0165921	0.157224	89	0.915954	0.983992	Non significant
ENSG00000051009_at_rna	FAM160A2	Expression	-0.167653	0.134711	89	0.213302	0.855678	0.0236627	0.132591	89	0.858359	0.972384	Non significant
ENSG00000051108_at_rna	HERPUD1	Expression	-0.0366048	0.122408	89	0.764909	0.965583	-0.202608	0.120349	89	0.0922778	0.585146	Non significant
ENSG00000051180_at_rna	RAD51	Expression	-0.0258508	0.126224	89	0.837728	0.97821	0.0125777	0.129077	89	0.922374	0.98663	Non significant
ENSG00000051341_at_rna	POLQ	Expression	0.0328744	0.126147	89	0.794399	0.971367	0.0861921	0.126461	89	0.495509	0.865012	Non significant
ENSG00000051382_at_rna	PIK3CB	Expression	0.274905	0.120409	89	0.0224247	0.624107	0.295524	0.123873	89	0.0170468	0.369526	Non significant
ENSG00000051523_at_rna	CYBA	Expression	0.130969	0.141702	89	0.355352	0.892631	-0.06466	0.147777	89	0.661711	0.922152	Non significant
ENSG00000051620_at_rna	HEBP2	Expression	0.126729	0.121523	89	0.297022	0.88036	0.159322	0.118959	89	0.180472	0.699655	Non significant
ENSG00000051825_at_rna	MPHOSPH9	Expression	-0.045802	0.120053	89	0.702822	0.956018	0.0359285	0.129688	89	0.781751	0.953578	Non significant
ENSG00000052126_at_rna	PLEKHA5	Expression	0.0086353	0.123764	89	0.944375	0.994467	-0.0112634	0.126347	89	0.928966	0.988213	Non significant
ENSG00000052344_at_rna	PRSS8	Expression	0.375775	0.167416	89	0.0247968	0.637293	0.085881	0.190231	89	0.65166	0.919572	Non significant
ENSG00000052723_at_rna	SIKE1	Expression	-0.0483528	0.126119	89	0.70143	0.956018	0.110573	0.130838	89	0.39805	0.830368	Non significant
ENSG00000052749_at_rna	RRP12	Expression	-0.143856	0.125256	89	0.250763	0.865405	0.139035	0.121945	89	0.254226	0.749741	Non significant
ENSG00000052795_at_rna	FNIP2	Expression	0.0866032	0.117801	89	0.46224	0.914681	0.0941162	0.114203	89	0.409877	0.835686	Non significant
ENSG00000052802_at_rna	MSMO1	Expression	-0.150329	0.115283	89	0.192234	0.845432	0.0663216	0.119153	89	0.577794	0.897471	Non significant
ENSG00000052841_at_rna	TTC17	Expression	0.067676	0.123501	89	0.583704	0.939734	0.121494	0.127216	89	0.339569	0.804699	Non significant
ENSG00000052850_at_rna	ALX4	Expression	-0.0461678	0.134427	89	0.731267	0.95952	-0.0656501	0.115538	89	0.569892	0.893147	Non significant
ENSG00000053108_at_rna	FSTL4	Expression	-0.0317555	0.137054	89	0.816771	0.976128	0.0135928	0.128487	89	0.915749	0.983992	Non significant
ENSG00000053254_at_rna	FOXN3	Expression	-0.077162	0.120363	89	0.521473	0.926785	-0.105556	0.129281	89	0.414221	0.83808	Non significant
ENSG00000053371_at_rna	AKR7A2	Expression	-0.310096	0.110307	89	0.00493565	0.420191	-0.264201	0.117278	89	0.0242736	0.412768	Non significant
ENSG00000053372_at_rna	MRTO4	Expression	-0.175262	0.127127	89	0.168009	0.83409	0.151467	0.116974	89	0.195363	0.714149	Non significant
ENSG00000053438_at_rna	NNAT	Expression	-0.0306491	0.149013	89	0.83704	0.97821	0.00494514	0.133815	89	0.970521	0.99542	Non significant
ENSG00000053501_at_rna	USE1	Expression	-0.174407	0.125335	89	0.164067	0.83409	0.0558119	0.128847	89	0.664895	0.923179	Non significant
ENSG00000053524_at_rna	MCF2L2	Expression	-0.139559	0.12078	89	0.247893	0.865405	-0.291473	0.122056	89	0.0169389	0.369526	Non significant
ENSG00000053702_at_rna	NRIP2	Expression	-0.121622	0.129265	89	0.346771	0.889243	-0.110273	0.118921	89	0.353779	0.813314	Non significant
ENSG00000053747_at_rna	LAMA3	Expression	0.102167	0.146592	89	0.485837	0.919734	0.158636	0.13022	89	0.223142	0.729654	Non significant
ENSG00000053770_at_rna	AP5M1	Expression	-0.158386	0.121626	89	0.192834	0.845432	-0.0963495	0.122919	89	0.433129	0.843699	Non significant
ENSG00000053900_at_rna	ANAPC4	Expression	-0.0331498	0.126903	89	0.793922	0.971367	-0.16936	0.130313	89	0.193724	0.712188	Non significant
ENSG00000053918_at_rna	KCNQ1	Expression	-0.0449222	0.126063	89	0.72158	0.95909	-0.218558	0.123461	89	0.076684	0.563263	Non significant
ENSG00000054116_at_rna	TRAPPC3	Expression	-0.181527	0.120009	89	0.13038	0.816234	-0.100366	0.130604	89	0.442202	0.846105	Non significant
ENSG00000054118_at_rna	THRAP3	Expression	-0.09476	0.137365	89	0.490295	0.919734	0.197077	0.126645	89	0.119677	0.620816	Non significant
ENSG00000054179_at_rna	ENTPD2	Expression	-0.0528749	0.141259	89	0.708172	0.956576	-0.0839968	0.146735	89	0.567026	0.891721	Non significant
ENSG00000054267_at_rna	ARID4B	Expression	-0.0440231	0.121066	89	0.716134	0.958878	0.0582548	0.128769	89	0.650984	0.919444	Non significant
ENSG00000054277_at_rna	OPN3	Expression	-0.08022	0.12031	89	0.504914	0.922131	0.051753	0.126323	89	0.682035	0.928218	Non significant
ENSG00000054282_at_rna	SDCCAG8	Expression	0.0424474	0.117968	89	0.718981	0.958882	0.0517253	0.118196	89	0.66166	0.922152	Non significant
ENSG00000054356_at_rna	PTPRN	Expression	-0.109163	0.114745	89	0.341424	0.887716	-0.112078	0.129843	89	0.388041	0.825975	Non significant
ENSG00000054392_at_rna	HHAT	Expression	-0.0998853	0.128156	89	0.435741	0.909534	-0.189839	0.120459	89	0.115036	0.61479	Non significant
ENSG00000054523_at_rna	KIF1B	Expression	-0.0339666	0.136678	89	0.803736	0.97327	0.0554777	0.136296	89	0.68398	0.928468	Non significant
ENSG00000054598_at_rna	FOXC1	Expression	0.162039	0.156378	89	0.300111	0.881071	-0.0427461	0.162012	89	0.7919	0.956768	Non significant
ENSG00000054611_at_rna	TBC1D22A	Expression	0.00444387	0.133608	89	0.973467	0.99806	-0.0970513	0.126711	89	0.443722	0.846105	Non significant
ENSG00000054654_at_rna	SYNE2	Expression	0.0638809	0.127171	89	0.61544	0.946288	-0.194257	0.119537	89	0.104146	0.602066	Non significant
ENSG00000054690_at_rna	PLEKHH1	Expression	-0.117018	0.140543	89	0.405062	0.902667	-0.336748	0.161802	89	0.0374127	0.457303	Non significant
ENSG00000054793_at_rna	ATP9A	Expression	0.0502641	0.153862	89	0.743907	0.960612	-0.0924709	0.169301	89	0.584934	0.900272	Non significant
ENSG00000054796_at_rna	SPO11	Expression	0.0214173	0.116396	89	0.854011	0.980643	0.0518283	0.1329	89	0.696552	0.930467	Non significant
ENSG00000054803_at_rna	CBLN4	Expression	0.00805687	0.11992	89	0.946434	0.994907	-0.0859639	0.124396	89	0.489536	0.864187	Non significant
ENSG00000054938_at_rna	CHRDL2	Expression	-0.211154	0.131539	89	0.108438	0.800988	-0.00719784	0.116065	89	0.95055	0.99281	Non significant
ENSG00000054965_at_rna	FAM168A	Expression	0.103493	0.124213	89	0.404738	0.902667	-0.0480194	0.135845	89	0.723724	0.942467	Non significant
ENSG00000054967_at_rna	RELT	Expression	-0.0235253	0.132552	89	0.859131	0.982014	0.0998007	0.123064	89	0.417387	0.838975	Non significant
ENSG00000054983_at_rna	GALC	Expression	0.0172545	0.123377	89	0.888777	0.988457	0.14875	0.115363	89	0.197256	0.714827	Non significant
ENSG00000055044_at_rna	NOP58	Expression	-0.107782	0.130278	89	0.408056	0.902855	0.245893	0.123526	89	0.0465235	0.492012	Non significant
ENSG00000055070_at_rna	SZRD1	Expression	-0.13407	0.135999	89	0.324225	0.882499	0.132192	0.123247	89	0.283458	0.769576	Non significant
ENSG00000055118_at_rna	KCNH2	Expression	0.0745297	0.127947	89	0.560227	0.935154	0.237054	0.124479	89	0.056862	0.518416	Non significant
ENSG00000055130_at_rna	CUL1	Expression	-0.172385	0.120478	89	0.152476	0.83409	-0.130276	0.120358	89	0.279073	0.766581	Non significant
ENSG00000055147_at_rna	FAM114A2	Expression	-0.00727263	0.129489	89	0.955211	0.996253	0.1048	0.138569	89	0.449468	0.84919	Non significant
ENSG00000055163_at_rna	CYFIP2	Expression	-0.309908	0.153279	89	0.0431919	0.711522	-0.313426	0.147735	89	0.0338768	0.446864	Non significant
ENSG00000055208_at_rna	TAB2	Expression	0.255674	0.115157	89	0.0264032	0.6461	0.12376	0.122189	89	0.31113	0.785687	Non significant
ENSG00000055211_at_rna	GINM1	Expression	0.25403	0.126846	89	0.0452133	0.718796	0.0742757	0.127396	89	0.559874	0.888007	Non significant
ENSG00000055332_at_rna	EIF2AK2	Expression	0.0842378	0.118559	89	0.477384	0.918051	0.113594	0.115633	89	0.32592	0.795142	Non significant
ENSG00000055483_at_rna	USP36	Expression	0.0473462	0.119053	89	0.690859	0.95505	0.136238	0.132137	89	0.302525	0.781771	Non significant
ENSG00000055609_at_rna	MLL3	Expression	0.0219654	0.121989	89	0.857106	0.981782	-0.177248	0.135647	89	0.19132	0.711024	Non significant
ENSG00000055732_at_rna	MCOLN3	Expression	0.0167448	0.150315	89	0.911301	0.99093	-0.0129208	0.143576	89	0.928293	0.988005	Non significant
ENSG00000055917_at_rna	PUM2	Expression	0.0580863	0.125958	89	0.644685	0.947183	-0.0303898	0.15275	89	0.842301	0.96891	Non significant
ENSG00000055950_at_rna	MRPL43	Expression	0.00916289	0.120778	89	0.939526	0.993595	0.106023	0.132636	89	0.424085	0.841211	Non significant
ENSG00000055957_at_rna	ITIH1	Expression	-0.170684	0.125921	89	0.175265	0.835447	0.0499882	0.120642	89	0.678617	0.927475	Non significant
ENSG00000056050_at_rna	C4orf27	Expression	-0.0927493	0.114853	89	0.419349	0.903541	-0.00727827	0.116983	89	0.950391	0.99281	Non significant
ENSG00000056097_at_rna	ZFR	Expression	-0.16657	0.1261	89	0.186523	0.844917	0.161916	0.115733	89	0.161799	0.680777	Non significant
ENSG00000056277_at_rna	ZNF280C	Expression	-0.254325	0.118821	89	0.0323228	0.665456	-0.178934	0.130418	89	0.170064	0.688087	Non significant
ENSG00000056291_at_rna	NPFFR2	Expression	-0.0222719	0.120639	89	0.853531	0.980643	0.0603921	0.126546	89	0.633196	0.915125	Non significant
ENSG00000056487_at_rna	PHF21B	Expression	-0.107221	0.141365	89	0.448171	0.911553	-0.0994478	0.144498	89	0.491308	0.864263	Non significant
ENSG00000056558_at_rna	TRAF1	Expression	-0.116442	0.117596	89	0.322082	0.88165	-0.22391	0.119252	89	0.0604329	0.526512	Non significant
ENSG00000056586_at_rna	RC3H2	Expression	-0.165441	0.115937	89	0.153581	0.83409	-0.157708	0.120893	89	0.192053	0.711987	Non significant
ENSG00000056736_at_rna	IL17RB	Expression	-0.0761047	0.139989	89	0.586684	0.939734	0.157881	0.158644	89	0.319641	0.790974	Non significant
ENSG00000056972_at_rna	TRAF3IP2	Expression	0.184419	0.123337	89	0.134853	0.819236	-0.0293284	0.121067	89	0.808587	0.960307	Non significant
ENSG00000056998_at_rna	GYG2	Expression	0.0146465	0.128663	89	0.909368	0.990851	-0.0143585	0.123135	89	0.907171	0.981949	Non significant
ENSG00000057019_at_rna	DCBLD2	Expression	0.198584	0.154121	89	0.197575	0.845755	0.266253	0.153404	89	0.0826281	0.573051	Non significant
ENSG00000057149_at_rna	SERPINB3	Expression	-0.0500548	0.115529	89	0.66482	0.951141	0.212155	0.116097	89	0.0676395	0.538338	Non significant
ENSG00000057252_at_rna	SOAT1	Expression	-0.0357086	0.120584	89	0.76713	0.966293	0.0763163	0.121132	89	0.528677	0.875609	Non significant
ENSG00000057294_at_rna	PKP2	Expression	-0.073939	0.16368	89	0.651465	0.949557	-0.117292	0.165544	89	0.47862	0.858571	Non significant
ENSG00000057468_at_rna	MSH4	Expression	-0.0192742	0.117494	89	0.869697	0.984939	-0.0311406	0.118404	89	0.792549	0.956893	Non significant
ENSG00000057593_at_rna	F7	Expression	0.0594945	0.120298	89	0.620912	0.946493	-0.0267097	0.140329	89	0.849046	0.969582	Non significant
ENSG00000057608_at_rna	GDI2	Expression	0.199765	0.135117	89	0.139284	0.823002	0.0355402	0.134515	89	0.791618	0.956768	Non significant
ENSG00000057657_at_rna	PRDM1	Expression	-0.0715238	0.12475	89	0.566416	0.935929	-0.0669638	0.131806	89	0.611419	0.908971	Non significant
ENSG00000057663_at_rna	ATG5	Expression	0.195489	0.121558	89	0.107791	0.800988	0.233879	0.121718	89	0.0546715	0.518416	Non significant
ENSG00000057704_at_rna	TMCC3	Expression	0.0541821	0.123957	89	0.662036	0.951141	0.00575384	0.124255	89	0.963066	0.994405	Non significant
ENSG00000057757_at_rna	PITHD1	Expression	0.0117799	0.128175	89	0.926774	0.992513	0.0316083	0.131071	89	0.809435	0.960472	Non significant
ENSG00000057935_at_rna	MTA3	Expression	0.00237932	0.125121	89	0.984828	0.998889	-0.286814	0.111607	89	0.0101742	0.317619	Non significant
ENSG00000058056_at_rna	USP13	Expression	-0.205955	0.118895	89	0.0832307	0.788505	-0.177198	0.126946	89	0.162757	0.681057	Non significant
ENSG00000058063_at_rna	ATP11B	Expression	-0.0354707	0.135475	89	0.793456	0.971367	0.237488	0.143249	89	0.0973451	0.594652	Non significant
ENSG00000058085_at_rna	LAMC2	Expression	0.260345	0.160004	89	0.103713	0.800988	0.203585	0.158247	89	0.19827	0.714827	Non significant
ENSG00000058091_at_rna	CDK14	Expression	-0.0429649	0.123753	89	0.728453	0.95952	-0.120146	0.12061	89	0.319178	0.790761	Non significant
ENSG00000058262_at_rna	SEC61A1	Expression	-0.145788	0.113604	89	0.199389	0.846438	0.0963518	0.120243	89	0.422952	0.841116	Non significant
ENSG00000058272_at_rna	PPP1R12A	Expression	0.0783961	0.115168	89	0.496056	0.919734	0.196227	0.13202	89	0.13719	0.647501	Non significant
ENSG00000058335_at_rna	RASGRF1	Expression	-0.0678216	0.118745	89	0.567896	0.935929	-0.196285	0.11996	89	0.101786	0.600142	Non significant
ENSG00000058404_at_rna	CAMK2B	Expression	-0.172364	0.15043	89	0.251875	0.866038	-0.184033	0.154307	89	0.23301	0.736959	Non significant
ENSG00000058453_at_rna	CROCC	Expression	0.0856625	0.115228	89	0.45723	0.914272	-0.232181	0.112418	89	0.038891	0.462805	Non significant
ENSG00000058600_at_rna	POLR3E	Expression	-0.0198451	0.128772	89	0.877523	0.98542	0.078508	0.155353	89	0.613312	0.909358	Non significant
ENSG00000058668_at_rna	ATP2B4	Expression	-0.0644255	0.139083	89	0.643209	0.947183	0.162576	0.135452	89	0.230045	0.733279	Non significant
ENSG00000058729_at_rna	RIOK2	Expression	0.0594662	0.139603	89	0.670133	0.952063	0.15582	0.137463	89	0.256985	0.753463	Non significant
ENSG00000058799_at_rna	YIPF1	Expression	0.0241377	0.128277	89	0.850744	0.980415	0.109165	0.122263	89	0.371928	0.820292	Non significant
ENSG00000058804_at_rna	TMEM48	Expression	-0.000204196	0.126033	89	0.998707	0.999753	0.0778004	0.119954	89	0.516607	0.870412	Non significant
ENSG00000058866_at_rna	DGKG	Expression	-0.02925	0.118843	89	0.805587	0.97327	0.0101226	0.116051	89	0.930492	0.988633	Non significant
ENSG00000059122_at_rna	FLYWCH1	Expression	-0.154195	0.118931	89	0.194801	0.845432	-0.277413	0.111261	89	0.0126544	0.340982	Non significant
ENSG00000059145_at_rna	UNKL	Expression	-0.0809946	0.115377	89	0.482679	0.919088	-0.00284967	0.113756	89	0.980015	0.996936	Non significant
ENSG00000059377_at_rna	TBXAS1	Expression	0.0686572	0.131369	89	0.601232	0.94333	0.132259	0.125997	89	0.293854	0.775823	Non significant
ENSG00000059378_at_rna	PARP12	Expression	0.0539107	0.121954	89	0.658448	0.951123	0.0315833	0.121097	89	0.794239	0.957098	Non significant
ENSG00000059573_at_rna	ALDH18A1	Expression	-0.150173	0.12789	89	0.240301	0.863434	-0.270068	0.117902	89	0.0219855	0.402361	Non significant
ENSG00000059588_at_rna	TARBP1	Expression	0.114251	0.132291	89	0.38779	0.89957	0.00918862	0.132611	89	0.944759	0.991941	Non significant
ENSG00000059691_at_rna	PET112	Expression	-0.0239946	0.122211	89	0.844346	0.980241	0.3049	0.119302	89	0.0105976	0.320358	Non significant
ENSG00000059728_at_rna	MXD1	Expression	0.163254	0.130156	89	0.209734	0.851942	0.264173	0.117669	89	0.024765	0.412911	Non significant
ENSG00000059758_at_rna	CDK17	Expression	-0.0533146	0.122915	89	0.664468	0.951141	0.0896602	0.122555	89	0.464419	0.854833	Non significant
ENSG00000059915_at_rna	PSD	Expression	-0.179531	0.133298	89	0.178033	0.8382	0.10413	0.151723	89	0.492511	0.864309	Non significant
ENSG00000060069_at_rna	CTDP1	Expression	0.0459814	0.129521	89	0.722582	0.959386	0.162217	0.131738	89	0.21819	0.72712	Non significant
ENSG00000060138_at_rna	CSDA	Expression	0.126097	0.124322	89	0.31045	0.88165	0.297987	0.117418	89	0.0111539	0.325668	Non significant
ENSG00000060140_at_rna	STYK1	Expression	0.227982	0.139938	89	0.103277	0.800988	-0.0610522	0.148247	89	0.680466	0.927475	Non significant
ENSG00000060237_at_rna	WNK1	Expression	-0.190286	0.11719	89	0.10443	0.800988	-0.159165	0.121765	89	0.191162	0.711024	Non significant
ENSG00000060339_at_rna	CCAR1	Expression	-0.0246791	0.114151	89	0.828834	0.976929	0.16525	0.132385	89	0.211938	0.726031	Non significant
ENSG00000060491_at_rna	OGFR	Expression	-0.0289618	0.129696	89	0.823298	0.976588	0.0132517	0.123893	89	0.91482	0.983881	Non significant
ENSG00000060558_at_rna	GNA15	Expression	0.0963586	0.128927	89	0.454829	0.913279	0.23519	0.123391	89	0.0566427	0.518416	Non significant
ENSG00000060566_at_rna	CREB3L3	Expression	-0.0438968	0.187864	89	0.815246	0.975823	0.215734	0.173598	89	0.21397	0.72712	Non significant
ENSG00000060642_at_rna	PIGV	Expression	-0.276674	0.11982	89	0.0209396	0.624107	0.0178375	0.122937	89	0.884637	0.978311	Non significant
ENSG00000060656_at_rna	PTPRU	Expression	0.152416	0.140811	89	0.279068	0.874842	-0.187092	0.136745	89	0.171256	0.688943	Non significant
ENSG00000060688_at_rna	SNRNP40	Expression	-0.270764	0.140461	89	0.0538943	0.735741	0.159089	0.135942	89	0.241892	0.743619	Non significant
ENSG00000060709_at_rna	RIMBP2	Expression	-0.307967	0.185842	89	0.0974913	0.800988	-0.227222	0.205766	89	0.269474	0.761659	Non significant
ENSG00000060718_at_rna	COL11A1	Expression	-0.0795266	0.139049	89	0.567369	0.935929	0.223057	0.130746	89	0.0880021	0.578784	Non significant
ENSG00000060749_at_rna	QSER1	Expression	-0.0719049	0.124921	89	0.564882	0.935731	0.195442	0.116646	89	0.0938318	0.58683	Non significant
ENSG00000060762_at_rna	MPC1	Expression	0.0157342	0.140324	89	0.910723	0.990851	-0.0447566	0.124798	89	0.719871	0.940199	Non significant
ENSG00000060971_at_rna	ACAA1	Expression	0.0287372	0.12879	89	0.823432	0.976609	0.00351211	0.129088	89	0.978295	0.996876	Non significant
ENSG00000060982_at_rna	BCAT1	Expression	-0.0391463	0.150933	89	0.795355	0.971367	0.109008	0.146155	89	0.455766	0.85246	Non significant
ENSG00000061273_at_rna	HDAC7	Expression	0.0752459	0.127389	89	0.554736	0.935079	-0.0363152	0.129255	89	0.778743	0.953578	Non significant
ENSG00000061337_at_rna	LZTS1	Expression	-0.2115	0.131684	89	0.108246	0.800988	-0.10426	0.122122	89	0.393255	0.828867	Non significant
ENSG00000061455_at_rna	PRDM6	Expression	0.0589896	0.120557	89	0.624623	0.947015	-0.10465	0.136366	89	0.442834	0.846105	Non significant
ENSG00000061492_at_rna	WNT8A	Expression	0.053187	0.128974	89	0.680057	0.953549	-0.112816	0.113475	89	0.320131	0.791363	Non significant
ENSG00000061656_at_rna	SPAG4	Expression	0.0594928	0.12608	89	0.637024	0.94706	-0.0798423	0.126758	89	0.528774	0.875609	Non significant
ENSG00000061676_at_rna	NCKAP1	Expression	0.0601474	0.194932	89	0.757659	0.964368	0.173749	0.17619	89	0.324063	0.793438	Non significant
ENSG00000061794_at_rna	MRPS35	Expression	-0.182958	0.145002	89	0.207034	0.851534	-0.0530532	0.148524	89	0.72094	0.940492	Non significant
ENSG00000061918_at_rna	GUCY1B3	Expression	-0.021739	0.123724	89	0.860525	0.982014	0.0246888	0.121885	89	0.839481	0.968382	Non significant
ENSG00000061936_at_rna	SFSWAP	Expression	-0.00754319	0.136406	89	0.9559	0.996373	-0.00793568	0.135736	89	0.953379	0.993214	Non significant
ENSG00000061938_at_rna	TNK2	Expression	-0.0451993	0.128518	89	0.725067	0.959386	-0.177831	0.130851	89	0.174134	0.692267	Non significant
ENSG00000061987_at_rna	MON2	Expression	0.0434468	0.116853	89	0.710036	0.957185	0.186293	0.13283	89	0.160769	0.67966	Non significant
ENSG00000062038_at_rna	CDH3	Expression	0.293128	0.166646	89	0.0785806	0.784747	0.0934794	0.163977	89	0.568626	0.892403	Non significant
ENSG00000062096_at_rna	ARSF	Expression	0.0375183	0.131632	89	0.775625	0.968194	-0.0139985	0.130769	89	0.914751	0.983869	Non significant
ENSG00000062194_at_rna	GPBP1	Expression	0.0996542	0.122887	89	0.417401	0.90298	-0.0906861	0.14486	89	0.531299	0.876327	Non significant
ENSG00000062282_at_rna	DGAT2	Expression	-0.0620385	0.131121	89	0.636115	0.94706	-0.0460984	0.130606	89	0.724121	0.942693	Non significant
ENSG00000062370_at_rna	ZFP112	Expression	0.174723	0.1425	89	0.220153	0.856848	0.385913	0.14848	89	0.00934728	0.313782	Non significant
[truncated: 16,008 more rows]

## Sheet: AZD6244
	Symbol	Type	GDSC_estimate	GDSC_se	GDSC_n	GDSC_pvalue	GDSC_fdr	CCLE_estimate	CCLE_se	CCLE_n	CCLE_pvalue	CCLE_fdr	Specificity
[truncated: 16,872 more rows]

[truncated: 12 more sheets: Erlotinib, lapatinib, Nilotinib, Nutlin-3, paclitaxel, PD-0325901, PD-0332991, Crizotinib, PHA-665752, PLX4720, Sorafenib, TAE684]
